# Supplementary material for: Tuberculosis severity associates with variants and eQTLs related to vascular biology and infection-induced inflammation
Source: PLoS Genet. 2023 Mar 27;19(3):e1010387. doi: 10.1371/journal.pgen.1010387 (PMC10079228; doi:10.1371/journal.pgen.1010387)
Supplement: S3 Table — (excel file) (XLSX) [file pgen.1010387.s004.xlsx]

## Sheet: s3 table
SNP	CHR	BP	Effect Allele	P (META)	β (META)	Q	I	β (MegaEx)	SE (Omni5)	L95 (MegaEx)	U95 (MegaEx)	P (MegaEx)	β (Omni5)	SE (Omni5)	L95 (Omni5)	U95 (Omni5)	P (Omni5)
5:63805731:C:T	5	63805731	T	2.965e-08	-0.9726	0.6554	0	-0.8913	0.2529	-1.387	-0.3957	0.0005681	-1.048	0.2436	-1.525	-0.5705	2.807e-05
5:63831964:T:C	5	63831964	C	7.775e-08	-0.8347	0.5947	0	-0.7347	0.2438	-1.213	-0.2569	0.003045	-0.903	0.2016	-1.298	-0.5079	1.35e-05
5:63832264:G:A	5	63832264	A	7.775e-08	-0.8347	0.5947	0	-0.7347	0.2438	-1.213	-0.2569	0.003045	-0.903	0.2016	-1.298	-0.5079	1.35e-05
21:25966515:A:T	21	25966515	A	1.296e-07	1.2297	0.757	0	1.31	0.3487	0.627	1.994	0.0002475	1.165	0.313	0.5511	1.778	0.0002677
5:63840208:A:C	5	63840208	C	1.83e-07	-0.7992	0.7036	0	-0.7287	0.2405	-1.2	-0.2572	0.002903	-0.8474	0.1988	-1.237	-0.4577	3.298e-05
1:38805929:T:C	1	38805929	C	1.888e-07	0.8888	0.4351	0	0.7388	0.257	0.235	1.243	0.004659	1.007	0.2281	0.5598	1.454	1.766e-05
5:63823469:A:G	5	63823469	G	1.978e-07	-0.7934	0.5092	0	-0.68	0.2297	-1.13	-0.2299	0.003584	-0.8828	0.204	-1.283	-0.483	2.53e-05
21:25967403:C:T	21	25967403	C	2.043e-07	1.1918	0.8997	0	1.223	0.3372	0.5617	1.884	0.0003985	1.165	0.313	0.5511	1.778	0.0002677
21:25978459:G:C	21	25978459	G	2.577e-07	1.2319	0.8271	0	1.294	0.3714	0.5655	2.021	0.0006566	1.188	0.3125	0.5755	1.801	0.0001984
1:65534491:A:G	1	65534491	A	2.912e-07	1.3259	0.5439	0	1.514	0.4036	0.7234	2.306	0.0002527	1.195	0.3366	0.535	1.854	0.0004964
21:25971801:C:G	21	25971801	C	3.118e-07	1.2174	0.8369	0	1.274	0.3636	0.5615	1.987	0.0006091	1.175	0.3147	0.5578	1.791	0.0002562
21:25971993:T:C	21	25971993	T	3.118e-07	1.2174	0.8369	0	1.274	0.3636	0.5615	1.987	0.0006091	1.175	0.3147	0.5578	1.791	0.0002562
21:25972052:T:G	21	25972052	T	3.118e-07	1.2174	0.8369	0	1.274	0.3636	0.5615	1.987	0.0006091	1.175	0.3147	0.5578	1.791	0.0002562
21:25972211:T:TTA	21	25972211	T	3.118e-07	1.2174	0.8369	0	1.274	0.3636	0.5615	1.987	0.0006091	1.175	0.3147	0.5578	1.791	0.0002562
21:25972568:A:G	21	25972568	A	3.118e-07	1.2174	0.8369	0	1.274	0.3636	0.5615	1.987	0.0006091	1.175	0.3147	0.5578	1.791	0.0002562
21:25973613:A:T	21	25973613	A	3.379e-07	1.2247	0.8069	0	1.294	0.3714	0.5655	2.021	0.0006566	1.175	0.3147	0.5578	1.791	0.0002562
21:25974283:A:G	21	25974283	A	3.379e-07	1.2247	0.8069	0	1.294	0.3714	0.5655	2.021	0.0006566	1.175	0.3147	0.5578	1.791	0.0002562
21:25975197:G:T	21	25975197	G	3.379e-07	1.2247	0.8069	0	1.294	0.3714	0.5655	2.021	0.0006566	1.175	0.3147	0.5578	1.791	0.0002562
5:63839858:G:A	5	63839858	A	3.751e-07	-0.9431	0.8571	0	-0.979	0.2726	-1.513	-0.4447	0.0004497	-0.912	0.2534	-1.409	-0.4152	0.0004168
5:63815458:T:C	5	63815458	C	3.778e-07	-0.7652	0.5149	0	-0.6543	0.2274	-1.1	-0.2086	0.004617	-0.852	0.2011	-1.246	-0.458	3.645e-05
5:63840346:A:G	5	63840346	G	3.849e-07	-0.7787	0.8487	0	-0.7439	0.2384	-1.211	-0.2767	0.002178	-0.8033	0.2004	-1.196	-0.4104	9.065e-05
1:53756465:A:G	1	53756465	A	4.168e-07	1.1429	0.742	0	1.208	0.3001	0.6193	1.796	9.199e-05	1.058	0.3429	0.3861	1.73	0.002358
21:25971654:C:A	21	25971654	C	5.033e-07	1.2386	0.4552	0	1.447	0.3723	0.7176	2.177	0.0001538	1.076	0.3289	0.4308	1.72	0.001296
21:25964909:G:A	21	25964909	G	6.626e-07	1.1827	0.9467	0	1.165	0.3556	0.4682	1.862	0.001314	1.197	0.32	0.5693	1.824	0.0002502
14:63014332:G:A	14	63014332	A	7.843e-07	-0.9159	0.9691	0	-0.9237	0.2736	-1.46	-0.3873	0.0009459	-0.9093	0.2522	-1.404	-0.4151	0.000405
5:63804407:T:C	5	63804407	C	8.717e-07	-0.7722	0.4937	0	-0.6427	0.2459	-1.125	-0.1608	0.009893	-0.8614	0.204	-1.261	-0.4616	3.872e-05
5:63805283:A:G	5	63805283	G	8.717e-07	-0.7722	0.4937	0	-0.6427	0.2459	-1.125	-0.1608	0.009893	-0.8614	0.204	-1.261	-0.4616	3.872e-05
5:63828125:C:CT	5	63828125	CT	1.461e-06	-0.7667	0.8845	0	-0.7401	0.2425	-1.216	-0.2648	0.002708	-0.7868	0.211	-1.2	-0.3733	0.0002588
5:63809055:A:T	5	63809055	T	1.552e-06	-0.7549	0.4553	0	-0.6111	0.2485	-1.098	-0.1241	0.0151	-0.8506	0.2028	-1.248	-0.4531	4.343e-05
1:38793124:C:CCG	1	38793124	CCG	1.567e-06	1.0039	0.3716	0	0.7976	0.3114	0.1872	1.408	0.01146	1.173	0.282	0.6207	1.726	4.963e-05
5:63809987:T:C	5	63809987	C	1.619e-06	-0.7502	0.4368	0	-0.6028	0.2458	-1.084	-0.1212	0.01536	-0.8506	0.2028	-1.248	-0.4531	4.343e-05
3:162705529:C:A	3	162705529	A	1.658e-06	0.7822	0.7627	0	0.8323	0.2328	0.3761	1.288	0.0004749	0.7337	0.229	0.285	1.182	0.001608
3:162729309:T:C	3	162729309	C	1.658e-06	0.7822	0.7627	0	0.8323	0.2328	0.3761	1.288	0.0004749	0.7337	0.229	0.285	1.182	0.001608
1:53756870:C:T	1	53756870	C	1.736e-06	1.1039	0.8563	0	1.142	0.3122	0.5306	1.754	0.0003532	1.058	0.3429	0.3861	1.73	0.002358
5:63824468:G:A	5	63824468	G	1.749e-06	0.7748	0.348	0	0.6115	0.2378	0.1454	1.078	0.01113	0.9165	0.2215	0.4823	1.351	5.457e-05
1:38795343:A:G	1	38795343	G	2.028e-06	0.9974	0.3849	0	0.7976	0.3114	0.1872	1.408	0.01146	1.164	0.2843	0.6068	1.721	6.457e-05
3:107050868:C:A	3	107050868	A	2.157e-06	1.234	0.9665	0	1.222	0.3869	0.4636	1.98	0.001931	1.244	0.3522	0.5538	1.934	0.0005264
4:13685393:GT:G	4	13685393	G	2.276e-06	1.0348	0.4425	0	1.225	0.3305	0.5774	1.873	0.0002979	0.8862	0.2922	0.3135	1.459	0.002791
6:42744070:C:T	6	42744070	T	2.277e-06	1.0496	0.4453	0	1.291	0.3864	0.5337	2.048	0.00106	0.9306	0.2713	0.3988	1.462	0.0007529
19:10082253:T:C	19	10082253	C	2.352e-06	-1.0805	0.8419	0	-1.029	0.3452	-1.705	-0.352	0.003386	-1.121	0.3058	-1.72	-0.5215	0.0003273
16:21044820:T:G	16	21044820	G	2.54e-06	-1.7181	0.6475	0	-1.537	0.5387	-2.592	-0.4809	0.004968	-1.872	0.4967	-2.846	-0.8989	0.0002234
12:66931299:C:CAT	12	66931299	CAT	2.725e-06	0.7926	0.8252	0	0.746	0.2703	0.2161	1.276	0.006537	0.8225	0.2165	0.3982	1.247	0.0002002
6:15917592:A:G	6	15917592	G	3.02e-06	1.1365	0.899	0	1.165	0.3311	0.5157	1.814	0.0005822	1.103	0.359	0.3989	1.806	0.002473
20:56206029:G:A	20	56206029	G	3.242e-06	-0.7371	0.3947	0	-0.5927	0.2321	-1.048	-0.1377	0.01171	-0.8629	0.2166	-1.287	-0.4383	9.962e-05
13:24771823:A:G	13	24771823	A	3.247e-06	-0.7179	0.9594	0	-0.7256	0.2161	-1.149	-0.3021	0.001003	-0.7099	0.2202	-1.142	-0.2783	0.001511
4:186968993:G:A	4	186968993	A	3.32e-06	1.6006	0.3898	0	1.307	0.4848	0.3566	2.257	0.007858	1.899	0.4888	0.9407	2.857	0.0001452
9:8474235:T:A	9	8474235	A	3.499e-06	-1.3002	0.4207	0	-1.044	0.424	-1.875	-0.213	0.01498	-1.499	0.3735	-2.231	-0.7666	8.896e-05
9:8474238:T:A	9	8474238	A	3.499e-06	-1.3002	0.4207	0	-1.044	0.424	-1.875	-0.213	0.01498	-1.499	0.3735	-2.231	-0.7666	8.896e-05
3:162682912:A:G	3	162682912	G	3.678e-06	0.7597	0.7649	0	0.8104	0.236	0.3478	1.273	0.000777	0.7122	0.2284	0.2646	1.16	0.002124
3:162683199:T:C	3	162683199	C	3.678e-06	0.7597	0.7649	0	0.8104	0.236	0.3478	1.273	0.000777	0.7122	0.2284	0.2646	1.16	0.002124
3:162685126:C:T	3	162685126	T	3.678e-06	0.7597	0.7649	0	0.8104	0.236	0.3478	1.273	0.000777	0.7122	0.2284	0.2646	1.16	0.002124
3:162685161:G:A	3	162685161	A	3.678e-06	0.7597	0.7649	0	0.8104	0.236	0.3478	1.273	0.000777	0.7122	0.2284	0.2646	1.16	0.002124
3:162685170:G:A	3	162685170	A	3.678e-06	0.7597	0.7649	0	0.8104	0.236	0.3478	1.273	0.000777	0.7122	0.2284	0.2646	1.16	0.002124
3:162685248:CA:C	3	162685248	C	3.678e-06	0.7597	0.7649	0	0.8104	0.236	0.3478	1.273	0.000777	0.7122	0.2284	0.2646	1.16	0.002124
3:162685443:C:T	3	162685443	T	3.678e-06	0.7597	0.7649	0	0.8104	0.236	0.3478	1.273	0.000777	0.7122	0.2284	0.2646	1.16	0.002124
3:162691919:C:T	3	162691919	T	3.678e-06	0.7597	0.7649	0	0.8104	0.236	0.3478	1.273	0.000777	0.7122	0.2284	0.2646	1.16	0.002124
3:162696156:T:C	3	162696156	C	3.678e-06	0.7597	0.7649	0	0.8104	0.236	0.3478	1.273	0.000777	0.7122	0.2284	0.2646	1.16	0.002124
3:162698351:G:A	3	162698351	A	3.678e-06	0.7597	0.7649	0	0.8104	0.236	0.3478	1.273	0.000777	0.7122	0.2284	0.2646	1.16	0.002124
3:162699353:T:G	3	162699353	G	3.678e-06	0.7597	0.7649	0	0.8104	0.236	0.3478	1.273	0.000777	0.7122	0.2284	0.2646	1.16	0.002124
5:63808972:A:C	5	63808972	C	3.687e-06	-0.7332	0.4784	0	-0.5992	0.2466	-1.083	-0.1158	0.01634	-0.8273	0.2067	-1.232	-0.4223	9.213e-05
3:162699775:A:T	3	162699775	T	4.121e-06	0.7581	0.7717	0	0.8078	0.2375	0.3423	1.273	0.000868	0.7122	0.2284	0.2646	1.16	0.002124
3:162700047:T:C	3	162700047	C	4.121e-06	0.7581	0.7717	0	0.8078	0.2375	0.3423	1.273	0.000868	0.7122	0.2284	0.2646	1.16	0.002124
3:162700286:CTCTT:C	3	162700286	C	4.121e-06	0.7581	0.7717	0	0.8078	0.2375	0.3423	1.273	0.000868	0.7122	0.2284	0.2646	1.16	0.002124
3:162702373:A:G	3	162702373	G	4.121e-06	0.7581	0.7717	0	0.8078	0.2375	0.3423	1.273	0.000868	0.7122	0.2284	0.2646	1.16	0.002124
3:162703548:C:T	3	162703548	T	4.121e-06	0.7581	0.7717	0	0.8078	0.2375	0.3423	1.273	0.000868	0.7122	0.2284	0.2646	1.16	0.002124
3:162704006:A:G	3	162704006	G	4.121e-06	0.7581	0.7717	0	0.8078	0.2375	0.3423	1.273	0.000868	0.7122	0.2284	0.2646	1.16	0.002124
3:162705769:C:G	3	162705769	G	4.121e-06	0.7581	0.7717	0	0.8078	0.2375	0.3423	1.273	0.000868	0.7122	0.2284	0.2646	1.16	0.002124
3:162706159:A:C	3	162706159	C	4.121e-06	0.7581	0.7717	0	0.8078	0.2375	0.3423	1.273	0.000868	0.7122	0.2284	0.2646	1.16	0.002124
3:162707148:G:C	3	162707148	C	4.121e-06	0.7581	0.7717	0	0.8078	0.2375	0.3423	1.273	0.000868	0.7122	0.2284	0.2646	1.16	0.002124
3:162708402:A:C	3	162708402	C	4.121e-06	0.7581	0.7717	0	0.8078	0.2375	0.3423	1.273	0.000868	0.7122	0.2284	0.2646	1.16	0.002124
3:162709641:C:T	3	162709641	T	4.121e-06	0.7581	0.7717	0	0.8078	0.2375	0.3423	1.273	0.000868	0.7122	0.2284	0.2646	1.16	0.002124
3:162710927:A:T	3	162710927	T	4.121e-06	0.7581	0.7717	0	0.8078	0.2375	0.3423	1.273	0.000868	0.7122	0.2284	0.2646	1.16	0.002124
3:162715708:G:T	3	162715708	T	4.121e-06	0.7581	0.7717	0	0.8078	0.2375	0.3423	1.273	0.000868	0.7122	0.2284	0.2646	1.16	0.002124
3:162724542:A:G	3	162724542	G	4.121e-06	0.7581	0.7717	0	0.8078	0.2375	0.3423	1.273	0.000868	0.7122	0.2284	0.2646	1.16	0.002124
3:162725052:A:T	3	162725052	T	4.121e-06	0.7581	0.7717	0	0.8078	0.2375	0.3423	1.273	0.000868	0.7122	0.2284	0.2646	1.16	0.002124
3:162725633:A:AT	3	162725633	AT	4.121e-06	0.7581	0.7717	0	0.8078	0.2375	0.3423	1.273	0.000868	0.7122	0.2284	0.2646	1.16	0.002124
3:162725923:T:C	3	162725923	C	4.121e-06	0.7581	0.7717	0	0.8078	0.2375	0.3423	1.273	0.000868	0.7122	0.2284	0.2646	1.16	0.002124
3:162725949:G:C	3	162725949	C	4.121e-06	0.7581	0.7717	0	0.8078	0.2375	0.3423	1.273	0.000868	0.7122	0.2284	0.2646	1.16	0.002124
3:162726100:G:C	3	162726100	C	4.121e-06	0.7581	0.7717	0	0.8078	0.2375	0.3423	1.273	0.000868	0.7122	0.2284	0.2646	1.16	0.002124
3:162726316:ATCTTC:A	3	162726316	A	4.121e-06	0.7581	0.7717	0	0.8078	0.2375	0.3423	1.273	0.000868	0.7122	0.2284	0.2646	1.16	0.002124
3:162726470:T:G	3	162726470	G	4.121e-06	0.7581	0.7717	0	0.8078	0.2375	0.3423	1.273	0.000868	0.7122	0.2284	0.2646	1.16	0.002124
3:162726833:A:G	3	162726833	G	4.121e-06	0.7581	0.7717	0	0.8078	0.2375	0.3423	1.273	0.000868	0.7122	0.2284	0.2646	1.16	0.002124
3:162727314:G:A	3	162727314	A	4.121e-06	0.7581	0.7717	0	0.8078	0.2375	0.3423	1.273	0.000868	0.7122	0.2284	0.2646	1.16	0.002124
3:162727341:G:C	3	162727341	C	4.121e-06	0.7581	0.7717	0	0.8078	0.2375	0.3423	1.273	0.000868	0.7122	0.2284	0.2646	1.16	0.002124
3:162727665:T:C	3	162727665	C	4.121e-06	0.7581	0.7717	0	0.8078	0.2375	0.3423	1.273	0.000868	0.7122	0.2284	0.2646	1.16	0.002124
3:162727685:T:C	3	162727685	C	4.121e-06	0.7581	0.7717	0	0.8078	0.2375	0.3423	1.273	0.000868	0.7122	0.2284	0.2646	1.16	0.002124
3:162728268:T:G	3	162728268	G	4.121e-06	0.7581	0.7717	0	0.8078	0.2375	0.3423	1.273	0.000868	0.7122	0.2284	0.2646	1.16	0.002124
3:162728380:C:T	3	162728380	T	4.121e-06	0.7581	0.7717	0	0.8078	0.2375	0.3423	1.273	0.000868	0.7122	0.2284	0.2646	1.16	0.002124
3:162728425:T:C	3	162728425	C	4.121e-06	0.7581	0.7717	0	0.8078	0.2375	0.3423	1.273	0.000868	0.7122	0.2284	0.2646	1.16	0.002124
3:162728488:A:G	3	162728488	G	4.121e-06	0.7581	0.7717	0	0.8078	0.2375	0.3423	1.273	0.000868	0.7122	0.2284	0.2646	1.16	0.002124
3:162728643:A:T	3	162728643	T	4.121e-06	0.7581	0.7717	0	0.8078	0.2375	0.3423	1.273	0.000868	0.7122	0.2284	0.2646	1.16	0.002124
3:162728853:T:TTAAAAA	3	162728853	TTAAAAA	4.121e-06	0.7581	0.7717	0	0.8078	0.2375	0.3423	1.273	0.000868	0.7122	0.2284	0.2646	1.16	0.002124
3:162729632:G:A	3	162729632	A	4.121e-06	0.7581	0.7717	0	0.8078	0.2375	0.3423	1.273	0.000868	0.7122	0.2284	0.2646	1.16	0.002124
3:162729933:A:G	3	162729933	G	4.121e-06	0.7581	0.7717	0	0.8078	0.2375	0.3423	1.273	0.000868	0.7122	0.2284	0.2646	1.16	0.002124
3:162730043:C:T	3	162730043	T	4.121e-06	0.7581	0.7717	0	0.8078	0.2375	0.3423	1.273	0.000868	0.7122	0.2284	0.2646	1.16	0.002124
3:162730129:T:C	3	162730129	C	4.121e-06	0.7581	0.7717	0	0.8078	0.2375	0.3423	1.273	0.000868	0.7122	0.2284	0.2646	1.16	0.002124
3:162730664:T:A	3	162730664	A	4.121e-06	0.7581	0.7717	0	0.8078	0.2375	0.3423	1.273	0.000868	0.7122	0.2284	0.2646	1.16	0.002124
3:162730803:A:G	3	162730803	G	4.121e-06	0.7581	0.7717	0	0.8078	0.2375	0.3423	1.273	0.000868	0.7122	0.2284	0.2646	1.16	0.002124
3:179119399:A:G	3	179119399	G	4.69e-06	-1.1525	0.9591	0	-1.164	0.3369	-1.824	-0.5036	0.0007232	-1.138	0.3788	-1.88	-0.3955	0.003056
19:1679891:T:C	19	1679891	C	4.882e-06	0.8712	0.5328	0	0.7663	0.2542	0.2681	1.264	0.003038	1.006	0.2882	0.4412	1.571	0.0006098
10:116280548:T:C	10	116280548	T	4.982e-06	0.9781	0.7777	0	0.917	0.3046	0.32	1.514	0.003079	1.038	0.3014	0.4475	1.629	0.0007157
2:11275243:G:C	2	11275243	G	5.081e-06	0.7363	0.5315	0	0.8403	0.2317	0.3862	1.294	0.0003968	0.6382	0.225	0.1972	1.079	0.005096
2:11275617:T:C	2	11275617	T	5.081e-06	0.7363	0.5315	0	0.8403	0.2317	0.3862	1.294	0.0003968	0.6382	0.225	0.1972	1.079	0.005096
8:104120730:G:C	8	104120730	C	5.182e-06	0.8632	0.5055	0	0.9876	0.266	0.4663	1.509	0.0002915	0.7353	0.2698	0.2065	1.264	0.007079
8:104120731:C:A	8	104120731	A	5.182e-06	0.8632	0.5055	0	0.9876	0.266	0.4663	1.509	0.0002915	0.7353	0.2698	0.2065	1.264	0.007079
3:179011897:C:A	3	179011897	A	5.304e-06	-1.1215	0.5883	0	-0.9775	0.3625	-1.688	-0.267	0.007834	-1.245	0.3358	-1.903	-0.5866	0.0002813
3:179013281:A:G	3	179013281	G	5.304e-06	-1.1215	0.5883	0	-0.9775	0.3625	-1.688	-0.267	0.007834	-1.245	0.3358	-1.903	-0.5866	0.0002813
6:77144504:C:T	6	77144504	C	5.479e-06	1.2621	0.7084	0	1.152	0.4046	0.3586	1.944	0.005065	1.36	0.3817	0.6117	2.108	0.0004731
6:77145096:T:C	6	77145096	T	5.479e-06	1.2621	0.7084	0	1.152	0.4046	0.3586	1.944	0.005065	1.36	0.3817	0.6117	2.108	0.0004731
6:77145573:T:C	6	77145573	T	5.479e-06	1.2621	0.7084	0	1.152	0.4046	0.3586	1.944	0.005065	1.36	0.3817	0.6117	2.108	0.0004731
6:77145616:C:T	6	77145616	C	5.479e-06	1.2621	0.7084	0	1.152	0.4046	0.3586	1.944	0.005065	1.36	0.3817	0.6117	2.108	0.0004731
6:77146109:A:G	6	77146109	A	5.479e-06	1.2621	0.7084	0	1.152	0.4046	0.3586	1.944	0.005065	1.36	0.3817	0.6117	2.108	0.0004731
6:77146613:A:T	6	77146613	A	5.479e-06	1.2621	0.7084	0	1.152	0.4046	0.3586	1.944	0.005065	1.36	0.3817	0.6117	2.108	0.0004731
17:63435142:G:T	17	63435142	T	5.514e-06	0.8961	0.6088	0	0.7912	0.2845	0.2336	1.349	0.006139	0.9932	0.2736	0.457	1.529	0.0003711
3:162713129:A:G	3	162713129	G	5.875e-06	0.7427	0.7047	0	0.8078	0.2375	0.3423	1.273	0.000868	0.6834	0.2265	0.2394	1.127	0.002938
5:16882242:G:A	5	16882242	G	5.898e-06	0.7833	0.9344	0	0.7682	0.2525	0.2732	1.263	0.00279	0.7967	0.2373	0.3316	1.262	0.0009653
14:62224456:C:A	14	62224456	A	6.053e-06	1.3246	0.5797	0	1.558	0.5131	0.5528	2.564	0.00283	1.212	0.3565	0.5135	1.911	0.0008343
14:62224486:T:C	14	62224486	C	6.053e-06	1.3246	0.5797	0	1.558	0.5131	0.5528	2.564	0.00283	1.212	0.3565	0.5135	1.911	0.0008343
14:62225817:G:A	14	62225817	A	6.053e-06	1.3246	0.5797	0	1.558	0.5131	0.5528	2.564	0.00283	1.212	0.3565	0.5135	1.911	0.0008343
11:125724721:TAAAAAAAAAAAAAAAAAAAAAAAAAAA:T	11	125724721	T	6.091e-06	-0.6882	0.5677	0	-0.7767	0.2171	-1.202	-0.3512	0.0004713	-0.6028	0.2133	-1.021	-0.1848	0.005254
5:63813396:T:C	5	63813396	C	6.185e-06	-0.7079	0.4109	0	-0.5563	0.2419	-1.03	-0.08219	0.02289	-0.8173	0.2055	-1.22	-0.4145	0.0001018
8:134372848:C:T	8	134372848	T	6.221e-06	1.1645	0.3821	0	1.351	0.3346	0.6947	2.006	8.764e-05	0.8925	0.404	0.1007	1.684	0.02847
9:8473686:G:GA	9	8473686	GA	6.233e-06	-1.2121	0.3701	0	-0.9154	0.4261	-1.75	-0.08033	0.03333	-1.407	0.3453	-2.084	-0.7303	6.971e-05
3:162732062:A:G	3	162732062	G	6.303e-06	0.747	0.8171	0	0.788	0.2424	0.313	1.263	0.001429	0.7113	0.2263	0.2678	1.155	0.001962
3:162732213:A:G	3	162732213	G	6.303e-06	0.747	0.8171	0	0.788	0.2424	0.313	1.263	0.001429	0.7113	0.2263	0.2678	1.155	0.001962
8:69149220:G:A	8	69149220	A	6.307e-06	1.2034	0.3119	2.21	1.443	0.3539	0.7491	2.136	7.497e-05	0.907	0.3946	0.1336	1.68	0.02271
13:24771873:G:T	13	24771873	G	6.331e-06	-0.6971	0.9682	0	-0.6911	0.2156	-1.114	-0.2685	0.001661	-0.7034	0.2212	-1.137	-0.2699	0.001742
5:63768619:A:G	5	63768619	G	6.429e-06	-0.9084	0.7514	0	-0.9715	0.2832	-1.526	-0.4165	0.0007846	-0.8439	0.2863	-1.405	-0.2827	0.003643
3:162738253:CCTTA:C	3	162738253	C	6.507e-06	0.7493	0.8045	0	0.7938	0.2448	0.3141	1.274	0.001467	0.7113	0.2263	0.2678	1.155	0.001962
21:25989448:G:C	21	25989448	G	6.533e-06	1.1697	0.5603	0	0.9465	0.4629	0.03921	1.854	0.0427	1.272	0.3133	0.6583	1.886	7.359e-05
14:62223342:G:C	14	62223342	C	6.664e-06	1.3112	0.5591	0	1.558	0.5131	0.5528	2.564	0.00283	1.194	0.3535	0.5016	1.887	0.0008968
6:12500175:C:T	6	12500175	T	6.666e-06	0.969	0.8627	0	1.019	0.3603	0.3131	1.725	0.005331	0.9413	0.2682	0.4156	1.467	0.0005713
5:10813217:G:A	5	10813217	A	6.772e-06	-0.9559	0.3427	0	-0.7227	0.3248	-1.359	-0.08612	0.02762	-1.13	0.2807	-1.681	-0.5803	8.388e-05
5:10818344:A:AT	5	10818344	AT	6.772e-06	-0.9559	0.3427	0	-0.7227	0.3248	-1.359	-0.08612	0.02762	-1.13	0.2807	-1.681	-0.5803	8.388e-05
5:10818590:C:G	5	10818590	G	6.772e-06	-0.9559	0.3427	0	-0.7227	0.3248	-1.359	-0.08612	0.02762	-1.13	0.2807	-1.681	-0.5803	8.388e-05
5:16880363:T:TAA	5	16880363	T	6.798e-06	0.7799	0.9172	0	0.7606	0.2537	0.2635	1.258	0.003193	0.7967	0.2373	0.3316	1.262	0.0009653
5:16880640:A:T	5	16880640	A	6.798e-06	0.7799	0.9172	0	0.7606	0.2537	0.2635	1.258	0.003193	0.7967	0.2373	0.3316	1.262	0.0009653
8:102138862:C:T	8	102138862	T	6.984e-06	1.1116	0.8215	0	1.051	0.3652	0.3356	1.767	0.004594	1.163	0.3362	0.5037	1.821	0.0006827
3:179071954:C:T	3	179071954	T	7.103e-06	-1.2158	0.7691	0	-1.297	0.3871	-2.056	-0.5386	0.001025	-1.138	0.3788	-1.88	-0.3955	0.003056
3:162560126:T:TA	3	162560126	TA	7.239e-06	-0.7412	0.6175	0	-0.8165	0.2237	-1.255	-0.3781	0.0003649	-0.6508	0.245	-1.131	-0.1706	0.008626
10:53558869:C:T	10	53558869	T	7.27e-06	0.8989	0.365	0	1.094	0.2942	0.5175	1.671	0.0002854	0.73	0.2737	0.1936	1.266	0.008364
7:52303988:C:A	7	52303988	A	7.316e-06	0.8367	0.5705	0	0.9394	0.26	0.4298	1.449	0.0004165	0.7276	0.2679	0.2026	1.253	0.007262
7:52307141:TAAAAA:TAAAAAA	7	52307141	TAAAAAA	7.316e-06	0.8367	0.5705	0	0.9394	0.26	0.4298	1.449	0.0004165	0.7276	0.2679	0.2026	1.253	0.007262
5:63841527:C:G	5	63841527	C	7.65e-06	-0.7589	0.5705	0	-0.6565	0.2477	-1.142	-0.1711	0.008922	-0.8493	0.2327	-1.305	-0.3931	0.0003468
12:20973638:A:G	12	20973638	G	7.741e-06	1.3682	0.5574	0	1.52	0.4007	0.7349	2.306	0.0002171	1.156	0.4737	0.228	2.085	0.01563
2:147750175:T:C	2	147750175	C	7.781e-06	1.5567	0.4835	0	1.275	0.5318	0.2324	2.317	0.01781	1.768	0.4606	0.8648	2.67	0.0001735
2:147757851:G:C	2	147757851	C	7.781e-06	1.5567	0.4835	0	1.275	0.5318	0.2324	2.317	0.01781	1.768	0.4606	0.8648	2.67	0.0001735
22:27690485:G:A	22	27690485	A	8.144e-06	-1.4417	0.7704	0	-1.542	0.4718	-2.467	-0.6173	0.00135	-1.353	0.4435	-2.222	-0.4833	0.002647
22:27690703:A:G	22	27690703	G	8.144e-06	-1.4417	0.7704	0	-1.542	0.4718	-2.467	-0.6173	0.00135	-1.353	0.4435	-2.222	-0.4833	0.002647
5:63762047:A:G	5	63762047	G	8.192e-06	-0.8983	0.7131	0	-0.9715	0.2832	-1.526	-0.4165	0.0007846	-0.8234	0.2865	-1.385	-0.262	0.00455
7:124374022:A:G	7	124374022	G	8.439e-06	-1.1624	0.8511	0	-1.211	0.3677	-1.932	-0.4904	0.001242	-1.113	0.3705	-1.839	-0.3867	0.003058
7:124374239:A:G	7	124374239	G	8.439e-06	-1.1624	0.8511	0	-1.211	0.3677	-1.932	-0.4904	0.001242	-1.113	0.3705	-1.839	-0.3867	0.003058
7:124376529:A:T	7	124376529	T	8.439e-06	-1.1624	0.8511	0	-1.211	0.3677	-1.932	-0.4904	0.001242	-1.113	0.3705	-1.839	-0.3867	0.003058
7:124379392:T:C	7	124379392	C	8.439e-06	-1.1624	0.8511	0	-1.211	0.3677	-1.932	-0.4904	0.001242	-1.113	0.3705	-1.839	-0.3867	0.003058
7:124381548:A:C	7	124381548	C	8.439e-06	-1.1624	0.8511	0	-1.211	0.3677	-1.932	-0.4904	0.001242	-1.113	0.3705	-1.839	-0.3867	0.003058
7:124382113:A:G	7	124382113	G	8.439e-06	-1.1624	0.8511	0	-1.211	0.3677	-1.932	-0.4904	0.001242	-1.113	0.3705	-1.839	-0.3867	0.003058
12:20982144:A:T	12	20982144	T	8.612e-06	1.3516	0.5193	0	1.52	0.4007	0.7349	2.306	0.0002171	1.124	0.4658	0.2107	2.036	0.01689
11:83099005:CAAAAAAAA:C	11	83099005	CAAAAAAAA	8.729e-06	0.7606	0.6392	0	0.8458	0.2495	0.3567	1.335	0.0009021	0.6851	0.235	0.2246	1.146	0.004011
16:73085286:A:G	16	73085286	A	8.95e-06	0.7298	0.5471	0	0.832	0.2362	0.369	1.295	0.0005725	0.634	0.2288	0.1856	1.082	0.006191
3:162705387:C:G	3	162705387	G	9.009e-06	0.7266	0.6542	0	0.8024	0.2354	0.3411	1.264	0.0008447	0.6557	0.2277	0.2095	1.102	0.004469
2:11287916:CCTT:C	2	11287916	CCTT	9.025e-06	0.7352	0.4424	0	0.8628	0.2346	0.4029	1.323	0.0003311	0.6084	0.2338	0.1501	1.067	0.01007
2:11287976:A:G	2	11287976	A	9.025e-06	0.7352	0.4424	0	0.8628	0.2346	0.4029	1.323	0.0003311	0.6084	0.2338	0.1501	1.067	0.01007
2:11288009:C:T	2	11288009	C	9.025e-06	0.7352	0.4424	0	0.8628	0.2346	0.4029	1.323	0.0003311	0.6084	0.2338	0.1501	1.067	0.01007
2:11288121:T:A	2	11288121	T	9.025e-06	0.7352	0.4424	0	0.8628	0.2346	0.4029	1.323	0.0003311	0.6084	0.2338	0.1501	1.067	0.01007
4:117261242:C:A	4	117261242	A	9.685e-06	-0.7668	0.7614	0	-0.7114	0.2516	-1.205	-0.2182	0.00536	-0.8168	0.2391	-1.285	-0.3481	0.0007907
2:21821317:C:G	2	21821317	C	9.699e-06	-0.7714	0.6604	0	-0.6795	0.2724	-1.213	-0.1456	0.01373	-0.8353	0.227	-1.28	-0.3903	0.0003113
2:21822998:C:T	2	21822998	C	9.699e-06	-0.7714	0.6604	0	-0.6795	0.2724	-1.213	-0.1456	0.01373	-0.8353	0.227	-1.28	-0.3903	0.0003113
2:21823323:T:C	2	21823323	T	9.699e-06	-0.7714	0.6604	0	-0.6795	0.2724	-1.213	-0.1456	0.01373	-0.8353	0.227	-1.28	-0.3903	0.0003113
14:27559566:A:C	14	27559566	C	9.997e-06	0.7132	0.416	0	0.5803	0.2297	0.1301	1.03	0.0126	0.843	0.227	0.3981	1.288	0.0002744
13:24771885:A:G	13	24771885	A	1.002e-05	-0.6814	0.7521	0	-0.634	0.2153	-1.056	-0.2121	0.003762	-0.7315	0.2212	-1.165	-0.2979	0.001147
3:162732298:T:C	3	162732298	C	1.048e-05	0.7367	0.8678	0	0.7672	0.248	0.2811	1.253	0.002376	0.7113	0.2263	0.2678	1.155	0.001962
3:162732308:T:C	3	162732308	C	1.048e-05	0.7367	0.8678	0	0.7672	0.248	0.2811	1.253	0.002376	0.7113	0.2263	0.2678	1.155	0.001962
3:162732309:A:C	3	162732309	C	1.048e-05	0.7367	0.8678	0	0.7672	0.248	0.2811	1.253	0.002376	0.7113	0.2263	0.2678	1.155	0.001962
3:162737180:T:G	3	162737180	G	1.056e-05	0.7444	0.7668	0	0.7996	0.2513	0.3071	1.292	0.001789	0.6989	0.2283	0.2514	1.146	0.002551
3:162742421:C:T	3	162742421	T	1.056e-05	0.7444	0.7668	0	0.7996	0.2513	0.3071	1.292	0.001789	0.6989	0.2283	0.2514	1.146	0.002551
3:162742423:T:G	3	162742423	G	1.056e-05	0.7444	0.7668	0	0.7996	0.2513	0.3071	1.292	0.001789	0.6989	0.2283	0.2514	1.146	0.002551
3:162742555:C:G	3	162742555	G	1.056e-05	0.7444	0.7668	0	0.7996	0.2513	0.3071	1.292	0.001789	0.6989	0.2283	0.2514	1.146	0.002551
3:162742580:A:AT	3	162742580	AT	1.056e-05	0.7444	0.7668	0	0.7996	0.2513	0.3071	1.292	0.001789	0.6989	0.2283	0.2514	1.146	0.002551
3:162742617:G:A	3	162742617	A	1.056e-05	0.7444	0.7668	0	0.7996	0.2513	0.3071	1.292	0.001789	0.6989	0.2283	0.2514	1.146	0.002551
2:11273217:ACACAG:A	2	11273217	ACACAG	1.059e-05	0.7277	0.4875	0	0.8511	0.2427	0.3753	1.327	0.0006053	0.6211	0.2255	0.1792	1.063	0.006497
5:72207898:T:TA	5	72207898	TA	1.074e-05	1.0217	0.5703	0	1.212	0.4078	0.4128	2.012	0.003462	0.9305	0.2823	0.3771	1.484	0.001189
14:42554496:TCAGCAGA:T	14	42554496	T	1.097e-05	-0.7447	0.9162	0	-0.7648	0.2552	-1.265	-0.2646	0.003212	-0.7289	0.2264	-1.173	-0.2852	0.001531
21:25976364:A:T	21	25976364	A	1.116e-05	0.9679	0.6822	0	1.075	0.3419	0.4048	1.745	0.002021	0.8919	0.2881	0.3271	1.457	0.00229
16:73078499:GTGTT:G	16	73078499	GTGTT	1.117e-05	0.7273	0.3061	4.54	0.8922	0.2283	0.4446	1.34	0.0001428	0.5611	0.2292	0.1119	1.01	0.01534
3:162732731:T:C	3	162732731	C	1.139e-05	0.7311	0.7466	0	0.788	0.2424	0.313	1.263	0.001429	0.6802	0.2293	0.2308	1.13	0.003431
3:162733178:G:A	3	162733178	A	1.139e-05	0.7311	0.7466	0	0.788	0.2424	0.313	1.263	0.001429	0.6802	0.2293	0.2308	1.13	0.003431
3:162733658:T:G	3	162733658	G	1.139e-05	0.7311	0.7466	0	0.788	0.2424	0.313	1.263	0.001429	0.6802	0.2293	0.2308	1.13	0.003431
3:162733661:A:C	3	162733661	C	1.139e-05	0.7311	0.7466	0	0.788	0.2424	0.313	1.263	0.001429	0.6802	0.2293	0.2308	1.13	0.003431
3:162733666:T:C	3	162733666	C	1.139e-05	0.7311	0.7466	0	0.788	0.2424	0.313	1.263	0.001429	0.6802	0.2293	0.2308	1.13	0.003431
3:162733880:C:G	3	162733880	G	1.139e-05	0.7311	0.7466	0	0.788	0.2424	0.313	1.263	0.001429	0.6802	0.2293	0.2308	1.13	0.003431
3:162733932:A:G	3	162733932	G	1.139e-05	0.7311	0.7466	0	0.788	0.2424	0.313	1.263	0.001429	0.6802	0.2293	0.2308	1.13	0.003431
3:162733993:T:G	3	162733993	G	1.139e-05	0.7311	0.7466	0	0.788	0.2424	0.313	1.263	0.001429	0.6802	0.2293	0.2308	1.13	0.003431
3:162734048:G:T	3	162734048	T	1.139e-05	0.7311	0.7466	0	0.788	0.2424	0.313	1.263	0.001429	0.6802	0.2293	0.2308	1.13	0.003431
17:7579801:G:C	17	7579801	C	1.157e-05	0.7249	0.6111	0	0.8027	0.2252	0.3613	1.244	0.0004945	0.6341	0.2434	0.157	1.111	0.009971
10:126761198:G:A	10	126761198	A	1.162e-05	0.7047	0.8317	0	0.6688	0.2331	0.212	1.126	0.004726	0.7372	0.2219	0.3022	1.172	0.00109
13:22512774:CCA:C	13	22512774	CCA	1.168e-05	1.0931	0.6988	0	1.2	0.3721	0.4709	1.929	0.001553	1.006	0.336	0.347	1.664	0.003167
3:162734137:T:C	3	162734137	C	1.177e-05	0.7333	0.7348	0	0.7938	0.2448	0.3141	1.274	0.001467	0.6802	0.2293	0.2308	1.13	0.003431
3:162735246:A:G	3	162735246	G	1.177e-05	0.7333	0.7348	0	0.7938	0.2448	0.3141	1.274	0.001467	0.6802	0.2293	0.2308	1.13	0.003431
3:162735397:T:A	3	162735397	A	1.177e-05	0.7333	0.7348	0	0.7938	0.2448	0.3141	1.274	0.001467	0.6802	0.2293	0.2308	1.13	0.003431
3:162735677:C:A	3	162735677	A	1.177e-05	0.7333	0.7348	0	0.7938	0.2448	0.3141	1.274	0.001467	0.6802	0.2293	0.2308	1.13	0.003431
3:162735734:G:GA	3	162735734	GA	1.177e-05	0.7333	0.7348	0	0.7938	0.2448	0.3141	1.274	0.001467	0.6802	0.2293	0.2308	1.13	0.003431
3:162736444:C:T	3	162736444	T	1.177e-05	0.7333	0.7348	0	0.7938	0.2448	0.3141	1.274	0.001467	0.6802	0.2293	0.2308	1.13	0.003431
3:162736513:T:C	3	162736513	C	1.177e-05	0.7333	0.7348	0	0.7938	0.2448	0.3141	1.274	0.001467	0.6802	0.2293	0.2308	1.13	0.003431
3:162736996:G:A	3	162736996	A	1.177e-05	0.7333	0.7348	0	0.7938	0.2448	0.3141	1.274	0.001467	0.6802	0.2293	0.2308	1.13	0.003431
3:162737074:C:T	3	162737074	T	1.177e-05	0.7333	0.7348	0	0.7938	0.2448	0.3141	1.274	0.001467	0.6802	0.2293	0.2308	1.13	0.003431
3:162737085:G:A	3	162737085	A	1.177e-05	0.7333	0.7348	0	0.7938	0.2448	0.3141	1.274	0.001467	0.6802	0.2293	0.2308	1.13	0.003431
3:162737248:C:T	3	162737248	T	1.177e-05	0.7333	0.7348	0	0.7938	0.2448	0.3141	1.274	0.001467	0.6802	0.2293	0.2308	1.13	0.003431
3:162737854:C:T	3	162737854	T	1.177e-05	0.7333	0.7348	0	0.7938	0.2448	0.3141	1.274	0.001467	0.6802	0.2293	0.2308	1.13	0.003431
3:162738281:T:TAATA	3	162738281	TAATA	1.177e-05	0.7333	0.7348	0	0.7938	0.2448	0.3141	1.274	0.001467	0.6802	0.2293	0.2308	1.13	0.003431
3:162738299:A:G	3	162738299	G	1.177e-05	0.7333	0.7348	0	0.7938	0.2448	0.3141	1.274	0.001467	0.6802	0.2293	0.2308	1.13	0.003431
3:162738314:T:C	3	162738314	C	1.177e-05	0.7333	0.7348	0	0.7938	0.2448	0.3141	1.274	0.001467	0.6802	0.2293	0.2308	1.13	0.003431
3:162738397:A:G	3	162738397	G	1.177e-05	0.7333	0.7348	0	0.7938	0.2448	0.3141	1.274	0.001467	0.6802	0.2293	0.2308	1.13	0.003431
3:162738614:TA:T	3	162738614	T	1.177e-05	0.7333	0.7348	0	0.7938	0.2448	0.3141	1.274	0.001467	0.6802	0.2293	0.2308	1.13	0.003431
3:162739434:A:T	3	162739434	T	1.177e-05	0.7333	0.7348	0	0.7938	0.2448	0.3141	1.274	0.001467	0.6802	0.2293	0.2308	1.13	0.003431
3:162739768:T:C	3	162739768	C	1.177e-05	0.7333	0.7348	0	0.7938	0.2448	0.3141	1.274	0.001467	0.6802	0.2293	0.2308	1.13	0.003431
3:162740152:A:G	3	162740152	G	1.177e-05	0.7333	0.7348	0	0.7938	0.2448	0.3141	1.274	0.001467	0.6802	0.2293	0.2308	1.13	0.003431
3:162740215:T:A	3	162740215	A	1.177e-05	0.7333	0.7348	0	0.7938	0.2448	0.3141	1.274	0.001467	0.6802	0.2293	0.2308	1.13	0.003431
3:162740330:T:C	3	162740330	C	1.177e-05	0.7333	0.7348	0	0.7938	0.2448	0.3141	1.274	0.001467	0.6802	0.2293	0.2308	1.13	0.003431
3:162740392:C:A	3	162740392	A	1.177e-05	0.7333	0.7348	0	0.7938	0.2448	0.3141	1.274	0.001467	0.6802	0.2293	0.2308	1.13	0.003431
3:162740741:T:G	3	162740741	G	1.177e-05	0.7333	0.7348	0	0.7938	0.2448	0.3141	1.274	0.001467	0.6802	0.2293	0.2308	1.13	0.003431
3:162740931:ACTTT:A	3	162740931	A	1.177e-05	0.7333	0.7348	0	0.7938	0.2448	0.3141	1.274	0.001467	0.6802	0.2293	0.2308	1.13	0.003431
3:162740965:G:A	3	162740965	A	1.177e-05	0.7333	0.7348	0	0.7938	0.2448	0.3141	1.274	0.001467	0.6802	0.2293	0.2308	1.13	0.003431
3:162741207:C:T	3	162741207	T	1.177e-05	0.7333	0.7348	0	0.7938	0.2448	0.3141	1.274	0.001467	0.6802	0.2293	0.2308	1.13	0.003431
3:162741363:T:C	3	162741363	C	1.177e-05	0.7333	0.7348	0	0.7938	0.2448	0.3141	1.274	0.001467	0.6802	0.2293	0.2308	1.13	0.003431
3:162741755:C:T	3	162741755	T	1.177e-05	0.7333	0.7348	0	0.7938	0.2448	0.3141	1.274	0.001467	0.6802	0.2293	0.2308	1.13	0.003431
3:162742143:G:A	3	162742143	A	1.177e-05	0.7333	0.7348	0	0.7938	0.2448	0.3141	1.274	0.001467	0.6802	0.2293	0.2308	1.13	0.003431
3:162742414:G:A	3	162742414	A	1.177e-05	0.7333	0.7348	0	0.7938	0.2448	0.3141	1.274	0.001467	0.6802	0.2293	0.2308	1.13	0.003431
2:5826171:CA:C	2	5826171	C	1.191e-05	-1.053	0.6941	0	-0.9153	0.4248	-1.748	-0.08272	0.03284	-1.118	0.2917	-1.689	-0.546	0.0001772
14:62228201:AAAAC:A	14	62228201	A	1.195e-05	1.2848	0.5163	0	1.558	0.5131	0.5528	2.564	0.00283	1.152	0.3577	0.4512	1.853	0.001521
14:62229285:T:G	14	62229285	G	1.195e-05	1.2848	0.5163	0	1.558	0.5131	0.5528	2.564	0.00283	1.152	0.3577	0.4512	1.853	0.001521
12:98167556:C:T	12	98167556	T	1.197e-05	1.3991	0.6712	0	1.517	0.4234	0.6874	2.347	0.0004622	1.243	0.4871	0.2886	2.198	0.01155
4:142121699:G:A	4	142121699	A	1.232e-05	1.0021	0.5789	0	1.141	0.3394	0.4759	1.806	0.0009895	0.8856	0.3108	0.2765	1.495	0.004903
7:52279931:C:A	7	52279931	A	1.243e-05	0.7359	0.6529	0	0.8146	0.2428	0.3389	1.29	0.00101	0.663	0.2338	0.2047	1.121	0.005119
2:11279663:A:G	2	11279663	A	1.252e-05	0.7192	0.5436	0	0.8207	0.2346	0.3609	1.28	0.0006219	0.6207	0.2311	0.1677	1.074	0.00794
7:52979778:T:C	7	52979778	C	1.271e-05	-0.8197	0.4317	0	-0.9805	0.2776	-1.525	-0.4364	0.0005535	-0.6841	0.255	-1.184	-0.1843	0.008002
12:20971485:C:T	12	20971485	T	1.282e-05	1.3031	0.4391	0	1.503	0.3949	0.7285	2.277	0.0002088	1.036	0.4565	0.1409	1.931	0.02451
5:25040165:C:G	5	25040165	G	1.282e-05	1.0399	0.7026	0	0.9437	0.3468	0.2639	1.623	0.00731	1.126	0.3281	0.4825	1.769	0.0007516
9:77321461:C:T	9	77321461	T	1.284e-05	-0.7899	0.3167	0.24	-0.9909	0.2702	-1.52	-0.4614	0.0003428	-0.6268	0.2434	-1.104	-0.1499	0.01083
10:98035191:CAA:C	10	98035191	CAA	1.297e-05	0.7592	0.7331	0	0.8225	0.2545	0.3237	1.321	0.001522	0.7035	0.2387	0.2356	1.171	0.003646
2:11283654:G:A	2	11283654	G	1.302e-05	0.7226	0.4885	0	0.838	0.235	0.3773	1.299	0.0004923	0.6084	0.2338	0.1501	1.067	0.01007
2:11286090:G:A	2	11286090	G	1.302e-05	0.7226	0.4885	0	0.838	0.235	0.3773	1.299	0.0004923	0.6084	0.2338	0.1501	1.067	0.01007
2:11286708:T:C	2	11286708	T	1.302e-05	0.7226	0.4885	0	0.838	0.235	0.3773	1.299	0.0004923	0.6084	0.2338	0.1501	1.067	0.01007
3:179124488:C:A	3	179124488	A	1.305e-05	-1.0952	0.7592	0	-1.164	0.3369	-1.824	-0.5036	0.0007232	-1.009	0.3771	-1.748	-0.2695	0.008189
2:11282448:A:G	2	11282448	A	1.311e-05	0.7202	0.4991	0	0.8318	0.2336	0.3739	1.29	0.0005016	0.6084	0.2338	0.1501	1.067	0.01007
2:11283140:A:G	2	11283140	A	1.311e-05	0.7202	0.4991	0	0.8318	0.2336	0.3739	1.29	0.0005016	0.6084	0.2338	0.1501	1.067	0.01007
2:11283562:T:C	2	11283562	T	1.311e-05	0.7202	0.4991	0	0.8318	0.2336	0.3739	1.29	0.0005016	0.6084	0.2338	0.1501	1.067	0.01007
20:56210436:T:C	20	56210436	C	1.322e-05	0.6832	0.7013	0	0.7485	0.2314	0.295	1.202	0.001507	0.6278	0.2133	0.2097	1.046	0.003691
7:52280192:A:G	7	52280192	G	1.322e-05	0.8183	0.7116	0	0.8841	0.2587	0.377	1.391	0.0008205	0.745	0.2732	0.2096	1.281	0.007042
7:52284370:G:A	7	52284370	A	1.322e-05	0.8183	0.7116	0	0.8841	0.2587	0.377	1.391	0.0008205	0.745	0.2732	0.2096	1.281	0.007042
7:52285911:G:A	7	52285911	A	1.322e-05	0.8183	0.7116	0	0.8841	0.2587	0.377	1.391	0.0008205	0.745	0.2732	0.2096	1.281	0.007042
7:52286230:G:A	7	52286230	A	1.322e-05	0.8183	0.7116	0	0.8841	0.2587	0.377	1.391	0.0008205	0.745	0.2732	0.2096	1.281	0.007042
4:139684686:T:C	4	139684686	C	1.335e-05	0.7527	0.8207	0	0.7105	0.2542	0.2122	1.209	0.005896	0.7891	0.2358	0.327	1.251	0.001001
2:11288244:A:AT	2	11288244	A	1.336e-05	0.6981	0.5065	0	0.7976	0.2194	0.3677	1.228	0.0003838	0.5841	0.2349	0.1238	1.044	0.01382
19:35326220:C:T	19	35326220	C	1.34e-05	-0.7614	0.4966	0	-0.9085	0.2782	-1.454	-0.3632	0.001365	-0.6653	0.2249	-1.106	-0.2246	0.003518
4:84894805:T:G	4	84894805	G	1.345e-05	-1.099	0.9591	0	-1.087	0.3438	-1.76	-0.4127	0.001918	-1.113	0.372	-1.842	-0.3837	0.003177
4:84895386:T:C	4	84895386	C	1.345e-05	-1.099	0.9591	0	-1.087	0.3438	-1.76	-0.4127	0.001918	-1.113	0.372	-1.842	-0.3837	0.003177
3:179057011:G:A	3	179057011	A	1.365e-05	-1.11	0.5318	0	-1.296	0.392	-2.065	-0.5279	0.00119	-0.9731	0.3362	-1.632	-0.3142	0.004279
3:179058397:T:C	3	179058397	C	1.365e-05	-1.11	0.5318	0	-1.296	0.392	-2.065	-0.5279	0.00119	-0.9731	0.3362	-1.632	-0.3142	0.004279
5:10613042:C:T	5	10613042	T	1.385e-05	-0.7361	0.4022	0	-0.8743	0.2364	-1.338	-0.4108	0.0003082	-0.5904	0.2428	-1.066	-0.1144	0.01606
5:10613652:CT:C	5	10613652	C	1.385e-05	-0.7361	0.4022	0	-0.8743	0.2364	-1.338	-0.4108	0.0003082	-0.5904	0.2428	-1.066	-0.1144	0.01606
14:62258825:G:GA	14	62258825	GA	1.386e-05	0.7398	0.5272	0	0.8544	0.2486	0.3671	1.342	0.0007694	0.6387	0.2336	0.1809	1.097	0.006894
1:215763422:C:G	1	215763422	G	1.401e-05	-1.3825	0.3619	0	-1.028	0.5025	-2.013	-0.04348	0.04251	-1.62	0.4113	-2.426	-0.814	0.0001179
1:215772064:A:G	1	215772064	G	1.401e-05	-1.3825	0.3619	0	-1.028	0.5025	-2.013	-0.04348	0.04251	-1.62	0.4113	-2.426	-0.814	0.0001179
4:133453536:T:C	4	133453536	C	1.401e-05	-1.1985	0.4878	0	-1.405	0.4058	-2.201	-0.6098	0.0007031	-1.021	0.3763	-1.759	-0.2837	0.007317
2:148011786:T:G	2	148011786	T	1.411e-05	0.7797	0.728	0	0.8419	0.2534	0.3452	1.339	0.001131	0.717	0.2545	0.2181	1.216	0.005405
3:179086784:G:A	3	179086784	A	1.425e-05	-1.1517	0.9594	0	-1.165	0.3719	-1.894	-0.4363	0.002094	-1.138	0.3788	-1.88	-0.3955	0.003056
3:78508236:C:A	3	78508236	A	1.434e-05	-0.8739	0.7113	0	-1.015	0.4312	-1.86	-0.1699	0.01992	-0.8345	0.2278	-1.281	-0.388	0.0003301
9:29554760:G:A	9	29554760	A	1.445e-05	-1.4167	0.6738	0	-1.583	0.5126	-2.588	-0.5786	0.002409	-1.303	0.4239	-2.134	-0.4722	0.002453
9:29555213:A:G	9	29555213	G	1.445e-05	-1.4167	0.6738	0	-1.583	0.5126	-2.588	-0.5786	0.002409	-1.303	0.4239	-2.134	-0.4722	0.002453
19:30397644:A:G	19	30397644	G	1.446e-05	-0.7341	0.3571	0	-0.5746	0.2422	-1.049	-0.09992	0.01898	-0.8865	0.2367	-1.35	-0.4225	0.0002452
3:195604421:T:C	3	195604421	C	1.523e-05	1.1238	0.9618	0	1.135	0.3494	0.4498	1.819	0.001448	1.11	0.3886	0.3486	1.872	0.004795
2:11284415:A:G	2	11284415	A	1.534e-05	0.7194	0.4748	0	0.838	0.235	0.3773	1.299	0.0004923	0.6002	0.2356	0.1385	1.062	0.0117
4:133467348:C:T	4	133467348	T	1.545e-05	-1.207	0.5404	0	-1.392	0.4115	-2.199	-0.5856	0.0009218	-1.049	0.3802	-1.794	-0.3041	0.006397
4:133468962:C:T	4	133468962	T	1.545e-05	-1.207	0.5404	0	-1.392	0.4115	-2.199	-0.5856	0.0009218	-1.049	0.3802	-1.794	-0.3041	0.006397
4:133469555:A:G	4	133469555	G	1.545e-05	-1.207	0.5404	0	-1.392	0.4115	-2.199	-0.5856	0.0009218	-1.049	0.3802	-1.794	-0.3041	0.006397
4:133470698:A:C	4	133470698	C	1.545e-05	-1.207	0.5404	0	-1.392	0.4115	-2.199	-0.5856	0.0009218	-1.049	0.3802	-1.794	-0.3041	0.006397
2:11288463:A:G	2	11288463	A	1.566e-05	0.7145	0.4387	0	0.8411	0.2326	0.3851	1.297	0.000413	0.5849	0.2353	0.1237	1.046	0.01387
2:11288610:T:C	2	11288610	T	1.566e-05	0.7145	0.4387	0	0.8411	0.2326	0.3851	1.297	0.000413	0.5849	0.2353	0.1237	1.046	0.01387
2:11288757:G:GC	2	11288757	G	1.566e-05	0.7145	0.4387	0	0.8411	0.2326	0.3851	1.297	0.000413	0.5849	0.2353	0.1237	1.046	0.01387
2:11289005:A:G	2	11289005	A	1.566e-05	0.7145	0.4387	0	0.8411	0.2326	0.3851	1.297	0.000413	0.5849	0.2353	0.1237	1.046	0.01387
7:52282150:T:G	7	52282150	G	1.571e-05	0.7235	0.7105	0	0.7874	0.2402	0.3166	1.258	0.001309	0.663	0.2338	0.2047	1.121	0.005119
7:52282513:A:G	7	52282513	G	1.571e-05	0.7235	0.7105	0	0.7874	0.2402	0.3166	1.258	0.001309	0.663	0.2338	0.2047	1.121	0.005119
6:15917180:A:AC	6	15917180	AC	1.578e-05	0.8546	0.9333	0	0.8395	0.2677	0.3148	1.364	0.002075	0.8728	0.294	0.2965	1.449	0.003413
6:15917242:G:A	6	15917242	A	1.578e-05	0.8546	0.9333	0	0.8395	0.2677	0.3148	1.364	0.002075	0.8728	0.294	0.2965	1.449	0.003413
6:15917370:C:G	6	15917370	G	1.578e-05	0.8546	0.9333	0	0.8395	0.2677	0.3148	1.364	0.002075	0.8728	0.294	0.2965	1.449	0.003413
6:15917641:A:C	6	15917641	C	1.578e-05	0.8546	0.9333	0	0.8395	0.2677	0.3148	1.364	0.002075	0.8728	0.294	0.2965	1.449	0.003413
6:15917777:G:A	6	15917777	A	1.578e-05	0.8546	0.9333	0	0.8395	0.2677	0.3148	1.364	0.002075	0.8728	0.294	0.2965	1.449	0.003413
6:15917958:C:T	6	15917958	T	1.578e-05	0.8546	0.9333	0	0.8395	0.2677	0.3148	1.364	0.002075	0.8728	0.294	0.2965	1.449	0.003413
6:15918137:G:A	6	15918137	A	1.578e-05	0.8546	0.9333	0	0.8395	0.2677	0.3148	1.364	0.002075	0.8728	0.294	0.2965	1.449	0.003413
6:15918211:T:C	6	15918211	C	1.578e-05	0.8546	0.9333	0	0.8395	0.2677	0.3148	1.364	0.002075	0.8728	0.294	0.2965	1.449	0.003413
12:87984996:A:T	12	87984996	T	1.599e-05	-0.694	0.4531	0	-0.8201	0.2326	-1.276	-0.3642	0.000566	-0.5785	0.2227	-1.015	-0.142	0.01019
7:52535798:G:T	7	52535798	T	1.6e-05	0.7296	0.7012	0	0.6575	0.2528	0.162	1.153	0.01027	0.788	0.2275	0.3421	1.234	0.0006701
4:34513134:A:G	4	34513134	A	1.635e-05	0.6955	0.9076	0	0.674	0.2454	0.193	1.155	0.006785	0.7118	0.2142	0.2919	1.132	0.001086
4:34513359:A:G	4	34513359	A	1.635e-05	0.6955	0.9076	0	0.674	0.2454	0.193	1.155	0.006785	0.7118	0.2142	0.2919	1.132	0.001086
4:34513966:G:A	4	34513966	G	1.635e-05	0.6955	0.9076	0	0.674	0.2454	0.193	1.155	0.006785	0.7118	0.2142	0.2919	1.132	0.001086
3:179064795:T:G	3	179064795	G	1.638e-05	-1.0912	0.8808	0	-1.136	0.3914	-1.903	-0.3691	0.004274	-1.059	0.3321	-1.71	-0.4084	0.001689
3:179065301:G:T	3	179065301	T	1.638e-05	-1.0912	0.8808	0	-1.136	0.3914	-1.903	-0.3691	0.004274	-1.059	0.3321	-1.71	-0.4084	0.001689
3:179065827:C:T	3	179065827	T	1.638e-05	-1.0912	0.8808	0	-1.136	0.3914	-1.903	-0.3691	0.004274	-1.059	0.3321	-1.71	-0.4084	0.001689
3:162739269:A:T	3	162739269	T	1.648e-05	0.7226	0.6897	0	0.7938	0.2448	0.3141	1.274	0.001467	0.6596	0.2303	0.2082	1.111	0.004694
3:162739273:C:T	3	162739273	T	1.648e-05	0.7226	0.6897	0	0.7938	0.2448	0.3141	1.274	0.001467	0.6596	0.2303	0.2082	1.111	0.004694
8:76703616:T:C	8	76703616	C	1.659e-05	-1.0825	0.9193	0	-1.109	0.3629	-1.82	-0.3974	0.002677	-1.058	0.3485	-1.741	-0.3749	0.002765
8:76705405:C:T	8	76705405	T	1.659e-05	-1.0825	0.9193	0	-1.109	0.3629	-1.82	-0.3974	0.002677	-1.058	0.3485	-1.741	-0.3749	0.002765
8:76716741:T:G	8	76716741	G	1.659e-05	-1.0825	0.9193	0	-1.109	0.3629	-1.82	-0.3974	0.002677	-1.058	0.3485	-1.741	-0.3749	0.002765
2:202060086:C:T	2	202060086	T	1.669e-05	1.0741	0.4005	0	0.8089	0.4022	0.02068	1.597	0.04614	1.24	0.3181	0.6163	1.863	0.0001382
1:203527812:C:A	1	203527812	C	1.69e-05	1.463	0.9368	0	1.437	0.4721	0.5115	2.362	0.002778	1.491	0.4902	0.5298	2.451	0.002722
1:203528505:C:T	1	203528505	C	1.69e-05	1.463	0.9368	0	1.437	0.4721	0.5115	2.362	0.002778	1.491	0.4902	0.5298	2.451	0.002722
5:63823092:C:G	5	63823092	C	1.702e-05	0.7168	0.3143	1.22	0.5434	0.2391	0.07485	1.012	0.02449	0.877	0.2297	0.4267	1.327	0.0001871
6:12505014:C:T	6	12505014	T	1.703e-05	0.9786	0.6675	0	1.093	0.3503	0.4066	1.78	0.002178	0.8951	0.2993	0.3085	1.482	0.003184
12:98192514:T:C	12	98192514	T	1.704e-05	0.9315	0.4033	0	0.7458	0.3103	0.1376	1.354	0.01751	1.108	0.3025	0.5154	1.701	0.0003289
2:5826409:C:T	2	5826409	T	1.733e-05	-1.0184	0.7699	0	-0.9153	0.4248	-1.748	-0.08272	0.03284	-1.065	0.2856	-1.624	-0.5048	0.000261
10:116283756:G:T	10	116283756	G	1.75e-05	1.3374	0.9296	0	1.31	0.4394	0.4486	2.171	0.003371	1.365	0.4414	0.5002	2.23	0.002307
6:72033126:T:C	6	72033126	T	1.756e-05	1.2743	0.4198	0	1.508	0.4147	0.6955	2.321	0.0003824	1.029	0.4249	0.1959	1.862	0.0165
1:38808110:C:T	1	38808110	T	1.788e-05	1.3842	0.6019	0	1.208	0.4672	0.2924	2.124	0.0107	1.545	0.4462	0.6703	2.42	0.0006734
7:52307517:G:A	7	52307517	A	1.83e-05	0.7207	0.8006	0	0.6748	0.2476	0.1895	1.16	0.00722	0.76	0.2292	0.3107	1.209	0.001112
5:25759559:T:G	5	25759559	G	1.841e-05	-1.1158	0.3387	0	-0.8859	0.3544	-1.58	-0.1913	0.01354	-1.386	0.3842	-2.139	-0.6334	0.0004017
10:65478773:G:A	10	65478773	A	1.843e-05	1.2747	0.8883	0	1.217	0.5076	0.2219	2.212	0.0178	1.305	0.3674	0.5846	2.025	0.0004931
13:47290240:G:T	13	47290240	T	1.848e-05	-1.1352	0.4225	0	-1.408	0.4312	-2.253	-0.563	0.001363	-0.9695	0.3361	-1.628	-0.3107	0.004415
3:78511197:A:G	3	78511197	G	1.865e-05	-0.8462	0.7897	0	-0.9421	0.4103	-1.746	-0.138	0.02309	-0.8172	0.2256	-1.259	-0.3749	0.0003833
3:78512458:G:A	3	78512458	A	1.865e-05	-0.8462	0.7897	0	-0.9421	0.4103	-1.746	-0.138	0.02309	-0.8172	0.2256	-1.259	-0.3749	0.0003833
1:38801056:G:A	1	38801056	A	1.902e-05	0.6897	0.9203	0	0.6722	0.2378	0.2061	1.138	0.005364	0.7046	0.2195	0.2744	1.135	0.001577
1:38801081:C:A	1	38801081	A	1.902e-05	0.6897	0.9203	0	0.6722	0.2378	0.2061	1.138	0.005364	0.7046	0.2195	0.2744	1.135	0.001577
4:84892965:T:C	4	84892965	C	1.925e-05	-1.0759	0.9621	0	-1.087	0.3438	-1.76	-0.4127	0.001918	-1.063	0.3697	-1.788	-0.3385	0.004537
6:124597053:T:G	6	124597053	G	1.929e-05	-1.0839	0.6702	0	-0.9707	0.3675	-1.691	-0.2504	0.009165	-1.187	0.3506	-1.874	-0.4998	0.0008768
6:72027873:C:T	6	72027873	C	1.931e-05	1.2589	0.3934	0	1.508	0.4147	0.6955	2.321	0.0003824	1.005	0.4187	0.1842	1.826	0.01745
3:178964727:T:C	3	178964727	C	1.932e-05	-1.4152	0.712	0	-1.3	0.455	-2.191	-0.4078	0.004917	-1.545	0.4831	-2.492	-0.5984	0.001639
4:133461561:G:A	4	133461561	A	1.939e-05	-1.1477	0.3975	0	-1.405	0.4058	-2.201	-0.6098	0.0007031	-0.9469	0.3585	-1.65	-0.2442	0.009012
5:25776637:GC:G	5	25776637	G	1.961e-05	-1.1405	0.5464	0	-0.9882	0.3676	-1.709	-0.2677	0.008027	-1.311	0.3889	-2.073	-0.5488	0.0009217
5:25776644:T:C	5	25776644	C	1.961e-05	-1.1405	0.5464	0	-0.9882	0.3676	-1.709	-0.2677	0.008027	-1.311	0.3889	-2.073	-0.5488	0.0009217
1:215680729:T:C	1	215680729	C	2.016e-05	-1.4056	0.3194	0	-1.028	0.5025	-2.013	-0.04348	0.04251	-1.691	0.4369	-2.548	-0.835	0.0001527
1:215684162:A:C	1	215684162	C	2.016e-05	-1.4056	0.3194	0	-1.028	0.5025	-2.013	-0.04348	0.04251	-1.691	0.4369	-2.548	-0.835	0.0001527
1:215685705:G:A	1	215685705	A	2.016e-05	-1.4056	0.3194	0	-1.028	0.5025	-2.013	-0.04348	0.04251	-1.691	0.4369	-2.548	-0.835	0.0001527
1:215694355:A:AC	1	215694355	AC	2.016e-05	-1.4056	0.3194	0	-1.028	0.5025	-2.013	-0.04348	0.04251	-1.691	0.4369	-2.548	-0.835	0.0001527
1:215696760:ACT:A	1	215696760	A	2.016e-05	-1.4056	0.3194	0	-1.028	0.5025	-2.013	-0.04348	0.04251	-1.691	0.4369	-2.548	-0.835	0.0001527
1:215699490:C:A	1	215699490	A	2.016e-05	-1.4056	0.3194	0	-1.028	0.5025	-2.013	-0.04348	0.04251	-1.691	0.4369	-2.548	-0.835	0.0001527
1:215701392:C:T	1	215701392	T	2.016e-05	-1.4056	0.3194	0	-1.028	0.5025	-2.013	-0.04348	0.04251	-1.691	0.4369	-2.548	-0.835	0.0001527
1:215702046:T:C	1	215702046	C	2.016e-05	-1.4056	0.3194	0	-1.028	0.5025	-2.013	-0.04348	0.04251	-1.691	0.4369	-2.548	-0.835	0.0001527
12:26361035:C:T	12	26361035	T	2.02e-05	1.3977	0.9502	0	1.417	0.4508	0.5338	2.301	0.002021	1.376	0.4778	0.4396	2.312	0.004471
14:78406473:T:G	14	78406473	G	2.02e-05	1.2965	0.7716	0	1.379	0.4162	0.5632	2.195	0.001165	1.202	0.4456	0.3283	2.075	0.007685
3:109891047:T:G	3	109891047	G	2.042e-05	-0.7309	0.9762	0	-0.7252	0.2579	-1.231	-0.2198	0.0056	-0.7355	0.2298	-1.186	-0.2852	0.001626
10:53547542:T:G	10	53547542	G	2.054e-05	0.8491	0.3749	0	1.044	0.2966	0.4628	1.626	0.0005765	0.6885	0.2693	0.1608	1.216	0.01141
6:103063189:A:G	6	103063189	G	2.072e-05	1.346	0.9887	0	1.35	0.4244	0.5182	2.182	0.001795	1.341	0.474	0.4124	2.27	0.005198
6:103064181:C:A	6	103064181	A	2.072e-05	1.346	0.9887	0	1.35	0.4244	0.5182	2.182	0.001795	1.341	0.474	0.4124	2.27	0.005198
6:103070992:CA:C	6	103070992	C	2.072e-05	1.346	0.9887	0	1.35	0.4244	0.5182	2.182	0.001795	1.341	0.474	0.4124	2.27	0.005198
16:82494010:T:G	16	82494010	T	2.08e-05	-1.1415	0.7002	0	-1.252	0.3928	-2.022	-0.4822	0.001757	-1.045	0.3671	-1.765	-0.3258	0.004933
12:87967665:T:C	12	87967665	C	2.089e-05	-0.6869	0.48	0	-0.8068	0.2343	-1.266	-0.3475	0.0007523	-0.5785	0.2227	-1.015	-0.142	0.01019
12:87967917:A:AG	12	87967917	AG	2.089e-05	-0.6869	0.48	0	-0.8068	0.2343	-1.266	-0.3475	0.0007523	-0.5785	0.2227	-1.015	-0.142	0.01019
12:87968136:A:G	12	87968136	G	2.089e-05	-0.6869	0.48	0	-0.8068	0.2343	-1.266	-0.3475	0.0007523	-0.5785	0.2227	-1.015	-0.142	0.01019
12:87968404:A:T	12	87968404	T	2.089e-05	-0.6869	0.48	0	-0.8068	0.2343	-1.266	-0.3475	0.0007523	-0.5785	0.2227	-1.015	-0.142	0.01019
12:87972685:T:C	12	87972685	C	2.089e-05	-0.6869	0.48	0	-0.8068	0.2343	-1.266	-0.3475	0.0007523	-0.5785	0.2227	-1.015	-0.142	0.01019
12:87973896:C:G	12	87973896	G	2.089e-05	-0.6869	0.48	0	-0.8068	0.2343	-1.266	-0.3475	0.0007523	-0.5785	0.2227	-1.015	-0.142	0.01019
12:87975016:T:TAACA	12	87975016	TAACA	2.089e-05	-0.6869	0.48	0	-0.8068	0.2343	-1.266	-0.3475	0.0007523	-0.5785	0.2227	-1.015	-0.142	0.01019
12:87975033:T:A	12	87975033	A	2.089e-05	-0.6869	0.48	0	-0.8068	0.2343	-1.266	-0.3475	0.0007523	-0.5785	0.2227	-1.015	-0.142	0.01019
12:87977737:C:A	12	87977737	A	2.089e-05	-0.6869	0.48	0	-0.8068	0.2343	-1.266	-0.3475	0.0007523	-0.5785	0.2227	-1.015	-0.142	0.01019
12:87980109:T:C	12	87980109	C	2.089e-05	-0.6869	0.48	0	-0.8068	0.2343	-1.266	-0.3475	0.0007523	-0.5785	0.2227	-1.015	-0.142	0.01019
12:87983906:A:T	12	87983906	T	2.089e-05	-0.6869	0.48	0	-0.8068	0.2343	-1.266	-0.3475	0.0007523	-0.5785	0.2227	-1.015	-0.142	0.01019
12:87984276:G:C	12	87984276	C	2.089e-05	-0.6869	0.48	0	-0.8068	0.2343	-1.266	-0.3475	0.0007523	-0.5785	0.2227	-1.015	-0.142	0.01019
12:87984547:T:C	12	87984547	C	2.089e-05	-0.6869	0.48	0	-0.8068	0.2343	-1.266	-0.3475	0.0007523	-0.5785	0.2227	-1.015	-0.142	0.01019
12:87984623:A:G	12	87984623	G	2.089e-05	-0.6869	0.48	0	-0.8068	0.2343	-1.266	-0.3475	0.0007523	-0.5785	0.2227	-1.015	-0.142	0.01019
12:87985577:T:A	12	87985577	A	2.089e-05	-0.6869	0.48	0	-0.8068	0.2343	-1.266	-0.3475	0.0007523	-0.5785	0.2227	-1.015	-0.142	0.01019
12:87987034:G:A	12	87987034	A	2.089e-05	-0.6869	0.48	0	-0.8068	0.2343	-1.266	-0.3475	0.0007523	-0.5785	0.2227	-1.015	-0.142	0.01019
14:62226611:C:T	14	62226611	T	2.108e-05	1.2583	0.4746	0	1.558	0.5131	0.5528	2.564	0.00283	1.109	0.3621	0.3996	1.819	0.002534
14:62226807:G:A	14	62226807	A	2.108e-05	1.2583	0.4746	0	1.558	0.5131	0.5528	2.564	0.00283	1.109	0.3621	0.3996	1.819	0.002534
14:62227126:A:G	14	62227126	G	2.108e-05	1.2583	0.4746	0	1.558	0.5131	0.5528	2.564	0.00283	1.109	0.3621	0.3996	1.819	0.002534
14:62227268:C:A	14	62227268	A	2.108e-05	1.2583	0.4746	0	1.558	0.5131	0.5528	2.564	0.00283	1.109	0.3621	0.3996	1.819	0.002534
3:162412596:T:C	3	162412596	C	2.109e-05	-0.7754	0.9354	0	-0.762	0.2462	-1.244	-0.2795	0.002361	-0.7917	0.2713	-1.323	-0.2599	0.003989
4:133465751:C:T	4	133465751	T	2.15e-05	-1.1548	0.4426	0	-1.392	0.4115	-2.199	-0.5856	0.0009218	-0.9712	0.362	-1.681	-0.2618	0.007991
6:15919988:C:T	6	15919988	T	2.16e-05	0.8401	0.723	0	0.7765	0.267	0.2531	1.3	0.004209	0.9174	0.2944	0.3403	1.494	0.002145
4:34506446:T:C	4	34506446	T	2.178e-05	0.6886	0.9369	0	0.674	0.2454	0.193	1.155	0.006785	0.6999	0.2161	0.2764	1.123	0.001435
6:70814186:T:A	6	70814186	A	2.195e-05	-0.7722	0.6213	0	-0.8865	0.2943	-1.463	-0.3098	0.003056	-0.7015	0.2315	-1.155	-0.2477	0.002815
18:76063873:A:AATTT	18	76063873	AATTT	2.204e-05	1.2367	0.536	0	1.46	0.4638	0.5507	2.369	0.001999	1.091	0.3747	0.3568	1.826	0.004059
18:76064367:G:C	18	76064367	C	2.204e-05	1.2367	0.536	0	1.46	0.4638	0.5507	2.369	0.001999	1.091	0.3747	0.3568	1.826	0.004059
12:87985140:A:C	12	87985140	C	2.205e-05	-0.6798	0.8113	0	-0.7216	0.2373	-1.187	-0.2565	0.002798	-0.6448	0.2172	-1.07	-0.2191	0.003411
2:5840461:A:G	2	5840461	G	2.217e-05	-1.2871	0.8223	0	-1.378	0.5057	-2.369	-0.3869	0.007221	-1.236	0.3793	-1.979	-0.4923	0.001347
8:134371580:C:G	8	134371580	G	2.237e-05	1.1268	0.3019	6.16	1.351	0.3346	0.6947	2.006	8.764e-05	0.8118	0.4011	0.02569	1.598	0.04449
4:133446086:TG:T	4	133446086	T	2.249e-05	-1.1334	0.3736	0	-1.405	0.4058	-2.201	-0.6098	0.0007031	-0.925	0.3555	-1.622	-0.2283	0.01006
4:133451838:A:G	4	133451838	G	2.249e-05	-1.1334	0.3736	0	-1.405	0.4058	-2.201	-0.6098	0.0007031	-0.925	0.3555	-1.622	-0.2283	0.01006
4:133458407:GT:G	4	133458407	G	2.249e-05	-1.1334	0.3736	0	-1.405	0.4058	-2.201	-0.6098	0.0007031	-0.925	0.3555	-1.622	-0.2283	0.01006
2:147771040:T:C	2	147771040	C	2.263e-05	0.9377	0.4015	0	1.131	0.3195	0.5046	1.757	0.0005401	0.7594	0.3068	0.1581	1.361	0.01427
20:47119340:CGT:C	20	47119340	C	2.304e-05	1.2325	0.3233	0	0.9345	0.4193	0.1127	1.756	0.02737	1.51	0.4046	0.7169	2.303	0.0002566
6:30348542:T:C	6	30348542	T	2.31e-05	0.6927	0.8043	0	0.646	0.2495	0.157	1.135	0.0106	0.7279	0.2168	0.303	1.153	0.0009653
8:104115580:C:A	8	104115580	A	2.336e-05	0.7718	0.4299	0	0.9076	0.2508	0.4161	1.399	0.0004076	0.6191	0.2659	0.09793	1.14	0.02104
8:104115614:G:T	8	104115614	T	2.336e-05	0.7718	0.4299	0	0.9076	0.2508	0.4161	1.399	0.0004076	0.6191	0.2659	0.09793	1.14	0.02104
8:104116112:C:T	8	104116112	T	2.336e-05	0.7718	0.4299	0	0.9076	0.2508	0.4161	1.399	0.0004076	0.6191	0.2659	0.09793	1.14	0.02104
8:104117387:C:T	8	104117387	T	2.336e-05	0.7718	0.4299	0	0.9076	0.2508	0.4161	1.399	0.0004076	0.6191	0.2659	0.09793	1.14	0.02104
7:158453653:A:G	7	158453653	G	2.367e-05	1.2111	0.6632	0	1.034	0.4973	0.05913	2.008	0.03939	1.299	0.3505	0.612	1.986	0.0002822
19:35329846:T:TGGGGAACGCTGGGGGCAGTGGC	19	35329846	T	2.37e-05	-0.7374	0.6545	0	-0.8365	0.2819	-1.389	-0.2839	0.003517	-0.6759	0.2221	-1.111	-0.2406	0.002699
7:158453682:G:A	7	158453682	A	2.399e-05	1.215	0.6555	0	1.034	0.4973	0.05913	2.008	0.03939	1.306	0.3526	0.6152	1.997	0.0002836
3:128384179:A:T	3	128384179	T	2.405e-05	0.8928	0.4296	0	0.8094	0.2363	0.3463	1.273	0.0007994	1.227	0.473	0.2996	2.154	0.01031
3:128385382:G:A	3	128385382	A	2.405e-05	0.8928	0.4296	0	0.8094	0.2363	0.3463	1.273	0.0007994	1.227	0.473	0.2996	2.154	0.01031
8:104118703:TAGG:T	8	104118703	T	2.405e-05	0.8085	0.645	0	0.898	0.2727	0.3634	1.433	0.001247	0.7216	0.2688	0.1949	1.248	0.007951
19:10090191:TC:T	19	10090191	T	2.41e-05	-1.0447	0.7853	0	-0.9681	0.3745	-1.702	-0.2342	0.01071	-1.104	0.3295	-1.749	-0.4579	0.000991
3:162672041:A:C	3	162672041	C	2.447e-05	0.6864	0.7949	0	0.7297	0.2328	0.2734	1.186	0.002087	0.6451	0.2274	0.1993	1.091	0.005104
3:162673642:GAAAAT:G	3	162673642	G	2.447e-05	0.6864	0.7949	0	0.7297	0.2328	0.2734	1.186	0.002087	0.6451	0.2274	0.1993	1.091	0.005104
3:162674245:A:T	3	162674245	T	2.447e-05	0.6864	0.7949	0	0.7297	0.2328	0.2734	1.186	0.002087	0.6451	0.2274	0.1993	1.091	0.005104
10:109384349:C:T	10	109384349	T	2.462e-05	-0.7578	0.8159	0	-0.802	0.2613	-1.314	-0.2898	0.002566	-0.7182	0.2474	-1.203	-0.2333	0.004169
9:32609603:G:A	9	32609603	A	2.492e-05	1.1377	0.9005	0	1.165	0.347	0.4848	1.845	0.001006	1.096	0.4294	0.254	1.937	0.01158
4:133461848:C:T	4	133461848	T	2.514e-05	-1.139	0.4148	0	-1.392	0.4115	-2.199	-0.5856	0.0009218	-0.9469	0.3585	-1.65	-0.2442	0.009012
16:73079212:A:G	16	73079212	A	2.519e-05	0.6865	0.6304	0	0.7655	0.2313	0.3121	1.219	0.00118	0.6087	0.2296	0.1586	1.059	0.008768
2:61983953:G:T	2	61983953	T	2.528e-05	1.3724	0.467	0	1.132	0.4641	0.2223	2.042	0.01594	1.606	0.4575	0.7098	2.503	0.0005669
2:61985336:CTGATGA:C	2	61985336	C	2.528e-05	1.3724	0.467	0	1.132	0.4641	0.2223	2.042	0.01594	1.606	0.4575	0.7098	2.503	0.0005669
2:61988457:C:G	2	61988457	G	2.528e-05	1.3724	0.467	0	1.132	0.4641	0.2223	2.042	0.01594	1.606	0.4575	0.7098	2.503	0.0005669
2:61991238:G:A	2	61991238	A	2.528e-05	1.3724	0.467	0	1.132	0.4641	0.2223	2.042	0.01594	1.606	0.4575	0.7098	2.503	0.0005669
2:61998281:C:G	2	61998281	G	2.528e-05	1.3724	0.467	0	1.132	0.4641	0.2223	2.042	0.01594	1.606	0.4575	0.7098	2.503	0.0005669
2:61998389:G:A	2	61998389	A	2.528e-05	1.3724	0.467	0	1.132	0.4641	0.2223	2.042	0.01594	1.606	0.4575	0.7098	2.503	0.0005669
2:61998499:A:G	2	61998499	G	2.528e-05	1.3724	0.467	0	1.132	0.4641	0.2223	2.042	0.01594	1.606	0.4575	0.7098	2.503	0.0005669
2:61998796:GTT:G	2	61998796	G	2.528e-05	1.3724	0.467	0	1.132	0.4641	0.2223	2.042	0.01594	1.606	0.4575	0.7098	2.503	0.0005669
2:62001024:A:G	2	62001024	G	2.528e-05	1.3724	0.467	0	1.132	0.4641	0.2223	2.042	0.01594	1.606	0.4575	0.7098	2.503	0.0005669
2:62008848:AG:A	2	62008848	A	2.528e-05	1.3724	0.467	0	1.132	0.4641	0.2223	2.042	0.01594	1.606	0.4575	0.7098	2.503	0.0005669
2:62010104:AAGAG:AGAGAG	2	62010104	AGAGAG	2.528e-05	1.3724	0.467	0	1.132	0.4641	0.2223	2.042	0.01594	1.606	0.4575	0.7098	2.503	0.0005669
2:62012559:A:G	2	62012559	G	2.528e-05	1.3724	0.467	0	1.132	0.4641	0.2223	2.042	0.01594	1.606	0.4575	0.7098	2.503	0.0005669
7:158449304:C:T	7	158449304	T	2.543e-05	1.199	0.6248	0	1.005	0.4883	0.04794	1.962	0.04137	1.299	0.3505	0.612	1.986	0.0002822
12:2226045:G:A	12	2226045	A	2.552e-05	0.7486	0.5961	0	0.8527	0.2649	0.3334	1.372	0.00159	0.6633	0.2399	0.193	1.134	0.006315
2:214889035:A:G	2	214889035	G	2.555e-05	1.0922	0.3951	0	1.312	0.3662	0.5947	2.03	0.0004616	0.8707	0.3676	0.1503	1.591	0.01893
21:25449124:C:G	21	25449124	C	2.563e-05	0.6557	0.8212	0	0.697	0.24	0.2265	1.167	0.004268	0.6257	0.2048	0.2243	1.027	0.002599
5:86040728:G:A	5	86040728	A	2.597e-05	-1.1334	0.682	0	-1.256	0.4027	-2.045	-0.4665	0.002193	-1.034	0.3626	-1.745	-0.3236	0.00486
2:37391794:T:C	2	37391794	C	2.607e-05	-0.8017	0.4169	0	-0.6323	0.2827	-1.186	-0.07831	0.02681	-0.9431	0.2582	-1.449	-0.4369	0.0003436
4:165479604:G:A	4	165479604	A	2.623e-05	1.1101	0.8518	0	1.052	0.4078	0.2528	1.851	0.01088	1.152	0.3465	0.4724	1.831	0.001084
4:165480456:C:T	4	165480456	T	2.623e-05	1.1101	0.8518	0	1.052	0.4078	0.2528	1.851	0.01088	1.152	0.3465	0.4724	1.831	0.001084
1:52684653:A:G	1	52684653	G	2.657e-05	-1.5146	0.3242	0	-1.968	0.5844	-3.114	-0.8229	0.00097	-1.236	0.4581	-2.133	-0.3377	0.00768
6:15891343:G:A	6	15891343	A	2.675e-05	0.9736	0.4495	0	1.142	0.3215	0.5123	1.772	0.0005131	0.7911	0.3346	0.1353	1.447	0.01915
6:77148149:A:G	6	77148149	A	2.764e-05	1.199	0.6159	0	1.054	0.4066	0.2574	1.851	0.01049	1.341	0.4024	0.5524	2.13	0.00105
6:77150117:C:T	6	77150117	C	2.764e-05	1.199	0.6159	0	1.054	0.4066	0.2574	1.851	0.01049	1.341	0.4024	0.5524	2.13	0.00105
6:77151212:C:T	6	77151212	C	2.764e-05	1.199	0.6159	0	1.054	0.4066	0.2574	1.851	0.01049	1.341	0.4024	0.5524	2.13	0.00105
6:77152861:A:T	6	77152861	A	2.764e-05	1.199	0.6159	0	1.054	0.4066	0.2574	1.851	0.01049	1.341	0.4024	0.5524	2.13	0.00105
6:77155352:A:G	6	77155352	A	2.764e-05	1.199	0.6159	0	1.054	0.4066	0.2574	1.851	0.01049	1.341	0.4024	0.5524	2.13	0.00105
6:77156038:T:C	6	77156038	T	2.764e-05	1.199	0.6159	0	1.054	0.4066	0.2574	1.851	0.01049	1.341	0.4024	0.5524	2.13	0.00105
6:77156554:T:C	6	77156554	T	2.764e-05	1.199	0.6159	0	1.054	0.4066	0.2574	1.851	0.01049	1.341	0.4024	0.5524	2.13	0.00105
6:77157249:T:TCC	6	77157249	T	2.764e-05	1.199	0.6159	0	1.054	0.4066	0.2574	1.851	0.01049	1.341	0.4024	0.5524	2.13	0.00105
6:77158618:C:T	6	77158618	C	2.764e-05	1.199	0.6159	0	1.054	0.4066	0.2574	1.851	0.01049	1.341	0.4024	0.5524	2.13	0.00105
6:77160405:A:G	6	77160405	A	2.764e-05	1.199	0.6159	0	1.054	0.4066	0.2574	1.851	0.01049	1.341	0.4024	0.5524	2.13	0.00105
6:77161277:G:A	6	77161277	G	2.764e-05	1.199	0.6159	0	1.054	0.4066	0.2574	1.851	0.01049	1.341	0.4024	0.5524	2.13	0.00105
4:103022303:A:G	4	103022303	A	2.806e-05	1.3134	0.6937	0	1.169	0.4824	0.223	2.114	0.01666	1.419	0.4126	0.6099	2.227	0.000732
6:15892541:G:A	6	15892541	A	2.821e-05	0.968	0.436	0	1.142	0.3215	0.5123	1.772	0.0005131	0.7817	0.3326	0.1299	1.434	0.01986
6:15894479:C:G	6	15894479	G	2.821e-05	0.968	0.436	0	1.142	0.3215	0.5123	1.772	0.0005131	0.7817	0.3326	0.1299	1.434	0.01986
20:49753955:T:C	20	49753955	T	2.838e-05	1.5534	0.7151	0	1.658	0.4689	0.7391	2.577	0.0005451	1.378	0.607	0.188	2.567	0.02445
12:87968774:A:C	12	87968774	C	2.87e-05	-0.6743	0.5328	0	-0.7798	0.2336	-1.238	-0.322	0.001071	-0.5785	0.2227	-1.015	-0.142	0.01019
11:125887977:T:C	11	125887977	C	2.871e-05	-0.9302	0.4693	0	-1.138	0.3632	-1.849	-0.4259	0.002096	-0.8056	0.2812	-1.357	-0.2545	0.004679
3:13829632:A:G	3	13829632	A	2.917e-05	0.8903	0.4681	0	0.7229	0.314	0.1075	1.338	0.02274	1.033	0.2899	0.4652	1.602	0.0004702
7:115473576:G:GT	7	115473576	GT	2.924e-05	-0.7837	0.5371	0	-0.8876	0.252	-1.381	-0.3936	0.000573	-0.6548	0.2807	-1.205	-0.1047	0.02078
3:162396246:T:C	3	162396246	C	2.925e-05	-0.7544	0.8373	0	-0.7203	0.2452	-1.201	-0.2398	0.003845	-0.7947	0.2667	-1.317	-0.2721	0.003291
3:162396612:C:T	3	162396612	T	2.925e-05	-0.7544	0.8373	0	-0.7203	0.2452	-1.201	-0.2398	0.003845	-0.7947	0.2667	-1.317	-0.2721	0.003291
3:162396713:T:C	3	162396713	C	2.925e-05	-0.7544	0.8373	0	-0.7203	0.2452	-1.201	-0.2398	0.003845	-0.7947	0.2667	-1.317	-0.2721	0.003291
3:162396722:A:C	3	162396722	C	2.925e-05	-0.7544	0.8373	0	-0.7203	0.2452	-1.201	-0.2398	0.003845	-0.7947	0.2667	-1.317	-0.2721	0.003291
3:162397277:T:TTA	3	162397277	TTA	2.925e-05	-0.7544	0.8373	0	-0.7203	0.2452	-1.201	-0.2398	0.003845	-0.7947	0.2667	-1.317	-0.2721	0.003291
3:162397761:C:T	3	162397761	T	2.925e-05	-0.7544	0.8373	0	-0.7203	0.2452	-1.201	-0.2398	0.003845	-0.7947	0.2667	-1.317	-0.2721	0.003291
3:162397856:C:T	3	162397856	T	2.925e-05	-0.7544	0.8373	0	-0.7203	0.2452	-1.201	-0.2398	0.003845	-0.7947	0.2667	-1.317	-0.2721	0.003291
3:162398608:G:A	3	162398608	A	2.925e-05	-0.7544	0.8373	0	-0.7203	0.2452	-1.201	-0.2398	0.003845	-0.7947	0.2667	-1.317	-0.2721	0.003291
6:77140554:A:G	6	77140554	A	2.93e-05	1.2716	0.725	0	1.369	0.4115	0.563	2.176	0.001109	1.154	0.452	0.2685	2.04	0.0115
7:52978724:T:C	7	52978724	C	2.937e-05	-0.8058	0.6648	0	-0.9029	0.2957	-1.482	-0.3232	0.002696	-0.7339	0.2544	-1.232	-0.2353	0.004404
6:71328568:C:T	6	71328568	T	2.959e-05	-0.9416	0.9297	0	-0.9161	0.3666	-1.635	-0.1977	0.01356	-0.9571	0.2859	-1.518	-0.3967	0.0009989
18:77845644:A:G	18	77845644	A	2.968e-05	0.8408	0.4311	0	1.01	0.2945	0.4326	1.587	0.0007891	0.6923	0.2759	0.1515	1.233	0.01302
20:46969711:T:C	20	46969711	C	3.009e-05	1.4795	0.3676	0	1.803	0.5046	0.8137	2.792	0.0004806	1.164	0.4983	0.1877	2.141	0.02059
3:162666803:T:TA	3	162666803	TA	3.025e-05	-0.6984	0.9903	0	-0.6965	0.2277	-1.143	-0.2502	0.00265	-0.7006	0.247	-1.185	-0.2164	0.005105
12:98192058:C:T	12	98192058	C	3.044e-05	0.9034	0.3325	0	0.688	0.3104	0.07971	1.296	0.0282	1.108	0.3025	0.5154	1.701	0.0003289
5:32693226:CA:C	5	32693226	C	3.06e-05	1.0501	0.7318	0	1.142	0.3678	0.4207	1.862	0.002298	0.969	0.3457	0.2915	1.647	0.005631
7:52973504:T:C	7	52973504	C	3.095e-05	-0.8048	0.6687	0	-0.9012	0.2968	-1.483	-0.3195	0.00284	-0.7339	0.2544	-1.232	-0.2353	0.004404
7:52975073:C:T	7	52975073	T	3.095e-05	-0.8048	0.6687	0	-0.9012	0.2968	-1.483	-0.3195	0.00284	-0.7339	0.2544	-1.232	-0.2353	0.004404
11:87433511:G:A	11	87433511	A	3.098e-05	-0.9821	0.7202	0	-1.081	0.363	-1.793	-0.37	0.003388	-0.91	0.31	-1.518	-0.3024	0.00378
9:8474186:T:C	9	8474186	C	3.107e-05	-1.1886	0.2844	12.75	-0.8875	0.3889	-1.65	-0.1254	0.02392	-1.459	0.3657	-2.176	-0.7425	9.694e-05
4:34505963:A:G	4	34505963	A	3.114e-05	0.6842	0.9107	0	0.6626	0.2528	0.1671	1.158	0.009701	0.6999	0.2161	0.2764	1.123	0.001435
4:34506119:C:A	4	34506119	C	3.114e-05	0.6842	0.9107	0	0.6626	0.2528	0.1671	1.158	0.009701	0.6999	0.2161	0.2764	1.123	0.001435
19:30398412:G:A	19	30398412	A	3.134e-05	-0.7062	0.4467	0	-0.5746	0.2422	-1.049	-0.09992	0.01898	-0.8328	0.2376	-1.298	-0.3671	0.0005796
5:63803093:G:T	5	63803093	T	3.148e-05	-0.672	0.4556	0	-0.53	0.2496	-1.019	-0.04083	0.03541	-0.7742	0.2117	-1.189	-0.3592	0.0003377
8:140712329:A:G	8	140712329	G	3.148e-05	-0.8089	0.4712	0	-0.649	0.295	-1.227	-0.07079	0.02939	-0.9315	0.2583	-1.438	-0.4252	0.0004054
19:56181900:C:G	19	56181900	C	3.202e-05	0.6801	0.5026	0	0.5518	0.2518	0.0584	1.045	0.02998	0.7738	0.2151	0.3521	1.195	0.0004188
1:215710273:G:A	1	215710273	A	3.226e-05	-1.3881	0.3375	0	-1.028	0.5025	-2.013	-0.04348	0.04251	-1.673	0.4469	-2.548	-0.7967	0.0002467
17:32770475:G:A	17	32770475	A	3.232e-05	1.0751	0.4793	0	1.279	0.3873	0.5202	2.038	0.001204	0.9109	0.3475	0.2299	1.592	0.009521
5:63840337:GA:G	5	63840337	GA	3.234e-05	0.6769	0.7667	0	0.6221	0.2461	0.1397	1.105	0.01256	0.7195	0.2172	0.2938	1.145	0.001124
3:162689004:ATAT:A	3	162689004	A	3.235e-05	-0.6863	0.8692	0	-0.7129	0.2311	-1.166	-0.26	0.002436	-0.6585	0.236	-1.121	-0.1961	0.00584
7:52316977:C:T	7	52316977	T	3.24e-05	0.7787	0.5674	0	0.8789	0.2565	0.3762	1.382	0.0007958	0.6641	0.2744	0.1263	1.202	0.01653
6:77174099:G:GA	6	77174099	G	3.267e-05	1.2227	0.4277	0	0.993	0.4129	0.1837	1.802	0.01745	1.46	0.4197	0.6374	2.283	0.0006358
2:37391792:A:T	2	37391792	T	3.281e-05	-0.7933	0.4399	0	-0.6323	0.2827	-1.186	-0.07831	0.02681	-0.9285	0.2591	-1.436	-0.4207	0.0004383
5:10815380:C:T	5	10815380	T	3.285e-05	-0.852	0.4052	0	-0.6602	0.3085	-1.265	-0.0556	0.03401	-1.004	0.2747	-1.543	-0.4662	0.0003371
6:30347463:T:C	6	30347463	T	3.314e-05	0.6907	0.5564	0	0.5801	0.2511	0.08781	1.072	0.02232	0.7773	0.2222	0.3417	1.213	0.0005957
6:15918988:C:A	6	15918988	A	3.343e-05	0.82	0.8084	0	0.7765	0.267	0.2531	1.3	0.004209	0.8728	0.294	0.2965	1.449	0.003413
6:15919209:G:A	6	15919209	A	3.343e-05	0.82	0.8084	0	0.7765	0.267	0.2531	1.3	0.004209	0.8728	0.294	0.2965	1.449	0.003413
17:76934613:AG:A	17	76934613	AG	3.361e-05	0.8454	0.5716	0	0.9607	0.2883	0.3956	1.526	0.001093	0.7301	0.2882	0.1653	1.295	0.01217
4:160338239:C:CA	4	160338239	CA	3.375e-05	-0.7029	0.3105	2.79	-0.8806	0.2423	-1.356	-0.4057	0.000386	-0.5412	0.2308	-0.9935	-0.08895	0.02012
3:32420712:A:G	3	32420712	A	3.395e-05	-0.7028	0.8865	0	-0.7277	0.2432	-1.204	-0.251	0.003259	-0.6793	0.2365	-1.143	-0.2157	0.004583
8:102138350:T:C	8	102138350	C	3.4e-05	1.0103	0.8998	0	0.9775	0.3569	0.278	1.677	0.006937	1.039	0.3337	0.3851	1.693	0.002158
3:162397977:A:G	3	162397977	G	3.431e-05	-0.7581	0.9809	0	-0.762	0.2462	-1.244	-0.2795	0.002361	-0.7532	0.2735	-1.289	-0.2172	0.006502
3:162406183:C:G	3	162406183	G	3.431e-05	-0.7581	0.9809	0	-0.762	0.2462	-1.244	-0.2795	0.002361	-0.7532	0.2735	-1.289	-0.2172	0.006502
6:103055098:G:GTGTATA	6	103055098	GTGTATA	3.436e-05	1.3206	0.9401	0	1.298	0.4386	0.4388	2.158	0.003588	1.346	0.4642	0.4362	2.256	0.004214
21:40309122:G:A	21	40309122	A	3.449e-05	0.7453	0.6361	0	0.6528	0.2657	0.1321	1.174	0.01518	0.8237	0.2446	0.3444	1.303	0.000931
9:8473046:G:A	9	8473046	A	3.463e-05	-1.176	0.4468	0	-0.9277	0.4326	-1.776	-0.07988	0.03365	-1.364	0.3765	-2.102	-0.6258	0.0003825
18:61613330:G:A	18	61613330	A	3.488e-05	-0.6927	0.6601	0	-0.7712	0.2447	-1.251	-0.2916	0.001972	-0.6237	0.2294	-1.073	-0.1741	0.007214
3:162245874:G:A	3	162245874	G	3.52e-05	0.6808	0.6809	0	0.6098	0.2386	0.1422	1.077	0.01162	0.7453	0.2273	0.2997	1.191	0.00126
3:162246345:T:A	3	162246345	T	3.52e-05	0.6808	0.6809	0	0.6098	0.2386	0.1422	1.077	0.01162	0.7453	0.2273	0.2997	1.191	0.00126
5:63747616:C:T	5	63747616	T	3.539e-05	-0.7853	0.6895	0	-0.8638	0.2733	-1.399	-0.3281	0.001917	-0.712	0.264	-1.23	-0.1945	0.007691
4:37377397:G:T	4	37377397	T	3.542e-05	-1.1461	0.6372	0	-1.243	0.345	-1.919	-0.5668	0.0004321	-0.9698	0.4653	-1.882	-0.05788	0.03858
1:38803172:T:G	1	38803172	G	3.559e-05	0.6683	0.8067	0	0.6252	0.2389	0.157	1.093	0.0098	0.7046	0.2195	0.2744	1.135	0.001577
16:7734286:G:A	16	7734286	A	3.567e-05	-0.7517	0.9782	0	-0.759	0.3246	-1.395	-0.1227	0.02076	-0.7483	0.2195	-1.179	-0.318	0.0008104
4:34518945:GA:G	4	34518945	GA	3.612e-05	0.6704	0.8654	0	0.6386	0.2482	0.1522	1.125	0.01108	0.6942	0.2145	0.2738	1.115	0.001446
5:105792802:CAT:C	5	105792802	C	3.62e-05	-0.9298	0.6458	0	-1.039	0.3273	-1.68	-0.3974	0.001834	-0.8318	0.3101	-1.44	-0.224	0.008008
17:5833052:G:C	17	5833052	C	3.627e-05	-0.7	0.7366	0	-0.7601	0.2462	-1.243	-0.2775	0.002422	-0.6459	0.2337	-1.104	-0.1878	0.006328
15:89721461:T:C	15	89721461	T	3.668e-05	0.9518	0.4209	0	0.742	0.348	0.06003	1.424	0.03465	1.116	0.3079	0.5127	1.72	0.0003787
6:5473745:G:A	6	5473745	A	3.671e-05	1.3228	0.5349	0	1.178	0.3964	0.4007	1.954	0.003477	1.596	0.5446	0.5284	2.663	0.003838
20:2463592:T:C	20	2463592	C	3.674e-05	0.6714	0.7954	0	0.7186	0.244	0.2403	1.197	0.003769	0.6337	0.2183	0.2058	1.062	0.004174
5:25766626:T:A	5	25766626	A	3.678e-05	-1.1271	0.3013	6.42	-0.8707	0.3615	-1.579	-0.1621	0.01727	-1.418	0.3868	-2.176	-0.6601	0.0003257
15:78721932:A:T	15	78721932	A	3.686e-05	0.7522	0.5842	0	0.8654	0.2757	0.325	1.406	0.002057	0.6643	0.243	0.188	1.141	0.006912
15:78723411:G:T	15	78723411	G	3.686e-05	0.7522	0.5842	0	0.8654	0.2757	0.325	1.406	0.002057	0.6643	0.243	0.188	1.141	0.006912
2:21752619:G:T	2	21752619	G	3.723e-05	-1.1136	0.51	0	-1.313	0.4056	-2.108	-0.5178	0.001499	-0.9549	0.3619	-1.664	-0.2455	0.009086
2:21759359:GT:G	2	21759359	GT	3.723e-05	-1.1136	0.51	0	-1.313	0.4056	-2.108	-0.5178	0.001499	-0.9549	0.3619	-1.664	-0.2455	0.009086
4:165479222:T:A	4	165479222	A	3.736e-05	1.0864	0.9121	0	1.052	0.4078	0.2528	1.851	0.01088	1.111	0.3452	0.4346	1.788	0.001535
13:33515112:G:A	13	33515112	A	3.76e-05	0.9274	0.7236	0	0.8551	0.304	0.2593	1.451	0.005591	1.015	0.3346	0.3587	1.67	0.002798
2:11289142:G:A	2	11289142	A	3.78e-05	1.2429	0.3947	0	0.9998	0.4154	0.1856	1.814	0.01735	1.514	0.4387	0.6542	2.374	0.0006994
20:48604985:A:C	20	48604985	C	3.785e-05	1.0908	0.5309	0	1.305	0.4323	0.4581	2.153	0.002991	0.9623	0.3349	0.3059	1.619	0.004565
16:82492472:T:C	16	82492472	T	3.788e-05	-1.1141	0.7809	0	-1.196	0.3998	-1.979	-0.4119	0.003277	-1.045	0.3671	-1.765	-0.3258	0.004933
16:82493396:A:G	16	82493396	A	3.788e-05	-1.1141	0.7809	0	-1.196	0.3998	-1.979	-0.4119	0.003277	-1.045	0.3671	-1.765	-0.3258	0.004933
12:87928847:A:G	12	87928847	G	3.819e-05	-0.6683	0.5558	0	-0.7701	0.237	-1.235	-0.3055	0.001441	-0.5785	0.2227	-1.015	-0.142	0.01019
12:87928927:T:C	12	87928927	C	3.819e-05	-0.6683	0.5558	0	-0.7701	0.237	-1.235	-0.3055	0.001441	-0.5785	0.2227	-1.015	-0.142	0.01019
12:87931813:C:T	12	87931813	T	3.819e-05	-0.6683	0.5558	0	-0.7701	0.237	-1.235	-0.3055	0.001441	-0.5785	0.2227	-1.015	-0.142	0.01019
5:72188530:T:C	5	72188530	C	3.858e-05	0.8982	0.5927	0	1.055	0.3654	0.339	1.771	0.004475	0.8113	0.2721	0.2779	1.345	0.00328
13:102405985:T:C	13	102405985	C	3.873e-05	-1.0297	0.8234	0	-0.956	0.4142	-1.768	-0.1443	0.0224	-1.072	0.314	-1.688	-0.4569	0.000792
8:104120883:C:G	8	104120883	G	3.873e-05	0.7204	0.6469	0	0.7997	0.2462	0.3171	1.282	0.001446	0.6393	0.249	0.1512	1.127	0.0111
12:87989908:A:G	12	87989908	G	3.877e-05	-0.669	0.414	0	-0.8068	0.2343	-1.266	-0.3475	0.0007523	-0.541	0.2258	-0.9835	-0.0985	0.01762
2:37393392:A:G	2	37393392	G	3.886e-05	-0.793	0.3276	0	-0.5826	0.2887	-1.148	-0.01675	0.04544	-0.9622	0.2589	-1.47	-0.4547	0.0002718
12:87934074:T:C	12	87934074	C	3.902e-05	-0.665	0.5441	0	-0.7701	0.237	-1.235	-0.3055	0.001441	-0.5735	0.2211	-1.007	-0.1401	0.0103
5:105791613:C:T	5	105791613	T	3.911e-05	-0.924	0.666	0	-1.026	0.326	-1.665	-0.3868	0.002006	-0.8318	0.3101	-1.44	-0.224	0.008008
3:162713156:T:A	3	162713156	A	3.939e-05	-0.6779	0.9085	0	-0.6964	0.2305	-1.148	-0.2447	0.00297	-0.6585	0.236	-1.121	-0.1961	0.00584
3:162726432:C:T	3	162726432	T	3.939e-05	-0.6779	0.9085	0	-0.6964	0.2305	-1.148	-0.2447	0.00297	-0.6585	0.236	-1.121	-0.1961	0.00584
2:5826707:C:T	2	5826707	T	3.95e-05	-1.002	0.8813	0	-0.949	0.4307	-1.793	-0.1049	0.02913	-1.027	0.2957	-1.607	-0.4479	0.0006449
2:5827128:CAT:C	2	5827128	C	3.95e-05	-1.002	0.8813	0	-0.949	0.4307	-1.793	-0.1049	0.02913	-1.027	0.2957	-1.607	-0.4479	0.0006449
5:63808696:A:AT	5	63808696	A	3.957e-05	0.6464	0.6808	0	0.567	0.2489	0.07912	1.055	0.0242	0.6991	0.2029	0.3014	1.097	0.0007143
6:103040023:T:C	6	103040023	C	3.99e-05	1.346	0.8971	0	1.307	0.4454	0.434	2.18	0.003886	1.392	0.4837	0.444	2.34	0.004502
8:104118701:A:C	8	104118701	C	4.019e-05	0.8747	0.8158	0	0.9272	0.3101	0.3196	1.535	0.003273	0.8278	0.2931	0.2534	1.402	0.005282
8:104118952:G:A	8	104118952	A	4.019e-05	0.8747	0.8158	0	0.9272	0.3101	0.3196	1.535	0.003273	0.8278	0.2931	0.2534	1.402	0.005282
7:8954967:A:G	7	8954967	G	4.026e-05	-0.795	0.9833	0	-0.7893	0.3358	-1.447	-0.1311	0.0201	-0.7979	0.237	-1.262	-0.3334	0.0009342
12:10763175:G:A	12	10763175	A	4.028e-05	1.0993	0.4942	0	0.9075	0.3878	0.1475	1.668	0.02063	1.274	0.3701	0.5489	2	0.0007201
12:10763205:T:C	12	10763205	C	4.028e-05	1.0993	0.4942	0	0.9075	0.3878	0.1475	1.668	0.02063	1.274	0.3701	0.5489	2	0.0007201
6:30356668:C:T	6	30356668	C	4.066e-05	0.6801	0.7948	0	0.6303	0.2532	0.134	1.127	0.01394	0.7174	0.2192	0.2879	1.147	0.00128
5:72201039:T:TA	5	72201039	TA	4.07e-05	0.8585	0.4555	0	1.072	0.3544	0.3778	1.767	0.002931	0.7443	0.2592	0.2363	1.252	0.004588
12:87927418:TA:T	12	87927418	T	4.105e-05	-0.673	0.5702	0	-0.7701	0.237	-1.235	-0.3055	0.001441	-0.5836	0.2274	-1.029	-0.1379	0.01112
12:87927440:C:G	12	87927440	G	4.105e-05	-0.673	0.5702	0	-0.7701	0.237	-1.235	-0.3055	0.001441	-0.5836	0.2274	-1.029	-0.1379	0.01112
12:87927444:G:T	12	87927444	T	4.105e-05	-0.673	0.5702	0	-0.7701	0.237	-1.235	-0.3055	0.001441	-0.5836	0.2274	-1.029	-0.1379	0.01112
20:47145085:G:A	20	47145085	A	4.113e-05	0.7066	0.8769	0	0.7324	0.2398	0.2623	1.202	0.002688	0.679	0.2477	0.1934	1.165	0.006765
20:47147210:C:T	20	47147210	T	4.113e-05	0.7066	0.8769	0	0.7324	0.2398	0.2623	1.202	0.002688	0.679	0.2477	0.1934	1.165	0.006765
9:29550708:T:A	9	29550708	A	4.122e-05	-1.4101	0.8019	0	-1.521	0.5602	-2.619	-0.4225	0.007451	-1.343	0.4356	-2.197	-0.4897	0.002373
6:124597471:T:C	6	124597471	C	4.15e-05	-0.8044	0.8186	0	-0.7545	0.2928	-1.328	-0.1805	0.01099	-0.845	0.2644	-1.363	-0.3267	0.001658
4:133477979:T:C	4	133477979	C	4.192e-05	-1.14	0.7254	0	-1.245	0.4084	-2.046	-0.4448	0.002731	-1.049	0.3802	-1.794	-0.3041	0.006397
8:47422726:A:G	8	47422726	G	4.215e-05	1.3672	0.8482	0	1.307	0.4586	0.4086	2.206	0.004996	1.435	0.4869	0.4809	2.389	0.003639
8:47422988:G:A	8	47422988	A	4.215e-05	1.3672	0.8482	0	1.307	0.4586	0.4086	2.206	0.004996	1.435	0.4869	0.4809	2.389	0.003639
12:122169884:C:A	12	122169884	C	4.226e-05	-0.8854	0.7549	0	-0.8135	0.3159	-1.433	-0.1943	0.01103	-0.9488	0.2966	-1.53	-0.3675	0.001636
19:51652667:G:T	19	51652667	G	4.238e-05	-0.6762	0.5485	0	-0.781	0.2404	-1.252	-0.3098	0.001442	-0.5825	0.2273	-1.028	-0.1369	0.01124
6:103047388:T:C	6	103047388	C	4.247e-05	1.3178	0.9469	0	1.298	0.4386	0.4388	2.158	0.003588	1.341	0.474	0.4124	2.27	0.005198
6:103048877:G:A	6	103048877	A	4.247e-05	1.3178	0.9469	0	1.298	0.4386	0.4388	2.158	0.003588	1.341	0.474	0.4124	2.27	0.005198
6:103054226:G:A	6	103054226	A	4.247e-05	1.3178	0.9469	0	1.298	0.4386	0.4388	2.158	0.003588	1.341	0.474	0.4124	2.27	0.005198
6:103055067:C:T	6	103055067	T	4.247e-05	1.3178	0.9469	0	1.298	0.4386	0.4388	2.158	0.003588	1.341	0.474	0.4124	2.27	0.005198
6:103056896:C:T	6	103056896	T	4.247e-05	1.3178	0.9469	0	1.298	0.4386	0.4388	2.158	0.003588	1.341	0.474	0.4124	2.27	0.005198
6:103057978:G:A	6	103057978	A	4.247e-05	1.3178	0.9469	0	1.298	0.4386	0.4388	2.158	0.003588	1.341	0.474	0.4124	2.27	0.005198
14:62232887:A:C	14	62232887	C	4.327e-05	1.1981	0.3929	0	1.558	0.5131	0.5528	2.564	0.00283	1.024	0.3569	0.3245	1.724	0.004623
10:64173990:T:C	10	64173990	C	4.382e-05	-1.1334	0.9483	0	-1.115	0.3971	-1.893	-0.3362	0.005698	-1.151	0.3876	-1.911	-0.3912	0.003404
10:64176352:T:G	10	64176352	G	4.382e-05	-1.1334	0.9483	0	-1.115	0.3971	-1.893	-0.3362	0.005698	-1.151	0.3876	-1.911	-0.3912	0.003404
11:115973250:A:AT	11	115973250	AT	4.383e-05	-0.717	0.6409	0	-0.8116	0.2682	-1.337	-0.2859	0.002932	-0.6462	0.232	-1.101	-0.1914	0.005945
18:72992148:T:C	18	72992148	C	4.439e-05	1.0215	0.9952	0	1.023	0.3522	0.3322	1.713	0.004272	1.02	0.3554	0.323	1.716	0.004629
3:32420702:A:G	3	32420702	A	4.463e-05	-0.6886	0.9551	0	-0.6983	0.2407	-1.17	-0.2265	0.004303	-0.6793	0.2365	-1.143	-0.2157	0.004583
3:162693153:A:G	3	162693153	G	4.487e-05	-0.6759	0.9639	0	-0.6835	0.2352	-1.145	-0.2224	0.004242	-0.6685	0.2333	-1.126	-0.2113	0.00467
2:21819682:G:A	2	21819682	G	4.499e-05	-0.8059	0.8264	0	-0.7586	0.2925	-1.332	-0.1853	0.01048	-0.8456	0.2678	-1.37	-0.3208	0.001871
2:21820906:G:A	2	21820906	G	4.499e-05	-0.8059	0.8264	0	-0.7586	0.2925	-1.332	-0.1853	0.01048	-0.8456	0.2678	-1.37	-0.3208	0.001871
1:119828591:T:G	1	119828591	G	4.507e-05	0.9981	0.8736	0	0.952	0.3794	0.2084	1.696	0.01319	1.031	0.3201	0.4035	1.658	0.001525
13:106558975:T:A	13	106558975	A	4.529e-05	-0.696	0.3624	0	-0.5427	0.2397	-1.013	-0.07297	0.02503	-0.8536	0.243	-1.33	-0.3773	0.0005644
19:56470885:A:ATT	19	56470885	A	4.53e-05	-0.666	0.5666	0	-0.7614	0.2332	-1.218	-0.3044	0.001364	-0.5742	0.2287	-1.022	-0.1261	0.01293
12:87953543:C:A	12	87953543	A	4.546e-05	-0.6604	0.5924	0	-0.7522	0.2359	-1.215	-0.2899	0.001752	-0.5785	0.2227	-1.015	-0.142	0.01019
12:87954460:TG:T	12	87954460	T	4.546e-05	-0.6604	0.5924	0	-0.7522	0.2359	-1.215	-0.2899	0.001752	-0.5785	0.2227	-1.015	-0.142	0.01019
12:87954468:G:A	12	87954468	A	4.546e-05	-0.6604	0.5924	0	-0.7522	0.2359	-1.215	-0.2899	0.001752	-0.5785	0.2227	-1.015	-0.142	0.01019
12:87954996:G:A	12	87954996	A	4.546e-05	-0.6604	0.5924	0	-0.7522	0.2359	-1.215	-0.2899	0.001752	-0.5785	0.2227	-1.015	-0.142	0.01019
12:87955665:C:T	12	87955665	T	4.546e-05	-0.6604	0.5924	0	-0.7522	0.2359	-1.215	-0.2899	0.001752	-0.5785	0.2227	-1.015	-0.142	0.01019
12:87957541:G:A	12	87957541	A	4.546e-05	-0.6604	0.5924	0	-0.7522	0.2359	-1.215	-0.2899	0.001752	-0.5785	0.2227	-1.015	-0.142	0.01019
12:87959213:T:G	12	87959213	G	4.546e-05	-0.6604	0.5924	0	-0.7522	0.2359	-1.215	-0.2899	0.001752	-0.5785	0.2227	-1.015	-0.142	0.01019
12:87960871:T:C	12	87960871	C	4.546e-05	-0.6604	0.5924	0	-0.7522	0.2359	-1.215	-0.2899	0.001752	-0.5785	0.2227	-1.015	-0.142	0.01019
16:21042920:T:C	16	21042920	C	4.571e-05	-1.2041	0.4599	0	-1.537	0.5387	-2.592	-0.4809	0.004968	-1.061	0.3532	-1.753	-0.3683	0.003067
12:87945637:G:A	12	87945637	A	4.577e-05	-0.6631	0.578	0	-0.7599	0.2382	-1.227	-0.293	0.001744	-0.5785	0.2227	-1.015	-0.142	0.01019
1:38807594:A:T	1	38807594	T	4.581e-05	0.6576	0.752	0	0.6023	0.2379	0.1359	1.069	0.01243	0.7046	0.2195	0.2744	1.135	0.001577
14:41747354:A:AT	14	41747354	A	4.599e-05	0.7885	0.8118	0	0.7316	0.3074	0.1291	1.334	0.01862	0.8258	0.249	0.3378	1.314	0.001107
12:87936691:A:G	12	87936691	G	4.616e-05	-0.6603	0.5923	0	-0.7524	0.2363	-1.216	-0.2893	0.001777	-0.5785	0.2227	-1.015	-0.142	0.01019
12:87938536:T:C	12	87938536	C	4.616e-05	-0.6603	0.5923	0	-0.7524	0.2363	-1.216	-0.2893	0.001777	-0.5785	0.2227	-1.015	-0.142	0.01019
12:87940886:A:C	12	87940886	C	4.616e-05	-0.6603	0.5923	0	-0.7524	0.2363	-1.216	-0.2893	0.001777	-0.5785	0.2227	-1.015	-0.142	0.01019
12:87942101:T:G	12	87942101	G	4.616e-05	-0.6603	0.5923	0	-0.7524	0.2363	-1.216	-0.2893	0.001777	-0.5785	0.2227	-1.015	-0.142	0.01019
12:87942327:G:A	12	87942327	A	4.616e-05	-0.6603	0.5923	0	-0.7524	0.2363	-1.216	-0.2893	0.001777	-0.5785	0.2227	-1.015	-0.142	0.01019
12:87946488:C:T	12	87946488	T	4.616e-05	-0.6603	0.5923	0	-0.7524	0.2363	-1.216	-0.2893	0.001777	-0.5785	0.2227	-1.015	-0.142	0.01019
16:54948287:T:TTG	16	54948287	TTG	4.631e-05	0.6641	0.402	0	0.5079	0.2476	0.02254	0.9933	0.04207	0.7836	0.2166	0.3592	1.208	0.0003876
19:2131846:A:G	19	2131846	G	4.643e-05	0.6792	0.7637	0	0.7375	0.2557	0.2362	1.239	0.00453	0.6361	0.22	0.2049	1.067	0.004325
5:72153143:C:CA	5	72153143	CA	4.677e-05	0.8287	0.5522	0	0.6903	0.3092	0.08437	1.296	0.02709	0.9345	0.2704	0.4046	1.464	0.0006877
5:72186721:C:T	5	72186721	T	4.724e-05	0.8486	0.4981	0	1.04	0.3512	0.3515	1.728	0.003585	0.7443	0.2592	0.2363	1.252	0.004588
6:42739994:A:G	6	42739994	G	4.788e-05	0.8709	0.5051	0	1.038	0.3297	0.3914	1.684	0.002003	0.7489	0.2818	0.1965	1.301	0.008608
6:42740269:T:G	6	42740269	G	4.788e-05	0.8709	0.5051	0	1.038	0.3297	0.3914	1.684	0.002003	0.7489	0.2818	0.1965	1.301	0.008608
6:42741741:C:T	6	42741741	T	4.788e-05	0.8709	0.5051	0	1.038	0.3297	0.3914	1.684	0.002003	0.7489	0.2818	0.1965	1.301	0.008608
17:79150613:C:G	17	79150613	G	4.814e-05	0.9231	0.9066	0	0.8929	0.3434	0.2198	1.566	0.01029	0.9466	0.3028	0.3531	1.54	0.002076
16:88279980:G:A	16	88279980	A	4.839e-05	-0.6984	0.4559	0	-0.8439	0.26	-1.353	-0.3344	0.001453	-0.5855	0.2291	-1.034	-0.1365	0.01144
8:113061419:A:ATTGTG	8	113061419	ATTGTG	4.845e-05	-0.7793	0.412	0	-0.9438	0.2775	-1.488	-0.4	0.0008658	-0.6288	0.2654	-1.149	-0.1087	0.0189
8:113065021:T:C	8	113065021	C	4.845e-05	-0.7793	0.412	0	-0.9438	0.2775	-1.488	-0.4	0.0008658	-0.6288	0.2654	-1.149	-0.1087	0.0189
3:109884581:G:A	3	109884581	G	4.846e-05	-0.7329	0.6919	0	-0.6574	0.2624	-1.172	-0.1432	0.01332	-0.8006	0.2484	-1.287	-0.3138	0.001512
1:209654139:A:G	1	209654139	G	4.869e-05	0.6721	0.7155	0	0.6062	0.2451	0.1257	1.087	0.01457	0.7273	0.2243	0.2876	1.167	0.001422
7:54914551:A:G	7	54914551	A	4.933e-05	0.6367	0.417	0	0.5036	0.2269	0.059	0.9483	0.02797	0.7585	0.2171	0.3329	1.184	0.0006046
7:54916875:C:A	7	54916875	C	4.933e-05	0.6367	0.417	0	0.5036	0.2269	0.059	0.9483	0.02797	0.7585	0.2171	0.3329	1.184	0.0006046
13:32706640:A:G	13	32706640	G	4.948e-05	0.8213	0.9825	0	0.8167	0.2904	0.2475	1.386	0.0056	0.8256	0.2822	0.2724	1.379	0.003897
3:15691944:CAA:C	3	15691944	C	4.969e-05	0.6824	0.687	0	0.7448	0.2287	0.2966	1.193	0.001402	0.6088	0.2482	0.1223	1.095	0.01516
6:30350367:A:G	6	30350367	A	4.983e-05	0.6698	0.837	0	0.6303	0.2532	0.134	1.127	0.01394	0.699	0.2178	0.2721	1.126	0.001585
18:29619135:C:T	18	29619135	T	4.984e-05	1.0467	0.9583	0	1.033	0.3676	0.3124	1.753	0.005644	1.06	0.3623	0.3495	1.77	0.003904
14:94192005:G:C	14	94192005	C	4.987e-05	-1.0829	0.7657	0	-0.9842	0.4254	-1.818	-0.1504	0.02211	-1.147	0.3429	-1.819	-0.4751	0.001005
3:195602288:A:G	3	195602288	G	4.992e-05	0.8454	0.2962	8.35	1.033	0.267	0.5095	1.556	0.0001652	0.6138	0.2996	0.02653	1.201	0.042
3:11803927:G:A	3	11803927	A	5.002e-05	-0.6886	0.9434	0	-0.6749	0.2565	-1.178	-0.1721	0.009444	-0.6992	0.2265	-1.143	-0.2553	0.002349
10:125192081:A:G	10	125192081	G	5.01e-05	-0.9315	0.9842	0	-0.9267	0.3361	-1.585	-0.268	0.00658	-0.9358	0.3147	-1.553	-0.319	0.003361
4:147765059:C:T	4	147765059	T	5.017e-05	0.8018	0.3136	1.53	1.02	0.2924	0.4469	1.593	0.000644	0.6226	0.2646	0.104	1.141	0.01973
7:39663909:G:GT	7	39663909	G	5.074e-05	0.6965	0.8963	0	0.6713	0.2585	0.1646	1.178	0.01038	0.7164	0.2301	0.2654	1.167	0.002164
3:162389251:G:A	3	162389251	A	5.079e-05	-0.7416	0.9545	0	-0.7322	0.2463	-1.215	-0.2493	0.003464	-0.7532	0.2735	-1.289	-0.2172	0.006502
6:30347887:C:T	6	30347887	C	5.095e-05	0.6712	0.6291	0	0.5801	0.2511	0.08781	1.072	0.02232	0.7415	0.2205	0.3094	1.174	0.000947
6:30347915:G:A	6	30347915	G	5.095e-05	0.6712	0.6291	0	0.5801	0.2511	0.08781	1.072	0.02232	0.7415	0.2205	0.3094	1.174	0.000947
6:30348095:G:A	6	30348095	G	5.095e-05	0.6712	0.6291	0	0.5801	0.2511	0.08781	1.072	0.02232	0.7415	0.2205	0.3094	1.174	0.000947
6:30348117:G:C	6	30348117	G	5.095e-05	0.6712	0.6291	0	0.5801	0.2511	0.08781	1.072	0.02232	0.7415	0.2205	0.3094	1.174	0.000947
6:30348166:G:A	6	30348166	G	5.095e-05	0.6712	0.6291	0	0.5801	0.2511	0.08781	1.072	0.02232	0.7415	0.2205	0.3094	1.174	0.000947
6:30348340:G:A	6	30348340	G	5.095e-05	0.6712	0.6291	0	0.5801	0.2511	0.08781	1.072	0.02232	0.7415	0.2205	0.3094	1.174	0.000947
18:76056648:T:C	18	76056648	C	5.141e-05	1.1659	0.7547	0	1.274	0.45	0.3917	2.156	0.005311	1.091	0.3747	0.3568	1.826	0.004059
18:76058921:G:T	18	76058921	T	5.141e-05	1.1659	0.7547	0	1.274	0.45	0.3917	2.156	0.005311	1.091	0.3747	0.3568	1.826	0.004059
18:76059025:C:A	18	76059025	A	5.141e-05	1.1659	0.7547	0	1.274	0.45	0.3917	2.156	0.005311	1.091	0.3747	0.3568	1.826	0.004059
5:63846676:C:T	5	63846676	T	5.177e-05	-0.8109	0.341	0	-0.9985	0.281	-1.549	-0.4478	0.0005131	-0.6169	0.2857	-1.177	-0.0568	0.03223
18:77832154:A:G	18	77832154	A	5.178e-05	0.8269	0.4136	0	1.01	0.3031	0.4158	1.604	0.001094	0.6745	0.2766	0.1324	1.217	0.01574
2:23113642:C:A	2	23113642	A	5.192e-05	1.4861	0.6277	0	1.276	0.5679	0.1627	2.389	0.02618	1.637	0.4814	0.6935	2.581	0.0008329
3:162705185:A:T	3	162705185	T	5.203e-05	-0.68	0.9285	0	-0.6655	0.2334	-1.123	-0.2079	0.005001	-0.6957	0.2422	-1.17	-0.2209	0.004583
16:85355402:A:C	16	85355402	C	5.21e-05	-0.7594	0.6651	0	-0.8409	0.2658	-1.362	-0.3199	0.001898	-0.6784	0.2651	-1.198	-0.1587	0.01136
19:10090758:C:T	19	10090758	T	5.222e-05	-0.7637	0.9141	0	-0.789	0.3013	-1.38	-0.1984	0.009768	-0.7473	0.2422	-1.222	-0.2726	0.002363
19:1446540:G:A	19	1446540	A	5.222e-05	1.4798	0.3444	0	1.161	0.4975	0.1859	2.136	0.02099	1.855	0.5397	0.7969	2.913	0.0007361
19:1447792:T:C	19	1447792	C	5.222e-05	1.4798	0.3444	0	1.161	0.4975	0.1859	2.136	0.02099	1.855	0.5397	0.7969	2.913	0.0007361
19:1447808:A:T	19	1447808	T	5.222e-05	1.4798	0.3444	0	1.161	0.4975	0.1859	2.136	0.02099	1.855	0.5397	0.7969	2.913	0.0007361
17:57563541:A:C	17	57563541	C	5.224e-05	-1.1348	0.8052	0	-1.211	0.4172	-2.029	-0.3933	0.004278	-1.072	0.379	-1.814	-0.3287	0.005243
14:61623526:G:T	14	61623526	T	5.249e-05	-0.7244	0.499	0	-0.5937	0.2635	-1.11	-0.07718	0.02577	-0.8366	0.2442	-1.315	-0.358	0.0007628
6:3904251:T:TCAA	6	3904251	TCAA	5.269e-05	0.6892	0.8436	0	0.7259	0.2523	0.2314	1.22	0.004618	0.6584	0.2312	0.2053	1.112	0.004926
7:25346821:G:C	7	25346821	C	5.284e-05	-0.9063	0.9477	0	-0.9227	0.3362	-1.582	-0.2637	0.006827	-0.8931	0.3008	-1.483	-0.3037	0.0034
12:2225764:A:C	12	2225764	C	5.292e-05	0.7258	0.3469	0	0.9216	0.2749	0.3829	1.46	0.00102	0.5801	0.2371	0.1153	1.045	0.01542
19:56470394:G:A	19	56470394	G	5.296e-05	-0.6596	0.5411	0	-0.7614	0.2332	-1.218	-0.3044	0.001364	-0.5619	0.2284	-1.01	-0.1142	0.01487
5:66887842:T:TC	5	66887842	T	5.33e-05	0.8099	0.3503	0	1.029	0.3085	0.4246	1.634	0.001078	0.6499	0.2637	0.1332	1.167	0.01466
2:133468457:A:T	2	133468457	A	5.345e-05	0.7947	0.3039	5.4	0.5752	0.2875	0.01162	1.139	0.04733	0.971	0.256	0.4692	1.473	0.0002049
20:47147155:T:A	20	47147155	A	5.429e-05	0.6728	0.7469	0	0.7257	0.2338	0.2675	1.184	0.002294	0.6181	0.2377	0.1522	1.084	0.01012
3:162500645:T:G	3	162500645	G	5.432e-05	-0.6973	0.758	0	-0.7472	0.2368	-1.211	-0.2831	0.001948	-0.6405	0.2526	-1.136	-0.1453	0.01212
12:87924787:T:C	12	87924787	C	5.434e-05	-0.664	0.6085	0	-0.7523	0.2383	-1.219	-0.2852	0.001942	-0.5836	0.2274	-1.029	-0.1379	0.01112
12:87925692:T:C	12	87925692	C	5.434e-05	-0.664	0.6085	0	-0.7523	0.2383	-1.219	-0.2852	0.001942	-0.5836	0.2274	-1.029	-0.1379	0.01112
12:87927350:C:T	12	87927350	T	5.434e-05	-0.664	0.6085	0	-0.7523	0.2383	-1.219	-0.2852	0.001942	-0.5836	0.2274	-1.029	-0.1379	0.01112
16:73079683:T:C	16	73079683	T	5.447e-05	0.6662	0.7865	0	0.7162	0.2476	0.2309	1.201	0.004413	0.6262	0.2215	0.1921	1.06	0.005239
6:72017333:C:T	6	72017333	C	5.466e-05	1.195	0.5857	0	1.352	0.4131	0.5425	2.162	0.001329	1.029	0.4249	0.1959	1.862	0.0165
6:15920023:C:A	6	15920023	A	5.471e-05	1.0236	0.5957	0	1.137	0.3317	0.4872	1.788	0.0007906	0.8638	0.3939	0.09173	1.636	0.02964
7:153246979:T:G	7	153246979	G	5.472e-05	0.9594	0.9618	0	0.972	0.3543	0.2777	1.666	0.006842	0.9491	0.3208	0.3205	1.578	0.003513
12:87923225:T:C	12	87923225	C	5.478e-05	-0.6641	0.5801	0	-0.7611	0.2405	-1.232	-0.2898	0.00189	-0.5786	0.2258	-1.021	-0.1361	0.01123
6:77134940:G:C	6	77134940	G	5.491e-05	1.2312	0.796	0	1.301	0.4075	0.5023	2.1	0.001728	1.142	0.4607	0.2388	2.045	0.01415
6:77135318:C:T	6	77135318	C	5.491e-05	1.2312	0.796	0	1.301	0.4075	0.5023	2.1	0.001728	1.142	0.4607	0.2388	2.045	0.01415
2:72828296:T:C	2	72828296	T	5.494e-05	-0.7455	0.3882	0	-0.9265	0.2796	-1.475	-0.3786	0.001162	-0.605	0.2463	-1.088	-0.1223	0.015
14:95554455:A:AT	14	95554455	AT	5.501e-05	-0.9947	0.5836	0	-0.8143	0.4112	-1.62	-0.008389	0.04955	-1.096	0.3082	-1.7	-0.4921	0.0004837
14:95554526:T:C	14	95554526	C	5.501e-05	-0.9947	0.5836	0	-0.8143	0.4112	-1.62	-0.008389	0.04955	-1.096	0.3082	-1.7	-0.4921	0.0004837
2:202036044:A:T	2	202036044	T	5.528e-05	1.2181	0.6728	0	1.06	0.481	0.1168	2.002	0.02918	1.321	0.3882	0.5601	2.082	0.0008276
12:87923883:A:G	12	87923883	G	5.544e-05	-0.6608	0.5967	0	-0.7523	0.2383	-1.219	-0.2852	0.001942	-0.5786	0.2258	-1.021	-0.1361	0.01123
7:97312449:C:A	7	97312449	A	5.545e-05	0.7551	0.3132	1.68	0.9416	0.2621	0.4278	1.455	0.0004482	0.567	0.2632	0.05108	1.083	0.03261
10:54615115:G:C	10	54615115	G	5.563e-05	0.7116	0.7099	0	0.6339	0.2734	0.09801	1.17	0.02182	0.7671	0.2312	0.314	1.22	0.001104
7:52287973:G:A	7	52287973	A	5.603e-05	0.7611	0.7513	0	0.8178	0.2602	0.3079	1.328	0.002026	0.6979	0.2747	0.1595	1.236	0.01193
9:27440377:CT:C	9	27440377	C	5.675e-05	-0.8151	0.9379	0	-0.7972	0.3068	-1.398	-0.196	0.01032	-0.829	0.2695	-1.357	-0.3008	0.002434
21:19044235:G:A	21	19044235	A	5.686e-05	0.7534	0.7153	0	0.664	0.3083	0.05972	1.268	0.03292	0.8055	0.2355	0.344	1.267	0.0007771
13:47266124:A:G	13	47266124	A	5.69e-05	0.7235	0.4438	0	0.5771	0.2624	0.06278	1.091	0.02945	0.8529	0.2467	0.3694	1.336	0.0006841
3:162238239:T:C	3	162238239	T	5.708e-05	0.7207	0.3941	0	0.5558	0.2636	0.03913	1.072	0.03671	0.8619	0.244	0.3836	1.34	0.0005277
4:136059649:C:T	4	136059649	T	5.716e-05	0.8325	0.4425	0	0.9843	0.2861	0.4235	1.545	0.0007593	0.6662	0.2995	0.07927	1.253	0.02738
16:52458432:C:T	16	52458432	T	5.738e-05	1.1127	0.9743	0	1.105	0.3655	0.3888	1.822	0.002954	1.123	0.423	0.2937	1.952	0.008679
4:34523970:C:G	4	34523970	C	5.765e-05	0.6543	0.9685	0	0.6618	0.2505	0.1708	1.153	0.009153	0.6488	0.2139	0.2296	1.068	0.002784
4:34524331:A:G	4	34524331	A	5.765e-05	0.6543	0.9685	0	0.6618	0.2505	0.1708	1.153	0.009153	0.6488	0.2139	0.2296	1.068	0.002784
4:34524346:C:G	4	34524346	C	5.765e-05	0.6543	0.9685	0	0.6618	0.2505	0.1708	1.153	0.009153	0.6488	0.2139	0.2296	1.068	0.002784
4:103023851:G:GA	4	103023851	G	5.771e-05	1.3163	0.6776	0	1.169	0.4824	0.223	2.114	0.01666	1.442	0.4455	0.5685	2.315	0.001449
5:72193951:T:C	5	72193951	C	5.771e-05	0.8512	0.5032	0	1.042	0.355	0.346	1.738	0.003883	0.746	0.2636	0.2294	1.263	0.005197
20:47076058:G:A	20	47076058	A	5.775e-05	-0.6896	0.9654	0	-0.6819	0.2468	-1.166	-0.1983	0.006461	-0.6968	0.2384	-1.164	-0.2295	0.003927
17:32777897:A:G	17	32777897	G	5.789e-05	1.0262	0.4087	0	1.239	0.3626	0.5281	1.95	0.0008235	0.8173	0.3592	0.1133	1.521	0.0241
17:32778659:C:T	17	32778659	T	5.789e-05	1.0262	0.4087	0	1.239	0.3626	0.5281	1.95	0.0008235	0.8173	0.3592	0.1133	1.521	0.0241
17:32779455:G:T	17	32779455	T	5.789e-05	1.0262	0.4087	0	1.239	0.3626	0.5281	1.95	0.0008235	0.8173	0.3592	0.1133	1.521	0.0241
4:84900907:T:C	4	84900907	T	5.793e-05	-0.701	0.7142	0	-0.7649	0.2466	-1.248	-0.2817	0.002308	-0.6372	0.2465	-1.12	-0.1541	0.01055
6:30364727:G:C	6	30364727	G	5.817e-05	0.6688	0.5303	0	0.5498	0.2523	0.05536	1.044	0.03092	0.7604	0.2213	0.3267	1.194	0.0007363
16:54960983:G:C	16	54960983	G	5.823e-05	0.6525	0.4178	0	0.5086	0.2406	0.03702	0.9802	0.03624	0.7727	0.2199	0.3417	1.204	0.0005621
3:162680967:T:C	3	162680967	T	5.83e-05	-0.6968	0.7141	0	-0.7595	0.2437	-1.237	-0.282	0.002202	-0.6325	0.2466	-1.116	-0.1492	0.01116
1:38806873:CTTTCTTTCTT:C	1	38806873	C	5.837e-05	0.7035	0.3553	0	0.8772	0.2568	0.3739	1.38	0.0008237	0.5528	0.2392	0.08386	1.022	0.02203
1:38806900:T:A	1	38806900	A	5.837e-05	0.7035	0.3553	0	0.8772	0.2568	0.3739	1.38	0.0008237	0.5528	0.2392	0.08386	1.022	0.02203
2:21700806:T:A	2	21700806	A	5.852e-05	-0.6524	0.8932	0	-0.63	0.2328	-1.086	-0.1738	0.007614	-0.6736	0.2265	-1.118	-0.2296	0.003359
1:209657648:T:C	1	209657648	C	5.869e-05	0.6434	0.6954	0	0.5802	0.2273	0.1346	1.026	0.01174	0.7056	0.2256	0.2634	1.148	0.002063
13:110472199:T:G	13	110472199	G	5.909e-05	0.8915	0.3263	0	1.128	0.3276	0.4863	1.771	0.0007489	0.6908	0.3018	0.09935	1.282	0.02326
13:110477453:A:G	13	110477453	G	5.909e-05	0.8915	0.3263	0	1.128	0.3276	0.4863	1.771	0.0007489	0.6908	0.3018	0.09935	1.282	0.02326
12:46192357:A:T	12	46192357	A	5.936e-05	-1.1987	0.9306	0	-1.224	0.4166	-2.04	-0.4069	0.003859	-1.172	0.428	-2.011	-0.3335	0.006797
2:115559766:C:A	2	115559766	A	5.94e-05	1.0797	0.6484	0	0.9783	0.349	0.2943	1.662	0.005751	1.228	0.4219	0.4007	2.055	0.004089
7:52542027:G:A	7	52542027	A	5.961e-05	0.6734	0.9227	0	0.655	0.2528	0.1594	1.151	0.01056	0.6878	0.2242	0.2484	1.127	0.002496
13:24771834:T:G	13	24771834	T	5.962e-05	-0.6152	0.4373	0	-0.4999	0.2133	-0.918	-0.08175	0.02048	-0.7381	0.2203	-1.17	-0.3063	0.0009884
5:173867443:A:T	5	173867443	A	5.978e-05	-1.2347	0.7468	0	-1.34	0.4483	-2.218	-0.4612	0.003291	-1.141	0.4229	-1.97	-0.3124	0.007644
5:173867459:G:A	5	173867459	G	5.978e-05	-1.2347	0.7468	0	-1.34	0.4483	-2.218	-0.4612	0.003291	-1.141	0.4229	-1.97	-0.3124	0.007644
4:34520764:A:G	4	34520764	A	5.988e-05	0.6505	0.9903	0	0.6528	0.2484	0.1659	1.14	0.009522	0.6488	0.2139	0.2296	1.068	0.002784
4:34522861:AT:A	4	34522861	AT	5.988e-05	0.6505	0.9903	0	0.6528	0.2484	0.1659	1.14	0.009522	0.6488	0.2139	0.2296	1.068	0.002784
2:71688079:A:G	2	71688079	G	5.996e-05	-0.7409	0.3607	0	-0.9191	0.2685	-1.445	-0.3928	0.0008059	-0.5811	0.2543	-1.08	-0.08266	0.02351
16:54951850:C:T	16	54951850	T	5.999e-05	0.6479	0.3815	0	0.4934	0.2392	0.02451	0.9623	0.04095	0.7771	0.2188	0.3483	1.206	0.0004914
7:54934812:T:C	7	54934812	T	6.018e-05	0.6399	0.4065	0	0.4988	0.2331	0.04199	0.9557	0.03402	0.7641	0.2187	0.3354	1.193	0.0006043
7:54934870:C:G	7	54934870	C	6.018e-05	0.6399	0.4065	0	0.4988	0.2331	0.04199	0.9557	0.03402	0.7641	0.2187	0.3354	1.193	0.0006043
7:54936604:G:T	7	54936604	G	6.018e-05	0.6399	0.4065	0	0.4988	0.2331	0.04199	0.9557	0.03402	0.7641	0.2187	0.3354	1.193	0.0006043
5:24568961:T:C	5	24568961	T	6.023e-05	-0.7479	0.5012	0	-0.6031	0.2848	-1.161	-0.04493	0.0359	-0.8565	0.2466	-1.34	-0.3731	0.0006487
5:24571058:A:G	5	24571058	A	6.023e-05	-0.7479	0.5012	0	-0.6031	0.2848	-1.161	-0.04493	0.0359	-0.8565	0.2466	-1.34	-0.3731	0.0006487
5:24571227:A:G	5	24571227	A	6.023e-05	-0.7479	0.5012	0	-0.6031	0.2848	-1.161	-0.04493	0.0359	-0.8565	0.2466	-1.34	-0.3731	0.0006487
12:87948847:G:A	12	87948847	A	6.031e-05	-0.6512	0.5557	0	-0.7524	0.2363	-1.216	-0.2893	0.001777	-0.5608	0.2234	-0.9986	-0.1229	0.01298
6:165501478:A:G	6	165501478	G	6.034e-05	1.2679	0.4822	0	1.55	0.5109	0.5486	2.551	0.002863	1.093	0.4023	0.3043	1.881	0.007263
17:32780695:G:A	17	32780695	A	6.037e-05	1.0194	0.4259	0	1.222	0.3596	0.5174	1.927	0.0008737	0.8173	0.3592	0.1133	1.521	0.0241
17:32781169:A:G	17	32781169	G	6.037e-05	1.0194	0.4259	0	1.222	0.3596	0.5174	1.927	0.0008737	0.8173	0.3592	0.1133	1.521	0.0241
17:32781275:G:T	17	32781275	T	6.037e-05	1.0194	0.4259	0	1.222	0.3596	0.5174	1.927	0.0008737	0.8173	0.3592	0.1133	1.521	0.0241
7:52320600:A:G	7	52320600	G	6.128e-05	0.7268	0.4402	0	0.861	0.2512	0.3687	1.353	0.0007923	0.5808	0.2621	0.06699	1.095	0.02801
2:148049519:T:C	2	148049519	C	6.137e-05	1.0214	0.2938	9.27	1.255	0.3277	0.6127	1.897	0.0001905	0.7433	0.3608	0.03613	1.45	0.04087
6:77178969:C:CA	6	77178969	C	6.198e-05	1.1819	0.5842	0	1.019	0.4192	0.1971	1.84	0.01631	1.342	0.4155	0.528	2.157	0.001475
3:162425080:A:C	3	162425080	C	6.202e-05	-0.7739	0.8103	0	-0.8215	0.2768	-1.364	-0.279	0.003511	-0.7287	0.2699	-1.258	-0.1997	0.007617
11:44847670:C:G	11	44847670	C	6.211e-05	-0.6939	0.6787	0	-0.6048	0.2762	-1.146	-0.06347	0.03014	-0.7517	0.2225	-1.188	-0.3157	0.0008973
20:47145720:A:G	20	47145720	G	6.241e-05	0.6648	0.7835	0	0.7094	0.2321	0.2544	1.164	0.00267	0.6181	0.2377	0.1522	1.084	0.01012
20:47145818:G:A	20	47145818	A	6.241e-05	0.6648	0.7835	0	0.7094	0.2321	0.2544	1.164	0.00267	0.6181	0.2377	0.1522	1.084	0.01012
6:77146460:T:C	6	77146460	T	6.241e-05	1.1709	0.5478	0	0.969	0.4454	0.09603	1.842	0.03121	1.324	0.3878	0.5643	2.084	0.0007923
6:70816928:A:G	6	70816928	G	6.269e-05	-0.7271	0.9189	0	-0.7489	0.281	-1.3	-0.1982	0.008566	-0.7114	0.2381	-1.178	-0.2448	0.003212
6:30359606:T:G	6	30359606	T	6.321e-05	0.6855	0.5328	0	0.5587	0.2659	0.03757	1.08	0.03735	0.7756	0.2241	0.3364	1.215	0.0006762
6:30361608:G:A	6	30361608	G	6.321e-05	0.6855	0.5328	0	0.5587	0.2659	0.03757	1.08	0.03735	0.7756	0.2241	0.3364	1.215	0.0006762
4:67229027:TA:TAA	4	67229027	TAA	6.344e-05	-0.7738	0.9579	0	-0.7626	0.2873	-1.326	-0.1995	0.008833	-0.7831	0.2617	-1.296	-0.2702	0.003167
6:30364524:T:C	6	30364524	T	6.353e-05	0.6858	0.5315	0	0.5587	0.2659	0.03757	1.08	0.03735	0.7764	0.2244	0.3365	1.216	0.0006797
9:29556013:T:C	9	29556013	C	6.357e-05	-1.362	0.9441	0	-1.392	0.5463	-2.462	-0.321	0.01189	-1.343	0.4356	-2.197	-0.4897	0.002373
9:29556081:G:A	9	29556081	A	6.357e-05	-1.362	0.9441	0	-1.392	0.5463	-2.462	-0.321	0.01189	-1.343	0.4356	-2.197	-0.4897	0.002373
2:11245507:T:C	2	11245507	T	6.402e-05	-0.7871	0.3853	0	-0.9653	0.2844	-1.523	-0.408	0.0008866	-0.6231	0.2729	-1.158	-0.08829	0.0236
4:62633101:T:C	4	62633101	T	6.405e-05	-0.6672	0.8015	0	-0.6192	0.2536	-1.116	-0.1222	0.01582	-0.7039	0.2217	-1.138	-0.2694	0.001771
3:35251914:G:A	3	35251914	A	6.41e-05	0.9706	0.6812	0	0.8498	0.3814	0.1023	1.597	0.02741	1.053	0.3149	0.4362	1.67	0.001006
5:25838009:AT:A	5	25838009	A	6.413e-05	0.8892	0.5702	0	0.9916	0.2864	0.4302	1.553	0.0007051	0.7334	0.3532	0.04116	1.426	0.03931
6:104490674:A:C	6	104490674	C	6.423e-05	-1.2172	0.4658	0	-1.47	0.4614	-2.374	-0.5653	0.001772	-1.022	0.4054	-1.816	-0.2271	0.01262
11:125648216:C:T	11	125648216	C	6.425e-05	0.7066	0.7231	0	0.645	0.2479	0.1592	1.131	0.01023	0.7703	0.2522	0.276	1.265	0.002611
4:188215759:T:TA	4	188215759	T	6.432e-05	0.9136	0.5923	0	0.7672	0.3564	0.06867	1.466	0.033	1.016	0.298	0.4321	1.6	0.0008075
16:87234558:C:T	16	87234558	T	6.44e-05	-0.7796	0.642	0	-0.8703	0.2759	-1.411	-0.3296	0.001953	-0.6889	0.2759	-1.23	-0.1482	0.01344
16:87234955:G:A	16	87234955	A	6.44e-05	-0.7796	0.642	0	-0.8703	0.2759	-1.411	-0.3296	0.001953	-0.6889	0.2759	-1.23	-0.1482	0.01344
12:87938785:C:T	12	87938785	T	6.467e-05	-0.6535	0.5388	0	-0.7599	0.2382	-1.227	-0.293	0.001744	-0.5585	0.225	-0.9995	-0.1174	0.01402
6:71326773:G:A	6	71326773	A	6.483e-05	-0.9016	0.9515	0	-0.884	0.3671	-1.604	-0.1645	0.01729	-0.9123	0.2862	-1.473	-0.3515	0.001696
4:34524780:G:A	4	34524780	G	6.487e-05	0.6518	0.9826	0	0.656	0.2524	0.1612	1.151	0.01033	0.6488	0.2139	0.2296	1.068	0.002784
4:34525404:G:T	4	34525404	G	6.487e-05	0.6518	0.9826	0	0.656	0.2524	0.1612	1.151	0.01033	0.6488	0.2139	0.2296	1.068	0.002784
4:34525534:T:A	4	34525534	T	6.487e-05	0.6518	0.9826	0	0.656	0.2524	0.1612	1.151	0.01033	0.6488	0.2139	0.2296	1.068	0.002784
4:34525550:C:A	4	34525550	C	6.487e-05	0.6518	0.9826	0	0.656	0.2524	0.1612	1.151	0.01033	0.6488	0.2139	0.2296	1.068	0.002784
4:34525669:T:A	4	34525669	T	6.487e-05	0.6518	0.9826	0	0.656	0.2524	0.1612	1.151	0.01033	0.6488	0.2139	0.2296	1.068	0.002784
4:34525677:A:C	4	34525677	A	6.487e-05	0.6518	0.9826	0	0.656	0.2524	0.1612	1.151	0.01033	0.6488	0.2139	0.2296	1.068	0.002784
6:11720427:T:C	6	11720427	C	6.543e-05	0.8569	0.5224	0	0.9866	0.2953	0.4078	1.565	0.001061	0.7116	0.3125	0.09902	1.324	0.02401
8:76278520:GTT:GT	8	76278520	GTT	6.554e-05	0.7104	0.3277	0	0.9287	0.2853	0.3695	1.488	0.001412	0.5714	0.2277	0.125	1.018	0.01302
6:77180707:C:A	6	77180707	C	6.573e-05	0.9245	0.6589	0	0.8022	0.3612	0.09429	1.51	0.0279	1.01	0.3019	0.4181	1.602	0.001007
6:77181896:C:T	6	77181896	C	6.573e-05	0.9245	0.6589	0	0.8022	0.3612	0.09429	1.51	0.0279	1.01	0.3019	0.4181	1.602	0.001007
3:162737519:C:A	3	162737519	A	6.583e-05	-0.9149	0.4672	0	-0.7615	0.3116	-1.372	-0.1507	0.01574	-1.096	0.3385	-1.759	-0.4323	0.001446
4:132535410:CTT:CT	4	132535410	CT	6.627e-05	-0.8305	0.8403	0	-0.8718	0.2921	-1.444	-0.2994	0.003328	-0.7879	0.2968	-1.37	-0.2063	0.008663
2:214888568:C:T	2	214888568	T	6.678e-05	1.2017	0.4311	0	1.422	0.4112	0.6161	2.228	0.0007145	0.9461	0.443	0.0778	1.814	0.0341
6:30348674:C:T	6	30348674	C	6.69e-05	0.665	0.5958	0	0.5627	0.255	0.06304	1.062	0.02887	0.7415	0.2205	0.3094	1.174	0.000947
6:30349201:G:A	6	30349201	G	6.69e-05	0.665	0.5958	0	0.5627	0.255	0.06304	1.062	0.02887	0.7415	0.2205	0.3094	1.174	0.000947
6:30349294:G:A	6	30349294	G	6.69e-05	0.665	0.5958	0	0.5627	0.255	0.06304	1.062	0.02887	0.7415	0.2205	0.3094	1.174	0.000947
6:30349382:T:C	6	30349382	T	6.69e-05	0.665	0.5958	0	0.5627	0.255	0.06304	1.062	0.02887	0.7415	0.2205	0.3094	1.174	0.000947
6:30349813:A:G	6	30349813	A	6.69e-05	0.665	0.5958	0	0.5627	0.255	0.06304	1.062	0.02887	0.7415	0.2205	0.3094	1.174	0.000947
6:30349814:G:A	6	30349814	G	6.69e-05	0.665	0.5958	0	0.5627	0.255	0.06304	1.062	0.02887	0.7415	0.2205	0.3094	1.174	0.000947
6:30350087:A:C	6	30350087	A	6.69e-05	0.665	0.5958	0	0.5627	0.255	0.06304	1.062	0.02887	0.7415	0.2205	0.3094	1.174	0.000947
6:30350325:A:T	6	30350325	A	6.69e-05	0.665	0.5958	0	0.5627	0.255	0.06304	1.062	0.02887	0.7415	0.2205	0.3094	1.174	0.000947
6:30350590:A:C	6	30350590	A	6.69e-05	0.665	0.5958	0	0.5627	0.255	0.06304	1.062	0.02887	0.7415	0.2205	0.3094	1.174	0.000947
6:30350712:A:T	6	30350712	A	6.69e-05	0.665	0.5958	0	0.5627	0.255	0.06304	1.062	0.02887	0.7415	0.2205	0.3094	1.174	0.000947
6:30350831:A:G	6	30350831	A	6.69e-05	0.665	0.5958	0	0.5627	0.255	0.06304	1.062	0.02887	0.7415	0.2205	0.3094	1.174	0.000947
6:30350955:T:C	6	30350955	T	6.69e-05	0.665	0.5958	0	0.5627	0.255	0.06304	1.062	0.02887	0.7415	0.2205	0.3094	1.174	0.000947
6:30351439:G:GC	6	30351439	G	6.69e-05	0.665	0.5958	0	0.5627	0.255	0.06304	1.062	0.02887	0.7415	0.2205	0.3094	1.174	0.000947
2:136907960:A:G	2	136907960	G	6.708e-05	0.9828	0.8634	0	0.9269	0.4078	0.1276	1.726	0.0245	1.015	0.3095	0.4081	1.621	0.001258
1:48508856:G:A	1	48508856	A	6.722e-05	-1.3238	0.5418	0	-1.495	0.4348	-2.348	-0.6431	0.0007625	-1.084	0.5146	-2.093	-0.07568	0.03654
4:34525144:C:T	4	34525144	C	6.736e-05	0.6479	0.9664	0	0.656	0.2524	0.1612	1.151	0.01033	0.6421	0.2125	0.2256	1.059	0.002893
18:47620029:G:C	18	47620029	C	6.834e-05	0.6649	0.5057	0	0.5427	0.2482	0.05628	1.029	0.03036	0.766	0.2257	0.3237	1.208	0.0008504
7:54916358:C:T	7	54916358	C	6.853e-05	0.64	0.4012	0	0.5008	0.2309	0.04823	0.9533	0.03173	0.7708	0.2239	0.3321	1.21	0.0007185
3:162764442:G:A	3	162764442	A	6.862e-05	-0.6788	0.5886	0	-0.7735	0.2444	-1.252	-0.2945	0.001889	-0.589	0.238	-1.055	-0.1226	0.01428
5:173995314:C:T	5	173995314	C	6.882e-05	0.6887	0.9816	0	0.693	0.2537	0.1959	1.19	0.007076	0.685	0.2366	0.2213	1.149	0.004267
20:45837203:G:C	20	45837203	C	6.923e-05	1.4846	0.9925	0	1.481	0.5334	0.4353	2.526	0.006228	1.488	0.5221	0.4643	2.511	0.00491
1:48504105:T:A	1	48504105	A	6.926e-05	-1.3102	0.5674	0	-1.467	0.4285	-2.307	-0.6275	0.000801	-1.084	0.5146	-2.093	-0.07568	0.03654
10:54615220:A:G	10	54615220	A	6.937e-05	0.719	0.7524	0	0.6524	0.2779	0.1078	1.197	0.02023	0.7678	0.2379	0.3014	1.234	0.001495
1:211287289:C:CTCTG	1	211287289	CTCTG	6.942e-05	-0.6966	0.9504	0	-0.6862	0.2416	-1.16	-0.2127	0.005153	-0.708	0.2541	-1.206	-0.21	0.005914
6:30340803:A:C	6	30340803	A	6.958e-05	0.6397	0.9228	0	0.6214	0.2483	0.1346	1.108	0.01346	0.653	0.2111	0.2392	1.067	0.002308
5:1214264:A:G	5	1214264	A	6.974e-05	-0.8638	0.8588	0	-0.9071	0.3263	-1.547	-0.2675	0.006161	-0.8293	0.291	-1.4	-0.259	0.004893
4:103033944:A:G	4	103033944	A	6.982e-05	1.2595	0.5602	0	1.073	0.4503	0.1902	1.955	0.0185	1.442	0.4455	0.5685	2.315	0.001449
4:103041682:C:T	4	103041682	C	6.982e-05	1.2595	0.5602	0	1.073	0.4503	0.1902	1.955	0.0185	1.442	0.4455	0.5685	2.315	0.001449
3:162412175:C:CAAAAAAG	3	162412175	CAAAAAAG	7.044e-05	-0.7552	0.8495	0	-0.7199	0.2661	-1.241	-0.1983	0.00764	-0.792	0.2714	-1.324	-0.26	0.003987
12:87920259:C:T	12	87920259	T	7.048e-05	-0.6493	0.3946	0	-0.7954	0.2369	-1.26	-0.3311	0.001004	-0.5169	0.2256	-0.9591	-0.07474	0.02314
12:87920496:T:C	12	87920496	C	7.048e-05	-0.6493	0.3946	0	-0.7954	0.2369	-1.26	-0.3311	0.001004	-0.5169	0.2256	-0.9591	-0.07474	0.02314
17:32772390:G:A	17	32772390	A	7.084e-05	1.0013	0.5209	0	1.173	0.3675	0.4527	1.893	0.001734	0.8489	0.3462	0.1703	1.528	0.0152
17:32772422:TG:T	17	32772422	T	7.084e-05	1.0013	0.5209	0	1.173	0.3675	0.4527	1.893	0.001734	0.8489	0.3462	0.1703	1.528	0.0152
17:32772577:G:A	17	32772577	A	7.084e-05	1.0013	0.5209	0	1.173	0.3675	0.4527	1.893	0.001734	0.8489	0.3462	0.1703	1.528	0.0152
17:32773077:C:T	17	32773077	T	7.084e-05	1.0013	0.5209	0	1.173	0.3675	0.4527	1.893	0.001734	0.8489	0.3462	0.1703	1.528	0.0152
18:77832658:C:T	18	77832658	C	7.089e-05	0.8111	0.4644	0	0.9744	0.3025	0.3815	1.567	0.001577	0.6745	0.2766	0.1324	1.217	0.01574
14:99751920:C:A	14	99751920	C	7.113e-05	-0.6345	0.5079	0	-0.743	0.2288	-1.191	-0.2945	0.001449	-0.5314	0.2231	-0.9686	-0.09425	0.01827
5:25844997:T:TA	5	25844997	TA	7.136e-05	0.924	0.5734	0	1.053	0.3265	0.4135	1.693	0.001551	0.791	0.3316	0.141	1.441	0.01814
3:162739799:TGTGA:T	3	162739799	T	7.145e-05	0.6579	0.7756	0	0.7078	0.2409	0.2356	1.18	0.003848	0.6132	0.2282	0.1659	1.061	0.007912
2:36057798:C:T	2	36057798	T	7.149e-05	-1.1181	0.4537	0	-1.412	0.4828	-2.359	-0.466	0.003997	-0.9667	0.3466	-1.646	-0.2873	0.005872
12:133033706:T:G	12	133033706	G	7.179e-05	1.1868	0.5218	0	0.994	0.4242	0.1625	1.825	0.02048	1.377	0.4213	0.5508	2.202	0.001307
2:115560554:A:C	2	115560554	C	7.195e-05	1.2854	0.7266	0	1.18	0.4424	0.3129	2.047	0.008516	1.407	0.4752	0.4761	2.339	0.003483
2:115561035:A:G	2	115561035	G	7.195e-05	1.2854	0.7266	0	1.18	0.4424	0.3129	2.047	0.008516	1.407	0.4752	0.4761	2.339	0.003483
8:87096512:T:G	8	87096512	T	7.225e-05	-0.6521	0.564	0	-0.5556	0.2345	-1.015	-0.09597	0.01915	-0.7452	0.2303	-1.196	-0.2939	0.001448
7:2675662:T:G	7	2675662	T	7.267e-05	0.7992	0.5909	0	0.91	0.2882	0.3451	1.475	0.001939	0.6934	0.2817	0.1412	1.246	0.01481
3:32420713:T:C	3	32420713	T	7.273e-05	-0.6698	0.741	0	-0.7277	0.2432	-1.204	-0.251	0.003259	-0.616	0.2346	-1.076	-0.1562	0.009416
3:32420715:G:A	3	32420715	G	7.273e-05	-0.6698	0.741	0	-0.7277	0.2432	-1.204	-0.251	0.003259	-0.616	0.2346	-1.076	-0.1562	0.009416
2:179632133:A:G	2	179632133	A	7.277e-05	-0.6882	0.8884	0	-0.7134	0.2497	-1.203	-0.224	0.004906	-0.6647	0.2412	-1.137	-0.1919	0.006481
4:165506920:G:A	4	165506920	A	7.281e-05	-0.7253	0.5303	0	-0.8626	0.2851	-1.421	-0.3037	0.002942	-0.6294	0.2383	-1.097	-0.1623	0.009017
2:179628362:G:A	2	179628362	G	7.291e-05	-0.6979	0.8406	0	-0.7356	0.2572	-1.24	-0.2315	0.004864	-0.6647	0.2412	-1.137	-0.1919	0.006481
7:105634441:G:A	7	105634441	A	7.302e-05	-0.9542	0.2746	16.21	-1.212	0.3248	-1.848	-0.5751	0.0002736	-0.7297	0.299	-1.316	-0.1437	0.01566
2:144274524:T:G	2	144274524	G	7.347e-05	-1.0265	0.5039	0	-1.211	0.3785	-1.953	-0.4696	0.001686	-0.8642	0.3549	-1.56	-0.1686	0.01589
5:5166159:T:C	5	5166159	C	7.351e-05	0.6502	0.3265	0	0.4813	0.2378	0.01528	0.9473	0.04478	0.8035	0.2265	0.3597	1.247	0.0004982
6:30353049:G:A	6	30353049	G	7.354e-05	0.6808	0.5477	0	0.5587	0.2659	0.03757	1.08	0.03735	0.7681	0.2249	0.3273	1.209	0.0007924
6:30353654:A:C	6	30353654	A	7.354e-05	0.6808	0.5477	0	0.5587	0.2659	0.03757	1.08	0.03735	0.7681	0.2249	0.3273	1.209	0.0007924
20:47144023:C:T	20	47144023	T	7.355e-05	0.6571	0.8192	0	0.6939	0.2312	0.2407	1.147	0.003167	0.6181	0.2377	0.1522	1.084	0.01012
16:52463313:C:T	16	52463313	T	7.4e-05	1.317	0.9177	0	1.279	0.4955	0.3074	2.25	0.01086	1.348	0.448	0.4699	2.226	0.003011
16:52471749:T:C	16	52471749	C	7.4e-05	1.317	0.9177	0	1.279	0.4955	0.3074	2.25	0.01086	1.348	0.448	0.4699	2.226	0.003011
16:52471786:G:A	16	52471786	A	7.4e-05	1.317	0.9177	0	1.279	0.4955	0.3074	2.25	0.01086	1.348	0.448	0.4699	2.226	0.003011
4:84901327:T:G	4	84901327	T	7.418e-05	-0.7006	0.6764	0	-0.7745	0.2502	-1.265	-0.2842	0.002357	-0.6269	0.2499	-1.117	-0.1371	0.01303
3:162684902:G:C	3	162684902	C	7.436e-05	-0.6579	0.878	0	-0.6835	0.2352	-1.145	-0.2224	0.004242	-0.6325	0.2345	-1.092	-0.1729	0.007681
3:162684921:A:G	3	162684921	G	7.436e-05	-0.6579	0.878	0	-0.6835	0.2352	-1.145	-0.2224	0.004242	-0.6325	0.2345	-1.092	-0.1729	0.007681
3:162685231:C:CA	3	162685231	CA	7.436e-05	-0.6579	0.878	0	-0.6835	0.2352	-1.145	-0.2224	0.004242	-0.6325	0.2345	-1.092	-0.1729	0.007681
3:162685688:A:T	3	162685688	T	7.436e-05	-0.6579	0.878	0	-0.6835	0.2352	-1.145	-0.2224	0.004242	-0.6325	0.2345	-1.092	-0.1729	0.007681
3:162686052:A:G	3	162686052	G	7.436e-05	-0.6579	0.878	0	-0.6835	0.2352	-1.145	-0.2224	0.004242	-0.6325	0.2345	-1.092	-0.1729	0.007681
3:162686966:A:T	3	162686966	T	7.436e-05	-0.6579	0.878	0	-0.6835	0.2352	-1.145	-0.2224	0.004242	-0.6325	0.2345	-1.092	-0.1729	0.007681
3:162686980:C:CA	3	162686980	CA	7.436e-05	-0.6579	0.878	0	-0.6835	0.2352	-1.145	-0.2224	0.004242	-0.6325	0.2345	-1.092	-0.1729	0.007681
3:162686985:T:G	3	162686985	G	7.436e-05	-0.6579	0.878	0	-0.6835	0.2352	-1.145	-0.2224	0.004242	-0.6325	0.2345	-1.092	-0.1729	0.007681
3:162687095:C:T	3	162687095	T	7.436e-05	-0.6579	0.878	0	-0.6835	0.2352	-1.145	-0.2224	0.004242	-0.6325	0.2345	-1.092	-0.1729	0.007681
3:162687583:T:C	3	162687583	C	7.436e-05	-0.6579	0.878	0	-0.6835	0.2352	-1.145	-0.2224	0.004242	-0.6325	0.2345	-1.092	-0.1729	0.007681
3:162688217:G:A	3	162688217	A	7.436e-05	-0.6579	0.878	0	-0.6835	0.2352	-1.145	-0.2224	0.004242	-0.6325	0.2345	-1.092	-0.1729	0.007681
3:162688460:T:C	3	162688460	C	7.436e-05	-0.6579	0.878	0	-0.6835	0.2352	-1.145	-0.2224	0.004242	-0.6325	0.2345	-1.092	-0.1729	0.007681
3:162688714:T:C	3	162688714	C	7.436e-05	-0.6579	0.878	0	-0.6835	0.2352	-1.145	-0.2224	0.004242	-0.6325	0.2345	-1.092	-0.1729	0.007681
3:162688715:G:A	3	162688715	A	7.436e-05	-0.6579	0.878	0	-0.6835	0.2352	-1.145	-0.2224	0.004242	-0.6325	0.2345	-1.092	-0.1729	0.007681
3:162689419:T:C	3	162689419	C	7.436e-05	-0.6579	0.878	0	-0.6835	0.2352	-1.145	-0.2224	0.004242	-0.6325	0.2345	-1.092	-0.1729	0.007681
3:162689805:C:T	3	162689805	T	7.436e-05	-0.6579	0.878	0	-0.6835	0.2352	-1.145	-0.2224	0.004242	-0.6325	0.2345	-1.092	-0.1729	0.007681
3:162689869:A:G	3	162689869	G	7.436e-05	-0.6579	0.878	0	-0.6835	0.2352	-1.145	-0.2224	0.004242	-0.6325	0.2345	-1.092	-0.1729	0.007681
3:162690328:G:A	3	162690328	A	7.436e-05	-0.6579	0.878	0	-0.6835	0.2352	-1.145	-0.2224	0.004242	-0.6325	0.2345	-1.092	-0.1729	0.007681
3:162690367:C:T	3	162690367	T	7.436e-05	-0.6579	0.878	0	-0.6835	0.2352	-1.145	-0.2224	0.004242	-0.6325	0.2345	-1.092	-0.1729	0.007681
3:162690509:A:T	3	162690509	T	7.436e-05	-0.6579	0.878	0	-0.6835	0.2352	-1.145	-0.2224	0.004242	-0.6325	0.2345	-1.092	-0.1729	0.007681
3:162691291:C:T	3	162691291	T	7.436e-05	-0.6579	0.878	0	-0.6835	0.2352	-1.145	-0.2224	0.004242	-0.6325	0.2345	-1.092	-0.1729	0.007681
3:162691877:G:A	3	162691877	A	7.436e-05	-0.6579	0.878	0	-0.6835	0.2352	-1.145	-0.2224	0.004242	-0.6325	0.2345	-1.092	-0.1729	0.007681
3:162691878:A:G	3	162691878	G	7.436e-05	-0.6579	0.878	0	-0.6835	0.2352	-1.145	-0.2224	0.004242	-0.6325	0.2345	-1.092	-0.1729	0.007681
3:162692256:C:A	3	162692256	A	7.436e-05	-0.6579	0.878	0	-0.6835	0.2352	-1.145	-0.2224	0.004242	-0.6325	0.2345	-1.092	-0.1729	0.007681
3:162692996:G:T	3	162692996	T	7.436e-05	-0.6579	0.878	0	-0.6835	0.2352	-1.145	-0.2224	0.004242	-0.6325	0.2345	-1.092	-0.1729	0.007681
3:162693063:T:A	3	162693063	A	7.436e-05	-0.6579	0.878	0	-0.6835	0.2352	-1.145	-0.2224	0.004242	-0.6325	0.2345	-1.092	-0.1729	0.007681
3:162693190:A:C	3	162693190	C	7.436e-05	-0.6579	0.878	0	-0.6835	0.2352	-1.145	-0.2224	0.004242	-0.6325	0.2345	-1.092	-0.1729	0.007681
3:162693420:C:T	3	162693420	T	7.436e-05	-0.6579	0.878	0	-0.6835	0.2352	-1.145	-0.2224	0.004242	-0.6325	0.2345	-1.092	-0.1729	0.007681
3:162693700:A:G	3	162693700	G	7.436e-05	-0.6579	0.878	0	-0.6835	0.2352	-1.145	-0.2224	0.004242	-0.6325	0.2345	-1.092	-0.1729	0.007681
3:162693774:C:CTCTT	3	162693774	CTCTT	7.436e-05	-0.6579	0.878	0	-0.6835	0.2352	-1.145	-0.2224	0.004242	-0.6325	0.2345	-1.092	-0.1729	0.007681
3:162693796:A:T	3	162693796	T	7.436e-05	-0.6579	0.878	0	-0.6835	0.2352	-1.145	-0.2224	0.004242	-0.6325	0.2345	-1.092	-0.1729	0.007681
3:162693961:T:A	3	162693961	A	7.436e-05	-0.6579	0.878	0	-0.6835	0.2352	-1.145	-0.2224	0.004242	-0.6325	0.2345	-1.092	-0.1729	0.007681
3:162694176:A:G	3	162694176	G	7.436e-05	-0.6579	0.878	0	-0.6835	0.2352	-1.145	-0.2224	0.004242	-0.6325	0.2345	-1.092	-0.1729	0.007681
3:162694180:A:G	3	162694180	G	7.436e-05	-0.6579	0.878	0	-0.6835	0.2352	-1.145	-0.2224	0.004242	-0.6325	0.2345	-1.092	-0.1729	0.007681
3:162694192:CTTT:C	3	162694192	C	7.436e-05	-0.6579	0.878	0	-0.6835	0.2352	-1.145	-0.2224	0.004242	-0.6325	0.2345	-1.092	-0.1729	0.007681
3:162694583:A:G	3	162694583	G	7.436e-05	-0.6579	0.878	0	-0.6835	0.2352	-1.145	-0.2224	0.004242	-0.6325	0.2345	-1.092	-0.1729	0.007681
3:162694584:A:G	3	162694584	G	7.436e-05	-0.6579	0.878	0	-0.6835	0.2352	-1.145	-0.2224	0.004242	-0.6325	0.2345	-1.092	-0.1729	0.007681
3:162695320:T:C	3	162695320	C	7.436e-05	-0.6579	0.878	0	-0.6835	0.2352	-1.145	-0.2224	0.004242	-0.6325	0.2345	-1.092	-0.1729	0.007681
3:162695483:G:A	3	162695483	A	7.436e-05	-0.6579	0.878	0	-0.6835	0.2352	-1.145	-0.2224	0.004242	-0.6325	0.2345	-1.092	-0.1729	0.007681
3:162695903:A:G	3	162695903	G	7.436e-05	-0.6579	0.878	0	-0.6835	0.2352	-1.145	-0.2224	0.004242	-0.6325	0.2345	-1.092	-0.1729	0.007681
3:162695980:AC:A	3	162695980	A	7.436e-05	-0.6579	0.878	0	-0.6835	0.2352	-1.145	-0.2224	0.004242	-0.6325	0.2345	-1.092	-0.1729	0.007681
3:162696086:T:A	3	162696086	A	7.436e-05	-0.6579	0.878	0	-0.6835	0.2352	-1.145	-0.2224	0.004242	-0.6325	0.2345	-1.092	-0.1729	0.007681
3:162696258:C:T	3	162696258	T	7.436e-05	-0.6579	0.878	0	-0.6835	0.2352	-1.145	-0.2224	0.004242	-0.6325	0.2345	-1.092	-0.1729	0.007681
3:162696817:TAAAG:T	3	162696817	T	7.436e-05	-0.6579	0.878	0	-0.6835	0.2352	-1.145	-0.2224	0.004242	-0.6325	0.2345	-1.092	-0.1729	0.007681
3:162697227:G:T	3	162697227	T	7.436e-05	-0.6579	0.878	0	-0.6835	0.2352	-1.145	-0.2224	0.004242	-0.6325	0.2345	-1.092	-0.1729	0.007681
3:162697651:T:A	3	162697651	A	7.436e-05	-0.6579	0.878	0	-0.6835	0.2352	-1.145	-0.2224	0.004242	-0.6325	0.2345	-1.092	-0.1729	0.007681
3:162697912:T:G	3	162697912	G	7.436e-05	-0.6579	0.878	0	-0.6835	0.2352	-1.145	-0.2224	0.004242	-0.6325	0.2345	-1.092	-0.1729	0.007681
3:162697948:A:C	3	162697948	C	7.436e-05	-0.6579	0.878	0	-0.6835	0.2352	-1.145	-0.2224	0.004242	-0.6325	0.2345	-1.092	-0.1729	0.007681
3:162698133:T:C	3	162698133	C	7.436e-05	-0.6579	0.878	0	-0.6835	0.2352	-1.145	-0.2224	0.004242	-0.6325	0.2345	-1.092	-0.1729	0.007681
3:162698253:G:A	3	162698253	A	7.436e-05	-0.6579	0.878	0	-0.6835	0.2352	-1.145	-0.2224	0.004242	-0.6325	0.2345	-1.092	-0.1729	0.007681
3:162698352:G:A	3	162698352	A	7.436e-05	-0.6579	0.878	0	-0.6835	0.2352	-1.145	-0.2224	0.004242	-0.6325	0.2345	-1.092	-0.1729	0.007681
3:162698849:A:T	3	162698849	T	7.436e-05	-0.6579	0.878	0	-0.6835	0.2352	-1.145	-0.2224	0.004242	-0.6325	0.2345	-1.092	-0.1729	0.007681
3:162699265:CTG:C	3	162699265	C	7.436e-05	-0.6579	0.878	0	-0.6835	0.2352	-1.145	-0.2224	0.004242	-0.6325	0.2345	-1.092	-0.1729	0.007681
3:162699291:C:A	3	162699291	A	7.436e-05	-0.6579	0.878	0	-0.6835	0.2352	-1.145	-0.2224	0.004242	-0.6325	0.2345	-1.092	-0.1729	0.007681
6:77186206:G:A	6	77186206	G	7.446e-05	0.9423	0.7156	0	0.8314	0.3862	0.07444	1.588	0.033	1.01	0.3019	0.4181	1.602	0.001007
6:77188833:A:G	6	77188833	A	7.446e-05	0.9423	0.7156	0	0.8314	0.3862	0.07444	1.588	0.033	1.01	0.3019	0.4181	1.602	0.001007
6:77192263:A:G	6	77192263	A	7.446e-05	0.9423	0.7156	0	0.8314	0.3862	0.07444	1.588	0.033	1.01	0.3019	0.4181	1.602	0.001007
6:104488306:C:G	6	104488306	G	7.474e-05	-1.1988	0.4361	0	-1.47	0.4614	-2.374	-0.5653	0.001772	-0.9939	0.401	-1.78	-0.2079	0.01415
16:82495975:C:G	16	82495975	C	7.506e-05	-0.9801	0.6322	0	-1.117	0.3783	-1.858	-0.3752	0.003687	-0.8776	0.3273	-1.519	-0.2361	0.008038
22:50162136:C:T	22	50162136	T	7.507e-05	-0.6455	0.9652	0	-0.6541	0.2557	-1.155	-0.153	0.01154	-0.6396	0.2116	-1.054	-0.2248	0.002884
15:33199756:G:A	15	33199756	A	7.512e-05	-0.7066	0.6227	0	-0.6134	0.2602	-1.123	-0.1034	0.01974	-0.7893	0.2452	-1.27	-0.3087	0.001534
3:128415878:C:T	3	128415878	C	7.537e-05	0.6126	0.6309	0	0.6919	0.2262	0.2486	1.135	0.002646	0.5429	0.2122	0.127	0.9587	0.01136
7:52555794:A:G	7	52555794	G	7.566e-05	0.7646	0.6005	0	0.8644	0.2713	0.3327	1.396	0.001766	0.662	0.2752	0.1225	1.201	0.01721
14:63600090:T:C	14	63600090	T	7.581e-05	0.7059	0.4677	0	0.8486	0.2654	0.3284	1.369	0.001702	0.5883	0.2409	0.1161	1.061	0.0156
9:73761612:T:C	9	73761612	C	7.588e-05	1.2925	0.9045	0	1.337	0.4944	0.3683	2.306	0.007653	1.258	0.4351	0.4052	2.111	0.004326
9:73765910:T:C	9	73765910	C	7.588e-05	1.2925	0.9045	0	1.337	0.4944	0.3683	2.306	0.007653	1.258	0.4351	0.4052	2.111	0.004326
9:73767025:C:T	9	73767025	T	7.588e-05	1.2925	0.9045	0	1.337	0.4944	0.3683	2.306	0.007653	1.258	0.4351	0.4052	2.111	0.004326
9:73770057:C:T	9	73770057	T	7.588e-05	1.2925	0.9045	0	1.337	0.4944	0.3683	2.306	0.007653	1.258	0.4351	0.4052	2.111	0.004326
15:33214984:C:T	15	33214984	T	7.623e-05	-0.7188	0.6977	0	-0.7937	0.265	-1.313	-0.2743	0.003228	-0.6523	0.2496	-1.142	-0.163	0.009759
15:33215267:G:A	15	33215267	A	7.623e-05	-0.7188	0.6977	0	-0.7937	0.265	-1.313	-0.2743	0.003228	-0.6523	0.2496	-1.142	-0.163	0.009759
2:134909380:G:C	2	134909380	G	7.658e-05	0.8644	0.5034	0	0.7165	0.3108	0.1073	1.326	0.02258	1.009	0.3074	0.407	1.612	0.001236
2:134909383:T:G	2	134909383	T	7.658e-05	0.8644	0.5034	0	0.7165	0.3108	0.1073	1.326	0.02258	1.009	0.3074	0.407	1.612	0.001236
7:52304479:G:A	7	52304479	A	7.672e-05	0.6766	0.9886	0	0.6792	0.2502	0.1887	1.17	0.007453	0.6743	0.2345	0.2148	1.134	0.004528
7:52306983:G:A	7	52306983	A	7.672e-05	0.6766	0.9886	0	0.6792	0.2502	0.1887	1.17	0.007453	0.6743	0.2345	0.2148	1.134	0.004528
7:52308388:A:G	7	52308388	A	7.672e-05	0.6766	0.9886	0	0.6792	0.2502	0.1887	1.17	0.007453	0.6743	0.2345	0.2148	1.134	0.004528
12:20942778:G:A	12	20942778	A	7.691e-05	1.1855	0.4505	0	1.399	0.4123	0.5908	2.207	0.0008917	0.9458	0.4368	0.08962	1.802	0.03173
1:75226747:CT:C	1	75226747	C	7.704e-05	-0.7511	0.5747	0	-0.8633	0.2758	-1.404	-0.3227	0.002116	-0.6498	0.2621	-1.164	-0.136	0.01413
10:116281550:A:C	10	116281550	A	7.737e-05	1.0395	0.9093	0	1.011	0.3627	0.3003	1.722	0.006016	1.071	0.3819	0.3226	1.82	0.005606
7:54926606:G:A	7	54926606	G	7.738e-05	0.6456	0.2995	7.1	0.4721	0.2302	0.02089	0.9234	0.0421	0.7994	0.2157	0.3766	1.222	0.0002824
16:54941468:G:A	16	54941468	A	7.769e-05	0.6534	0.8321	0	0.6165	0.2402	0.1456	1.087	0.0113	0.6867	0.228	0.2398	1.134	0.002984
16:54941739:C:T	16	54941739	T	7.769e-05	0.6534	0.8321	0	0.6165	0.2402	0.1456	1.087	0.0113	0.6867	0.228	0.2398	1.134	0.002984
16:54941890:G:A	16	54941890	A	7.769e-05	0.6534	0.8321	0	0.6165	0.2402	0.1456	1.087	0.0113	0.6867	0.228	0.2398	1.134	0.002984
5:72203686:C:T	5	72203686	T	7.822e-05	0.8737	0.533	0	1.055	0.3654	0.339	1.771	0.004475	0.7688	0.2779	0.2242	1.313	0.006272
7:54920951:C:T	7	54920951	C	7.854e-05	0.6237	0.3654	0	0.4721	0.2302	0.02089	0.9234	0.0421	0.7585	0.2171	0.3329	1.184	0.0006046
4:142078382:A:G	4	142078382	G	7.873e-05	0.9206	0.4669	0	1.107	0.3464	0.4279	1.786	0.001716	0.7662	0.3153	0.1482	1.384	0.01611
6:30338583:C:G	6	30338583	C	7.874e-05	0.6294	0.5478	0	0.5152	0.248	0.02901	1.001	0.03958	0.7098	0.2081	0.302	1.118	0.0008033
3:162426798:C:T	3	162426798	T	7.915e-05	-0.7711	0.6322	0	-0.8647	0.2764	-1.406	-0.3229	0.002127	-0.6777	0.2762	-1.219	-0.1364	0.01511
15:33220987:T:C	15	33220987	C	7.925e-05	-0.7246	0.8788	0	-0.7532	0.2623	-1.267	-0.2392	0.004693	-0.6972	0.2571	-1.201	-0.1933	0.007356
8:41733939:C:T	8	41733939	T	7.926e-05	-0.8158	0.3655	0	-0.6193	0.2998	-1.207	-0.03164	0.04066	-0.9939	0.2854	-1.553	-0.4346	0.0006268
5:618533:CAT:C	5	618533	C	7.927e-05	0.6577	0.4645	0	0.5179	0.2536	0.02076	1.015	0.04298	0.764	0.2211	0.3306	1.197	0.0006911
5:154566519:A:AT	5	154566519	AT	7.937e-05	0.7054	0.9359	0	0.6894	0.2676	0.1649	1.214	0.01098	0.7183	0.2402	0.2476	1.189	0.003181
3:162686166:G:A	3	162686166	A	7.949e-05	0.6634	0.9668	0	0.6562	0.2415	0.1829	1.13	0.007384	0.6702	0.2342	0.2111	1.129	0.004733
6:7821105:G:T	6	7821105	T	7.955e-05	-0.707	0.57	0	-0.5933	0.2686	-1.12	-0.06696	0.02872	-0.7981	0.2405	-1.269	-0.3268	0.0011
19:47042822:CA:C	19	47042822	C	8.006e-05	-0.9372	0.6433	0	-1.072	0.3758	-1.809	-0.3356	0.004964	-0.8474	0.3067	-1.448	-0.2463	0.006341
7:13002318:T:G	7	13002318	G	8.057e-05	-0.9081	0.6409	0	-0.7757	0.3656	-1.492	-0.05906	0.03558	-0.9953	0.2966	-1.577	-0.4138	0.000973
18:77826399:C:G	18	77826399	C	8.06e-05	0.8142	0.3774	0	1.01	0.3031	0.4158	1.604	0.001094	0.6445	0.2821	0.09154	1.198	0.02355
6:30342512:T:G	6	30342512	T	8.063e-05	0.6312	0.8739	0	0.6016	0.2456	0.1202	1.083	0.0155	0.653	0.2111	0.2392	1.067	0.002308
5:177686816:C:T	5	177686816	T	8.082e-05	1.2828	0.796	0	1.179	0.5168	0.1657	2.192	0.02403	1.351	0.4189	0.5302	2.172	0.001501
13:33515638:A:T	13	33515638	T	8.127e-05	0.7646	0.9644	0	0.7558	0.2772	0.2124	1.299	0.007198	0.7731	0.2717	0.2406	1.306	0.004964
19:37866043:A:G	19	37866043	A	8.164e-05	1.4254	0.6319	0	1.591	0.5004	0.6107	2.572	0.001798	1.244	0.5238	0.2177	2.271	0.0186
19:37872729:T:C	19	37872729	T	8.164e-05	1.4254	0.6319	0	1.591	0.5004	0.6107	2.572	0.001798	1.244	0.5238	0.2177	2.271	0.0186
12:122172226:A:G	12	122172226	A	8.191e-05	-0.8603	0.728	0	-0.778	0.3221	-1.409	-0.1467	0.01696	-0.9304	0.2972	-1.513	-0.348	0.002042
2:11248621:T:C	2	11248621	T	8.192e-05	-0.8093	0.3132	1.69	-1.008	0.2833	-1.563	-0.4528	0.0005049	-0.5968	0.2932	-1.171	-0.02215	0.04331
7:52967922:T:G	7	52967922	G	8.2e-05	-0.6932	0.6131	0	-0.8004	0.2756	-1.341	-0.2602	0.004262	-0.6193	0.2287	-1.068	-0.171	0.007451
14:43977608:CA:C	14	43977608	C	8.203e-05	0.7084	0.568	0	0.6026	0.2582	0.0964	1.109	0.02101	0.8081	0.2507	0.3167	1.299	0.001513
7:73978270:AG:A	7	73978270	A	8.207e-05	-1.1321	0.7188	0	-1.028	0.4078	-1.828	-0.2291	0.01275	-1.235	0.4053	-2.029	-0.4402	0.002678
8:47329655:G:T	8	47329655	T	8.224e-05	1.2114	0.9236	0	1.24	0.4287	0.4	2.08	0.004405	1.181	0.4417	0.315	2.046	0.008224
8:47330606:G:A	8	47330606	A	8.224e-05	1.2114	0.9236	0	1.24	0.4287	0.4	2.08	0.004405	1.181	0.4417	0.315	2.046	0.008224
16:54942667:TA:T	16	54942667	T	8.25e-05	0.6501	0.847	0	0.6165	0.2402	0.1456	1.087	0.0113	0.6803	0.2274	0.2347	1.126	0.003169
16:54946717:TC:T	16	54946717	T	8.25e-05	0.6501	0.847	0	0.6165	0.2402	0.1456	1.087	0.0113	0.6803	0.2274	0.2347	1.126	0.003169
13:47266990:A:G	13	47266990	A	8.252e-05	0.6948	0.387	0	0.5349	0.2556	0.0339	1.036	0.03813	0.8406	0.244	0.3623	1.319	0.0007148
13:47267033:G:A	13	47267033	G	8.252e-05	0.6948	0.387	0	0.5349	0.2556	0.0339	1.036	0.03813	0.8406	0.244	0.3623	1.319	0.0007148
13:47267499:A:G	13	47267499	A	8.252e-05	0.6948	0.387	0	0.5349	0.2556	0.0339	1.036	0.03813	0.8406	0.244	0.3623	1.319	0.0007148
3:154520953:C:T	3	154520953	T	8.256e-05	-1.1311	0.5044	0	-1.349	0.4349	-2.201	-0.4962	0.002318	-0.9623	0.3827	-1.712	-0.2123	0.01282
3:154527544:T:C	3	154527544	C	8.256e-05	-1.1311	0.5044	0	-1.349	0.4349	-2.201	-0.4962	0.002318	-0.9623	0.3827	-1.712	-0.2123	0.01282
7:54919768:G:T	7	54919768	G	8.299e-05	0.6207	0.3756	0	0.4721	0.2302	0.02089	0.9234	0.0421	0.7521	0.2165	0.3278	1.176	0.0006468
4:168828489:G:A	4	168828489	A	8.377e-05	0.8869	0.4661	0	1.037	0.3054	0.4383	1.635	0.0008848	0.707	0.3343	0.05177	1.362	0.03586
11:98333595:A:G	11	98333595	A	8.437e-05	-0.6399	0.4581	0	-0.7651	0.2344	-1.224	-0.3057	0.00137	-0.5234	0.2262	-0.9668	-0.07997	0.02186
12:119907549:G:T	12	119907549	T	8.439e-05	1.3114	0.748	0	1.47	0.5957	0.3026	2.638	0.01475	1.239	0.4026	0.45	2.028	0.002423
3:179073313:A:G	3	179073313	G	8.461e-05	-1.0237	0.6593	0	-1.147	0.3821	-1.896	-0.3978	0.003168	-0.9168	0.3559	-1.614	-0.2193	0.01081
3:179077052:G:A	3	179077052	A	8.461e-05	-1.0237	0.6593	0	-1.147	0.3821	-1.896	-0.3978	0.003168	-0.9168	0.3559	-1.614	-0.2193	0.01081
3:179080874:G:A	3	179080874	A	8.461e-05	-1.0237	0.6593	0	-1.147	0.3821	-1.896	-0.3978	0.003168	-0.9168	0.3559	-1.614	-0.2193	0.01081
21:25988101:G:A	21	25988101	G	8.466e-05	1.041	0.8034	0	0.9465	0.4629	0.03921	1.854	0.0427	1.087	0.3229	0.454	1.72	0.000938
1:118296638:G:T	1	118296638	T	8.517e-05	-0.6628	0.8703	0	-0.6342	0.243	-1.11	-0.1579	0.01001	-0.6893	0.2343	-1.149	-0.23	0.003708
4:74743102:C:T	4	74743102	T	8.598e-05	-0.5866	0.3422	0	-0.4355	0.2182	-0.8632	-0.007761	0.04786	-0.7198	0.2049	-1.121	-0.3183	0.0005633
10:103043432:C:T	10	103043432	C	8.63e-05	0.6627	0.941	0	0.6503	0.2373	0.1853	1.115	0.006901	0.6753	0.2401	0.2047	1.146	0.00548
4:37377316:G:A	4	37377316	A	8.631e-05	-1.1138	0.6962	0	-1.199	0.3579	-1.9	-0.4972	0.001032	-0.9698	0.4653	-1.882	-0.05788	0.03858
5:72186965:C:T	5	72186965	T	8.663e-05	0.8548	0.5696	0	1.019	0.3616	0.3107	1.728	0.005488	0.7614	0.2728	0.2266	1.296	0.005844
5:72197104:A:G	5	72197104	G	8.663e-05	0.8548	0.5696	0	1.019	0.3616	0.3107	1.728	0.005488	0.7614	0.2728	0.2266	1.296	0.005844
3:179048311:C:CA	3	179048311	CA	8.673e-05	-1.2923	0.5773	0	-1.122	0.4492	-2.003	-0.2417	0.01361	-1.49	0.484	-2.439	-0.5417	0.002411
3:179051170:A:G	3	179051170	G	8.673e-05	-1.2923	0.5773	0	-1.122	0.4492	-2.003	-0.2417	0.01361	-1.49	0.484	-2.439	-0.5417	0.002411
6:77103064:CA:C	6	77103064	C	8.688e-05	1.3556	0.4037	0	1.681	0.5208	0.6607	2.702	0.001539	1.1	0.4615	0.1952	2.004	0.01824
6:77103083:G:GA	6	77103083	GA	8.688e-05	1.3556	0.4037	0	1.681	0.5208	0.6607	2.702	0.001539	1.1	0.4615	0.1952	2.004	0.01824
2:147968419:AGT:A	2	147968419	A	8.748e-05	0.7322	0.6421	0	0.8249	0.2731	0.2897	1.36	0.00298	0.651	0.2557	0.1498	1.152	0.01176
3:32420691:T:C	3	32420691	T	8.763e-05	-0.6652	0.9628	0	-0.6572	0.2415	-1.131	-0.1839	0.007296	-0.673	0.2382	-1.14	-0.2062	0.005269
3:32420694:A:G	3	32420694	A	8.763e-05	-0.6652	0.9628	0	-0.6572	0.2415	-1.131	-0.1839	0.007296	-0.673	0.2382	-1.14	-0.2062	0.005269
3:32420696:T:A	3	32420696	T	8.763e-05	-0.6652	0.9628	0	-0.6572	0.2415	-1.131	-0.1839	0.007296	-0.673	0.2382	-1.14	-0.2062	0.005269
3:32420698:C:T	3	32420698	C	8.763e-05	-0.6652	0.9628	0	-0.6572	0.2415	-1.131	-0.1839	0.007296	-0.673	0.2382	-1.14	-0.2062	0.005269
18:8364742:G:C	18	8364742	C	8.772e-05	-0.7789	0.3096	3.12	-0.5688	0.2848	-1.127	-0.01056	0.04769	-0.9666	0.2687	-1.493	-0.44	0.0004174
6:30351525:C:A	6	30351525	C	8.805e-05	0.6584	0.6179	0	0.5627	0.255	0.06304	1.062	0.02887	0.7317	0.2231	0.2945	1.169	0.001251
6:30351900:A:T	6	30351900	A	8.805e-05	0.6584	0.6179	0	0.5627	0.255	0.06304	1.062	0.02887	0.7317	0.2231	0.2945	1.169	0.001251
6:30352281:C:T	6	30352281	C	8.805e-05	0.6584	0.6179	0	0.5627	0.255	0.06304	1.062	0.02887	0.7317	0.2231	0.2945	1.169	0.001251
6:30352313:A:C	6	30352313	A	8.805e-05	0.6584	0.6179	0	0.5627	0.255	0.06304	1.062	0.02887	0.7317	0.2231	0.2945	1.169	0.001251
6:30352527:C:T	6	30352527	C	8.805e-05	0.6584	0.6179	0	0.5627	0.255	0.06304	1.062	0.02887	0.7317	0.2231	0.2945	1.169	0.001251
6:30352788:C:A	6	30352788	C	8.805e-05	0.6584	0.6179	0	0.5627	0.255	0.06304	1.062	0.02887	0.7317	0.2231	0.2945	1.169	0.001251
6:30352967:T:C	6	30352967	T	8.805e-05	0.6584	0.6179	0	0.5627	0.255	0.06304	1.062	0.02887	0.7317	0.2231	0.2945	1.169	0.001251
6:30353069:A:G	6	30353069	A	8.805e-05	0.6584	0.6179	0	0.5627	0.255	0.06304	1.062	0.02887	0.7317	0.2231	0.2945	1.169	0.001251
6:30354067:C:T	6	30354067	C	8.805e-05	0.6584	0.6179	0	0.5627	0.255	0.06304	1.062	0.02887	0.7317	0.2231	0.2945	1.169	0.001251
6:30354090:G:A	6	30354090	G	8.805e-05	0.6584	0.6179	0	0.5627	0.255	0.06304	1.062	0.02887	0.7317	0.2231	0.2945	1.169	0.001251
6:30354642:G:A	6	30354642	G	8.805e-05	0.6584	0.6179	0	0.5627	0.255	0.06304	1.062	0.02887	0.7317	0.2231	0.2945	1.169	0.001251
6:30354707:A:T	6	30354707	A	8.805e-05	0.6584	0.6179	0	0.5627	0.255	0.06304	1.062	0.02887	0.7317	0.2231	0.2945	1.169	0.001251
6:30354871:T:C	6	30354871	T	8.805e-05	0.6584	0.6179	0	0.5627	0.255	0.06304	1.062	0.02887	0.7317	0.2231	0.2945	1.169	0.001251
6:30354925:T:G	6	30354925	T	8.805e-05	0.6584	0.6179	0	0.5627	0.255	0.06304	1.062	0.02887	0.7317	0.2231	0.2945	1.169	0.001251
6:30354979:G:T	6	30354979	G	8.805e-05	0.6584	0.6179	0	0.5627	0.255	0.06304	1.062	0.02887	0.7317	0.2231	0.2945	1.169	0.001251
6:30355097:C:T	6	30355097	C	8.805e-05	0.6584	0.6179	0	0.5627	0.255	0.06304	1.062	0.02887	0.7317	0.2231	0.2945	1.169	0.001251
6:30355785:T:C	6	30355785	T	8.805e-05	0.6584	0.6179	0	0.5627	0.255	0.06304	1.062	0.02887	0.7317	0.2231	0.2945	1.169	0.001251
6:30355797:T:A	6	30355797	T	8.805e-05	0.6584	0.6179	0	0.5627	0.255	0.06304	1.062	0.02887	0.7317	0.2231	0.2945	1.169	0.001251
6:30356277:G:T	6	30356277	G	8.805e-05	0.6584	0.6179	0	0.5627	0.255	0.06304	1.062	0.02887	0.7317	0.2231	0.2945	1.169	0.001251
6:30356814:T:C	6	30356814	T	8.805e-05	0.6584	0.6179	0	0.5627	0.255	0.06304	1.062	0.02887	0.7317	0.2231	0.2945	1.169	0.001251
6:30356828:T:G	6	30356828	T	8.805e-05	0.6584	0.6179	0	0.5627	0.255	0.06304	1.062	0.02887	0.7317	0.2231	0.2945	1.169	0.001251
6:30356970:G:A	6	30356970	G	8.805e-05	0.6584	0.6179	0	0.5627	0.255	0.06304	1.062	0.02887	0.7317	0.2231	0.2945	1.169	0.001251
3:21634204:G:A	3	21634204	A	8.84e-05	0.6504	0.7388	0	0.711	0.2461	0.2286	1.193	0.004463	0.5999	0.2246	0.1597	1.04	0.00828
17:65263546:A:G	17	65263546	G	8.866e-05	0.8022	0.787	0	0.7415	0.304	0.1457	1.337	0.01592	0.8526	0.2768	0.3102	1.395	0.0024
21:40315316:G:T	21	40315316	T	8.884e-05	0.7866	0.6329	0	0.6791	0.3016	0.08807	1.27	0.02582	0.8721	0.2689	0.345	1.399	0.001417
10:30076326:G:A	10	30076326	A	8.89e-05	-1.0137	0.9815	0	-1.02	0.3754	-1.756	-0.2841	0.007395	-1.008	0.3569	-1.707	-0.308	0.005311
3:162428613:C:T	3	162428613	T	8.93e-05	-0.804	0.4753	0	-0.9673	0.3073	-1.57	-0.365	0.001999	-0.6726	0.2757	-1.213	-0.1323	0.01568
3:162428666:C:A	3	162428666	A	8.93e-05	-0.804	0.4753	0	-0.9673	0.3073	-1.57	-0.365	0.001999	-0.6726	0.2757	-1.213	-0.1323	0.01568
16:82491526:A:G	16	82491526	A	8.939e-05	-1.0766	0.8965	0	-1.117	0.4145	-1.93	-0.3049	0.007857	-1.045	0.3671	-1.765	-0.3258	0.004933
3:162699813:T:C	3	162699813	C	8.943e-05	-0.6497	0.9172	0	-0.667	0.2346	-1.127	-0.2072	0.005115	-0.6325	0.2345	-1.092	-0.1729	0.007681
3:162699911:C:T	3	162699911	T	8.943e-05	-0.6497	0.9172	0	-0.667	0.2346	-1.127	-0.2072	0.005115	-0.6325	0.2345	-1.092	-0.1729	0.007681
3:162700153:CAT:C	3	162700153	C	8.943e-05	-0.6497	0.9172	0	-0.667	0.2346	-1.127	-0.2072	0.005115	-0.6325	0.2345	-1.092	-0.1729	0.007681
3:162701212:G:A	3	162701212	A	8.943e-05	-0.6497	0.9172	0	-0.667	0.2346	-1.127	-0.2072	0.005115	-0.6325	0.2345	-1.092	-0.1729	0.007681
3:162701231:C:A	3	162701231	A	8.943e-05	-0.6497	0.9172	0	-0.667	0.2346	-1.127	-0.2072	0.005115	-0.6325	0.2345	-1.092	-0.1729	0.007681
3:162701539:A:G	3	162701539	G	8.943e-05	-0.6497	0.9172	0	-0.667	0.2346	-1.127	-0.2072	0.005115	-0.6325	0.2345	-1.092	-0.1729	0.007681
3:162701853:T:C	3	162701853	C	8.943e-05	-0.6497	0.9172	0	-0.667	0.2346	-1.127	-0.2072	0.005115	-0.6325	0.2345	-1.092	-0.1729	0.007681
3:162702310:T:G	3	162702310	G	8.943e-05	-0.6497	0.9172	0	-0.667	0.2346	-1.127	-0.2072	0.005115	-0.6325	0.2345	-1.092	-0.1729	0.007681
3:162702771:C:T	3	162702771	T	8.943e-05	-0.6497	0.9172	0	-0.667	0.2346	-1.127	-0.2072	0.005115	-0.6325	0.2345	-1.092	-0.1729	0.007681
3:162702814:G:A	3	162702814	A	8.943e-05	-0.6497	0.9172	0	-0.667	0.2346	-1.127	-0.2072	0.005115	-0.6325	0.2345	-1.092	-0.1729	0.007681
3:162703180:T:C	3	162703180	C	8.943e-05	-0.6497	0.9172	0	-0.667	0.2346	-1.127	-0.2072	0.005115	-0.6325	0.2345	-1.092	-0.1729	0.007681
3:162703243:A:G	3	162703243	G	8.943e-05	-0.6497	0.9172	0	-0.667	0.2346	-1.127	-0.2072	0.005115	-0.6325	0.2345	-1.092	-0.1729	0.007681
3:162704223:T:C	3	162704223	C	8.943e-05	-0.6497	0.9172	0	-0.667	0.2346	-1.127	-0.2072	0.005115	-0.6325	0.2345	-1.092	-0.1729	0.007681
3:162704254:C:T	3	162704254	T	8.943e-05	-0.6497	0.9172	0	-0.667	0.2346	-1.127	-0.2072	0.005115	-0.6325	0.2345	-1.092	-0.1729	0.007681
3:162704325:A:G	3	162704325	G	8.943e-05	-0.6497	0.9172	0	-0.667	0.2346	-1.127	-0.2072	0.005115	-0.6325	0.2345	-1.092	-0.1729	0.007681
3:162704823:A:C	3	162704823	C	8.943e-05	-0.6497	0.9172	0	-0.667	0.2346	-1.127	-0.2072	0.005115	-0.6325	0.2345	-1.092	-0.1729	0.007681
3:162704998:T:C	3	162704998	C	8.943e-05	-0.6497	0.9172	0	-0.667	0.2346	-1.127	-0.2072	0.005115	-0.6325	0.2345	-1.092	-0.1729	0.007681
3:162705063:C:T	3	162705063	T	8.943e-05	-0.6497	0.9172	0	-0.667	0.2346	-1.127	-0.2072	0.005115	-0.6325	0.2345	-1.092	-0.1729	0.007681
3:162705194:T:TC	3	162705194	TC	8.943e-05	-0.6497	0.9172	0	-0.667	0.2346	-1.127	-0.2072	0.005115	-0.6325	0.2345	-1.092	-0.1729	0.007681
3:162705233:A:G	3	162705233	G	8.943e-05	-0.6497	0.9172	0	-0.667	0.2346	-1.127	-0.2072	0.005115	-0.6325	0.2345	-1.092	-0.1729	0.007681
3:162705393:C:G	3	162705393	G	8.943e-05	-0.6497	0.9172	0	-0.667	0.2346	-1.127	-0.2072	0.005115	-0.6325	0.2345	-1.092	-0.1729	0.007681
3:162705398:C:T	3	162705398	T	8.943e-05	-0.6497	0.9172	0	-0.667	0.2346	-1.127	-0.2072	0.005115	-0.6325	0.2345	-1.092	-0.1729	0.007681
3:162705482:C:T	3	162705482	T	8.943e-05	-0.6497	0.9172	0	-0.667	0.2346	-1.127	-0.2072	0.005115	-0.6325	0.2345	-1.092	-0.1729	0.007681
3:162705732:T:A	3	162705732	A	8.943e-05	-0.6497	0.9172	0	-0.667	0.2346	-1.127	-0.2072	0.005115	-0.6325	0.2345	-1.092	-0.1729	0.007681
3:162705864:C:G	3	162705864	G	8.943e-05	-0.6497	0.9172	0	-0.667	0.2346	-1.127	-0.2072	0.005115	-0.6325	0.2345	-1.092	-0.1729	0.007681
3:162705879:T:G	3	162705879	G	8.943e-05	-0.6497	0.9172	0	-0.667	0.2346	-1.127	-0.2072	0.005115	-0.6325	0.2345	-1.092	-0.1729	0.007681
3:162706073:C:G	3	162706073	G	8.943e-05	-0.6497	0.9172	0	-0.667	0.2346	-1.127	-0.2072	0.005115	-0.6325	0.2345	-1.092	-0.1729	0.007681
3:162706792:C:A	3	162706792	A	8.943e-05	-0.6497	0.9172	0	-0.667	0.2346	-1.127	-0.2072	0.005115	-0.6325	0.2345	-1.092	-0.1729	0.007681
3:162707563:T:C	3	162707563	C	8.943e-05	-0.6497	0.9172	0	-0.667	0.2346	-1.127	-0.2072	0.005115	-0.6325	0.2345	-1.092	-0.1729	0.007681
3:162707978:C:T	3	162707978	T	8.943e-05	-0.6497	0.9172	0	-0.667	0.2346	-1.127	-0.2072	0.005115	-0.6325	0.2345	-1.092	-0.1729	0.007681
3:162708445:G:A	3	162708445	A	8.943e-05	-0.6497	0.9172	0	-0.667	0.2346	-1.127	-0.2072	0.005115	-0.6325	0.2345	-1.092	-0.1729	0.007681
3:162710131:C:CTT	3	162710131	CTT	8.943e-05	-0.6497	0.9172	0	-0.667	0.2346	-1.127	-0.2072	0.005115	-0.6325	0.2345	-1.092	-0.1729	0.007681
3:162710157:T:C	3	162710157	C	8.943e-05	-0.6497	0.9172	0	-0.667	0.2346	-1.127	-0.2072	0.005115	-0.6325	0.2345	-1.092	-0.1729	0.007681
3:162710620:T:G	3	162710620	G	8.943e-05	-0.6497	0.9172	0	-0.667	0.2346	-1.127	-0.2072	0.005115	-0.6325	0.2345	-1.092	-0.1729	0.007681
3:162711327:C:T	3	162711327	T	8.943e-05	-0.6497	0.9172	0	-0.667	0.2346	-1.127	-0.2072	0.005115	-0.6325	0.2345	-1.092	-0.1729	0.007681
3:162711439:G:C	3	162711439	C	8.943e-05	-0.6497	0.9172	0	-0.667	0.2346	-1.127	-0.2072	0.005115	-0.6325	0.2345	-1.092	-0.1729	0.007681
3:162713818:T:C	3	162713818	C	8.943e-05	-0.6497	0.9172	0	-0.667	0.2346	-1.127	-0.2072	0.005115	-0.6325	0.2345	-1.092	-0.1729	0.007681
3:162713843:C:T	3	162713843	T	8.943e-05	-0.6497	0.9172	0	-0.667	0.2346	-1.127	-0.2072	0.005115	-0.6325	0.2345	-1.092	-0.1729	0.007681
3:162714487:C:A	3	162714487	A	8.943e-05	-0.6497	0.9172	0	-0.667	0.2346	-1.127	-0.2072	0.005115	-0.6325	0.2345	-1.092	-0.1729	0.007681
3:162714634:A:G	3	162714634	G	8.943e-05	-0.6497	0.9172	0	-0.667	0.2346	-1.127	-0.2072	0.005115	-0.6325	0.2345	-1.092	-0.1729	0.007681
3:162714736:T:A	3	162714736	A	8.943e-05	-0.6497	0.9172	0	-0.667	0.2346	-1.127	-0.2072	0.005115	-0.6325	0.2345	-1.092	-0.1729	0.007681
3:162715751:G:C	3	162715751	C	8.943e-05	-0.6497	0.9172	0	-0.667	0.2346	-1.127	-0.2072	0.005115	-0.6325	0.2345	-1.092	-0.1729	0.007681
3:162715927:A:G	3	162715927	G	8.943e-05	-0.6497	0.9172	0	-0.667	0.2346	-1.127	-0.2072	0.005115	-0.6325	0.2345	-1.092	-0.1729	0.007681
3:162716004:G:A	3	162716004	A	8.943e-05	-0.6497	0.9172	0	-0.667	0.2346	-1.127	-0.2072	0.005115	-0.6325	0.2345	-1.092	-0.1729	0.007681
3:162716102:C:A	3	162716102	A	8.943e-05	-0.6497	0.9172	0	-0.667	0.2346	-1.127	-0.2072	0.005115	-0.6325	0.2345	-1.092	-0.1729	0.007681
3:162716492:C:T	3	162716492	T	8.943e-05	-0.6497	0.9172	0	-0.667	0.2346	-1.127	-0.2072	0.005115	-0.6325	0.2345	-1.092	-0.1729	0.007681
3:162717258:G:<CN0>	3	162717258	<CN0>	8.943e-05	-0.6497	0.9172	0	-0.667	0.2346	-1.127	-0.2072	0.005115	-0.6325	0.2345	-1.092	-0.1729	0.007681
3:162723854:A:G	3	162723854	G	8.943e-05	-0.6497	0.9172	0	-0.667	0.2346	-1.127	-0.2072	0.005115	-0.6325	0.2345	-1.092	-0.1729	0.007681
3:162723914:G:A	3	162723914	A	8.943e-05	-0.6497	0.9172	0	-0.667	0.2346	-1.127	-0.2072	0.005115	-0.6325	0.2345	-1.092	-0.1729	0.007681
3:162724020:A:C	3	162724020	C	8.943e-05	-0.6497	0.9172	0	-0.667	0.2346	-1.127	-0.2072	0.005115	-0.6325	0.2345	-1.092	-0.1729	0.007681
3:162724295:G:A	3	162724295	A	8.943e-05	-0.6497	0.9172	0	-0.667	0.2346	-1.127	-0.2072	0.005115	-0.6325	0.2345	-1.092	-0.1729	0.007681
3:162724374:A:T	3	162724374	T	8.943e-05	-0.6497	0.9172	0	-0.667	0.2346	-1.127	-0.2072	0.005115	-0.6325	0.2345	-1.092	-0.1729	0.007681
3:162724843:G:C	3	162724843	C	8.943e-05	-0.6497	0.9172	0	-0.667	0.2346	-1.127	-0.2072	0.005115	-0.6325	0.2345	-1.092	-0.1729	0.007681
3:162725033:C:G	3	162725033	G	8.943e-05	-0.6497	0.9172	0	-0.667	0.2346	-1.127	-0.2072	0.005115	-0.6325	0.2345	-1.092	-0.1729	0.007681
3:162725338:T:C	3	162725338	C	8.943e-05	-0.6497	0.9172	0	-0.667	0.2346	-1.127	-0.2072	0.005115	-0.6325	0.2345	-1.092	-0.1729	0.007681
3:162725417:GATAAA:G	3	162725417	G	8.943e-05	-0.6497	0.9172	0	-0.667	0.2346	-1.127	-0.2072	0.005115	-0.6325	0.2345	-1.092	-0.1729	0.007681
3:162726486:G:A	3	162726486	A	8.943e-05	-0.6497	0.9172	0	-0.667	0.2346	-1.127	-0.2072	0.005115	-0.6325	0.2345	-1.092	-0.1729	0.007681
3:162727247:C:A	3	162727247	A	8.943e-05	-0.6497	0.9172	0	-0.667	0.2346	-1.127	-0.2072	0.005115	-0.6325	0.2345	-1.092	-0.1729	0.007681
3:162728738:A:G	3	162728738	G	8.943e-05	-0.6497	0.9172	0	-0.667	0.2346	-1.127	-0.2072	0.005115	-0.6325	0.2345	-1.092	-0.1729	0.007681
3:162729691:A:G	3	162729691	G	8.943e-05	-0.6497	0.9172	0	-0.667	0.2346	-1.127	-0.2072	0.005115	-0.6325	0.2345	-1.092	-0.1729	0.007681
3:162729979:T:C	3	162729979	C	8.943e-05	-0.6497	0.9172	0	-0.667	0.2346	-1.127	-0.2072	0.005115	-0.6325	0.2345	-1.092	-0.1729	0.007681
3:162730644:AT:A	3	162730644	A	8.943e-05	-0.6497	0.9172	0	-0.667	0.2346	-1.127	-0.2072	0.005115	-0.6325	0.2345	-1.092	-0.1729	0.007681
4:103027826:C:A	4	103027826	C	8.955e-05	1.2141	0.6659	0	1.073	0.4503	0.1902	1.955	0.0185	1.341	0.4272	0.5035	2.178	0.001993
4:103027828:C:A	4	103027828	C	8.955e-05	1.2141	0.6659	0	1.073	0.4503	0.1902	1.955	0.0185	1.341	0.4272	0.5035	2.178	0.001993
11:118755738:A:G	11	118755738	A	8.961e-05	0.64	0.8857	0	0.6161	0.2332	0.1591	1.073	0.009133	0.6631	0.229	0.2143	1.112	0.004262
3:162743550:CTG:C	3	162743550	C	8.979e-05	0.6667	0.746	0	0.7262	0.2505	0.2352	1.217	0.004324	0.6156	0.232	0.1608	1.07	0.008713
3:162749056:A:C	3	162749056	C	8.979e-05	0.6667	0.746	0	0.7262	0.2505	0.2352	1.217	0.004324	0.6156	0.232	0.1608	1.07	0.008713
5:2342669:C:G	5	2342669	C	8.979e-05	0.8634	0.5766	0	0.978	0.3012	0.3877	1.568	0.001447	0.7312	0.3235	0.09715	1.365	0.02504
3:15716898:C:T	3	15716898	T	8.981e-05	0.671	0.9298	0	0.6865	0.2459	0.2045	1.169	0.005951	0.6563	0.2388	0.1883	1.124	0.006616
3:15718652:T:A	3	15718652	A	8.981e-05	0.671	0.9298	0	0.6865	0.2459	0.2045	1.169	0.005951	0.6563	0.2388	0.1883	1.124	0.006616
3:15733600:A:T	3	15733600	T	8.981e-05	0.671	0.9298	0	0.6865	0.2459	0.2045	1.169	0.005951	0.6563	0.2388	0.1883	1.124	0.006616
3:15734096:C:G	3	15734096	G	8.981e-05	0.671	0.9298	0	0.6865	0.2459	0.2045	1.169	0.005951	0.6563	0.2388	0.1883	1.124	0.006616
5:112475497:C:A	5	112475497	A	8.998e-05	0.9588	0.5169	0	1.2	0.4454	0.327	2.073	0.007892	0.8544	0.2931	0.2799	1.429	0.004025
5:112476772:G:C	5	112476772	C	8.998e-05	0.9588	0.5169	0	1.2	0.4454	0.327	2.073	0.007892	0.8544	0.2931	0.2799	1.429	0.004025
7:153248446:T:G	7	153248446	G	8.999e-05	1.0407	0.9311	0	1.017	0.3816	0.2692	1.765	0.008563	1.063	0.3703	0.3367	1.788	0.004624
11:119633863:G:A	11	119633863	A	9.032e-05	0.6954	0.8363	0	0.6529	0.2719	0.1201	1.186	0.01758	0.7271	0.2346	0.2672	1.187	0.002264
18:22110241:G:A	18	22110241	A	9.068e-05	-1.1557	0.7591	0	-1.256	0.4406	-2.12	-0.3926	0.004993	-1.074	0.3978	-1.854	-0.2944	0.007611
5:45374392:T:TAA	5	45374392	T	9.075e-05	0.7123	0.9009	0	0.6876	0.2693	0.1598	1.215	0.0117	0.7331	0.2469	0.2491	1.217	0.003408
11:125883708:CT:C	11	125883708	C	9.087e-05	-0.8783	0.3631	0	-1.138	0.3632	-1.849	-0.4259	0.002096	-0.7179	0.2854	-1.277	-0.1585	0.01279
8:47326767:G:T	8	47326767	T	9.113e-05	1.2423	0.9937	0	1.24	0.4287	0.4	2.08	0.004405	1.245	0.4724	0.3196	2.171	0.009127
13:34979101:T:G	13	34979101	G	9.134e-05	-0.6978	0.5858	0	-0.8039	0.2641	-1.322	-0.2863	0.002771	-0.6088	0.2418	-1.083	-0.1349	0.01271
12:65216455:C:CTT	12	65216455	C	9.209e-05	-0.6397	0.6082	0	-0.5431	0.2496	-1.032	-0.05394	0.03117	-0.7125	0.2166	-1.137	-0.288	0.001215
19:10093279:A:G	19	10093279	G	9.247e-05	-0.7312	0.9881	0	-0.7275	0.3098	-1.335	-0.1202	0.02022	-0.7333	0.2346	-1.193	-0.2735	0.002077
9:109161293:A:G	9	109161293	G	9.315e-05	0.7914	0.8838	0	0.8448	0.4175	0.02657	1.663	0.04485	0.775	0.2316	0.321	1.229	0.001003
4:34508569:AC:A	4	34508569	AC	9.338e-05	0.6375	0.8619	0	0.6034	0.255	0.1036	1.103	0.0193	0.6611	0.2123	0.245	1.077	0.002158
3:15732873:G:A	3	15732873	A	9.408e-05	0.671	0.93	0	0.6865	0.2459	0.2045	1.169	0.005951	0.6563	0.2402	0.1855	1.127	0.006933
1:190799336:T:C	1	190799336	C	9.476e-05	-0.8182	0.8022	0	-0.7572	0.3214	-1.387	-0.1274	0.01979	-0.8634	0.2765	-1.405	-0.3214	0.0021
7:62677219:C:T	7	62677219	T	9.499e-05	-0.7928	0.6699	0	-0.8605	0.2579	-1.366	-0.3551	0.001076	-0.6821	0.3296	-1.328	-0.036	0.04
7:62678304:C:T	7	62678304	T	9.499e-05	-0.7928	0.6699	0	-0.8605	0.2579	-1.366	-0.3551	0.001076	-0.6821	0.3296	-1.328	-0.036	0.04
7:62684323:C:T	7	62684323	T	9.499e-05	-0.7928	0.6699	0	-0.8605	0.2579	-1.366	-0.3551	0.001076	-0.6821	0.3296	-1.328	-0.036	0.04
17:79143545:C:CGTAT	17	79143545	CGTAT	9.544e-05	0.9379	0.9345	0	0.9155	0.3637	0.2027	1.628	0.01291	0.9553	0.3203	0.3276	1.583	0.003265
17:79145244:G:T	17	79145244	T	9.544e-05	0.9379	0.9345	0	0.9155	0.3637	0.2027	1.628	0.01291	0.9553	0.3203	0.3276	1.583	0.003265
20:2459171:T:G	20	2459171	T	9.558e-05	-0.6434	0.6642	0	-0.7192	0.2402	-1.19	-0.2484	0.003236	-0.5758	0.2268	-1.02	-0.1312	0.01201
7:54912828:C:T	7	54912828	C	9.577e-05	0.6132	0.3538	0	0.4618	0.2266	0.0176	0.9059	0.04341	0.7535	0.2182	0.3258	1.181	0.0006952
3:31446505:C:A	3	31446505	C	9.595e-05	-0.7208	0.607	0	-0.6259	0.2612	-1.138	-0.114	0.01784	-0.816	0.2615	-1.329	-0.3035	0.002111
2:62022691:G:A	2	62022691	A	9.604e-05	1.3507	0.928	0	1.323	0.4629	0.4159	2.23	0.004885	1.386	0.5219	0.3635	2.409	0.008626
2:62022945:A:G	2	62022945	G	9.604e-05	1.3507	0.928	0	1.323	0.4629	0.4159	2.23	0.004885	1.386	0.5219	0.3635	2.409	0.008626
2:62023894:TAAAA:T	2	62023894	T	9.604e-05	1.3507	0.928	0	1.323	0.4629	0.4159	2.23	0.004885	1.386	0.5219	0.3635	2.409	0.008626
2:62024503:C:CA	2	62024503	CA	9.604e-05	1.3507	0.928	0	1.323	0.4629	0.4159	2.23	0.004885	1.386	0.5219	0.3635	2.409	0.008626
2:62024610:C:G	2	62024610	G	9.604e-05	1.3507	0.928	0	1.323	0.4629	0.4159	2.23	0.004885	1.386	0.5219	0.3635	2.409	0.008626
2:62024748:T:C	2	62024748	C	9.604e-05	1.3507	0.928	0	1.323	0.4629	0.4159	2.23	0.004885	1.386	0.5219	0.3635	2.409	0.008626
2:62025279:C:G	2	62025279	G	9.604e-05	1.3507	0.928	0	1.323	0.4629	0.4159	2.23	0.004885	1.386	0.5219	0.3635	2.409	0.008626
2:62025653:C:T	2	62025653	T	9.604e-05	1.3507	0.928	0	1.323	0.4629	0.4159	2.23	0.004885	1.386	0.5219	0.3635	2.409	0.008626
2:62025891:A:G	2	62025891	G	9.604e-05	1.3507	0.928	0	1.323	0.4629	0.4159	2.23	0.004885	1.386	0.5219	0.3635	2.409	0.008626
2:62029279:A:G	2	62029279	G	9.604e-05	1.3507	0.928	0	1.323	0.4629	0.4159	2.23	0.004885	1.386	0.5219	0.3635	2.409	0.008626
2:62029937:G:A	2	62029937	A	9.604e-05	1.3507	0.928	0	1.323	0.4629	0.4159	2.23	0.004885	1.386	0.5219	0.3635	2.409	0.008626
4:142078814:CAT:C	4	142078814	C	9.623e-05	0.8756	0.4649	0	1.044	0.3217	0.4134	1.674	0.001459	0.7157	0.3135	0.1012	1.33	0.02365
21:25976080:A:ACTTCTTTTTATAGAATAAAAAGAAGGATC	21	25976080	A	9.63e-05	0.7345	0.2876	11.55	0.5401	0.2551	0.04003	1.04	0.03598	0.917	0.2461	0.4347	1.399	0.0002621
21:25977651:A:G	21	25977651	A	9.63e-05	0.7345	0.2876	11.55	0.5401	0.2551	0.04003	1.04	0.03598	0.917	0.2461	0.4347	1.399	0.0002621
6:125531817:T:C	6	125531817	C	9.683e-05	-0.6791	0.7316	0	-0.6129	0.2599	-1.122	-0.1034	0.01972	-0.733	0.2347	-1.193	-0.2729	0.002098
3:101810579:C:A	3	101810579	A	9.693e-05	-1.0511	0.7448	0	-1.132	0.3668	-1.851	-0.4131	0.00243	-0.9559	0.3977	-1.735	-0.1764	0.01729
17:79147274:T:C	17	79147274	C	9.748e-05	0.9094	0.8142	0	0.8444	0.362	0.1349	1.554	0.02105	0.9557	0.3053	0.3574	1.554	0.002045
6:51241691:CA:C	6	51241691	C	9.774e-05	-0.6257	0.8067	0	-0.6657	0.2291	-1.115	-0.2167	0.004242	-0.5871	0.2252	-1.029	-0.1457	0.00992
8:142539716:A:G	8	142539716	G	9.774e-05	1.0701	0.601	0	0.9075	0.4148	0.09439	1.721	0.03031	1.197	0.3665	0.4787	1.915	0.001311
15:39940413:CA:C	15	39940413	C	9.783e-05	0.7208	0.6658	0	0.8083	0.2744	0.2705	1.346	0.003754	0.6478	0.2505	0.1568	1.139	0.01053
5:31669508:CAAA:C	5	31669508	C	9.846e-05	0.6649	0.6906	0	0.5862	0.2612	0.07429	1.098	0.02632	0.7236	0.2256	0.2814	1.166	0.001595
3:162724877:G:A	3	162724877	A	9.87e-05	-0.6439	0.8894	0	-0.667	0.2346	-1.127	-0.2072	0.005115	-0.621	0.2331	-1.078	-0.1641	0.008446
12:78638944:C:T	12	78638944	T	9.872e-05	-0.6695	0.6499	0	-0.5931	0.2406	-1.065	-0.1214	0.01488	-0.7492	0.2458	-1.231	-0.2675	0.002659
14:62255631:T:A	14	62255631	A	9.927e-05	1.124	0.8441	0	1.199	0.4782	0.2618	2.136	0.01326	1.081	0.3623	0.3706	1.791	0.003264
6:72023252:T:A	6	72023252	T	9.944e-05	1.3875	0.2336	29.52	1.742	0.4216	0.9158	2.568	6.047e-05	1.029	0.4249	0.1959	1.862	0.0165
6:72024133:A:G	6	72024133	A	9.944e-05	1.3875	0.2336	29.52	1.742	0.4216	0.9158	2.568	6.047e-05	1.029	0.4249	0.1959	1.862	0.0165
6:72024384:C:A	6	72024384	C	9.944e-05	1.3875	0.2336	29.52	1.742	0.4216	0.9158	2.568	6.047e-05	1.029	0.4249	0.1959	1.862	0.0165
6:72026654:C:A	6	72026654	C	9.944e-05	1.3875	0.2336	29.52	1.742	0.4216	0.9158	2.568	6.047e-05	1.029	0.4249	0.1959	1.862	0.0165
6:72027196:G:T	6	72027196	G	9.944e-05	1.3875	0.2336	29.52	1.742	0.4216	0.9158	2.568	6.047e-05	1.029	0.4249	0.1959	1.862	0.0165
6:72027205:A:AAG	6	72027205	A	9.944e-05	1.3875	0.2336	29.52	1.742	0.4216	0.9158	2.568	6.047e-05	1.029	0.4249	0.1959	1.862	0.0165
9:135342630:C:T	9	135342630	T	9.963e-05	-0.6709	0.7394	0	-0.7305	0.2486	-1.218	-0.2432	0.003839	-0.6157	0.2393	-1.085	-0.1468	0.0109
2:62039583:G:A	2	62039583	A	9.98e-05	1.3608	0.6775	0	1.235	0.4623	0.3286	2.141	0.008435	1.529	0.5347	0.4815	2.577	0.004744
5:118982658:C:T	5	118982658	T	9.99e-05	-0.8112	0.4716	0	-0.9523	0.2862	-1.513	-0.3912	0.001114	-0.6516	0.3043	-1.248	-0.05523	0.03362
16:31810861:A:AAAAT	16	31810861	A	0.0001002	0.9381	0.7628	0	1.007	0.3321	0.3561	1.658	0.002875	0.8612	0.3507	0.1738	1.549	0.01505
16:31811970:T:A	16	31811970	T	0.0001002	0.9381	0.7628	0	1.007	0.3321	0.3561	1.658	0.002875	0.8612	0.3507	0.1738	1.549	0.01505
16:31812442:G:A	16	31812442	G	0.0001002	0.9381	0.7628	0	1.007	0.3321	0.3561	1.658	0.002875	0.8612	0.3507	0.1738	1.549	0.01505
12:103259861:G:GAAAA	12	103259861	GAAAA	0.0001004	0.715	0.7032	0	0.795	0.2791	0.2479	1.342	0.005037	0.6537	0.2443	0.1749	1.132	0.008162
4:93620237:C:T	4	93620237	T	0.0001007	1.1526	0.7708	0	1.035	0.5008	0.05334	2.016	0.04056	1.216	0.3677	0.4951	1.937	0.001147
3:178951500:A:G	3	178951500	G	0.0001009	-1.2814	0.4556	0	-1.052	0.4507	-1.935	-0.1687	0.02096	-1.545	0.4831	-2.492	-0.5984	0.001639
6:30346093:C:A	6	30346093	C	0.0001012	0.6177	0.9988	0	0.6174	0.2422	0.1426	1.092	0.01185	0.6179	0.2105	0.2053	1.031	0.003778
6:30346139:A:G	6	30346139	A	0.0001012	0.6177	0.9988	0	0.6174	0.2422	0.1426	1.092	0.01185	0.6179	0.2105	0.2053	1.031	0.003778
6:30346618:C:T	6	30346618	C	0.0001012	0.6177	0.9988	0	0.6174	0.2422	0.1426	1.092	0.01185	0.6179	0.2105	0.2053	1.031	0.003778
6:30347078:T:C	6	30347078	T	0.0001012	0.6177	0.9988	0	0.6174	0.2422	0.1426	1.092	0.01185	0.6179	0.2105	0.2053	1.031	0.003778
6:30347239:A:G	6	30347239	A	0.0001012	0.6177	0.9988	0	0.6174	0.2422	0.1426	1.092	0.01185	0.6179	0.2105	0.2053	1.031	0.003778
8:77018976:TTA:T	8	77018976	T	0.0001017	-0.7771	0.4682	0	-0.9372	0.2978	-1.521	-0.3536	0.002	-0.6457	0.2698	-1.175	-0.1169	0.01776
14:33245602:C:T	14	33245602	C	0.0001018	-0.6833	0.7351	0	-0.615	0.2676	-1.139	-0.0906	0.02296	-0.7351	0.2332	-1.192	-0.278	0.001908
4:33014479:CA:C	4	33014479	C	0.0001025	0.766	0.5432	0	0.8901	0.2838	0.334	1.446	0.002069	0.6502	0.2742	0.1129	1.188	0.0188
21:40309592:G:A	21	40309592	A	0.000103	0.7732	0.7116	0	0.6922	0.2961	0.1119	1.272	0.02076	0.8401	0.269	0.3128	1.367	0.002098
9:105331156:T:G	9	105331156	G	0.000103	1.2261	0.4322	0	1.475	0.4473	0.5982	2.352	0.001227	0.979	0.4457	0.1053	1.853	0.02939
6:3852255:G:A	6	3852255	G	0.0001035	0.695	0.466	0	0.8292	0.2568	0.3258	1.333	0.001539	0.5681	0.2497	0.07875	1.058	0.0241
13:97764313:C:T	13	97764313	T	0.0001037	-1.0758	0.6957	0	-1.185	0.3934	-1.956	-0.4142	0.003054	-0.9682	0.3905	-1.734	-0.2029	0.0141
4:56266388:T:TATTA	4	56266388	T	0.000104	-0.8497	0.5475	0	-0.986	0.3151	-1.604	-0.3684	0.00212	-0.7225	0.3044	-1.319	-0.1259	0.0187
7:158233893:A:G	7	158233893	G	0.0001042	0.834	0.535	0	0.9923	0.3336	0.3384	1.646	0.003442	0.7217	0.281	0.1709	1.272	0.01106
3:162421225:G:A	3	162421225	A	0.0001044	-0.7434	0.8597	0	-0.708	0.2771	-1.251	-0.1649	0.01164	-0.7758	0.2652	-1.296	-0.2559	0.003903
18:29619541:C:T	18	29619541	T	0.0001047	0.978	0.8372	0	1.033	0.3676	0.3124	1.753	0.005644	0.9292	0.3464	0.2503	1.608	0.00801
5:173974371:G:GT	5	173974371	G	0.000105	1.0764	0.5968	0	1.217	0.3842	0.4643	1.971	0.00187	0.9231	0.4013	0.1366	1.71	0.0226
6:21444205:ATTT:A	6	21444205	A	0.000105	0.6873	0.4904	0	0.5558	0.2603	0.04565	1.066	0.03441	0.8009	0.2419	0.3268	1.275	0.001129
10:64165392:G:A	10	64165392	A	0.0001054	-1.0722	0.7717	0	-0.9905	0.3945	-1.764	-0.2172	0.01316	-1.151	0.3876	-1.911	-0.3912	0.003404
10:64166788:A:G	10	64166788	G	0.0001054	-1.0722	0.7717	0	-0.9905	0.3945	-1.764	-0.2172	0.01316	-1.151	0.3876	-1.911	-0.3912	0.003404
18:77833263:A:G	18	77833263	A	0.0001054	0.7909	0.4115	0	0.9744	0.3025	0.3815	1.567	0.001577	0.638	0.2762	0.09668	1.179	0.02206
8:21690864:T:C	8	21690864	C	0.0001055	0.709	0.9153	0	0.7286	0.2595	0.22	1.237	0.005673	0.6897	0.2577	0.1847	1.195	0.008144
15:33204044:G:C	15	33204044	C	0.0001058	-0.6598	0.6941	0	-0.5878	0.2499	-1.078	-0.09809	0.01999	-0.722	0.2324	-1.177	-0.2666	0.002205
15:33204045:T:C	15	33204045	C	0.0001058	-0.6598	0.6941	0	-0.5878	0.2499	-1.078	-0.09809	0.01999	-0.722	0.2324	-1.177	-0.2666	0.002205
20:20757195:AT:A	20	20757195	A	0.0001058	0.7495	0.5034	0	0.8922	0.2878	0.3281	1.456	0.002324	0.6322	0.261	0.1206	1.144	0.01645
1:212029127:A:ATT	1	212029127	A	0.0001059	1.0502	0.8233	0	1.119	0.4104	0.3146	1.923	0.007191	0.997	0.3606	0.2903	1.704	0.006305
5:63399846:A:C	5	63399846	C	0.0001063	-0.7345	0.8067	0	-0.6869	0.2717	-1.219	-0.1543	0.01255	-0.7797	0.2645	-1.298	-0.2612	0.003644
5:63419213:C:G	5	63419213	G	0.0001063	-0.7345	0.8067	0	-0.6869	0.2717	-1.219	-0.1543	0.01255	-0.7797	0.2645	-1.298	-0.2612	0.003644
20:61337298:T:G	20	61337298	G	0.0001064	-0.6605	0.8029	0	-0.6172	0.2432	-1.094	-0.1406	0.0122	-0.7023	0.2389	-1.17	-0.2341	0.003726
3:162239748:G:A	3	162239748	G	0.0001064	0.6412	0.5042	0	0.5239	0.2413	0.05095	0.9969	0.03155	0.7453	0.2273	0.2997	1.191	0.00126
3:162242303:T:C	3	162242303	T	0.0001064	0.6412	0.5042	0	0.5239	0.2413	0.05095	0.9969	0.03155	0.7453	0.2273	0.2997	1.191	0.00126
3:162242663:C:A	3	162242663	C	0.0001064	0.6412	0.5042	0	0.5239	0.2413	0.05095	0.9969	0.03155	0.7453	0.2273	0.2997	1.191	0.00126
3:162243622:G:A	3	162243622	G	0.0001064	0.6412	0.5042	0	0.5239	0.2413	0.05095	0.9969	0.03155	0.7453	0.2273	0.2997	1.191	0.00126
3:162243904:A:G	3	162243904	A	0.0001064	0.6412	0.5042	0	0.5239	0.2413	0.05095	0.9969	0.03155	0.7453	0.2273	0.2997	1.191	0.00126
11:119633346:G:A	11	119633346	A	0.0001066	1.0253	0.8514	0	1.077	0.3822	0.3283	1.827	0.005493	0.9778	0.3667	0.259	1.697	0.008388
14:50365160:T:C	14	50365160	T	0.0001066	-0.6921	0.5587	0	-0.5718	0.2725	-1.106	-0.03773	0.0376	-0.7828	0.2365	-1.246	-0.3192	0.001135
16:54934916:A:G	16	54934916	G	0.0001066	0.6412	0.7716	0	0.5905	0.2405	0.1192	1.062	0.01525	0.6867	0.228	0.2398	1.134	0.002984
16:54934921:A:G	16	54934921	G	0.0001066	0.6412	0.7716	0	0.5905	0.2405	0.1192	1.062	0.01525	0.6867	0.228	0.2398	1.134	0.002984
16:54936504:G:T	16	54936504	T	0.0001066	0.6412	0.7716	0	0.5905	0.2405	0.1192	1.062	0.01525	0.6867	0.228	0.2398	1.134	0.002984
16:54937100:T:C	16	54937100	C	0.0001066	0.6412	0.7716	0	0.5905	0.2405	0.1192	1.062	0.01525	0.6867	0.228	0.2398	1.134	0.002984
6:125534210:A:G	6	125534210	G	0.0001066	-0.6532	0.7141	0	-0.5819	0.2575	-1.087	-0.07713	0.02535	-0.7067	0.223	-1.144	-0.2698	0.0018
6:94334484:A:AGG	6	94334484	AGG	0.0001071	-1.1445	0.9436	0	-1.161	0.3763	-1.899	-0.4239	0.002427	-1.118	0.477	-2.053	-0.1836	0.02015
19:54281167:C:T	19	54281167	T	0.0001072	0.6825	0.9365	0	0.6962	0.2465	0.2131	1.179	0.0054	0.6681	0.2519	0.1745	1.162	0.008717
1:201471552:T:C	1	201471552	C	0.0001074	0.9901	0.7309	0	1.107	0.4252	0.2733	1.94	0.01021	0.924	0.3199	0.2969	1.551	0.004366
18:77642612:A:G	18	77642612	G	0.0001075	-0.971	0.7321	0	-0.8728	0.3811	-1.62	-0.1259	0.02344	-1.046	0.3329	-1.698	-0.3935	0.00197
4:26861756:T:C	4	26861756	C	0.0001077	1.325	0.8199	0	1.417	0.5295	0.3797	2.455	0.008285	1.259	0.4483	0.3801	2.138	0.005555
8:104119615:A:T	8	104119615	T	0.000108	0.6809	0.4558	0	0.8139	0.2505	0.323	1.305	0.001437	0.5516	0.2469	0.06763	1.036	0.02676
7:52291173:T:A	7	52291173	A	0.0001084	0.7587	0.8346	0	0.7166	0.2811	0.1656	1.268	0.01185	0.7985	0.2734	0.2626	1.334	0.003955
5:59832250:C:A	5	59832250	A	0.0001086	0.6484	0.5814	0	0.7435	0.2404	0.2722	1.215	0.002385	0.5587	0.2336	0.1009	1.016	0.01782
5:118979197:C:CT	5	118979197	CT	0.0001088	-0.7717	0.6976	0	-0.8383	0.263	-1.354	-0.3229	0.001755	-0.6816	0.3058	-1.281	-0.08218	0.02711
3:178968045:A:C	3	178968045	C	0.0001096	-1.1324	0.8146	0	-1.052	0.4507	-1.935	-0.1687	0.02096	-1.191	0.385	-1.945	-0.4361	0.002309
10:109379879:G:A	10	109379879	A	0.0001097	-0.7515	0.5041	0	-0.6062	0.2916	-1.178	-0.03463	0.03941	-0.8674	0.2605	-1.378	-0.3569	0.001058
7:8954953:G:A	7	8954953	A	0.0001097	-0.7962	0.9761	0	-0.7878	0.3469	-1.468	-0.1078	0.02464	-0.8007	0.2557	-1.302	-0.2995	0.002042
1:223198441:T:C	1	223198441	C	0.0001098	1.1091	0.6559	0	1.237	0.4058	0.4412	2.032	0.002745	0.9815	0.4052	0.1874	1.776	0.01644
2:231022116:G:A	2	231022116	A	0.00011	0.9211	0.8513	0	0.9813	0.3999	0.1976	1.765	0.01531	0.888	0.2965	0.3068	1.469	0.003146
2:5834918:C:CA	2	5834918	CA	0.0001101	-1.1373	0.8132	0	-1.042	0.4991	-2.02	-0.06417	0.0385	-1.188	0.364	-1.902	-0.475	0.001317
14:62250399:G:A	14	62250399	A	0.0001103	1.1308	0.8569	0	1.199	0.4782	0.2618	2.136	0.01326	1.09	0.3696	0.3652	1.814	0.003634
2:238080710:GCAGC:G	2	238080710	G	0.0001107	-0.9734	0.7752	0	-1.046	0.3578	-1.748	-0.3449	0.004012	-0.9022	0.3544	-1.597	-0.2075	0.01178
2:238081247:A:G	2	238081247	G	0.0001107	-0.9734	0.7752	0	-1.046	0.3578	-1.748	-0.3449	0.004012	-0.9022	0.3544	-1.597	-0.2075	0.01178
14:62262829:G:A	14	62262829	A	0.0001108	1.1332	0.883	0	1.191	0.4903	0.2302	2.152	0.01634	1.101	0.3657	0.3846	1.818	0.002982
14:62265000:G:A	14	62265000	A	0.0001108	1.1332	0.883	0	1.191	0.4903	0.2302	2.152	0.01634	1.101	0.3657	0.3846	1.818	0.002982
14:62266004:G:A	14	62266004	A	0.0001108	1.1332	0.883	0	1.191	0.4903	0.2302	2.152	0.01634	1.101	0.3657	0.3846	1.818	0.002982
14:62266049:T:TAA	14	62266049	TAA	0.0001108	1.1332	0.883	0	1.191	0.4903	0.2302	2.152	0.01634	1.101	0.3657	0.3846	1.818	0.002982
14:62266381:A:G	14	62266381	G	0.0001108	1.1332	0.883	0	1.191	0.4903	0.2302	2.152	0.01634	1.101	0.3657	0.3846	1.818	0.002982
14:62267985:T:C	14	62267985	C	0.0001108	1.1332	0.883	0	1.191	0.4903	0.2302	2.152	0.01634	1.101	0.3657	0.3846	1.818	0.002982
18:76060582:T:C	18	76060582	C	0.0001108	1.0993	0.9876	0	1.094	0.4447	0.222	1.965	0.0151	1.103	0.3699	0.3779	1.828	0.003277
18:76062060:C:A	18	76062060	A	0.0001108	1.0993	0.9876	0	1.094	0.4447	0.222	1.965	0.0151	1.103	0.3699	0.3779	1.828	0.003277
5:86039346:C:A	5	86039346	A	0.0001108	-1.0358	0.9941	0	-1.038	0.3977	-1.818	-0.2587	0.009991	-1.034	0.3626	-1.745	-0.3236	0.00486
18:8936326:G:T	18	8936326	T	0.000111	0.9277	0.5433	0	1.111	0.3855	0.3556	1.867	0.004548	0.8116	0.3067	0.2105	1.413	0.00888
6:7820669:G:A	6	7820669	A	0.0001112	-0.6373	0.7267	0	-0.5781	0.2363	-1.041	-0.1148	0.01565	-0.6934	0.2302	-1.145	-0.2422	0.002982
6:30348429:G:A	6	30348429	G	0.0001119	0.6683	0.8449	0	0.6292	0.2643	0.1112	1.147	0.01859	0.6976	0.2288	0.2492	1.146	0.002651
17:57560338:T:A	17	57560338	A	0.0001124	-1.0701	0.9943	0	-1.068	0.4061	-1.864	-0.2722	0.009458	-1.072	0.379	-1.814	-0.3287	0.005243
2:128014245:G:A	2	128014245	A	0.0001124	-1.0828	0.9386	0	-1.054	0.4669	-1.969	-0.1387	0.02551	-1.099	0.3506	-1.786	-0.4117	0.002022
1:63458845:C:T	1	63458845	T	0.0001125	-0.726	0.6975	0	-0.6386	0.2932	-1.213	-0.06398	0.03101	-0.7871	0.245	-1.267	-0.307	0.001563
3:195592818:C:G	3	195592818	G	0.0001125	0.8104	0.5662	0	0.6921	0.2942	0.1155	1.269	0.01998	0.9329	0.2994	0.3461	1.52	0.002144
2:62035240:G:A	2	62035240	A	0.0001128	1.3372	0.7385	0	1.235	0.4623	0.3286	2.141	0.008435	1.468	0.5228	0.4434	2.493	0.00555
2:11252094:T:C	2	11252094	T	0.0001131	-0.796	0.3393	0	-0.9909	0.29	-1.559	-0.4224	0.0008232	-0.5968	0.2932	-1.171	-0.02215	0.04331
2:11253525:T:C	2	11253525	T	0.0001131	-0.796	0.3393	0	-0.9909	0.29	-1.559	-0.4224	0.0008232	-0.5968	0.2932	-1.171	-0.02215	0.04331
3:179059088:G:A	3	179059088	A	0.0001134	-0.9651	0.6899	0	-1.083	0.3871	-1.841	-0.324	0.00586	-0.8807	0.3275	-1.523	-0.2389	0.007845
6:1125243:C:A	6	1125243	A	0.0001134	-0.837	0.773	0	-0.9089	0.3303	-1.556	-0.2616	0.00668	-0.7826	0.2875	-1.346	-0.2191	0.007143
6:1126219:G:C	6	1126219	C	0.0001134	-0.837	0.773	0	-0.9089	0.3303	-1.556	-0.2616	0.00668	-0.7826	0.2875	-1.346	-0.2191	0.007143
3:162415194:CCA:C	3	162415194	C	0.0001136	-0.722	0.7747	0	-0.6687	0.2639	-1.186	-0.1515	0.01234	-0.7758	0.2652	-1.296	-0.2559	0.003903
3:162416050:G:C	3	162416050	C	0.0001136	-0.722	0.7747	0	-0.6687	0.2639	-1.186	-0.1515	0.01234	-0.7758	0.2652	-1.296	-0.2559	0.003903
17:78410749:T:C	17	78410749	C	0.0001138	1.0894	0.5928	0	0.9492	0.3852	0.1943	1.704	0.0149	1.252	0.4149	0.4384	2.065	0.002937
4:34506842:T:C	4	34506842	T	0.0001141	0.6262	0.973	0	0.6199	0.247	0.1358	1.104	0.01317	0.631	0.2153	0.209	1.053	0.003835
4:34507103:G:A	4	34507103	G	0.0001141	0.6262	0.973	0	0.6199	0.247	0.1358	1.104	0.01317	0.631	0.2153	0.209	1.053	0.003835
4:34507120:C:T	4	34507120	C	0.0001141	0.6262	0.973	0	0.6199	0.247	0.1358	1.104	0.01317	0.631	0.2153	0.209	1.053	0.003835
4:34507209:T:C	4	34507209	T	0.0001141	0.6262	0.973	0	0.6199	0.247	0.1358	1.104	0.01317	0.631	0.2153	0.209	1.053	0.003835
4:34507624:C:T	4	34507624	C	0.0001141	0.6262	0.973	0	0.6199	0.247	0.1358	1.104	0.01317	0.631	0.2153	0.209	1.053	0.003835
4:34507652:C:T	4	34507652	C	0.0001141	0.6262	0.973	0	0.6199	0.247	0.1358	1.104	0.01317	0.631	0.2153	0.209	1.053	0.003835
4:34507653:T:G	4	34507653	T	0.0001141	0.6262	0.973	0	0.6199	0.247	0.1358	1.104	0.01317	0.631	0.2153	0.209	1.053	0.003835
4:34507675:C:T	4	34507675	C	0.0001141	0.6262	0.973	0	0.6199	0.247	0.1358	1.104	0.01317	0.631	0.2153	0.209	1.053	0.003835
4:34507681:A:G	4	34507681	A	0.0001141	0.6262	0.973	0	0.6199	0.247	0.1358	1.104	0.01317	0.631	0.2153	0.209	1.053	0.003835
4:34507851:T:G	4	34507851	T	0.0001141	0.6262	0.973	0	0.6199	0.247	0.1358	1.104	0.01317	0.631	0.2153	0.209	1.053	0.003835
4:34507895:A:T	4	34507895	A	0.0001141	0.6262	0.973	0	0.6199	0.247	0.1358	1.104	0.01317	0.631	0.2153	0.209	1.053	0.003835
4:34508186:G:A	4	34508186	G	0.0001141	0.6262	0.973	0	0.6199	0.247	0.1358	1.104	0.01317	0.631	0.2153	0.209	1.053	0.003835
4:34508190:C:T	4	34508190	C	0.0001141	0.6262	0.973	0	0.6199	0.247	0.1358	1.104	0.01317	0.631	0.2153	0.209	1.053	0.003835
4:34508335:A:G	4	34508335	A	0.0001141	0.6262	0.973	0	0.6199	0.247	0.1358	1.104	0.01317	0.631	0.2153	0.209	1.053	0.003835
4:34508402:A:G	4	34508402	A	0.0001141	0.6262	0.973	0	0.6199	0.247	0.1358	1.104	0.01317	0.631	0.2153	0.209	1.053	0.003835
4:34508438:C:T	4	34508438	C	0.0001141	0.6262	0.973	0	0.6199	0.247	0.1358	1.104	0.01317	0.631	0.2153	0.209	1.053	0.003835
4:34508470:C:T	4	34508470	C	0.0001141	0.6262	0.973	0	0.6199	0.247	0.1358	1.104	0.01317	0.631	0.2153	0.209	1.053	0.003835
4:34508477:T:C	4	34508477	T	0.0001141	0.6262	0.973	0	0.6199	0.247	0.1358	1.104	0.01317	0.631	0.2153	0.209	1.053	0.003835
4:34508663:GC:G	4	34508663	GC	0.0001141	0.6262	0.973	0	0.6199	0.247	0.1358	1.104	0.01317	0.631	0.2153	0.209	1.053	0.003835
4:34508715:C:T	4	34508715	C	0.0001141	0.6262	0.973	0	0.6199	0.247	0.1358	1.104	0.01317	0.631	0.2153	0.209	1.053	0.003835
4:34508750:C:T	4	34508750	C	0.0001141	0.6262	0.973	0	0.6199	0.247	0.1358	1.104	0.01317	0.631	0.2153	0.209	1.053	0.003835
4:34508756:C:T	4	34508756	C	0.0001141	0.6262	0.973	0	0.6199	0.247	0.1358	1.104	0.01317	0.631	0.2153	0.209	1.053	0.003835
4:34508949:G:T	4	34508949	G	0.0001141	0.6262	0.973	0	0.6199	0.247	0.1358	1.104	0.01317	0.631	0.2153	0.209	1.053	0.003835
4:34509949:G:A	4	34509949	G	0.0001141	0.6262	0.973	0	0.6199	0.247	0.1358	1.104	0.01317	0.631	0.2153	0.209	1.053	0.003835
4:34509991:C:T	4	34509991	C	0.0001141	0.6262	0.973	0	0.6199	0.247	0.1358	1.104	0.01317	0.631	0.2153	0.209	1.053	0.003835
4:34510059:G:A	4	34510059	G	0.0001141	0.6262	0.973	0	0.6199	0.247	0.1358	1.104	0.01317	0.631	0.2153	0.209	1.053	0.003835
4:34510218:A:G	4	34510218	A	0.0001141	0.6262	0.973	0	0.6199	0.247	0.1358	1.104	0.01317	0.631	0.2153	0.209	1.053	0.003835
4:34510322:A:G	4	34510322	A	0.0001141	0.6262	0.973	0	0.6199	0.247	0.1358	1.104	0.01317	0.631	0.2153	0.209	1.053	0.003835
4:34510448:T:C	4	34510448	T	0.0001141	0.6262	0.973	0	0.6199	0.247	0.1358	1.104	0.01317	0.631	0.2153	0.209	1.053	0.003835
4:34510638:G:A	4	34510638	G	0.0001141	0.6262	0.973	0	0.6199	0.247	0.1358	1.104	0.01317	0.631	0.2153	0.209	1.053	0.003835
4:34511769:C:A	4	34511769	C	0.0001141	0.6262	0.973	0	0.6199	0.247	0.1358	1.104	0.01317	0.631	0.2153	0.209	1.053	0.003835
4:34512464:G:A	4	34512464	G	0.0001141	0.6262	0.973	0	0.6199	0.247	0.1358	1.104	0.01317	0.631	0.2153	0.209	1.053	0.003835
4:34514356:A:G	4	34514356	A	0.0001141	0.6262	0.973	0	0.6199	0.247	0.1358	1.104	0.01317	0.631	0.2153	0.209	1.053	0.003835
6:30345791:A:G	6	30345791	A	0.0001144	0.6138	0.9762	0	0.6083	0.243	0.1321	1.084	0.0134	0.6179	0.2105	0.2053	1.031	0.003778
7:102997928:A:G	7	102997928	G	0.000115	-1.0219	0.8033	0	-0.955	0.3772	-1.694	-0.2156	0.01242	-1.087	0.3723	-1.817	-0.3571	0.003972
7:103003424:A:G	7	103003424	G	0.000115	-1.0219	0.8033	0	-0.955	0.3772	-1.694	-0.2156	0.01242	-1.087	0.3723	-1.817	-0.3571	0.003972
7:103005385:T:C	7	103005385	C	0.000115	-1.0219	0.8033	0	-0.955	0.3772	-1.694	-0.2156	0.01242	-1.087	0.3723	-1.817	-0.3571	0.003972
8:102134228:C:A	8	102134228	A	0.0001152	0.8901	0.6157	0	0.78	0.3184	0.1559	1.404	0.01549	1.012	0.3351	0.3549	1.668	0.002913
2:103579458:A:ATG	2	103579458	A	0.0001153	0.6136	0.5756	0	0.7167	0.2434	0.2397	1.194	0.003767	0.5366	0.2103	0.1245	0.9488	0.01157
9:105320745:T:C	9	105320745	C	0.0001155	1.2901	0.3062	4.47	1.65	0.4811	0.7067	2.593	0.0007891	0.979	0.4457	0.1053	1.853	0.02939
9:105321502:C:T	9	105321502	T	0.0001155	1.2901	0.3062	4.47	1.65	0.4811	0.7067	2.593	0.0007891	0.979	0.4457	0.1053	1.853	0.02939
9:105321685:A:G	9	105321685	G	0.0001155	1.2901	0.3062	4.47	1.65	0.4811	0.7067	2.593	0.0007891	0.979	0.4457	0.1053	1.853	0.02939
9:105321783:C:T	9	105321783	T	0.0001155	1.2901	0.3062	4.47	1.65	0.4811	0.7067	2.593	0.0007891	0.979	0.4457	0.1053	1.853	0.02939
9:105324596:A:T	9	105324596	T	0.0001155	1.2901	0.3062	4.47	1.65	0.4811	0.7067	2.593	0.0007891	0.979	0.4457	0.1053	1.853	0.02939
9:105324957:C:T	9	105324957	T	0.0001155	1.2901	0.3062	4.47	1.65	0.4811	0.7067	2.593	0.0007891	0.979	0.4457	0.1053	1.853	0.02939
9:105329068:T:C	9	105329068	C	0.0001155	1.2901	0.3062	4.47	1.65	0.4811	0.7067	2.593	0.0007891	0.979	0.4457	0.1053	1.853	0.02939
9:105329150:C:T	9	105329150	T	0.0001155	1.2901	0.3062	4.47	1.65	0.4811	0.7067	2.593	0.0007891	0.979	0.4457	0.1053	1.853	0.02939
9:105329760:C:T	9	105329760	T	0.0001155	1.2901	0.3062	4.47	1.65	0.4811	0.7067	2.593	0.0007891	0.979	0.4457	0.1053	1.853	0.02939
9:105330216:C:G	9	105330216	G	0.0001155	1.2901	0.3062	4.47	1.65	0.4811	0.7067	2.593	0.0007891	0.979	0.4457	0.1053	1.853	0.02939
9:105330858:G:A	9	105330858	A	0.0001155	1.2901	0.3062	4.47	1.65	0.4811	0.7067	2.593	0.0007891	0.979	0.4457	0.1053	1.853	0.02939
9:105331431:A:G	9	105331431	G	0.0001155	1.2901	0.3062	4.47	1.65	0.4811	0.7067	2.593	0.0007891	0.979	0.4457	0.1053	1.853	0.02939
2:8764002:G:A	2	8764002	A	0.0001157	-0.7398	0.8958	0	-0.7708	0.3048	-1.368	-0.1734	0.01252	-0.7194	0.247	-1.203	-0.2354	0.004044
8:104119910:G:C	8	104119910	C	0.0001157	0.6726	0.4438	0	0.8098	0.2501	0.3196	1.3	0.001493	0.5425	0.2435	0.06513	1.02	0.0272
21:19044546:T:C	21	19044546	C	0.0001165	0.9821	0.892	0	1.025	0.4062	0.2284	1.821	0.01274	0.9542	0.3273	0.3128	1.596	0.004011
2:26170228:A:T	2	26170228	T	0.000117	-0.776	0.6776	0	-0.8811	0.3232	-1.515	-0.2475	0.007205	-0.7093	0.2576	-1.214	-0.2044	0.006519
17:79147863:A:G	17	79147863	G	0.0001175	0.9022	0.834	0	0.8444	0.362	0.1349	1.554	0.02105	0.9439	0.3073	0.3416	1.546	0.002468
17:79148998:C:G	17	79148998	G	0.0001175	0.9022	0.834	0	0.8444	0.362	0.1349	1.554	0.02105	0.9439	0.3073	0.3416	1.546	0.002468
17:79149325:T:A	17	79149325	A	0.0001175	0.9022	0.834	0	0.8444	0.362	0.1349	1.554	0.02105	0.9439	0.3073	0.3416	1.546	0.002468
17:79150533:T:C	17	79150533	C	0.0001175	0.9022	0.834	0	0.8444	0.362	0.1349	1.554	0.02105	0.9439	0.3073	0.3416	1.546	0.002468
17:79150642:A:C	17	79150642	C	0.0001175	0.9022	0.834	0	0.8444	0.362	0.1349	1.554	0.02105	0.9439	0.3073	0.3416	1.546	0.002468
17:79150680:G:A	17	79150680	A	0.0001175	0.9022	0.834	0	0.8444	0.362	0.1349	1.554	0.02105	0.9439	0.3073	0.3416	1.546	0.002468
17:79150899:G:A	17	79150899	A	0.0001175	0.9022	0.834	0	0.8444	0.362	0.1349	1.554	0.02105	0.9439	0.3073	0.3416	1.546	0.002468
17:79151261:C:T	17	79151261	T	0.0001175	0.9022	0.834	0	0.8444	0.362	0.1349	1.554	0.02105	0.9439	0.3073	0.3416	1.546	0.002468
7:52969478:G:A	7	52969478	A	0.0001177	-0.7269	0.2932	9.5	-0.9559	0.2847	-1.514	-0.3978	0.001005	-0.5713	0.2298	-1.022	-0.1208	0.01387
10:98019906:C:T	10	98019906	C	0.0001179	0.8462	0.5054	0	0.7505	0.2626	0.2359	1.265	0.004884	1.07	0.4015	0.2827	1.857	0.008439
2:202055508:GT:G	2	202055508	G	0.0001185	0.9063	0.9964	0	0.905	0.3766	0.167	1.643	0.01751	0.9072	0.3017	0.3158	1.499	0.00303
2:202061670:T:C	2	202061670	C	0.0001185	0.9063	0.9964	0	0.905	0.3766	0.167	1.643	0.01751	0.9072	0.3017	0.3158	1.499	0.00303
11:134429821:C:T	11	134429821	T	0.0001186	-0.6452	0.8112	0	-0.5983	0.2582	-1.104	-0.09228	0.02188	-0.6794	0.2204	-1.111	-0.2475	0.002379
16:87866118:C:T	16	87866118	T	0.0001191	-0.8897	0.436	0	-1.054	0.313	-1.668	-0.4407	0.0009696	-0.6923	0.343	-1.365	-0.01999	0.04509
3:128416085:C:T	3	128416085	C	0.0001191	0.5992	0.5721	0	0.6919	0.2262	0.2486	1.135	0.002646	0.5157	0.2147	0.09489	0.9364	0.01735
3:128417044:A:T	3	128417044	A	0.0001191	0.5992	0.5721	0	0.6919	0.2262	0.2486	1.135	0.002646	0.5157	0.2147	0.09489	0.9364	0.01735
2:216685413:T:C	2	216685413	C	0.0001198	-0.9533	0.3266	0	-0.7117	0.3494	-1.397	-0.02678	0.04351	-1.198	0.3516	-1.887	-0.5087	0.0008155
8:134492253:A:G	8	134492253	G	0.0001202	0.8888	0.7938	0	0.8308	0.3205	0.2027	1.459	0.01051	0.9517	0.3336	0.298	1.606	0.00485
20:57576395:C:T	20	57576395	T	0.0001205	-1.0285	0.4436	0	-0.8906	0.3224	-1.522	-0.2588	0.006475	-1.333	0.4791	-2.272	-0.3944	0.005973
4:147763728:C:A	4	147763728	A	0.0001205	0.7552	0.3582	0	0.9541	0.2923	0.3811	1.527	0.001372	0.5915	0.2652	0.07179	1.111	0.02697
1:209663366:C:G	1	209663366	G	0.0001207	0.6172	0.8679	0	0.5901	0.2288	0.1417	1.038	0.01089	0.6435	0.2253	0.2018	1.085	0.004813
6:139340945:A:T	6	139340945	T	0.0001216	-0.7191	0.9991	0	-0.7193	0.2703	-1.249	-0.1896	0.008661	-0.7189	0.2593	-1.227	-0.2107	0.00616
4:131652889:G:A	4	131652889	A	0.0001219	1.0972	0.685	0	1.2	0.3818	0.4517	1.948	0.002028	0.9667	0.4302	0.1236	1.81	0.02587
10:72057781:C:T	10	72057781	T	0.000122	-0.7038	0.8845	0	-0.6726	0.2826	-1.226	-0.1187	0.01862	-0.7265	0.2406	-1.198	-0.2549	0.002911
10:72059082:G:A	10	72059082	A	0.000122	-0.7038	0.8845	0	-0.6726	0.2826	-1.226	-0.1187	0.01862	-0.7265	0.2406	-1.198	-0.2549	0.002911
10:72059094:C:T	10	72059094	T	0.000122	-0.7038	0.8845	0	-0.6726	0.2826	-1.226	-0.1187	0.01862	-0.7265	0.2406	-1.198	-0.2549	0.002911
6:12509175:G:C	6	12509175	C	0.0001222	1.1286	0.2936	9.33	1.408	0.385	0.6529	2.162	0.0003579	0.8197	0.4069	0.02226	1.617	0.04547
6:12509185:C:T	6	12509185	T	0.0001222	1.1286	0.2936	9.33	1.408	0.385	0.6529	2.162	0.0003579	0.8197	0.4069	0.02226	1.617	0.04547
2:62041624:C:T	2	62041624	T	0.0001223	1.3578	0.8085	0	1.286	0.4613	0.3818	2.19	0.006022	1.46	0.5501	0.3819	2.538	0.00868
6:167725775:T:G	6	167725775	G	0.0001223	-0.6612	0.9593	0	-0.6705	0.2513	-1.163	-0.178	0.00849	-0.6529	0.2362	-1.116	-0.1898	0.00633
9:38642282:C:CA	9	38642282	CA	0.0001226	-1.0867	0.7865	0	-1.185	0.4601	-2.087	-0.2835	0.01099	-1.027	0.3588	-1.73	-0.3237	0.004722
12:88793305:C:G	12	88793305	G	0.0001227	-1.1525	0.9498	0	-1.179	0.5172	-2.193	-0.1654	0.02407	-1.139	0.3684	-1.861	-0.4169	0.002316
3:162752360:C:T	3	162752360	T	0.0001227	-0.6434	0.9912	0	-0.6415	0.2396	-1.111	-0.1718	0.008288	-0.6452	0.2343	-1.105	-0.1859	0.00652
3:45164495:A:AT	3	45164495	AT	0.0001228	0.6196	0.6272	0	0.7027	0.2352	0.2418	1.164	0.003299	0.5457	0.2217	0.1112	0.9802	0.01481
10:62037588:A:C	10	62037588	C	0.0001231	-0.8584	0.4068	0	-1.037	0.3104	-1.646	-0.4291	0.001057	-0.6659	0.3222	-1.297	-0.03434	0.04025
3:126013210:T:G	3	126013210	G	0.0001235	1.1396	0.847	0	1.202	0.439	0.3414	2.062	0.006964	1.087	0.4029	0.2978	1.877	0.00763
6:94374613:G:A	6	94374613	A	0.0001237	-1.0909	0.2404	27.43	-0.8005	0.3475	-1.482	-0.1194	0.02267	-1.369	0.3373	-2.03	-0.7079	7.432e-05
4:82328284:T:C	4	82328284	C	0.0001241	0.9536	0.3354	0	1.216	0.3687	0.4938	1.939	0.001219	0.7353	0.3363	0.07613	1.394	0.03012
14:62261125:G:T	14	62261125	T	0.0001244	1.0874	0.9531	0	1.067	0.4483	0.1888	1.946	0.01855	1.101	0.3657	0.3846	1.818	0.002982
18:6887522:C:G	18	6887522	G	0.0001247	1.0832	0.4282	0	1.291	0.3854	0.5359	2.047	0.001029	0.8425	0.4147	0.02966	1.655	0.04372
12:129427574:G:A	12	129427574	A	0.0001255	0.7478	0.9524	0	0.736	0.2771	0.193	1.279	0.008782	0.7593	0.2744	0.2215	1.297	0.006259
17:69538415:C:T	17	69538415	T	0.0001255	1.0036	0.4451	0	1.26	0.4257	0.426	2.095	0.003587	0.8479	0.3318	0.1976	1.498	0.01145
5:72121372:G:A	5	72121372	A	0.0001256	0.7686	0.9299	0	0.7479	0.3092	0.142	1.354	0.01679	0.7836	0.2632	0.2678	1.3	0.003321
3:162729668:G:A	3	162729668	A	0.0001258	-0.6379	0.9741	0	-0.6433	0.236	-1.106	-0.1807	0.007214	-0.6325	0.2345	-1.092	-0.1729	0.007681
3:178965865:T:C	3	178965865	C	0.0001266	-1.1166	0.8509	0	-1.052	0.4507	-1.935	-0.1687	0.02096	-1.163	0.3818	-1.912	-0.4151	0.002667
8:3713740:A:C	8	3713740	A	0.0001269	-0.8792	0.9146	0	-0.9101	0.3684	-1.632	-0.1881	0.01465	-0.8596	0.2932	-1.434	-0.285	0.003815
12:103252065:G:A	12	103252065	A	0.0001271	0.6869	0.8172	0	0.6332	0.2935	0.0579	1.209	0.03264	0.7189	0.2264	0.2752	1.163	0.001766
13:47268157:C:A	13	47268157	C	0.0001272	0.6766	0.4433	0	0.5349	0.2556	0.0339	1.036	0.03813	0.8059	0.2442	0.3272	1.285	0.001174
13:43876246:TA:T	13	43876246	TA	0.0001274	-0.718	0.3473	0	-0.8996	0.2692	-1.427	-0.3719	0.001061	-0.5472	0.261	-1.059	-0.0357	0.03745
14:62278908:T:C	14	62278908	T	0.0001276	0.719	0.9928	0	0.7209	0.2866	0.1591	1.283	0.01299	0.7175	0.2483	0.2309	1.204	0.004344
8:76278201:C:T	8	76278201	C	0.0001277	0.6912	0.3782	0	0.8918	0.2905	0.3223	1.461	0.002561	0.5652	0.2302	0.1141	1.016	0.01504
8:76278688:A:G	8	76278688	A	0.0001277	0.6912	0.3782	0	0.8918	0.2905	0.3223	1.461	0.002561	0.5652	0.2302	0.1141	1.016	0.01504
18:50899994:A:G	18	50899994	G	0.000128	0.641	0.9359	0	0.629	0.2241	0.1897	1.068	0.005702	0.6561	0.2516	0.163	1.149	0.009903
1:50717504:A:C	1	50717504	A	0.0001281	-0.8596	0.4146	0	-1.09	0.3607	-1.797	-0.3834	0.002963	-0.7141	0.2867	-1.276	-0.1521	0.01369
16:17600402:C:T	16	17600402	T	0.0001281	0.8845	0.4904	0	1.027	0.3099	0.4201	1.635	0.001156	0.7065	0.3463	0.02772	1.385	0.04285
12:15993468:GT:G	12	15993468	G	0.0001285	-0.9942	0.3662	0	-1.287	0.4152	-2.101	-0.4734	0.002323	-0.8062	0.3327	-1.458	-0.154	0.01642
12:15993470:T:G	12	15993470	G	0.0001285	-0.9942	0.3662	0	-1.287	0.4152	-2.101	-0.4734	0.002323	-0.8062	0.3327	-1.458	-0.154	0.01642
12:15994521:T:C	12	15994521	C	0.0001285	-0.9942	0.3662	0	-1.287	0.4152	-2.101	-0.4734	0.002323	-0.8062	0.3327	-1.458	-0.154	0.01642
12:15997022:T:A	12	15997022	A	0.0001285	-0.9942	0.3662	0	-1.287	0.4152	-2.101	-0.4734	0.002323	-0.8062	0.3327	-1.458	-0.154	0.01642
12:51198021:A:C	12	51198021	C	0.0001293	1.0754	0.5566	0	0.8906	0.4216	0.06424	1.717	0.03637	1.223	0.3768	0.4846	1.962	0.001403
15:50191151:T:C	15	50191151	C	0.0001293	0.9155	0.6402	0	0.7818	0.3728	0.05113	1.513	0.03772	1.009	0.3118	0.3983	1.62	0.001443
12:10177958:C:T	12	10177958	T	0.0001303	-1.1057	0.6373	0	-1.242	0.4088	-2.043	-0.441	0.00282	-0.9695	0.4086	-1.77	-0.1686	0.01876
13:33512814:C:T	13	33512814	T	0.0001303	0.8902	0.7004	0	0.8069	0.3179	0.1837	1.43	0.01221	0.9864	0.3415	0.317	1.656	0.004365
4:131980406:C:T	4	131980406	T	0.0001313	-0.7242	0.4144	0	-0.8763	0.2657	-1.397	-0.3555	0.001226	-0.5671	0.27	-1.096	-0.03782	0.03716
8:104117437:G:A	8	104117437	A	0.0001314	0.6583	0.3668	0	0.8165	0.2457	0.3349	1.298	0.001128	0.5057	0.2413	0.03286	0.9786	0.03751
18:29619232:C:T	18	29619232	T	0.0001336	0.8983	0.7337	0	0.9813	0.3389	0.3171	1.646	0.004371	0.8212	0.3266	0.181	1.461	0.01283
10:72647653:G:C	10	72647653	C	0.0001337	1.0694	0.3569	0	1.327	0.3957	0.5516	2.103	0.001017	0.8111	0.3962	0.03444	1.588	0.04217
10:72648336:C:T	10	72648336	T	0.0001337	1.0694	0.3569	0	1.327	0.3957	0.5516	2.103	0.001017	0.8111	0.3962	0.03444	1.588	0.04217
11:97878703:AT:A	11	97878703	A	0.0001338	0.7136	0.8243	0	0.7653	0.2986	0.18	1.35	0.0114	0.6803	0.2395	0.2108	1.15	0.005043
17:7578837:A:G	17	7578837	A	0.0001339	-0.6889	0.4675	0	-0.8281	0.2631	-1.344	-0.3125	0.001998	-0.5655	0.2478	-1.051	-0.07988	0.02367
20:49759046:A:C	20	49759046	A	0.0001342	1.2524	0.8757	0	1.292	0.4145	0.4793	2.104	0.002209	1.186	0.5363	0.1345	2.237	0.02835
20:49759888:C:T	20	49759888	C	0.0001342	1.2524	0.8757	0	1.292	0.4145	0.4793	2.104	0.002209	1.186	0.5363	0.1345	2.237	0.02835
20:49759935:C:T	20	49759935	C	0.0001342	1.2524	0.8757	0	1.292	0.4145	0.4793	2.104	0.002209	1.186	0.5363	0.1345	2.237	0.02835
7:33192837:T:C	7	33192837	C	0.0001342	0.8744	0.7386	0	0.7874	0.3469	0.1074	1.467	0.02471	0.9415	0.3048	0.344	1.539	0.002341
7:145266331:G:A	7	145266331	G	0.0001344	0.6734	0.4669	0	0.5284	0.2661	0.006823	1.05	0.04896	0.7869	0.2355	0.3254	1.248	0.001018
7:145277734:C:CA	7	145277734	C	0.0001344	0.6734	0.4669	0	0.5284	0.2661	0.006823	1.05	0.04896	0.7869	0.2355	0.3254	1.248	0.001018
20:2460650:A:G	20	2460650	A	0.0001346	-0.6233	0.4829	0	-0.7456	0.2388	-1.214	-0.2776	0.002165	-0.516	0.2237	-0.9546	-0.07749	0.02227
3:162419341:T:C	3	162419341	C	0.0001346	-0.7395	0.9603	0	-0.7493	0.2767	-1.292	-0.2071	0.007573	-0.73	0.2712	-1.262	-0.1984	0.007808
14:62252431:G:C	14	62252431	C	0.000135	1.1266	0.8693	0	1.191	0.4903	0.2302	2.152	0.01634	1.09	0.3696	0.3652	1.814	0.003634
4:117256699:T:A	4	117256699	A	0.0001352	0.6886	0.7024	0	0.609	0.2755	0.06905	1.149	0.02863	0.7483	0.2387	0.2805	1.216	0.002016
4:117257419:A:C	4	117257419	C	0.0001352	0.6886	0.7024	0	0.609	0.2755	0.06905	1.149	0.02863	0.7483	0.2387	0.2805	1.216	0.002016
4:117257732:G:T	4	117257732	T	0.0001352	0.6886	0.7024	0	0.609	0.2755	0.06905	1.149	0.02863	0.7483	0.2387	0.2805	1.216	0.002016
4:117257836:A:G	4	117257836	G	0.0001352	0.6886	0.7024	0	0.609	0.2755	0.06905	1.149	0.02863	0.7483	0.2387	0.2805	1.216	0.002016
4:117259265:G:T	4	117259265	T	0.0001352	0.6886	0.7024	0	0.609	0.2755	0.06905	1.149	0.02863	0.7483	0.2387	0.2805	1.216	0.002016
4:117261321:T:C	4	117261321	C	0.0001352	0.6886	0.7024	0	0.609	0.2755	0.06905	1.149	0.02863	0.7483	0.2387	0.2805	1.216	0.002016
6:72035239:C:T	6	72035239	C	0.0001352	1.1172	0.711	0	1.223	0.4089	0.4217	2.025	0.003268	1.006	0.4192	0.1841	1.827	0.01748
6:72040511:A:G	6	72040511	A	0.0001352	1.1172	0.711	0	1.223	0.4089	0.4217	2.025	0.003268	1.006	0.4192	0.1841	1.827	0.01748
6:12486163:T:G	6	12486163	G	0.0001353	0.8405	0.3895	0	1.052	0.33	0.4054	1.699	0.001753	0.6707	0.2957	0.0912	1.25	0.02453
19:37886330:C:A	19	37886330	C	0.0001355	1.3681	0.5231	0	1.591	0.5004	0.6107	2.572	0.001798	1.133	0.5138	0.1259	2.14	0.02875
3:110892394:A:G	3	110892394	A	0.0001356	0.6751	0.7647	0	0.6147	0.2683	0.08884	1.141	0.0234	0.7215	0.2353	0.2603	1.183	0.002513
11:132732213:T:C	11	132732213	C	0.0001359	0.9159	0.6446	0	0.8075	0.336	0.1491	1.466	0.0175	1.029	0.3431	0.3564	1.701	0.003107
17:71573121:C:T	17	71573121	T	0.0001367	1.2562	0.5523	0	1.47	0.4877	0.5142	2.426	0.00304	1.077	0.4466	0.2016	1.952	0.01693
3:162382583:T:C	3	162382583	C	0.000137	-1.4001	0.8213	0	-1.321	0.5074	-2.316	-0.327	0.01016	-1.487	0.5319	-2.53	-0.4445	0.00576
2:228626019:A:G	2	228626019	A	0.0001371	-0.6987	0.4636	0	-0.5528	0.2706	-1.083	-0.02236	0.0429	-0.8223	0.249	-1.31	-0.3343	0.001161
4:130586659:GTCCAT:G	4	130586659	G	0.0001373	0.8212	0.4137	0	1.018	0.323	0.385	1.651	0.001971	0.6637	0.289	0.09716	1.23	0.02285
7:135829264:CT:C	7	135829264	C	0.0001375	-1.074	0.4883	0	-0.9251	0.3543	-1.62	-0.2306	0.009983	-1.33	0.4645	-2.24	-0.4193	0.004712
3:100901344:A:T	3	100901344	A	0.0001381	-0.8548	0.5795	0	-1.003	0.349	-1.687	-0.3185	0.004683	-0.7506	0.2927	-1.324	-0.1769	0.01118
3:128383478:T:C	3	128383478	C	0.0001384	0.7948	0.5234	0	0.7262	0.2346	0.2664	1.186	0.00236	1.053	0.4553	0.1604	1.945	0.02193
10:73071966:A:T	10	73071966	A	0.0001385	0.8235	0.4706	0	0.9959	0.3222	0.3644	1.627	0.002394	0.6825	0.2913	0.1116	1.254	0.02026
7:73973183:G:A	7	73973183	A	0.0001385	-1.0701	0.8869	0	-1.028	0.4078	-1.828	-0.2291	0.01275	-1.108	0.3872	-1.867	-0.3487	0.004745
8:104119364:A:G	8	104119364	G	0.0001386	0.9125	0.9368	0	0.9335	0.3573	0.2331	1.634	0.009938	0.8953	0.3226	0.2631	1.528	0.006107
8:104119689:A:G	8	104119689	G	0.0001386	0.9125	0.9368	0	0.9335	0.3573	0.2331	1.634	0.009938	0.8953	0.3226	0.2631	1.528	0.006107
8:104120935:T:C	8	104120935	C	0.0001386	0.9125	0.9368	0	0.9335	0.3573	0.2331	1.634	0.009938	0.8953	0.3226	0.2631	1.528	0.006107
22:51099671:T:C	22	51099671	C	0.0001388	-0.9133	0.9033	0	-0.8784	0.3741	-1.612	-0.1451	0.02024	-0.9376	0.3122	-1.55	-0.3256	0.003067
2:233314151:C:T	2	233314151	T	0.0001389	-0.6831	0.9472	0	-0.6704	0.2627	-1.185	-0.1555	0.01175	-0.6942	0.2453	-1.175	-0.2133	0.005207
3:162676082:T:C	3	162676082	C	0.0001393	-0.6519	0.5431	0	-0.7506	0.2359	-1.213	-0.2883	0.001788	-0.5422	0.2486	-1.029	-0.05505	0.03048
8:47311932:A:G	8	47311932	G	0.0001398	1.219	0.9404	0	1.197	0.4352	0.3435	2.05	0.006732	1.245	0.4724	0.3196	2.171	0.009127
8:47316494:G:A	8	47316494	A	0.0001398	1.219	0.9404	0	1.197	0.4352	0.3435	2.05	0.006732	1.245	0.4724	0.3196	2.171	0.009127
8:47319241:C:T	8	47319241	T	0.0001398	1.219	0.9404	0	1.197	0.4352	0.3435	2.05	0.006732	1.245	0.4724	0.3196	2.171	0.009127
8:47319736:C:T	8	47319736	T	0.0001398	1.219	0.9404	0	1.197	0.4352	0.3435	2.05	0.006732	1.245	0.4724	0.3196	2.171	0.009127
15:33212657:T:A	15	33212657	A	0.0001399	-0.6956	0.7991	0	-0.7455	0.268	-1.271	-0.2203	0.006121	-0.6523	0.2496	-1.142	-0.163	0.009759
6:77170414:T:C	6	77170414	T	0.00014	1.094	0.5495	0	0.9104	0.4202	0.08686	1.734	0.03189	1.255	0.3936	0.4836	2.026	0.001694
6:77174067:T:C	6	77174067	T	0.00014	1.094	0.5495	0	0.9104	0.4202	0.08686	1.734	0.03189	1.255	0.3936	0.4836	2.026	0.001694
6:15920884:A:T	6	15920884	T	0.0001401	0.7315	0.4047	0	0.5937	0.2535	0.09691	1.091	0.02053	0.9174	0.2944	0.3403	1.494	0.002145
14:61623514:A:T	14	61623514	T	0.0001403	-0.6692	0.575	0	-0.5661	0.2544	-1.065	-0.06737	0.02764	-0.7634	0.2431	-1.24	-0.287	0.00198
20:52944580:G:A	20	52944580	A	0.0001404	-1.0048	0.4823	0	-1.204	0.3873	-1.963	-0.4449	0.002262	-0.8322	0.3606	-1.539	-0.1254	0.02219
6:30356678:TA:T	6	30356678	TA	0.0001409	0.6431	0.7943	0	0.5922	0.2582	0.08605	1.098	0.02328	0.6812	0.2234	0.2434	1.119	0.002647
9:120019777:T:C	9	120019777	C	0.0001409	-0.8416	0.4923	0	-1.003	0.3227	-1.635	-0.3705	0.002267	-0.6988	0.3035	-1.294	-0.1039	0.02249
6:17580307:G:A	6	17580307	A	0.0001411	1.0473	0.9522	0	1.031	0.3866	0.2733	1.789	0.008522	1.064	0.3917	0.2963	1.832	0.007261
9:80877777:C:T	9	80877777	T	0.0001411	-1.0643	0.5797	0	-1.201	0.373	-1.932	-0.4701	0.001581	-0.8889	0.4225	-1.717	-0.06094	0.03679
9:80879999:AC:A	9	80879999	A	0.0001411	-1.0643	0.5797	0	-1.201	0.373	-1.932	-0.4701	0.001581	-0.8889	0.4225	-1.717	-0.06094	0.03679
19:37197601:G:C	19	37197601	C	0.0001413	0.8187	0.4177	0	0.6769	0.2773	0.1335	1.22	0.01584	1.033	0.3409	0.3646	1.701	0.002821
19:37197805:G:A	19	37197805	A	0.0001413	0.8187	0.4177	0	0.6769	0.2773	0.1335	1.22	0.01584	1.033	0.3409	0.3646	1.701	0.002821
19:37200719:T:C	19	37200719	C	0.0001413	0.8187	0.4177	0	0.6769	0.2773	0.1335	1.22	0.01584	1.033	0.3409	0.3646	1.701	0.002821
7:52298707:C:T	7	52298707	T	0.0001413	0.7147	0.9845	0	0.7183	0.2624	0.2039	1.233	0.006975	0.711	0.2689	0.184	1.238	0.008937
2:134907553:C:T	2	134907553	C	0.0001418	0.635	0.5144	0	0.5195	0.2433	0.04263	0.9964	0.03443	0.7375	0.2293	0.288	1.187	0.00155
20:2790725:CTTTTTTTTTTTTTTTT:C	20	2790725	C	0.0001423	-0.6054	0.5723	0	-0.5097	0.2325	-0.9654	-0.05391	0.02999	-0.6898	0.2183	-1.118	-0.2618	0.001865
4:160346886:T:G	4	160346886	G	0.0001423	-0.6316	0.417	0	-0.7738	0.2414	-1.247	-0.3006	0.001662	-0.5039	0.2287	-0.9522	-0.05566	0.02888
11:133896537:A:G	11	133896537	G	0.0001427	-0.836	0.5619	0	-1.006	0.3663	-1.724	-0.2876	0.006815	-0.7404	0.2748	-1.279	-0.2017	0.007747
1:215658430:A:G	1	215658430	G	0.0001428	-1.4478	0.253	23.46	-1.028	0.5025	-2.013	-0.04348	0.04251	-1.793	0.4421	-2.659	-0.9265	7.511e-05
1:215665352:G:A	1	215665352	A	0.0001428	-1.4478	0.253	23.46	-1.028	0.5025	-2.013	-0.04348	0.04251	-1.793	0.4421	-2.659	-0.9265	7.511e-05
1:215667023:C:T	1	215667023	T	0.0001428	-1.4478	0.253	23.46	-1.028	0.5025	-2.013	-0.04348	0.04251	-1.793	0.4421	-2.659	-0.9265	7.511e-05
1:215668577:T:G	1	215668577	G	0.0001428	-1.4478	0.253	23.46	-1.028	0.5025	-2.013	-0.04348	0.04251	-1.793	0.4421	-2.659	-0.9265	7.511e-05
14:24527538:G:A	14	24527538	A	0.000143	-0.8296	0.3723	0	-1.088	0.3626	-1.799	-0.3779	0.003157	-0.683	0.2731	-1.218	-0.1477	0.01332
18:76725624:A:C	18	76725624	C	0.0001431	-0.6488	0.9821	0	-0.6445	0.2559	-1.146	-0.143	0.01286	-0.6522	0.2289	-1.101	-0.2035	0.004912
4:168649530:T:C	4	168649530	C	0.0001437	-0.6192	0.6736	0	-0.6917	0.237	-1.156	-0.2271	0.004086	-0.5543	0.2242	-0.9937	-0.1149	0.01437
14:63595593:T:C	14	63595593	T	0.0001439	0.6921	0.3381	0	0.881	0.2684	0.3549	1.407	0.001291	0.5311	0.2478	0.04545	1.017	0.03346
7:9168502:G:A	7	9168502	A	0.0001444	-0.6619	0.8244	0	-0.6977	0.2374	-1.163	-0.2324	0.003834	-0.6202	0.2563	-1.123	-0.1178	0.01657
20:2459109:T:C	20	2459109	T	0.000145	-0.6184	0.4665	0	-0.7456	0.2388	-1.214	-0.2776	0.002165	-0.508	0.2224	-0.9438	-0.07212	0.02356
18:77641274:G:A	18	77641274	A	0.0001451	-0.9765	0.7125	0	-0.8728	0.3811	-1.62	-0.1259	0.02344	-1.063	0.3481	-1.745	-0.3805	0.002618
18:77645489:G:C	18	77645489	C	0.0001451	-0.9765	0.7125	0	-0.8728	0.3811	-1.62	-0.1259	0.02344	-1.063	0.3481	-1.745	-0.3805	0.002618
2:11247693:C:T	2	11247693	C	0.0001452	-0.7761	0.3939	0	-0.9453	0.2848	-1.504	-0.3871	0.001143	-0.5968	0.2932	-1.171	-0.02215	0.04331
14:62235949:G:A	14	62235949	A	0.0001453	1.0866	0.7693	0	1.199	0.4782	0.2618	2.136	0.01326	1.024	0.3569	0.3245	1.724	0.004623
14:62238011:C:T	14	62238011	T	0.0001453	1.0866	0.7693	0	1.199	0.4782	0.2618	2.136	0.01326	1.024	0.3569	0.3245	1.724	0.004623
14:62239918:CTTCTAA:C	14	62239918	C	0.0001453	1.0866	0.7693	0	1.199	0.4782	0.2618	2.136	0.01326	1.024	0.3569	0.3245	1.724	0.004623
14:62241288:C:CTCCAT	14	62241288	CTCCAT	0.0001453	1.0866	0.7693	0	1.199	0.4782	0.2618	2.136	0.01326	1.024	0.3569	0.3245	1.724	0.004623
14:62247896:G:A	14	62247896	A	0.0001453	1.0866	0.7693	0	1.199	0.4782	0.2618	2.136	0.01326	1.024	0.3569	0.3245	1.724	0.004623
14:62250133:A:T	14	62250133	T	0.0001453	1.0866	0.7693	0	1.199	0.4782	0.2618	2.136	0.01326	1.024	0.3569	0.3245	1.724	0.004623
17:79151746:T:C	17	79151746	C	0.0001453	0.7924	0.5617	0	0.6482	0.3245	0.01223	1.284	0.04762	0.894	0.2723	0.3602	1.428	0.001241
17:79152120:A:G	17	79152120	G	0.0001453	0.7924	0.5617	0	0.6482	0.3245	0.01223	1.284	0.04762	0.894	0.2723	0.3602	1.428	0.001241
21:40312391:A:G	21	40312391	G	0.0001455	0.7621	0.6635	0	0.6644	0.3012	0.07393	1.255	0.029	0.8401	0.269	0.3128	1.367	0.002098
4:79522598:T:C	4	79522598	C	0.0001456	-0.726	0.5191	0	-0.5915	0.283	-1.146	-0.03688	0.03834	-0.8389	0.2592	-1.347	-0.3308	0.001449
6:139341150:A:G	6	139341150	G	0.0001457	-0.699	0.9618	0	-0.6894	0.2712	-1.221	-0.158	0.01206	-0.7071	0.2505	-1.198	-0.2161	0.005318
2:11237706:G:A	2	11237706	A	0.0001459	-1.0523	0.9413	0	-1.071	0.3753	-1.806	-0.3352	0.004961	-1.03	0.4108	-1.835	-0.2245	0.0131
3:162748352:C:G	3	162748352	G	0.0001459	0.6508	0.8598	0	0.684	0.2542	0.1858	1.182	0.00796	0.6232	0.232	0.1685	1.078	0.007917
13:32707371:A:G	13	32707371	G	0.0001469	0.7459	0.876	0	0.7782	0.2852	0.2193	1.337	0.00714	0.7168	0.2711	0.1855	1.248	0.00893
5:11017715:CAT:C	5	11017715	CAT	0.0001469	0.8161	0.8764	0	0.85	0.306	0.2502	1.45	0.006201	0.7831	0.3021	0.1911	1.375	0.01033
6:94395229:C:A	6	94395229	A	0.0001469	-1.1418	0.7046	0	-1.246	0.4074	-2.045	-0.448	0.002641	-1.017	0.4459	-1.891	-0.143	0.02378
2:62016584:T:A	2	62016584	A	0.0001472	1.3294	0.8837	0	1.283	0.4724	0.3571	2.209	0.007415	1.386	0.5219	0.3635	2.409	0.008626
19:35323491:A:G	19	35323491	A	0.0001476	-0.6681	0.3245	0	-0.881	0.2787	-1.427	-0.3348	0.001913	-0.5268	0.2271	-0.9719	-0.08176	0.02149
2:179628517:G:A	2	179628517	A	0.0001482	-0.8179	0.8289	0	-0.8706	0.3255	-1.509	-0.2327	0.008336	-0.7767	0.2877	-1.341	-0.2128	0.007627
2:26197007:C:T	2	26197007	T	0.0001487	-1.2654	0.7129	0	-1.363	0.4262	-2.198	-0.5273	0.001703	-1.111	0.536	-2.161	-0.06026	0.03969
6:107140356:C:A	6	107140356	A	0.0001488	-1.002	0.6307	0	-0.8676	0.3847	-1.622	-0.1137	0.0256	-1.122	0.3634	-1.834	-0.4097	0.002349
13:34972260:G:T	13	34972260	T	0.0001489	-0.708	0.5564	0	-0.8357	0.2863	-1.397	-0.2745	0.004075	-0.6136	0.2462	-1.096	-0.1312	0.0136
10:67667210:C:T	10	67667210	C	0.000149	0.892	0.9671	0	0.8823	0.3325	0.2306	1.534	0.008856	0.9017	0.3327	0.2496	1.554	0.007391
3:162678736:A:G	3	162678736	G	0.000149	-0.8507	0.3333	0	-0.6587	0.2995	-1.246	-0.07165	0.02945	-1.096	0.3385	-1.759	-0.4323	0.001446
12:12746382:C:T	12	12746382	T	0.0001493	0.8002	0.8469	0	0.7525	0.3249	0.1156	1.389	0.02198	0.835	0.2775	0.2911	1.379	0.003007
8:142488123:A:G	8	142488123	G	0.0001497	0.7435	0.9083	0	0.7164	0.3062	0.1162	1.317	0.02069	0.7623	0.2553	0.262	1.263	0.003228
19:56469996:G:A	19	56469996	G	0.0001498	-0.621	0.937	0	-0.6077	0.2348	-1.068	-0.1475	0.01064	-0.6336	0.2286	-1.082	-0.1855	0.006188
20:2458160:T:C	20	2458160	T	0.0001498	-0.6194	0.5294	0	-0.729	0.2389	-1.197	-0.2609	0.002702	-0.5231	0.2239	-0.9619	-0.08437	0.02058
8:56825464:CCTTTA:C	8	56825464	C	0.0001498	1.2053	0.7926	0	1.314	0.5214	0.2924	2.336	0.01279	1.141	0.4011	0.3552	1.928	0.004965
1:7892109:T:A	1	7892109	A	0.0001499	-0.8563	0.7033	0	-0.7942	0.2785	-1.34	-0.2483	0.004984	-0.9755	0.386	-1.732	-0.2188	0.0124
6:139339101:C:CTT	6	139339101	CTT	0.0001499	-0.7028	0.9331	0	-0.7193	0.2703	-1.249	-0.1896	0.008661	-0.6881	0.2547	-1.187	-0.1889	0.007581
7:13267944:C:T	7	13267944	T	0.0001501	0.7185	0.643	0	0.8156	0.2825	0.2619	1.369	0.004482	0.639	0.2556	0.138	1.14	0.01335
3:162717307:A:C	3	162717307	C	0.0001503	-0.6286	0.981	0	-0.6246	0.2345	-1.084	-0.1649	0.008613	-0.6325	0.2345	-1.092	-0.1729	0.007681
8:119677543:G:A	8	119677543	A	0.0001504	0.6827	0.6941	0	0.7658	0.2776	0.2218	1.31	0.006546	0.6223	0.2367	0.1585	1.086	0.009313
3:179075944:T:TTTG	3	179075944	TTTG	0.0001507	-0.9929	0.752	0	-1.083	0.3871	-1.841	-0.324	0.00586	-0.9168	0.3559	-1.614	-0.2193	0.01081
6:77153903:G:A	6	77153903	G	0.0001508	1.1113	0.5045	0	0.9104	0.4202	0.08686	1.734	0.03189	1.302	0.4094	0.4991	2.104	0.001747
6:77169168:A:G	6	77169168	A	0.0001508	1.1113	0.5045	0	0.9104	0.4202	0.08686	1.734	0.03189	1.302	0.4094	0.4991	2.104	0.001747
15:33204856:T:C	15	33204856	C	0.0001509	-0.6467	0.6332	0	-0.5586	0.2514	-1.051	-0.06579	0.02786	-0.722	0.2324	-1.177	-0.2666	0.002205
7:52536592:A:C	7	52536592	C	0.0001509	0.6375	0.8397	0	0.6756	0.2526	0.1806	1.171	0.008331	0.6071	0.2255	0.1651	1.049	0.007788
18:75853064:G:A	18	75853064	G	0.0001511	0.7114	0.5852	0	0.8061	0.2556	0.3051	1.307	0.001962	0.6005	0.2767	0.05811	1.143	0.03136
13:94174427:G:T	13	94174427	T	0.0001512	1.3321	0.914	0	1.296	0.485	0.3452	2.246	0.008408	1.372	0.5103	0.3722	2.373	0.007853
13:54018006:C:A	13	54018006	A	0.0001514	0.6434	0.4964	0	0.512	0.2572	0.007855	1.016	0.04842	0.7449	0.2261	0.3017	1.188	0.001194
5:63433609:C:G	5	63433609	G	0.0001515	-0.7187	0.87	0	-0.6869	0.2717	-1.219	-0.1543	0.01255	-0.749	0.265	-1.268	-0.2296	0.005256
5:63467885:C:T	5	63467885	T	0.0001515	-0.7187	0.87	0	-0.6869	0.2717	-1.219	-0.1543	0.01255	-0.749	0.265	-1.268	-0.2296	0.005256
5:63507821:A:G	5	63507821	G	0.0001515	-0.7187	0.87	0	-0.6869	0.2717	-1.219	-0.1543	0.01255	-0.749	0.265	-1.268	-0.2296	0.005256
3:162616752:T:A	3	162616752	A	0.0001516	-0.78	0.9431	0	-0.7657	0.287	-1.328	-0.2033	0.008492	-0.7951	0.2955	-1.374	-0.2159	0.007827
4:160344391:T:A	4	160344391	A	0.0001516	-0.6367	0.3895	0	-0.7874	0.2427	-1.263	-0.3117	0.001463	-0.4979	0.233	-0.9546	-0.04121	0.034
4:160344392:C:A	4	160344392	A	0.0001516	-0.6367	0.3895	0	-0.7874	0.2427	-1.263	-0.3117	0.001463	-0.4979	0.233	-0.9546	-0.04121	0.034
4:160344620:T:C	4	160344620	C	0.0001516	-0.6367	0.3895	0	-0.7874	0.2427	-1.263	-0.3117	0.001463	-0.4979	0.233	-0.9546	-0.04121	0.034
4:160344695:G:A	4	160344695	A	0.0001516	-0.6367	0.3895	0	-0.7874	0.2427	-1.263	-0.3117	0.001463	-0.4979	0.233	-0.9546	-0.04121	0.034
4:160344788:T:C	4	160344788	C	0.0001516	-0.6367	0.3895	0	-0.7874	0.2427	-1.263	-0.3117	0.001463	-0.4979	0.233	-0.9546	-0.04121	0.034
4:160345058:C:T	4	160345058	T	0.0001516	-0.6367	0.3895	0	-0.7874	0.2427	-1.263	-0.3117	0.001463	-0.4979	0.233	-0.9546	-0.04121	0.034
4:160345144:C:T	4	160345144	T	0.0001516	-0.6367	0.3895	0	-0.7874	0.2427	-1.263	-0.3117	0.001463	-0.4979	0.233	-0.9546	-0.04121	0.034
4:160345273:A:G	4	160345273	G	0.0001516	-0.6367	0.3895	0	-0.7874	0.2427	-1.263	-0.3117	0.001463	-0.4979	0.233	-0.9546	-0.04121	0.034
4:160345462:A:G	4	160345462	G	0.0001516	-0.6367	0.3895	0	-0.7874	0.2427	-1.263	-0.3117	0.001463	-0.4979	0.233	-0.9546	-0.04121	0.034
4:160345480:A:G	4	160345480	G	0.0001516	-0.6367	0.3895	0	-0.7874	0.2427	-1.263	-0.3117	0.001463	-0.4979	0.233	-0.9546	-0.04121	0.034
4:160345745:A:ATG	4	160345745	ATG	0.0001516	-0.6367	0.3895	0	-0.7874	0.2427	-1.263	-0.3117	0.001463	-0.4979	0.233	-0.9546	-0.04121	0.034
4:160345920:T:C	4	160345920	C	0.0001516	-0.6367	0.3895	0	-0.7874	0.2427	-1.263	-0.3117	0.001463	-0.4979	0.233	-0.9546	-0.04121	0.034
4:160345948:C:A	4	160345948	A	0.0001516	-0.6367	0.3895	0	-0.7874	0.2427	-1.263	-0.3117	0.001463	-0.4979	0.233	-0.9546	-0.04121	0.034
4:160346026:G:T	4	160346026	T	0.0001516	-0.6367	0.3895	0	-0.7874	0.2427	-1.263	-0.3117	0.001463	-0.4979	0.233	-0.9546	-0.04121	0.034
4:160346303:G:C	4	160346303	C	0.0001516	-0.6367	0.3895	0	-0.7874	0.2427	-1.263	-0.3117	0.001463	-0.4979	0.233	-0.9546	-0.04121	0.034
4:160346744:T:C	4	160346744	C	0.0001516	-0.6367	0.3895	0	-0.7874	0.2427	-1.263	-0.3117	0.001463	-0.4979	0.233	-0.9546	-0.04121	0.034
4:160346756:A:G	4	160346756	G	0.0001516	-0.6367	0.3895	0	-0.7874	0.2427	-1.263	-0.3117	0.001463	-0.4979	0.233	-0.9546	-0.04121	0.034
20:52947456:G:A	20	52947456	A	0.0001519	-0.9488	0.3876	0	-1.204	0.3873	-1.963	-0.4449	0.002262	-0.7653	0.3284	-1.409	-0.1217	0.02092
1:195251216:G:A	1	195251216	A	0.0001521	0.998	0.6825	0	1.107	0.3747	0.3731	1.842	0.003643	0.8914	0.3706	0.165	1.618	0.0172
12:52698256:A:T	12	52698256	A	0.0001521	-0.9159	0.7456	0	-0.8268	0.3659	-1.544	-0.1098	0.02531	-0.985	0.3222	-1.616	-0.3535	0.002584
14:61624070:A:G	14	61624070	G	0.0001523	-0.6711	0.6713	0	-0.5926	0.2561	-1.095	-0.09073	0.02206	-0.7431	0.2454	-1.224	-0.2621	0.002832
16:21026130:T:C	16	21026130	C	0.0001525	-1.3205	0.45	0	-1.602	0.5103	-2.602	-0.6015	0.002058	-1.074	0.4776	-2.011	-0.1384	0.02571
5:72130677:A:AT	5	72130677	AT	0.0001526	0.7746	0.9425	0	0.7572	0.3168	0.1362	1.378	0.01814	0.7871	0.2679	0.262	1.312	0.003746
18:62205743:C:T	18	62205743	T	0.0001527	-0.6555	0.6781	0	-0.5801	0.251	-1.072	-0.0882	0.02222	-0.724	0.2391	-1.193	-0.2553	0.002838
3:87539608:C:CA	3	87539608	CA	0.0001529	-0.8623	0.8103	0	-0.8055	0.3284	-1.449	-0.1618	0.01536	-0.9149	0.3161	-1.534	-0.2954	0.00428
7:141762625:A:G	7	141762625	G	0.0001529	1.0682	0.6253	0	1.199	0.389	0.4369	1.962	0.002453	0.9231	0.4098	0.1199	1.726	0.02552
12:46166436:A:G	12	46166436	A	0.0001531	-1.1337	0.9004	0	-1.097	0.4191	-1.919	-0.2759	0.009776	-1.172	0.428	-2.011	-0.3335	0.006797
12:46182415:T:C	12	46182415	T	0.0001531	-1.1337	0.9004	0	-1.097	0.4191	-1.919	-0.2759	0.009776	-1.172	0.428	-2.011	-0.3335	0.006797
12:46187129:C:CT	12	46187129	C	0.0001531	-1.1337	0.9004	0	-1.097	0.4191	-1.919	-0.2759	0.009776	-1.172	0.428	-2.011	-0.3335	0.006797
12:46188126:G:A	12	46188126	G	0.0001531	-1.1337	0.9004	0	-1.097	0.4191	-1.919	-0.2759	0.009776	-1.172	0.428	-2.011	-0.3335	0.006797
5:63848283:AT:A	5	63848283	A	0.0001535	-0.7045	0.3267	0	-0.8996	0.2724	-1.433	-0.3658	0.001205	-0.5337	0.2549	-1.033	-0.03415	0.03771
16:54940880:G:T	16	54940880	T	0.0001536	0.6286	0.7101	0	0.563	0.2424	0.08786	1.038	0.02161	0.6867	0.228	0.2398	1.134	0.002984
16:54957174:C:T	16	54957174	T	0.0001539	0.6296	0.7883	0	0.5831	0.2401	0.1126	1.054	0.01637	0.6725	0.2307	0.2204	1.125	0.004019
3:154514285:T:A	3	154514285	A	0.0001539	-1.1026	0.5718	0	-1.296	0.4493	-2.177	-0.4155	0.004514	-0.9623	0.3827	-1.712	-0.2123	0.01282
3:154518868:C:T	3	154518868	T	0.0001539	-1.1026	0.5718	0	-1.296	0.4493	-2.177	-0.4155	0.004514	-0.9623	0.3827	-1.712	-0.2123	0.01282
11:122384095:A:G	11	122384095	G	0.0001541	0.6662	0.9326	0	0.6805	0.2438	0.2026	1.158	0.005966	0.6507	0.2545	0.1519	1.15	0.01142
16:17599030:T:C	16	17599030	C	0.0001543	0.865	0.6437	0	0.957	0.303	0.3631	1.551	0.001931	0.7435	0.3483	0.06082	1.426	0.03419
3:162729993:C:T	3	162729993	T	0.0001544	-0.6261	0.8057	0	-0.667	0.2346	-1.127	-0.2072	0.005115	-0.5856	0.2334	-1.043	-0.128	0.01304
6:33733792:C:T	6	33733792	T	0.0001545	-1.222	0.6794	0	-1.09	0.4541	-1.98	-0.2001	0.01764	-1.357	0.4594	-2.257	-0.4561	0.003583
12:21238290:T:G	12	21238290	G	0.000155	0.9708	0.5977	0	1.094	0.3469	0.4136	1.774	0.00197	0.8219	0.3814	0.07446	1.569	0.03251
11:58696158:T:C	11	58696158	C	0.0001554	-1.2068	0.7779	0	-1.296	0.4492	-2.176	-0.415	0.004527	-1.116	0.4533	-2.004	-0.2277	0.01478
11:58698317:C:T	11	58698317	T	0.0001554	-1.2068	0.7779	0	-1.296	0.4492	-2.176	-0.415	0.004527	-1.116	0.4533	-2.004	-0.2277	0.01478
11:58700008:C:T	11	58700008	T	0.0001554	-1.2068	0.7779	0	-1.296	0.4492	-2.176	-0.415	0.004527	-1.116	0.4533	-2.004	-0.2277	0.01478
8:47226245:T:C	8	47226245	C	0.0001556	1.1994	0.8964	0	1.162	0.4279	0.3237	2.001	0.007403	1.245	0.4724	0.3196	2.171	0.009127
8:47231921:A:C	8	47231921	C	0.0001556	1.1994	0.8964	0	1.162	0.4279	0.3237	2.001	0.007403	1.245	0.4724	0.3196	2.171	0.009127
8:47233707:G:A	8	47233707	A	0.0001556	1.1994	0.8964	0	1.162	0.4279	0.3237	2.001	0.007403	1.245	0.4724	0.3196	2.171	0.009127
8:47241763:G:T	8	47241763	T	0.0001556	1.1994	0.8964	0	1.162	0.4279	0.3237	2.001	0.007403	1.245	0.4724	0.3196	2.171	0.009127
8:47242136:G:A	8	47242136	A	0.0001556	1.1994	0.8964	0	1.162	0.4279	0.3237	2.001	0.007403	1.245	0.4724	0.3196	2.171	0.009127
8:47242139:C:T	8	47242139	T	0.0001556	1.1994	0.8964	0	1.162	0.4279	0.3237	2.001	0.007403	1.245	0.4724	0.3196	2.171	0.009127
10:54600513:A:G	10	54600513	A	0.0001562	0.7128	0.7519	0	0.6335	0.3139	0.01839	1.249	0.04538	0.7576	0.2358	0.2955	1.22	0.001562
5:62172143:T:A	5	62172143	T	0.0001563	0.6376	0.4943	0	0.512	0.2494	0.02321	1.001	0.04187	0.7434	0.2289	0.2947	1.192	0.001398
7:2675756:T:C	7	2675756	T	0.0001564	0.7633	0.4756	0	0.91	0.2882	0.3451	1.475	0.001939	0.6219	0.2829	0.06738	1.176	0.02925
11:8401421:G:A	11	8401421	A	0.0001566	1.1047	0.3693	0	1.476	0.5064	0.4831	2.468	0.004134	0.9193	0.3578	0.218	1.621	0.01103
2:58068825:A:G	2	58068825	G	0.0001572	0.8489	0.7901	0	0.788	0.3207	0.1594	1.417	0.01518	0.9076	0.3147	0.2907	1.524	0.004423
9:102430498:A:G	9	102430498	G	0.0001573	0.709	0.3945	0	0.8734	0.2692	0.3458	1.401	0.001459	0.5538	0.2616	0.04114	1.067	0.03565
19:37910021:G:T	19	37910021	G	0.0001574	1.3385	0.475	0	1.591	0.5004	0.6107	2.572	0.001798	1.085	0.5014	0.1026	2.068	0.03177
19:37918047:C:CCT	19	37918047	C	0.0001574	1.3385	0.475	0	1.591	0.5004	0.6107	2.572	0.001798	1.085	0.5014	0.1026	2.068	0.03177
19:37918609:C:T	19	37918609	C	0.0001574	1.3385	0.475	0	1.591	0.5004	0.6107	2.572	0.001798	1.085	0.5014	0.1026	2.068	0.03177
13:53599230:AT:A	13	53599230	A	0.0001577	1.0072	0.6635	0	1.155	0.4318	0.3083	2.001	0.008354	0.9162	0.3388	0.2522	1.58	0.007516
14:61624024:T:C	14	61624024	C	0.0001582	-0.6626	0.6392	0	-0.5786	0.2508	-1.07	-0.08717	0.02244	-0.7431	0.2454	-1.224	-0.2621	0.002832
14:61624180:C:T	14	61624180	T	0.0001582	-0.6626	0.6392	0	-0.5786	0.2508	-1.07	-0.08717	0.02244	-0.7431	0.2454	-1.224	-0.2621	0.002832
14:61624181:A:G	14	61624181	G	0.0001582	-0.6626	0.6392	0	-0.5786	0.2508	-1.07	-0.08717	0.02244	-0.7431	0.2454	-1.224	-0.2621	0.002832
9:14851617:T:C	9	14851617	T	0.0001584	0.6101	0.909	0	0.5885	0.2487	0.1011	1.076	0.01928	0.6259	0.2124	0.2097	1.042	0.003644
3:128413808:T:C	3	128413808	T	0.0001588	0.5905	0.7403	0	0.6469	0.2312	0.1937	1.1	0.005843	0.5429	0.2122	0.127	0.9587	0.01136
3:128414018:A:G	3	128414018	A	0.0001588	0.5905	0.7403	0	0.6469	0.2312	0.1937	1.1	0.005843	0.5429	0.2122	0.127	0.9587	0.01136
3:128414134:A:G	3	128414134	A	0.0001588	0.5905	0.7403	0	0.6469	0.2312	0.1937	1.1	0.005843	0.5429	0.2122	0.127	0.9587	0.01136
9:104873300:T:G	9	104873300	G	0.0001589	0.7444	0.8281	0	0.7882	0.2821	0.2353	1.341	0.00591	0.7026	0.2755	0.1627	1.243	0.01161
4:142087631:G:T	4	142087631	T	0.0001591	0.8464	0.7054	0	0.9327	0.3199	0.3058	1.56	0.004112	0.7632	0.3141	0.1476	1.379	0.01611
19:37378245:T:TAA	19	37378245	TAA	0.0001599	0.9098	0.4562	0	0.7429	0.329	0.09798	1.388	0.02545	1.103	0.354	0.4094	1.797	0.00214
2:21821390:A:G	2	21821390	A	0.0001599	-0.7486	0.5505	0	-0.6164	0.2972	-1.199	-0.0339	0.03985	-0.8546	0.2662	-1.376	-0.3329	0.001577
2:21821796:T:A	2	21821796	T	0.0001599	-0.7486	0.5505	0	-0.6164	0.2972	-1.199	-0.0339	0.03985	-0.8546	0.2662	-1.376	-0.3329	0.001577
19:17777778:A:C	19	17777778	C	0.00016	1.1714	0.3345	0	0.872	0.4388	0.01187	1.732	0.0488	1.471	0.4389	0.6103	2.331	0.0009877
3:162648828:G:A	3	162648828	A	0.0001602	-0.8279	0.3514	0	-0.6502	0.2906	-1.22	-0.08067	0.02677	-1.063	0.3343	-1.718	-0.4075	0.001749
3:8666251:T:C	3	8666251	C	0.0001602	0.6357	0.7848	0	0.589	0.2401	0.1184	1.06	0.01534	0.681	0.2363	0.2178	1.144	0.004452
5:123104440:GT:G	5	123104440	G	0.0001602	0.7247	0.9073	0	0.7008	0.2809	0.1503	1.251	0.01371	0.7456	0.263	0.2301	1.261	0.005129
5:2336685:T:C	5	2336685	T	0.0001605	0.8256	0.6093	0	0.9329	0.3032	0.3387	1.527	0.002499	0.7091	0.3159	0.08986	1.328	0.02606
7:8505405:G:A	7	8505405	A	0.0001608	0.6164	0.3091	3.33	0.7989	0.2412	0.3261	1.272	0.001171	0.4702	0.2151	0.0485	0.8918	0.03019
8:142099270:T:C	8	142099270	C	0.0001608	0.6308	0.3481	0	0.4772	0.234	0.01859	0.9358	0.04322	0.791	0.2389	0.3228	1.259	0.001128
1:205561511:T:A	1	205561511	T	0.0001611	0.8178	0.4707	0	0.6692	0.299	0.08311	1.255	0.02675	0.9823	0.3146	0.3656	1.599	0.002103
1:38735751:G:C	1	38735751	G	0.0001611	-0.6855	0.5962	0	-0.5958	0.2483	-1.082	-0.1091	0.01769	-0.7888	0.2665	-1.311	-0.2665	0.003506
12:87985838:C:T	12	87985838	T	0.0001611	-0.6289	0.7779	0	-0.681	0.2488	-1.169	-0.1933	0.006981	-0.5865	0.2245	-1.026	-0.1465	0.009767
12:130497404:TGATA:T	12	130497404	T	0.0001615	0.8862	0.7055	0	0.8065	0.3156	0.1881	1.425	0.01162	0.9851	0.3517	0.2957	1.674	0.005675
6:138426032:C:T	6	138426032	C	0.0001615	-1.2015	0.6617	0	-1.36	0.4824	-2.305	-0.4144	0.005491	-1.079	0.424	-1.91	-0.2475	0.01184
14:50240583:C:T	14	50240583	T	0.000162	-1.1249	0.8853	0	-1.069	0.4888	-2.027	-0.1108	0.03037	-1.158	0.3764	-1.896	-0.4203	0.00243
21:40311493:G:T	21	40311493	T	0.0001624	0.7481	0.9017	0	0.7214	0.2936	0.146	1.297	0.01518	0.7706	0.2691	0.2432	1.298	0.004701
21:40312207:T:C	21	40312207	C	0.0001624	0.7481	0.9017	0	0.7214	0.2936	0.146	1.297	0.01518	0.7706	0.2691	0.2432	1.298	0.004701
3:140817949:TAATACTGTTAC:T	3	140817949	T	0.0001624	-1.2736	0.9695	0	-1.259	0.5104	-2.259	-0.2587	0.0148	-1.285	0.4504	-2.167	-0.402	0.004859
20:2459428:T:C	20	2459428	C	0.0001627	0.6143	0.8125	0	0.5686	0.2524	0.07393	1.063	0.02576	0.647	0.2133	0.2291	1.065	0.002781
6:104488492:A:C	6	104488492	C	0.0001631	-0.7336	0.6443	0	-0.8203	0.2704	-1.35	-0.2904	0.002862	-0.6405	0.2802	-1.19	-0.09142	0.02344
4:96442046:G:A	4	96442046	A	0.0001632	0.6532	0.9792	0	0.6583	0.2604	0.1479	1.169	0.01255	0.6492	0.2321	0.1942	1.104	0.005743
7:6983412:T:A	7	6983412	A	0.0001634	0.6508	0.6658	0	0.5702	0.2542	0.07197	1.068	0.02641	0.7198	0.2352	0.2588	1.181	0.002559
22:46843801:G:A	22	46843801	A	0.0001636	-1.0838	0.4117	0	-1.355	0.438	-2.213	-0.4964	0.002374	-0.8784	0.3811	-1.625	-0.1314	0.02235
11:134226862:T:C	11	134226862	C	0.0001637	0.7893	0.5195	0	0.9576	0.3348	0.3014	1.614	0.00486	0.6812	0.2684	0.1551	1.207	0.01202
4:117251026:G:T	4	117251026	T	0.0001638	0.6847	0.6811	0	0.5971	0.28	0.0484	1.146	0.03462	0.7483	0.2387	0.2805	1.216	0.002016
4:117251207:C:T	4	117251207	T	0.0001638	0.6847	0.6811	0	0.5971	0.28	0.0484	1.146	0.03462	0.7483	0.2387	0.2805	1.216	0.002016
4:117252491:T:C	4	117252491	C	0.0001638	0.6847	0.6811	0	0.5971	0.28	0.0484	1.146	0.03462	0.7483	0.2387	0.2805	1.216	0.002016
4:117253011:A:T	4	117253011	T	0.0001638	0.6847	0.6811	0	0.5971	0.28	0.0484	1.146	0.03462	0.7483	0.2387	0.2805	1.216	0.002016
4:117253178:A:T	4	117253178	T	0.0001638	0.6847	0.6811	0	0.5971	0.28	0.0484	1.146	0.03462	0.7483	0.2387	0.2805	1.216	0.002016
4:117253935:G:T	4	117253935	T	0.0001638	0.6847	0.6811	0	0.5971	0.28	0.0484	1.146	0.03462	0.7483	0.2387	0.2805	1.216	0.002016
4:117254104:T:C	4	117254104	C	0.0001638	0.6847	0.6811	0	0.5971	0.28	0.0484	1.146	0.03462	0.7483	0.2387	0.2805	1.216	0.002016
4:117254617:A:G	4	117254617	G	0.0001638	0.6847	0.6811	0	0.5971	0.28	0.0484	1.146	0.03462	0.7483	0.2387	0.2805	1.216	0.002016
18:75226092:T:C	18	75226092	T	0.0001639	-0.6235	0.6806	0	-0.5506	0.2423	-1.026	-0.07556	0.02457	-0.6871	0.2264	-1.131	-0.2434	0.002773
13:94176177:T:C	13	94176177	C	0.0001651	1.3545	0.8572	0	1.296	0.485	0.3452	2.246	0.008408	1.426	0.5358	0.3758	2.476	0.008508
17:79142519:G:C	17	79142519	C	0.0001652	0.8424	0.793	0	0.905	0.327	0.2642	1.546	0.006379	0.7874	0.3065	0.1866	1.388	0.01104
17:79143052:C:G	17	79143052	G	0.0001652	0.8424	0.793	0	0.905	0.327	0.2642	1.546	0.006379	0.7874	0.3065	0.1866	1.388	0.01104
17:79143368:T:G	17	79143368	G	0.0001652	0.8424	0.793	0	0.905	0.327	0.2642	1.546	0.006379	0.7874	0.3065	0.1866	1.388	0.01104
8:47241121:C:T	8	47241121	T	0.0001652	1.1837	0.9406	0	1.162	0.4279	0.3237	2.001	0.007403	1.209	0.4629	0.3015	2.116	0.0098
6:70813146:A:G	6	70813146	G	0.0001656	-0.6806	0.4796	0	-0.8423	0.2915	-1.414	-0.2709	0.004458	-0.5797	0.2303	-1.031	-0.1283	0.01273
6:12496028:A:C	6	12496028	C	0.000166	0.6482	0.8595	0	0.6141	0.2582	0.108	1.12	0.0187	0.6754	0.2309	0.2228	1.128	0.003906
10:54617726:A:G	10	54617726	A	0.0001661	0.6995	0.7571	0	0.6353	0.2785	0.08946	1.181	0.02399	0.7509	0.2493	0.2622	1.24	0.002982
7:13269300:C:T	7	13269300	T	0.0001662	0.7453	0.7428	0	0.8114	0.2824	0.258	1.365	0.004666	0.6815	0.2775	0.1375	1.225	0.01505
7:158511210:G:T	7	158511210	T	0.0001667	0.691	0.5784	0	0.8032	0.2729	0.2683	1.338	0.003782	0.5983	0.248	0.1122	1.084	0.01689
19:55969279:G:C	19	55969279	C	0.0001668	1.0203	0.7783	0	1.08	0.3441	0.4055	1.754	0.00206	0.9228	0.4399	0.06068	1.785	0.03735
18:3484307:T:C	18	3484307	T	0.000167	-0.6724	0.8848	0	-0.6414	0.2789	-1.188	-0.09474	0.0229	-0.694	0.2326	-1.15	-0.2381	0.003256
8:142556805:A:C	8	142556805	A	0.0001671	0.6695	0.508	0	0.5539	0.2492	0.0654	1.042	0.02781	0.7894	0.2539	0.2918	1.287	0.002192
9:125081243:G:C	9	125081243	C	0.0001676	-0.7669	0.5632	0	-0.9142	0.3263	-1.554	-0.2747	0.005773	-0.6727	0.2609	-1.184	-0.1614	0.01074
4:83482583:C:G	4	83482583	G	0.0001683	-0.6623	0.8497	0	-0.699	0.2616	-1.212	-0.1862	0.008416	-0.632	0.238	-1.098	-0.1655	0.008656
1:27735922:CAAAAAAAAAAA:C	1	27735922	C	0.0001684	-0.693	0.8052	0	-0.7479	0.2889	-1.314	-0.1817	0.01061	-0.6554	0.2391	-1.124	-0.1866	0.006772
6:103037558:G:A	6	103037558	A	0.0001685	1.2031	0.9776	0	1.194	0.4555	0.3017	2.087	0.009669	1.212	0.4491	0.3321	2.092	0.007625
7:6985071:G:A	7	6985071	G	0.0001686	0.6194	0.5924	0	0.5242	0.2423	0.04923	0.9991	0.03217	0.701	0.2244	0.2611	1.141	0.002095
7:6985644:G:C	7	6985644	G	0.0001686	0.6194	0.5924	0	0.5242	0.2423	0.04923	0.9991	0.03217	0.701	0.2244	0.2611	1.141	0.002095
7:6986749:T:G	7	6986749	T	0.0001686	0.6194	0.5924	0	0.5242	0.2423	0.04923	0.9991	0.03217	0.701	0.2244	0.2611	1.141	0.002095
2:37244322:A:G	2	37244322	A	0.0001699	0.6594	0.8549	0	0.6229	0.2658	0.1019	1.144	0.02048	0.6876	0.2334	0.23	1.145	0.003664
2:34236712:A:C	2	34236712	C	0.00017	-1.2294	0.5507	0	-1.437	0.4774	-2.373	-0.5018	0.003071	-1.046	0.4488	-1.926	-0.1666	0.02088
7:25344021:A:G	7	25344021	G	0.0001701	-0.8425	0.8009	0	-0.7794	0.3359	-1.438	-0.1211	0.02171	-0.8931	0.3008	-1.483	-0.3037	0.0034
11:19109535:A:C	11	19109535	C	0.0001706	0.6417	0.7849	0	0.6934	0.255	0.1936	1.193	0.00734	0.5997	0.2298	0.1493	1.05	0.009847
11:19109704:A:C	11	19109704	C	0.0001706	0.6417	0.7849	0	0.6934	0.255	0.1936	1.193	0.00734	0.5997	0.2298	0.1493	1.05	0.009847
11:19110064:T:C	11	19110064	C	0.0001706	0.6417	0.7849	0	0.6934	0.255	0.1936	1.193	0.00734	0.5997	0.2298	0.1493	1.05	0.009847
6:71950242:G:A	6	71950242	A	0.0001707	0.6741	0.6987	0	0.7343	0.2373	0.2692	1.199	0.002368	0.594	0.2739	0.05717	1.131	0.03146
5:5166195:A:T	5	5166195	T	0.000171	0.6216	0.4255	0	0.4827	0.2403	0.01171	0.9538	0.04643	0.7467	0.228	0.2998	1.194	0.001274
7:158509080:C:T	7	158509080	T	0.0001711	0.6921	0.8315	0	0.737	0.2801	0.1881	1.286	0.009418	0.6579	0.2444	0.1789	1.137	0.007788
7:158509098:A:C	7	158509098	C	0.0001711	0.6921	0.8315	0	0.737	0.2801	0.1881	1.286	0.009418	0.6579	0.2444	0.1789	1.137	0.007788
7:158509351:G:A	7	158509351	A	0.0001711	0.6921	0.8315	0	0.737	0.2801	0.1881	1.286	0.009418	0.6579	0.2444	0.1789	1.137	0.007788
7:2035814:G:C	7	2035814	C	0.0001713	-0.6456	0.4423	0	-0.7882	0.2529	-1.284	-0.2925	0.002206	-0.5234	0.2341	-0.9823	-0.06459	0.02662
9:34561468:T:C	9	34561468	C	0.0001719	1.1211	0.6814	0	0.9882	0.4403	0.1252	1.851	0.02633	1.234	0.4058	0.4387	2.029	0.002719
14:77318518:T:G	14	77318518	G	0.0001726	0.8222	0.6227	0	0.6996	0.3316	0.04965	1.35	0.0366	0.9168	0.2914	0.3457	1.488	0.001943
20:47146053:T:C	20	47146053	C	0.0001728	0.6209	0.9742	0	0.626	0.2284	0.1784	1.074	0.006894	0.6153	0.2396	0.1456	1.085	0.01108
5:2345467:G:A	5	2345467	G	0.000173	0.8272	0.4628	0	0.978	0.3012	0.3877	1.568	0.001447	0.6538	0.3229	0.02094	1.287	0.04441
7:76351568:G:T	7	76351568	T	0.0001731	-0.6474	0.529	0	-0.5462	0.2357	-1.008	-0.08419	0.0219	-0.7638	0.2528	-1.259	-0.2683	0.002894
21:19046075:G:T	21	19046075	T	0.0001733	0.5777	0.6379	0	0.5015	0.2234	0.06368	0.9393	0.02628	0.6465	0.2122	0.2306	1.062	0.002674
8:18803770:T:C	8	18803770	C	0.0001735	1.1027	0.6301	0	1.248	0.421	0.4227	2.073	0.003551	0.965	0.4099	0.1616	1.768	0.01967
16:85356074:G:T	16	85356074	T	0.0001737	-0.9362	0.582	0	-0.784	0.3723	-1.514	-0.05435	0.03693	-1.06	0.3358	-1.718	-0.4014	0.001888
3:162707045:A:G	3	162707045	G	0.0001738	-0.6247	0.7979	0	-0.667	0.2346	-1.127	-0.2072	0.005115	-0.5818	0.236	-1.044	-0.1192	0.01467
13:34972177:A:T	13	34972177	T	0.000174	-0.7005	0.5378	0	-0.834	0.286	-1.394	-0.2734	0.004108	-0.6015	0.2462	-1.084	-0.119	0.01555
3:179096794:AC:A	3	179096794	A	0.0001743	-0.9378	0.934	0	-0.9582	0.3508	-1.646	-0.2706	0.00709	-0.9168	0.3559	-1.614	-0.2193	0.01081
3:179102263:T:G	3	179102263	G	0.0001743	-0.9378	0.934	0	-0.9582	0.3508	-1.646	-0.2706	0.00709	-0.9168	0.3559	-1.614	-0.2193	0.01081
3:179102264:T:G	3	179102264	G	0.0001743	-0.9378	0.934	0	-0.9582	0.3508	-1.646	-0.2706	0.00709	-0.9168	0.3559	-1.614	-0.2193	0.01081
3:179102265:T:A	3	179102265	A	0.0001743	-0.9378	0.934	0	-0.9582	0.3508	-1.646	-0.2706	0.00709	-0.9168	0.3559	-1.614	-0.2193	0.01081
3:179102266:ACCT:A	3	179102266	A	0.0001743	-0.9378	0.934	0	-0.9582	0.3508	-1.646	-0.2706	0.00709	-0.9168	0.3559	-1.614	-0.2193	0.01081
3:179102270:ATTTT:A	3	179102270	A	0.0001743	-0.9378	0.934	0	-0.9582	0.3508	-1.646	-0.2706	0.00709	-0.9168	0.3559	-1.614	-0.2193	0.01081
3:179102762:C:T	3	179102762	T	0.0001743	-0.9378	0.934	0	-0.9582	0.3508	-1.646	-0.2706	0.00709	-0.9168	0.3559	-1.614	-0.2193	0.01081
7:9169394:T:G	7	9169394	G	0.0001744	-0.6522	0.8083	0	-0.6917	0.238	-1.158	-0.2252	0.004237	-0.6072	0.2543	-1.106	-0.1088	0.01802
7:7473301:T:TC	7	7473301	TC	0.0001748	1.191	0.7519	0	1.308	0.4876	0.3518	2.263	0.00818	1.105	0.418	0.286	1.924	0.008934
3:179054443:A:G	3	179054443	G	0.0001749	-0.9939	0.9199	0	-1.028	0.43	-1.87	-0.1849	0.01814	-0.9731	0.3362	-1.632	-0.3142	0.004279
3:162361754:C:T	3	162361754	T	0.0001759	-1.3611	0.91	0	-1.321	0.5074	-2.316	-0.327	0.01016	-1.403	0.519	-2.421	-0.3863	0.007521
3:162367028:T:C	3	162367028	C	0.0001759	-1.3611	0.91	0	-1.321	0.5074	-2.316	-0.327	0.01016	-1.403	0.519	-2.421	-0.3863	0.007521
12:130497257:A:T	12	130497257	T	0.0001764	0.9505	0.8432	0	0.9103	0.3249	0.2734	1.547	0.005785	1.013	0.405	0.219	1.806	0.01331
12:130497259:C:T	12	130497259	T	0.0001764	0.9505	0.8432	0	0.9103	0.3249	0.2734	1.547	0.005785	1.013	0.405	0.219	1.806	0.01331
5:72202811:G:GT	5	72202811	GT	0.0001767	0.8617	0.6115	0	1.022	0.3904	0.2571	1.787	0.009764	0.7767	0.2842	0.2197	1.334	0.006919
3:162500842:T:C	3	162500842	C	0.0001779	-0.6415	0.5514	0	-0.739	0.2368	-1.203	-0.2749	0.002179	-0.5349	0.2476	-1.02	-0.04964	0.0321
15:36623211:A:C	15	36623211	C	0.0001782	0.8008	0.8177	0	0.8393	0.2712	0.3077	1.371	0.002368	0.7378	0.3469	0.05778	1.418	0.03486
2:186278968:A:C	2	186278968	C	0.0001783	0.8432	0.9822	0	0.8492	0.3505	0.1621	1.536	0.01665	0.839	0.2934	0.264	1.414	0.004755
7:158508697:A:AT	7	158508697	AT	0.0001783	0.694	0.5861	0	0.8032	0.2729	0.2683	1.338	0.003782	0.6009	0.2521	0.1067	1.095	0.01823
21:40308256:C:T	21	40308256	T	0.0001784	0.7477	0.6567	0	0.6453	0.3048	0.04795	1.243	0.03594	0.8245	0.2639	0.3072	1.342	0.002088
5:177686900:C:T	5	177686900	T	0.0001789	1.1807	0.9704	0	1.166	0.5052	0.1761	2.157	0.02239	1.19	0.4031	0.4001	1.98	0.003584
7:62675337:T:A	7	62675337	A	0.0001792	-0.7632	0.7543	0	-0.8133	0.2591	-1.321	-0.3054	0.002058	-0.6821	0.3296	-1.328	-0.036	0.04
2:62031711:A:C	2	62031711	C	0.0001795	1.2323	0.7044	0	1.131	0.4237	0.3003	1.961	0.008482	1.386	0.5219	0.3635	2.409	0.008626
15:33228334:T:A	15	33228334	A	0.0001796	-0.6442	0.9315	0	-0.6595	0.247	-1.144	-0.1754	0.008445	-0.6299	0.2396	-1.099	-0.1604	0.009317
15:33230400:T:G	15	33230400	G	0.0001796	-0.6442	0.9315	0	-0.6595	0.247	-1.144	-0.1754	0.008445	-0.6299	0.2396	-1.099	-0.1604	0.009317
11:117334885:C:A	11	117334885	A	0.0001797	-0.7145	0.9199	0	-0.6943	0.2769	-1.237	-0.1516	0.01326	-0.7327	0.2631	-1.248	-0.2171	0.005942
14:63013857:A:C	14	63013857	C	0.0001802	-0.7392	0.9578	0	-0.7282	0.2866	-1.29	-0.1664	0.01212	-0.7491	0.2722	-1.283	-0.2156	0.006544
4:26864316:A:T	4	26864316	T	0.0001802	1.1546	0.835	0	1.225	0.4573	0.3285	2.121	0.008255	1.096	0.4174	0.2777	1.914	0.009427
4:26865749:A:G	4	26865749	G	0.0001802	1.1546	0.835	0	1.225	0.4573	0.3285	2.121	0.008255	1.096	0.4174	0.2777	1.914	0.009427
13:114811401:T:C	13	114811401	C	0.0001805	-0.7515	0.8359	0	-0.7991	0.305	-1.397	-0.2012	0.009741	-0.7152	0.2665	-1.237	-0.1929	0.007973
4:34515105:G:A	4	34515105	G	0.0001813	0.6093	0.8973	0	0.5848	0.25	0.09483	1.075	0.02068	0.6273	0.2144	0.207	1.048	0.003897
4:34515136:G:C	4	34515136	G	0.0001813	0.6093	0.8973	0	0.5848	0.25	0.09483	1.075	0.02068	0.6273	0.2144	0.207	1.048	0.003897
4:34515175:G:A	4	34515175	G	0.0001813	0.6093	0.8973	0	0.5848	0.25	0.09483	1.075	0.02068	0.6273	0.2144	0.207	1.048	0.003897
8:47246327:T:A	8	47246327	A	0.0001814	1.23	0.9648	0	1.216	0.4573	0.32	2.112	0.008697	1.245	0.4724	0.3196	2.171	0.009127
13:24770117:A:T	13	24770117	A	0.0001817	-0.6012	0.7672	0	-0.5541	0.2261	-0.9973	-0.1108	0.01547	-0.6492	0.2282	-1.097	-0.2019	0.004976
2:37253687:C:T	2	37253687	C	0.0001817	0.6554	0.9105	0	0.633	0.2649	0.1139	1.152	0.01814	0.6727	0.2333	0.2154	1.13	0.004432
16:54944649:C:T	16	54944649	T	0.0001818	0.6242	0.5561	0	0.519	0.2444	0.04001	0.9981	0.0354	0.7158	0.2281	0.2688	1.163	0.001993
7:4292528:C:T	7	4292528	T	0.0001818	0.8373	0.3641	0	0.7016	0.2691	0.1742	1.229	0.01008	1.141	0.4025	0.3521	1.93	0.005126
9:140743149:C:G	9	140743149	G	0.0001818	0.5996	0.893	0	0.6238	0.241	0.1514	1.096	0.01062	0.5804	0.2144	0.1601	1.001	0.007467
5:169284620:C:G	5	169284620	G	0.0001823	-0.7067	0.8802	0	-0.6894	0.221	-1.123	-0.2562	0.002189	-0.7535	0.3635	-1.466	-0.04114	0.03962
3:179138988:C:G	3	179138988	G	0.0001831	-1.1959	0.7116	0	-1.094	0.422	-1.921	-0.267	0.0105	-1.333	0.4896	-2.293	-0.3737	0.007119
3:179140781:A:G	3	179140781	G	0.0001831	-1.1959	0.7116	0	-1.094	0.422	-1.921	-0.267	0.0105	-1.333	0.4896	-2.293	-0.3737	0.007119
3:179140869:G:A	3	179140869	A	0.0001831	-1.1959	0.7116	0	-1.094	0.422	-1.921	-0.267	0.0105	-1.333	0.4896	-2.293	-0.3737	0.007119
3:179142557:T:C	3	179142557	C	0.0001831	-1.1959	0.7116	0	-1.094	0.422	-1.921	-0.267	0.0105	-1.333	0.4896	-2.293	-0.3737	0.007119
3:179143503:C:A	3	179143503	A	0.0001831	-1.1959	0.7116	0	-1.094	0.422	-1.921	-0.267	0.0105	-1.333	0.4896	-2.293	-0.3737	0.007119
3:179144775:C:T	3	179144775	T	0.0001831	-1.1959	0.7116	0	-1.094	0.422	-1.921	-0.267	0.0105	-1.333	0.4896	-2.293	-0.3737	0.007119
3:179147350:T:C	3	179147350	C	0.0001831	-1.1959	0.7116	0	-1.094	0.422	-1.921	-0.267	0.0105	-1.333	0.4896	-2.293	-0.3737	0.007119
3:179148800:T:G	3	179148800	G	0.0001831	-1.1959	0.7116	0	-1.094	0.422	-1.921	-0.267	0.0105	-1.333	0.4896	-2.293	-0.3737	0.007119
3:179162504:A:G	3	179162504	G	0.0001831	-1.1959	0.7116	0	-1.094	0.422	-1.921	-0.267	0.0105	-1.333	0.4896	-2.293	-0.3737	0.007119
3:179162835:A:T	3	179162835	T	0.0001831	-1.1959	0.7116	0	-1.094	0.422	-1.921	-0.267	0.0105	-1.333	0.4896	-2.293	-0.3737	0.007119
1:241949628:G:A	1	241949628	A	0.0001832	-1.1332	0.2993	7.19	-1.459	0.4297	-2.302	-0.6171	0.000883	-0.8516	0.3972	-1.63	-0.07303	0.03343
6:17581398:G:A	6	17581398	A	0.0001833	1.0354	0.987	0	1.031	0.3866	0.2733	1.789	0.008522	1.04	0.3964	0.2635	1.817	0.009441
6:3852465:T:C	6	3852465	T	0.0001842	0.685	0.4524	0	0.824	0.2603	0.3139	1.334	0.001883	0.5487	0.2578	0.04348	1.054	0.03468
10:7717548:A:G	10	7717548	G	0.000185	0.6644	0.7982	0	0.615	0.2626	0.1003	1.13	0.02055	0.7062	0.2414	0.2331	1.179	0.003892
18:61601366:G:A	18	61601366	A	0.0001851	-0.793	0.3607	0	-1.003	0.3127	-1.616	-0.3906	0.001639	-0.614	0.2887	-1.18	-0.04815	0.03484
4:136912901:T:A	4	136912901	A	0.0001853	0.8266	0.877	0	0.8708	0.3609	0.1634	1.578	0.01709	0.8001	0.2798	0.2517	1.348	0.004759
10:54611395:A:G	10	54611395	A	0.0001859	0.6638	0.8857	0	0.6339	0.2734	0.09801	1.17	0.02182	0.6856	0.2336	0.2278	1.143	0.003781
10:54612631:G:T	10	54612631	G	0.0001859	0.6638	0.8857	0	0.6339	0.2734	0.09801	1.17	0.02182	0.6856	0.2336	0.2278	1.143	0.003781
10:54613091:T:C	10	54613091	T	0.0001859	0.6638	0.8857	0	0.6339	0.2734	0.09801	1.17	0.02182	0.6856	0.2336	0.2278	1.143	0.003781
18:26300582:A:G	18	26300582	G	0.0001861	-0.9559	0.8172	0	-1.042	0.4518	-1.927	-0.1562	0.02255	-0.9153	0.3103	-1.523	-0.3072	0.003612
11:8442624:CTT:C	11	8442624	C	0.0001866	1.0911	0.4059	0	1.434	0.5054	0.4435	2.425	0.005201	0.9193	0.3578	0.218	1.621	0.01103
7:124372661:A:C	7	124372661	C	0.0001866	-0.9022	0.8841	0	-0.8641	0.3557	-1.561	-0.1669	0.01636	-0.9347	0.3288	-1.579	-0.2903	0.005001
7:124372662:G:A	7	124372662	A	0.0001866	-0.9022	0.8841	0	-0.8641	0.3557	-1.561	-0.1669	0.01636	-0.9347	0.3288	-1.579	-0.2903	0.005001
2:202063350:G:A	2	202063350	A	0.0001868	0.8834	0.8987	0	0.8454	0.3806	0.09942	1.591	0.02789	0.9072	0.3017	0.3158	1.499	0.00303
5:63373898:T:C	5	63373898	C	0.0001869	-0.7118	0.7717	0	-0.6553	0.2725	-1.189	-0.1212	0.01744	-0.7659	0.2665	-1.288	-0.2435	0.004563
5:105157064:T:C	5	105157064	T	0.0001872	0.6348	0.5375	0	0.7414	0.2424	0.2663	1.216	0.002647	0.5318	0.2383	0.06471	0.9989	0.02692
12:98158036:C:T	12	98158036	C	0.0001875	0.8254	0.7755	0	0.7646	0.307	0.1628	1.366	0.01389	0.8907	0.3183	0.2668	1.515	0.005719
19:37119944:G:A	19	37119944	A	0.0001878	0.8201	0.2662	19.1	0.6208	0.2633	0.1047	1.137	0.01974	1.062	0.2969	0.4796	1.644	0.0004525
2:11253573:T:C	2	11253573	T	0.0001879	-0.7494	0.4992	0	-0.8838	0.2825	-1.438	-0.3302	0.002123	-0.6126	0.2851	-1.171	-0.05377	0.03304
5:67765894:GTT:G	5	67765894	G	0.0001882	-0.7029	0.8097	0	-0.7571	0.2935	-1.332	-0.1819	0.01088	-0.665	0.2453	-1.146	-0.1842	0.007382
4:41306614:T:A	4	41306614	A	0.0001884	0.9617	0.8019	0	0.8787	0.4192	0.05709	1.7	0.03781	1.012	0.3264	0.3717	1.651	0.002265
6:106824890:T:C	6	106824890	C	0.0001886	0.7782	0.9569	0	0.7905	0.309	0.1849	1.396	0.01154	0.7679	0.2823	0.2146	1.321	0.00718
4:145196522:A:C	4	145196522	A	0.0001888	0.608	0.6013	0	0.5125	0.2448	0.03281	0.9923	0.038	0.6838	0.2181	0.2562	1.111	0.002019
17:59045310:T:TTTG	17	59045310	TTTG	0.0001891	0.754	0.7891	0	0.6984	0.2897	0.1305	1.266	0.01718	0.8065	0.2817	0.2544	1.359	0.00471
20:47072993:C:CA	20	47072993	CA	0.0001891	-0.8426	0.9606	0	-0.8582	0.3882	-1.619	-0.09744	0.0286	-0.8346	0.2774	-1.378	-0.2909	0.003011
2:30548302:G:A	2	30548302	G	0.0001892	-0.7121	0.4125	0	-0.8664	0.268	-1.392	-0.3412	0.001515	-0.5537	0.2716	-1.086	-0.02141	0.04298
8:80279346:T:C	8	80279346	C	0.0001905	0.7666	0.9797	0	0.7722	0.2995	0.1851	1.359	0.01093	0.7617	0.2824	0.2082	1.315	0.007677
4:130868505:G:T	4	130868505	G	0.0001906	0.6339	0.9152	0	0.6511	0.2348	0.1909	1.111	0.006287	0.6149	0.2461	0.1325	1.097	0.0134
6:55110524:C:A	6	55110524	A	0.0001906	-1.0175	0.9044	0	-1.058	0.4337	-1.908	-0.2083	0.01588	-0.991	0.3507	-1.678	-0.3036	0.005269
7:97298855:A:C	7	97298855	C	0.0001912	0.6328	0.9911	0	0.6307	0.2525	0.1358	1.126	0.01361	0.6345	0.229	0.1857	1.083	0.006195
7:97300237:G:A	7	97300237	A	0.0001912	0.6328	0.9911	0	0.6307	0.2525	0.1358	1.126	0.01361	0.6345	0.229	0.1857	1.083	0.006195
11:36206712:A:G	11	36206712	G	0.0001914	-0.637	0.943	0	-0.6195	0.2979	-1.203	-0.03566	0.03931	-0.6455	0.2084	-1.054	-0.2371	0.002274
16:88281970:G:A	16	88281970	A	0.0001915	-0.659	0.4958	0	-0.7927	0.2641	-1.31	-0.275	0.003166	-0.5507	0.2377	-1.017	-0.08476	0.02169
1:204137591:C:T	1	204137591	T	0.000192	-0.6105	0.7293	0	-0.6695	0.2364	-1.133	-0.2061	0.005292	-0.5561	0.2269	-1.001	-0.1113	0.01526
3:179065339:AG:A	3	179065339	A	0.0001926	-0.9381	0.827	0	-0.875	0.383	-1.626	-0.1242	0.02381	-0.986	0.3337	-1.64	-0.3321	0.003555
18:77841596:C:T	18	77841596	C	0.0001927	0.7428	0.5479	0	0.873	0.2943	0.2962	1.45	0.003525	0.6327	0.2707	0.102	1.163	0.02058
18:77845882:A:G	18	77845882	A	0.0001927	0.7428	0.5479	0	0.873	0.2943	0.2962	1.45	0.003525	0.6327	0.2707	0.102	1.163	0.02058
18:77848002:T:C	18	77848002	T	0.0001927	0.7428	0.5479	0	0.873	0.2943	0.2962	1.45	0.003525	0.6327	0.2707	0.102	1.163	0.02058
18:77849394:C:CTT	18	77849394	C	0.0001927	0.7428	0.5479	0	0.873	0.2943	0.2962	1.45	0.003525	0.6327	0.2707	0.102	1.163	0.02058
18:77849459:T:G	18	77849459	T	0.0001927	0.7428	0.5479	0	0.873	0.2943	0.2962	1.45	0.003525	0.6327	0.2707	0.102	1.163	0.02058
3:15737689:G:A	3	15737689	A	0.0001927	0.6415	0.978	0	0.6464	0.2468	0.1628	1.13	0.009741	0.6369	0.24	0.1664	1.107	0.008704
3:15741793:G:A	3	15741793	A	0.0001927	0.6415	0.978	0	0.6464	0.2468	0.1628	1.13	0.009741	0.6369	0.24	0.1664	1.107	0.008704
3:162749836:T:C	3	162749836	C	0.0001927	-0.8723	0.4102	0	-0.7002	0.3137	-1.315	-0.08549	0.02711	-1.088	0.3512	-1.776	-0.3993	0.002279
19:10090467:GAAAA:GA	19	10090467	GA	0.000193	-0.8857	0.9482	0	-0.8689	0.3508	-1.556	-0.1813	0.01441	-0.8999	0.3229	-1.533	-0.267	0.005908
5:26647677:A:G	5	26647677	G	0.000193	-0.8247	0.9658	0	-0.8156	0.3065	-1.416	-0.2149	0.00866	-0.8346	0.3196	-1.461	-0.2083	0.009794
11:60210176:G:A	11	60210176	A	0.0001937	-0.6927	0.9054	0	-0.6698	0.268	-1.195	-0.1444	0.01358	-0.714	0.258	-1.22	-0.2084	0.006249
5:72137023:C:T	5	72137023	T	0.0001937	0.7336	0.9494	0	0.719	0.3025	0.1261	1.312	0.01877	0.7443	0.2592	0.2363	1.252	0.004588
5:72141645:A:AAG	5	72141645	AAG	0.0001937	0.7336	0.9494	0	0.719	0.3025	0.1261	1.312	0.01877	0.7443	0.2592	0.2363	1.252	0.004588
5:72151100:T:TA	5	72151100	TA	0.0001937	0.7336	0.9494	0	0.719	0.3025	0.1261	1.312	0.01877	0.7443	0.2592	0.2363	1.252	0.004588
5:72165786:A:T	5	72165786	T	0.0001937	0.7336	0.9494	0	0.719	0.3025	0.1261	1.312	0.01877	0.7443	0.2592	0.2363	1.252	0.004588
5:72179286:A:G	5	72179286	G	0.0001937	0.7336	0.9494	0	0.719	0.3025	0.1261	1.312	0.01877	0.7443	0.2592	0.2363	1.252	0.004588
5:72179574:G:C	5	72179574	C	0.0001937	0.7336	0.9494	0	0.719	0.3025	0.1261	1.312	0.01877	0.7443	0.2592	0.2363	1.252	0.004588
5:72183850:A:G	5	72183850	G	0.0001937	0.7336	0.9494	0	0.719	0.3025	0.1261	1.312	0.01877	0.7443	0.2592	0.2363	1.252	0.004588
1:195219630:T:C	1	195219630	C	0.000194	0.8701	0.9209	0	0.893	0.3282	0.2497	1.536	0.007311	0.8466	0.3322	0.1955	1.498	0.01168
1:195222392:T:A	1	195222392	A	0.000194	0.8701	0.9209	0	0.893	0.3282	0.2497	1.536	0.007311	0.8466	0.3322	0.1955	1.498	0.01168
1:195223125:A:C	1	195223125	C	0.000194	0.8701	0.9209	0	0.893	0.3282	0.2497	1.536	0.007311	0.8466	0.3322	0.1955	1.498	0.01168
1:35101053:A:G	1	35101053	G	0.0001945	0.7883	0.9469	0	0.7715	0.3289	0.1268	1.416	0.02035	0.8001	0.2763	0.2585	1.342	0.004266
19:17429424:C:T	19	17429424	T	0.0001951	-1.0853	0.7096	0	-1.179	0.385	-1.933	-0.4244	0.002619	-0.9597	0.4456	-1.833	-0.08642	0.03261
19:17432677:G:A	19	17432677	A	0.0001951	-1.0853	0.7096	0	-1.179	0.385	-1.933	-0.4244	0.002619	-0.9597	0.4456	-1.833	-0.08642	0.03261
3:179081182:A:G	3	179081182	G	0.0001953	-0.9316	0.9535	0	-0.946	0.3515	-1.635	-0.2572	0.007947	-0.9168	0.3559	-1.614	-0.2193	0.01081
3:179083997:A:C	3	179083997	C	0.0001953	-0.9316	0.9535	0	-0.946	0.3515	-1.635	-0.2572	0.007947	-0.9168	0.3559	-1.614	-0.2193	0.01081
3:179084442:T:G	3	179084442	G	0.0001953	-0.9316	0.9535	0	-0.946	0.3515	-1.635	-0.2572	0.007947	-0.9168	0.3559	-1.614	-0.2193	0.01081
3:179093330:A:G	3	179093330	G	0.0001953	-0.9316	0.9535	0	-0.946	0.3515	-1.635	-0.2572	0.007947	-0.9168	0.3559	-1.614	-0.2193	0.01081
19:51652753:C:T	19	51652753	T	0.0001954	-0.7212	0.4816	0	-0.5706	0.2886	-1.136	-0.004968	0.04992	-0.8445	0.2611	-1.356	-0.3329	0.001454
14:37759098:C:T	14	37759098	C	0.0001957	-0.6197	0.5432	0	-0.7216	0.2362	-1.184	-0.2587	0.002678	-0.5193	0.2344	-0.9787	-0.05995	0.028
14:61623768:A:G	14	61623768	G	0.0001959	-0.6578	0.6165	0	-0.5661	0.2544	-1.065	-0.06737	0.02764	-0.7431	0.2454	-1.224	-0.2621	0.002832
16:88280714:T:G	16	88280714	G	0.0001964	-0.6392	0.4214	0	-0.7931	0.2571	-1.297	-0.2892	0.002439	-0.5154	0.2306	-0.9673	-0.06344	0.02668
9:36927709:C:CT	9	36927709	CT	0.0001964	-0.6606	0.6082	0	-0.7577	0.2595	-1.266	-0.2491	0.00406	-0.5754	0.2431	-1.052	-0.09894	0.01903
19:30399305:C:T	19	30399305	T	0.0001965	-0.6028	0.9606	0	-0.595	0.2266	-1.039	-0.151	0.009556	-0.611	0.2314	-1.064	-0.1575	0.009023
3:179111548:A:G	3	179111548	G	0.0001968	-0.9076	0.8357	0	-0.8592	0.3375	-1.521	-0.1978	0.01194	-0.9604	0.3525	-1.651	-0.2695	0.007094
12:103253157:G:A	12	103253157	A	0.0001969	0.6734	0.8618	0	0.6332	0.2935	0.0579	1.209	0.03264	0.6981	0.2297	0.248	1.148	0.002731
9:119999458:C:T	9	119999458	T	0.0001969	-0.8332	0.3002	6.83	-1.089	0.3295	-1.734	-0.4427	0.001202	-0.6374	0.2854	-1.197	-0.07812	0.02677
2:36056869:AC:A	2	36056869	A	0.000197	-1.0412	0.3461	0	-1.412	0.4828	-2.359	-0.466	0.003997	-0.8539	0.3431	-1.526	-0.1815	0.01374
2:70957503:A:G	2	70957503	G	0.000197	1.0304	0.9852	0	1.023	0.4861	0.06992	1.975	0.03712	1.034	0.3367	0.3742	1.694	0.002472
2:70957808:T:C	2	70957808	C	0.000197	1.0304	0.9852	0	1.023	0.4861	0.06992	1.975	0.03712	1.034	0.3367	0.3742	1.694	0.002472
2:70957877:T:C	2	70957877	C	0.000197	1.0304	0.9852	0	1.023	0.4861	0.06992	1.975	0.03712	1.034	0.3367	0.3742	1.694	0.002472
2:70958033:A:G	2	70958033	G	0.000197	1.0304	0.9852	0	1.023	0.4861	0.06992	1.975	0.03712	1.034	0.3367	0.3742	1.694	0.002472
14:55276391:T:C	14	55276391	T	0.0001971	0.6415	0.7234	0	0.7015	0.2418	0.2276	1.175	0.004298	0.5795	0.2456	0.09806	1.061	0.01942
18:75228870:C:A	18	75228870	A	0.0001976	0.5863	0.8522	0	0.6174	0.2295	0.1676	1.067	0.00798	0.5586	0.2166	0.1342	0.9831	0.01071
20:2453556:T:C	20	2453556	C	0.0001976	0.6058	0.6109	0	0.7012	0.2483	0.2145	1.188	0.005417	0.5339	0.2155	0.1115	0.9563	0.01418
14:50268035:G:A	14	50268035	G	0.0001983	-0.9037	0.5783	0	-0.7594	0.3554	-1.456	-0.06292	0.03427	-1.03	0.3326	-1.682	-0.3784	0.002274
8:10479824:C:G	8	10479824	G	0.0001984	1.3192	0.9839	0	1.329	0.5994	0.1546	2.504	0.02811	1.314	0.4397	0.4518	2.175	0.003217
16:17598985:G:A	16	17598985	A	0.0001989	0.8484	0.5862	0	0.957	0.303	0.3631	1.551	0.001931	0.7065	0.3463	0.02772	1.385	0.04285
16:17601665:G:T	16	17601665	T	0.0001989	0.8484	0.5862	0	0.957	0.303	0.3631	1.551	0.001931	0.7065	0.3463	0.02772	1.385	0.04285
16:17601772:G:A	16	17601772	A	0.0001989	0.8484	0.5862	0	0.957	0.303	0.3631	1.551	0.001931	0.7065	0.3463	0.02772	1.385	0.04285
16:17602021:T:C	16	17602021	C	0.0001989	0.8484	0.5862	0	0.957	0.303	0.3631	1.551	0.001931	0.7065	0.3463	0.02772	1.385	0.04285
16:17603132:G:A	16	17603132	A	0.0001989	0.8484	0.5862	0	0.957	0.303	0.3631	1.551	0.001931	0.7065	0.3463	0.02772	1.385	0.04285
16:17604022:A:G	16	17604022	G	0.0001989	0.8484	0.5862	0	0.957	0.303	0.3631	1.551	0.001931	0.7065	0.3463	0.02772	1.385	0.04285
16:17605203:A:T	16	17605203	T	0.0001989	0.8484	0.5862	0	0.957	0.303	0.3631	1.551	0.001931	0.7065	0.3463	0.02772	1.385	0.04285
16:17606596:G:A	16	17606596	A	0.0001989	0.8484	0.5862	0	0.957	0.303	0.3631	1.551	0.001931	0.7065	0.3463	0.02772	1.385	0.04285
16:17608567:A:G	16	17608567	G	0.0001989	0.8484	0.5862	0	0.957	0.303	0.3631	1.551	0.001931	0.7065	0.3463	0.02772	1.385	0.04285
16:17611094:C:T	16	17611094	T	0.0001989	0.8484	0.5862	0	0.957	0.303	0.3631	1.551	0.001931	0.7065	0.3463	0.02772	1.385	0.04285
4:188215556:T:C	4	188215556	T	0.0001993	0.8615	0.5928	0	0.7237	0.3464	0.04468	1.403	0.03846	0.9728	0.3114	0.3625	1.583	0.002088
1:215611902:A:G	1	215611902	G	0.0001995	-1.486	0.2472	25.33	-1.085	0.4894	-2.044	-0.1254	0.02823	-1.884	0.487	-2.838	-0.9294	0.0001543
2:128573446:C:G	2	128573446	C	0.0001996	-0.6491	0.3577	0	-0.4925	0.2438	-0.9703	-0.01471	0.04519	-0.8136	0.2499	-1.303	-0.3239	0.001356
21:40309591:G:C	21	40309591	C	0.0002	0.749	0.6094	0	0.6328	0.3038	0.0374	1.228	0.039	0.8401	0.269	0.3128	1.367	0.002098
4:168641015:G:T	4	168641015	T	0.0002002	-0.6139	0.8221	0	-0.6528	0.2392	-1.122	-0.1839	0.007146	-0.5785	0.2281	-1.026	-0.1315	0.01208
4:168648396:C:A	4	168648396	A	0.0002002	-0.6139	0.8221	0	-0.6528	0.2392	-1.122	-0.1839	0.007146	-0.5785	0.2281	-1.026	-0.1315	0.01208
6:77185487:C:T	6	77185487	C	0.0002003	1.1309	0.2455	25.86	0.8099	0.3841	0.05708	1.563	0.0367	1.419	0.3571	0.7189	2.119	0.0001035
5:173861646:A:AT	5	173861646	A	0.0002009	-1.1101	0.4918	0	-1.34	0.4483	-2.218	-0.4612	0.003291	-0.9268	0.4003	-1.711	-0.1421	0.02177
15:88600091:A:G	15	88600091	G	0.0002011	0.7118	0.626	0	0.6145	0.2766	0.07231	1.157	0.02788	0.8013	0.2653	0.2813	1.321	0.002903
20:45851975:A:G	20	45851975	G	0.0002012	1.3888	0.8086	0	1.481	0.5334	0.4353	2.526	0.006228	1.3	0.5234	0.2739	2.326	0.01396
20:45852673:T:C	20	45852673	C	0.0002012	1.3888	0.8086	0	1.481	0.5334	0.4353	2.526	0.006228	1.3	0.5234	0.2739	2.326	0.01396
10:16099257:A:T	10	16099257	T	0.0002019	0.7558	0.9512	0	0.77	0.3091	0.1642	1.376	0.01386	0.7449	0.27	0.2158	1.274	0.006405
4:141833535:C:T	4	141833535	C	0.0002023	0.9453	0.6081	0	1.067	0.3479	0.3848	1.748	0.002589	0.8055	0.3729	0.07473	1.536	0.0321
7:28570067:G:A	7	28570067	A	0.0002026	0.842	0.927	0	0.8647	0.3361	0.2059	1.523	0.01109	0.823	0.3068	0.2217	1.424	0.008007
6:136509647:A:G	6	136509647	G	0.0002027	1.1451	0.7254	0	1.029	0.452	0.1432	1.915	0.02426	1.246	0.4213	0.4205	2.072	0.003523
7:33204682:T:C	7	33204682	C	0.0002033	0.8848	0.6343	0	0.7546	0.3629	0.04341	1.466	0.03932	0.9834	0.3157	0.3647	1.602	0.002148
7:33213017:C:T	7	33213017	T	0.0002033	0.8848	0.6343	0	0.7546	0.3629	0.04341	1.466	0.03932	0.9834	0.3157	0.3647	1.602	0.002148
10:98020551:G:A	10	98020551	G	0.0002034	0.6713	0.8033	0	0.7075	0.2318	0.2532	1.162	0.002702	0.6153	0.2886	0.04972	1.181	0.03438
14:84194975:G:A	14	84194975	G	0.0002034	0.9406	0.9995	0	0.9408	0.4172	0.123	1.759	0.02564	0.9405	0.3186	0.3161	1.565	0.003588
14:84197572:T:C	14	84197572	T	0.0002034	0.9406	0.9995	0	0.9408	0.4172	0.123	1.759	0.02564	0.9405	0.3186	0.3161	1.565	0.003588
14:84198997:T:C	14	84198997	T	0.0002034	0.9406	0.9995	0	0.9408	0.4172	0.123	1.759	0.02564	0.9405	0.3186	0.3161	1.565	0.003588
1:48502015:G:A	1	48502015	A	0.0002037	-1.2182	0.735	0	-1.31	0.4256	-2.144	-0.4759	0.00249	-1.084	0.5146	-2.093	-0.07568	0.03654
4:35997945:TAA:TAAA	4	35997945	TAAA	0.0002039	0.9989	0.7278	0	1.108	0.413	0.2984	1.917	0.008157	0.9186	0.3544	0.2239	1.613	0.01036
9:73774982:C:T	9	73774982	T	0.0002041	1.1577	0.4563	0	1.431	0.4814	0.4873	2.374	0.003463	0.9604	0.4091	0.1586	1.762	0.02002
8:142157205:C:T	8	142157205	T	0.0002043	-1.3968	0.7079	0	-1.542	0.54	-2.601	-0.484	0.004916	-1.26	0.5242	-2.287	-0.2327	0.01727
2:83619117:T:C	2	83619117	C	0.0002044	-0.6177	0.4925	0	-0.7526	0.2575	-1.257	-0.2479	0.004031	-0.5211	0.2179	-0.9483	-0.094	0.01785
6:12507307:T:C	6	12507307	C	0.0002048	0.8103	0.7859	0	0.8775	0.33	0.2307	1.524	0.008715	0.758	0.2909	0.1878	1.328	0.00996
15:80416409:T:C	15	80416409	C	0.0002049	-0.8836	0.4303	0	-1.108	0.3709	-1.835	-0.3806	0.003318	-0.7266	0.3103	-1.335	-0.1185	0.02031
1:107758278:G:T	1	107758278	T	0.0002057	-1.1055	0.33	0	-1.509	0.5102	-2.509	-0.5094	0.003612	-0.8969	0.3668	-1.616	-0.1779	0.01548
1:107758327:A:T	1	107758327	T	0.0002057	-1.1055	0.33	0	-1.509	0.5102	-2.509	-0.5094	0.003612	-0.8969	0.3668	-1.616	-0.1779	0.01548
3:161856588:G:A	3	161856588	A	0.0002058	-0.6983	0.3626	0	-0.5422	0.2545	-1.041	-0.04332	0.03485	-0.8862	0.2793	-1.433	-0.3388	0.00178
19:37193281:C:T	19	37193281	T	0.000206	0.7142	0.405	0	0.5724	0.2569	0.06882	1.076	0.02743	0.8953	0.2904	0.3261	1.465	0.002382
7:124370973:C:G	7	124370973	G	0.0002062	-0.9905	0.7481	0	-1.084	0.395	-1.858	-0.3098	0.006831	-0.9119	0.362	-1.621	-0.2024	0.01266
14:62272570:T:C	14	62272570	C	0.0002067	0.6586	0.4345	0	0.8072	0.2601	0.2974	1.317	0.002302	0.5291	0.2428	0.05318	1.005	0.03067
20:57577644:A:G	20	57577644	G	0.0002068	-0.9505	0.9174	0	-0.9305	0.3205	-1.559	-0.3024	0.004266	-0.9858	0.4262	-1.821	-0.1505	0.02188
20:57577726:A:ACTTTG	20	57577726	ACTTTG	0.0002068	-0.9505	0.9174	0	-0.9305	0.3205	-1.559	-0.3024	0.004266	-0.9858	0.4262	-1.821	-0.1505	0.02188
20:57577960:A:G	20	57577960	G	0.0002068	-0.9505	0.9174	0	-0.9305	0.3205	-1.559	-0.3024	0.004266	-0.9858	0.4262	-1.821	-0.1505	0.02188
8:25732963:A:C	8	25732963	C	0.0002071	0.6288	0.8884	0	0.6025	0.253	0.1068	1.098	0.01852	0.6503	0.2283	0.2029	1.098	0.004916
4:122107044:A:G	4	122107044	G	0.0002072	-0.5903	0.7516	0	-0.6446	0.2339	-1.103	-0.1861	0.006612	-0.5436	0.2171	-0.969	-0.1182	0.01318
16:88282138:C:CG	16	88282138	CG	0.0002073	-0.6373	0.4155	0	-0.7931	0.2571	-1.297	-0.2892	0.002439	-0.5117	0.2309	-0.9642	-0.05916	0.02797
3:162632303:G:A	3	162632303	A	0.0002073	1.0522	0.7145	0	0.9386	0.4206	0.1142	1.763	0.02718	1.147	0.3841	0.3946	1.9	0.003221
3:162632514:G:A	3	162632514	A	0.0002073	1.0522	0.7145	0	0.9386	0.4206	0.1142	1.763	0.02718	1.147	0.3841	0.3946	1.9	0.003221
3:162636170:A:T	3	162636170	T	0.0002073	1.0522	0.7145	0	0.9386	0.4206	0.1142	1.763	0.02718	1.147	0.3841	0.3946	1.9	0.003221
3:162637387:G:A	3	162637387	A	0.0002073	1.0522	0.7145	0	0.9386	0.4206	0.1142	1.763	0.02718	1.147	0.3841	0.3946	1.9	0.003221
3:162641727:C:T	3	162641727	T	0.0002073	1.0522	0.7145	0	0.9386	0.4206	0.1142	1.763	0.02718	1.147	0.3841	0.3946	1.9	0.003221
3:162644166:A:G	3	162644166	G	0.0002073	1.0522	0.7145	0	0.9386	0.4206	0.1142	1.763	0.02718	1.147	0.3841	0.3946	1.9	0.003221
3:162645522:T:C	3	162645522	C	0.0002073	1.0522	0.7145	0	0.9386	0.4206	0.1142	1.763	0.02718	1.147	0.3841	0.3946	1.9	0.003221
3:162645910:G:A	3	162645910	A	0.0002073	1.0522	0.7145	0	0.9386	0.4206	0.1142	1.763	0.02718	1.147	0.3841	0.3946	1.9	0.003221
3:162646783:A:G	3	162646783	G	0.0002073	1.0522	0.7145	0	0.9386	0.4206	0.1142	1.763	0.02718	1.147	0.3841	0.3946	1.9	0.003221
3:162647903:T:C	3	162647903	C	0.0002073	1.0522	0.7145	0	0.9386	0.4206	0.1142	1.763	0.02718	1.147	0.3841	0.3946	1.9	0.003221
3:162649050:T:A	3	162649050	A	0.0002073	1.0522	0.7145	0	0.9386	0.4206	0.1142	1.763	0.02718	1.147	0.3841	0.3946	1.9	0.003221
3:162649911:G:A	3	162649911	A	0.0002073	1.0522	0.7145	0	0.9386	0.4206	0.1142	1.763	0.02718	1.147	0.3841	0.3946	1.9	0.003221
3:162650090:G:A	3	162650090	A	0.0002073	1.0522	0.7145	0	0.9386	0.4206	0.1142	1.763	0.02718	1.147	0.3841	0.3946	1.9	0.003221
3:162650098:A:G	3	162650098	G	0.0002073	1.0522	0.7145	0	0.9386	0.4206	0.1142	1.763	0.02718	1.147	0.3841	0.3946	1.9	0.003221
3:162650123:A:G	3	162650123	G	0.0002073	1.0522	0.7145	0	0.9386	0.4206	0.1142	1.763	0.02718	1.147	0.3841	0.3946	1.9	0.003221
3:162650136:T:C	3	162650136	C	0.0002073	1.0522	0.7145	0	0.9386	0.4206	0.1142	1.763	0.02718	1.147	0.3841	0.3946	1.9	0.003221
3:162650689:A:G	3	162650689	G	0.0002073	1.0522	0.7145	0	0.9386	0.4206	0.1142	1.763	0.02718	1.147	0.3841	0.3946	1.9	0.003221
3:162651068:G:A	3	162651068	A	0.0002073	1.0522	0.7145	0	0.9386	0.4206	0.1142	1.763	0.02718	1.147	0.3841	0.3946	1.9	0.003221
3:162652011:A:C	3	162652011	C	0.0002073	1.0522	0.7145	0	0.9386	0.4206	0.1142	1.763	0.02718	1.147	0.3841	0.3946	1.9	0.003221
3:162652330:T:C	3	162652330	C	0.0002073	1.0522	0.7145	0	0.9386	0.4206	0.1142	1.763	0.02718	1.147	0.3841	0.3946	1.9	0.003221
3:162652498:A:G	3	162652498	G	0.0002073	1.0522	0.7145	0	0.9386	0.4206	0.1142	1.763	0.02718	1.147	0.3841	0.3946	1.9	0.003221
3:162653835:G:A	3	162653835	A	0.0002073	1.0522	0.7145	0	0.9386	0.4206	0.1142	1.763	0.02718	1.147	0.3841	0.3946	1.9	0.003221
3:162655059:A:ACTT	3	162655059	ACTT	0.0002073	1.0522	0.7145	0	0.9386	0.4206	0.1142	1.763	0.02718	1.147	0.3841	0.3946	1.9	0.003221
3:162655102:A:C	3	162655102	C	0.0002073	1.0522	0.7145	0	0.9386	0.4206	0.1142	1.763	0.02718	1.147	0.3841	0.3946	1.9	0.003221
3:162655840:T:C	3	162655840	C	0.0002073	1.0522	0.7145	0	0.9386	0.4206	0.1142	1.763	0.02718	1.147	0.3841	0.3946	1.9	0.003221
3:162656077:A:G	3	162656077	G	0.0002073	1.0522	0.7145	0	0.9386	0.4206	0.1142	1.763	0.02718	1.147	0.3841	0.3946	1.9	0.003221
3:162656520:G:A	3	162656520	A	0.0002073	1.0522	0.7145	0	0.9386	0.4206	0.1142	1.763	0.02718	1.147	0.3841	0.3946	1.9	0.003221
3:162656595:G:T	3	162656595	T	0.0002073	1.0522	0.7145	0	0.9386	0.4206	0.1142	1.763	0.02718	1.147	0.3841	0.3946	1.9	0.003221
3:162656673:A:G	3	162656673	G	0.0002073	1.0522	0.7145	0	0.9386	0.4206	0.1142	1.763	0.02718	1.147	0.3841	0.3946	1.9	0.003221
3:162657038:A:AATTT	3	162657038	AATTT	0.0002073	1.0522	0.7145	0	0.9386	0.4206	0.1142	1.763	0.02718	1.147	0.3841	0.3946	1.9	0.003221
3:162657041:AAATT:A	3	162657041	A	0.0002073	1.0522	0.7145	0	0.9386	0.4206	0.1142	1.763	0.02718	1.147	0.3841	0.3946	1.9	0.003221
3:162657135:A:ATATTT	3	162657135	ATATTT	0.0002073	1.0522	0.7145	0	0.9386	0.4206	0.1142	1.763	0.02718	1.147	0.3841	0.3946	1.9	0.003221
3:162657245:A:G	3	162657245	G	0.0002073	1.0522	0.7145	0	0.9386	0.4206	0.1142	1.763	0.02718	1.147	0.3841	0.3946	1.9	0.003221
3:162657879:T:C	3	162657879	C	0.0002073	1.0522	0.7145	0	0.9386	0.4206	0.1142	1.763	0.02718	1.147	0.3841	0.3946	1.9	0.003221
3:162658427:G:A	3	162658427	A	0.0002073	1.0522	0.7145	0	0.9386	0.4206	0.1142	1.763	0.02718	1.147	0.3841	0.3946	1.9	0.003221
3:162658877:G:C	3	162658877	C	0.0002073	1.0522	0.7145	0	0.9386	0.4206	0.1142	1.763	0.02718	1.147	0.3841	0.3946	1.9	0.003221
3:162659094:A:G	3	162659094	G	0.0002073	1.0522	0.7145	0	0.9386	0.4206	0.1142	1.763	0.02718	1.147	0.3841	0.3946	1.9	0.003221
6:72894474:A:AG	6	72894474	AG	0.0002073	0.8225	0.9342	0	0.8397	0.3041	0.2437	1.436	0.006497	0.803	0.3239	0.1682	1.438	0.01412
15:31309468:C:T	15	31309468	T	0.0002074	-1.007	0.8638	0	-1.053	0.3816	-1.801	-0.3051	0.006535	-0.9599	0.3862	-1.717	-0.203	0.01387
4:40525109:A:G	4	40525109	G	0.0002074	1.1446	0.8477	0	1.22	0.4993	0.2414	2.199	0.01575	1.098	0.3924	0.329	1.867	0.005713
4:40526786:C:T	4	40526786	T	0.0002074	1.1446	0.8477	0	1.22	0.4993	0.2414	2.199	0.01575	1.098	0.3924	0.329	1.867	0.005713
7:9168925:A:G	7	9168925	G	0.0002074	-0.6509	0.8321	0	-0.6861	0.2416	-1.16	-0.2126	0.005165	-0.6116	0.2552	-1.112	-0.1114	0.01762
9:13038450:GACAA:G	9	13038450	G	0.0002077	0.8917	0.4253	0	0.6924	0.3468	0.01274	1.372	0.04773	1.076	0.3335	0.4224	1.73	0.001496
2:10627755:C:T	2	10627755	T	0.0002084	-0.7102	0.668	0	-0.7985	0.2812	-1.35	-0.2474	0.005161	-0.6338	0.2615	-1.146	-0.1213	0.01637
7:97309330:T:A	7	97309330	A	0.0002085	0.6252	0.6386	0	0.709	0.2455	0.2277	1.19	0.004477	0.5504	0.2319	0.09578	1.005	0.01873
20:2452700:TAAAAAAGAA:T	20	2452700	T	0.0002088	0.6013	0.9422	0	0.5876	0.2495	0.09861	1.077	0.01985	0.6114	0.2134	0.1931	1.03	0.004683
1:233683263:T:C	1	233683263	C	0.0002091	0.7981	0.4871	0	0.6441	0.3089	0.03853	1.25	0.03885	0.9434	0.3001	0.3552	1.532	0.001963
4:58697912:A:T	4	58697912	A	0.0002094	0.8466	0.6338	0	0.9542	0.3212	0.3247	1.584	0.003474	0.7366	0.3247	0.1003	1.373	0.02449
1:39956101:G:C	1	39956101	C	0.0002095	-0.6016	0.6913	0	-0.6677	0.2325	-1.124	-0.2119	0.004701	-0.5388	0.2266	-0.983	-0.09464	0.01851
5:110774225:G:A	5	110774225	A	0.0002098	0.6498	0.8529	0	0.6142	0.2601	0.1044	1.124	0.01954	0.6795	0.2373	0.2143	1.145	0.004713
2:37039401:G:A	2	37039401	A	0.0002102	0.6789	0.9895	0	0.6813	0.2583	0.1751	1.187	0.009247	0.6765	0.2598	0.1674	1.186	0.009993
1:215622422:TA:T	1	215622422	T	0.0002106	-1.4987	0.2351	29.08	-1.085	0.4894	-2.044	-0.1254	0.02823	-1.894	0.474	-2.823	-0.9649	9.493e-05
1:215627232:A:G	1	215627232	G	0.0002106	-1.4987	0.2351	29.08	-1.085	0.4894	-2.044	-0.1254	0.02823	-1.894	0.474	-2.823	-0.9649	9.493e-05
1:215631377:T:A	1	215631377	A	0.0002106	-1.4987	0.2351	29.08	-1.085	0.4894	-2.044	-0.1254	0.02823	-1.894	0.474	-2.823	-0.9649	9.493e-05
3:162735991:C:T	3	162735991	T	0.0002109	-0.6154	0.959	0	-0.6242	0.239	-1.093	-0.1557	0.009966	-0.6071	0.2309	-1.06	-0.1546	0.009311
3:162737835:A:T	3	162737835	T	0.0002109	-0.6154	0.959	0	-0.6242	0.239	-1.093	-0.1557	0.009966	-0.6071	0.2309	-1.06	-0.1546	0.009311
3:162738159:T:C	3	162738159	C	0.0002109	-0.6154	0.959	0	-0.6242	0.239	-1.093	-0.1557	0.009966	-0.6071	0.2309	-1.06	-0.1546	0.009311
3:162741691:C:T	3	162741691	T	0.0002109	-0.6154	0.959	0	-0.6242	0.239	-1.093	-0.1557	0.009966	-0.6071	0.2309	-1.06	-0.1546	0.009311
14:42556731:T:C	14	42556731	C	0.000211	-0.6036	0.4821	0	-0.7185	0.2308	-1.171	-0.2661	0.002231	-0.4895	0.2299	-0.9402	-0.03885	0.03466
3:162742846:AT:A	3	162742846	A	0.000211	0.6329	0.786	0	0.684	0.2542	0.1858	1.182	0.00796	0.5908	0.2306	0.1388	1.043	0.01126
3:162743327:C:T	3	162743327	T	0.000211	0.6329	0.786	0	0.684	0.2542	0.1858	1.182	0.00796	0.5908	0.2306	0.1388	1.043	0.01126
3:162743544:A:G	3	162743544	G	0.000211	0.6329	0.786	0	0.684	0.2542	0.1858	1.182	0.00796	0.5908	0.2306	0.1388	1.043	0.01126
3:162743546:A:G	3	162743546	G	0.000211	0.6329	0.786	0	0.684	0.2542	0.1858	1.182	0.00796	0.5908	0.2306	0.1388	1.043	0.01126
3:162744813:C:T	3	162744813	T	0.000211	0.6329	0.786	0	0.684	0.2542	0.1858	1.182	0.00796	0.5908	0.2306	0.1388	1.043	0.01126
3:162745240:T:C	3	162745240	C	0.000211	0.6329	0.786	0	0.684	0.2542	0.1858	1.182	0.00796	0.5908	0.2306	0.1388	1.043	0.01126
3:162745328:G:A	3	162745328	A	0.000211	0.6329	0.786	0	0.684	0.2542	0.1858	1.182	0.00796	0.5908	0.2306	0.1388	1.043	0.01126
3:162745464:C:CT	3	162745464	CT	0.000211	0.6329	0.786	0	0.684	0.2542	0.1858	1.182	0.00796	0.5908	0.2306	0.1388	1.043	0.01126
3:162745471:A:G	3	162745471	G	0.000211	0.6329	0.786	0	0.684	0.2542	0.1858	1.182	0.00796	0.5908	0.2306	0.1388	1.043	0.01126
3:162745814:C:A	3	162745814	A	0.000211	0.6329	0.786	0	0.684	0.2542	0.1858	1.182	0.00796	0.5908	0.2306	0.1388	1.043	0.01126
3:162745922:CAT:C	3	162745922	C	0.000211	0.6329	0.786	0	0.684	0.2542	0.1858	1.182	0.00796	0.5908	0.2306	0.1388	1.043	0.01126
3:162745999:G:T	3	162745999	T	0.000211	0.6329	0.786	0	0.684	0.2542	0.1858	1.182	0.00796	0.5908	0.2306	0.1388	1.043	0.01126
3:162746827:ATAAT:A	3	162746827	A	0.000211	0.6329	0.786	0	0.684	0.2542	0.1858	1.182	0.00796	0.5908	0.2306	0.1388	1.043	0.01126
3:162747142:T:C	3	162747142	C	0.000211	0.6329	0.786	0	0.684	0.2542	0.1858	1.182	0.00796	0.5908	0.2306	0.1388	1.043	0.01126
3:162747611:T:C	3	162747611	C	0.000211	0.6329	0.786	0	0.684	0.2542	0.1858	1.182	0.00796	0.5908	0.2306	0.1388	1.043	0.01126
3:162748128:T:C	3	162748128	C	0.000211	0.6329	0.786	0	0.684	0.2542	0.1858	1.182	0.00796	0.5908	0.2306	0.1388	1.043	0.01126
3:162748148:G:A	3	162748148	A	0.000211	0.6329	0.786	0	0.684	0.2542	0.1858	1.182	0.00796	0.5908	0.2306	0.1388	1.043	0.01126
3:162748197:C:T	3	162748197	T	0.000211	0.6329	0.786	0	0.684	0.2542	0.1858	1.182	0.00796	0.5908	0.2306	0.1388	1.043	0.01126
3:162748203:C:G	3	162748203	G	0.000211	0.6329	0.786	0	0.684	0.2542	0.1858	1.182	0.00796	0.5908	0.2306	0.1388	1.043	0.01126
3:162748526:AT:A	3	162748526	A	0.000211	0.6329	0.786	0	0.684	0.2542	0.1858	1.182	0.00796	0.5908	0.2306	0.1388	1.043	0.01126
3:162748683:A:C	3	162748683	C	0.000211	0.6329	0.786	0	0.684	0.2542	0.1858	1.182	0.00796	0.5908	0.2306	0.1388	1.043	0.01126
3:162748697:C:A	3	162748697	A	0.000211	0.6329	0.786	0	0.684	0.2542	0.1858	1.182	0.00796	0.5908	0.2306	0.1388	1.043	0.01126
3:162748784:TA:T	3	162748784	T	0.000211	0.6329	0.786	0	0.684	0.2542	0.1858	1.182	0.00796	0.5908	0.2306	0.1388	1.043	0.01126
3:162748786:GC:G	3	162748786	G	0.000211	0.6329	0.786	0	0.684	0.2542	0.1858	1.182	0.00796	0.5908	0.2306	0.1388	1.043	0.01126
3:162749315:A:C	3	162749315	C	0.000211	0.6329	0.786	0	0.684	0.2542	0.1858	1.182	0.00796	0.5908	0.2306	0.1388	1.043	0.01126
3:162749432:A:AATATTTTC	3	162749432	AATATTTTC	0.000211	0.6329	0.786	0	0.684	0.2542	0.1858	1.182	0.00796	0.5908	0.2306	0.1388	1.043	0.01126
3:162749448:A:G	3	162749448	G	0.000211	0.6329	0.786	0	0.684	0.2542	0.1858	1.182	0.00796	0.5908	0.2306	0.1388	1.043	0.01126
3:162749466:A:G	3	162749466	G	0.000211	0.6329	0.786	0	0.684	0.2542	0.1858	1.182	0.00796	0.5908	0.2306	0.1388	1.043	0.01126
3:162749517:T:C	3	162749517	C	0.000211	0.6329	0.786	0	0.684	0.2542	0.1858	1.182	0.00796	0.5908	0.2306	0.1388	1.043	0.01126
3:162751343:C:T	3	162751343	T	0.000211	0.6329	0.786	0	0.684	0.2542	0.1858	1.182	0.00796	0.5908	0.2306	0.1388	1.043	0.01126
3:162751383:A:AAAT	3	162751383	AAAT	0.000211	0.6329	0.786	0	0.684	0.2542	0.1858	1.182	0.00796	0.5908	0.2306	0.1388	1.043	0.01126
3:162751534:T:C	3	162751534	C	0.000211	0.6329	0.786	0	0.684	0.2542	0.1858	1.182	0.00796	0.5908	0.2306	0.1388	1.043	0.01126
3:162751568:T:C	3	162751568	C	0.000211	0.6329	0.786	0	0.684	0.2542	0.1858	1.182	0.00796	0.5908	0.2306	0.1388	1.043	0.01126
3:162751777:G:T	3	162751777	T	0.000211	0.6329	0.786	0	0.684	0.2542	0.1858	1.182	0.00796	0.5908	0.2306	0.1388	1.043	0.01126
3:162751792:C:T	3	162751792	T	0.000211	0.6329	0.786	0	0.684	0.2542	0.1858	1.182	0.00796	0.5908	0.2306	0.1388	1.043	0.01126
3:162751821:T:C	3	162751821	C	0.000211	0.6329	0.786	0	0.684	0.2542	0.1858	1.182	0.00796	0.5908	0.2306	0.1388	1.043	0.01126
11:126031442:C:T	11	126031442	T	0.0002112	0.9947	0.6683	0	1.101	0.3655	0.3846	1.817	0.00306	0.8702	0.3956	0.09483	1.646	0.02914
8:47401162:C:T	8	47401162	T	0.0002112	1.2475	0.8485	0	1.307	0.4586	0.4086	2.206	0.004996	1.178	0.4959	0.2055	2.15	0.01866
8:47401822:A:G	8	47401822	G	0.0002112	1.2475	0.8485	0	1.307	0.4586	0.4086	2.206	0.004996	1.178	0.4959	0.2055	2.15	0.01866
8:47402460:G:T	8	47402460	T	0.0002112	1.2475	0.8485	0	1.307	0.4586	0.4086	2.206	0.004996	1.178	0.4959	0.2055	2.15	0.01866
4:138679559:T:C	4	138679559	C	0.0002119	-0.825	0.5427	0	-1.005	0.3702	-1.73	-0.2793	0.007448	-0.7229	0.2788	-1.269	-0.1766	0.01031
1:164605393:C:CT	1	164605393	CT	0.0002123	-0.7013	0.4317	0	-0.8668	0.2831	-1.422	-0.3119	0.002623	-0.5674	0.2547	-1.067	-0.06816	0.02719
21:25584393:T:A	21	25584393	A	0.0002127	-0.6342	0.5176	0	-0.5165	0.2498	-1.006	-0.02692	0.04044	-0.7385	0.2352	-1.199	-0.2776	0.001981
16:88281797:A:G	16	88281797	G	0.0002131	-0.6418	0.5391	0	-0.7621	0.2615	-1.275	-0.2496	0.00413	-0.5476	0.2315	-1.001	-0.0938	0.01912
8:47351380:G:C	8	47351380	C	0.0002131	1.1954	0.8857	0	1.152	0.4422	0.2854	2.019	0.01014	1.245	0.4724	0.3196	2.171	0.009127
3:162386707:G:A	3	162386707	A	0.0002132	-0.6748	0.9175	0	-0.6568	0.2515	-1.15	-0.1638	0.009966	-0.6946	0.2644	-1.213	-0.1764	0.009376
5:105173548:G:A	5	105173548	A	0.0002133	0.6247	0.3744	0	0.7798	0.2428	0.3039	1.256	0.001626	0.4799	0.2346	0.02006	0.9397	0.04231
12:98162986:C:G	12	98162986	C	0.0002134	0.8348	0.8035	0	0.7785	0.3194	0.1526	1.404	0.01599	0.8907	0.3183	0.2668	1.515	0.005719
18:21464117:A:G	18	21464117	A	0.0002137	-0.646	0.8304	0	-0.6048	0.2595	-1.113	-0.09627	0.02113	-0.6799	0.2357	-1.142	-0.2179	0.004412
17:46691043:A:C	17	46691043	A	0.0002139	-0.7533	0.4459	0	-0.9126	0.2917	-1.484	-0.3409	0.002123	-0.6023	0.284	-1.159	-0.0457	0.03534
2:54895682:C:T	2	54895682	T	0.0002144	1.0893	0.8043	0	1.179	0.4665	0.2642	2.093	0.0126	1.03	0.3793	0.2867	1.774	0.007272
6:41637478:A:G	6	41637478	G	0.0002145	0.9208	0.4364	0	1.16	0.3954	0.385	1.935	0.003895	0.7641	0.3201	0.1367	1.392	0.01805
9:120001299:T:C	9	120001299	C	0.0002147	-0.8045	0.3159	0.57	-1.071	0.3431	-1.743	-0.3981	0.002179	-0.6272	0.2795	-1.175	-0.07934	0.0261
9:120003948:C:T	9	120003948	T	0.0002147	-0.8045	0.3159	0.57	-1.071	0.3431	-1.743	-0.3981	0.002179	-0.6272	0.2795	-1.175	-0.07934	0.0261
9:120004227:C:A	9	120004227	A	0.0002147	-0.8045	0.3159	0.57	-1.071	0.3431	-1.743	-0.3981	0.002179	-0.6272	0.2795	-1.175	-0.07934	0.0261
9:120004228:A:C	9	120004228	C	0.0002147	-0.8045	0.3159	0.57	-1.071	0.3431	-1.743	-0.3981	0.002179	-0.6272	0.2795	-1.175	-0.07934	0.0261
9:104878067:A:G	9	104878067	G	0.0002151	0.7231	0.7489	0	0.7882	0.2821	0.2353	1.341	0.00591	0.663	0.2709	0.132	1.194	0.01538
11:66989845:G:T	11	66989845	T	0.0002153	-1.2657	0.5569	0	-1.069	0.4786	-2.007	-0.1306	0.0271	-1.471	0.489	-2.43	-0.5128	0.003012
5:42666296:T:<INS:ME:ALU>	5	42666296	<INS:ME:ALU>	0.0002154	-1.3199	0.8225	0	-1.24	0.504	-2.228	-0.2519	0.01508	-1.4	0.5049	-2.389	-0.4103	0.006165
6:33722873:C:G	6	33722873	G	0.0002154	-1.1861	0.6036	0	-1.024	0.4475	-1.901	-0.1473	0.02351	-1.357	0.4594	-2.257	-0.4561	0.003583
6:103892001:C:CATATATATATAACACATAT	6	103892001	CATATATATATAACACATAT	0.0002164	0.9969	0.8727	0	0.9422	0.4351	0.08935	1.795	0.032	1.031	0.3433	0.3586	1.704	0.003049
5:118983414:G:A	5	118983414	A	0.0002165	-0.781	0.708	0	-0.8554	0.2898	-1.423	-0.2874	0.003689	-0.6969	0.3083	-1.301	-0.09255	0.02505
14:40128879:T:C	14	40128879	C	0.0002167	-0.916	0.3536	0	-1.239	0.4273	-2.077	-0.4017	0.004312	-0.7526	0.3039	-1.348	-0.1569	0.01422
14:40130061:T:C	14	40130061	C	0.0002167	-0.916	0.3536	0	-1.239	0.4273	-2.077	-0.4017	0.004312	-0.7526	0.3039	-1.348	-0.1569	0.01422
14:40131672:G:A	14	40131672	A	0.0002167	-0.916	0.3536	0	-1.239	0.4273	-2.077	-0.4017	0.004312	-0.7526	0.3039	-1.348	-0.1569	0.01422
9:35916030:T:C	9	35916030	C	0.0002169	1.1503	0.6338	0	1.315	0.465	0.4033	2.226	0.005358	1.017	0.4184	0.1965	1.837	0.01612
4:129287095:C:G	4	129287095	G	0.0002173	-1.2153	0.6378	0	-1.38	0.48	-2.321	-0.4391	0.004652	-1.07	0.4509	-1.953	-0.1859	0.01876
8:104096073:G:GA	8	104096073	GA	0.0002176	0.7461	0.5708	0	0.8646	0.2905	0.2952	1.434	0.003423	0.6357	0.2805	0.08585	1.186	0.02468
2:238009450:A:G	2	238009450	G	0.0002178	-0.7803	0.5151	0	-0.6381	0.3038	-1.233	-0.04271	0.03741	-0.913	0.2934	-1.488	-0.3378	0.002176
6:22491435:G:A	6	22491435	A	0.0002182	0.8324	0.9143	0	0.8555	0.3111	0.2457	1.465	0.006725	0.807	0.3263	0.1676	1.446	0.01433
1:242039382:A:G	1	242039382	A	0.0002187	-0.5909	0.8375	0	-0.6242	0.2278	-1.071	-0.1776	0.006928	-0.5586	0.2244	-0.9985	-0.1187	0.01376
3:110928686:G:T	3	110928686	G	0.0002187	0.6833	0.6637	0	0.5872	0.2881	0.0225	1.152	0.04336	0.7505	0.241	0.2781	1.223	0.002156
10:83291902:C:T	10	83291902	T	0.000219	1.0174	0.9758	0	1.005	0.493	0.03866	1.971	0.04333	1.023	0.3318	0.3724	1.673	0.002387
18:26361337:C:T	18	26361337	T	0.000219	-0.6516	0.6274	0	-0.5545	0.2666	-1.077	-0.03204	0.03927	-0.727	0.235	-1.188	-0.2665	0.0023
21:25972866:G:A	21	25972866	G	0.0002192	0.7894	0.97	0	0.7989	0.3302	0.1518	1.446	0.01678	0.7826	0.2801	0.2337	1.332	0.005781
7:102996862:A:G	7	102996862	G	0.0002195	-0.9191	0.8669	0	-0.9647	0.3687	-1.687	-0.242	0.009826	-0.881	0.3369	-1.541	-0.2207	0.009702
7:103000099:T:A	7	103000099	A	0.0002195	-0.9191	0.8669	0	-0.9647	0.3687	-1.687	-0.242	0.009826	-0.881	0.3369	-1.541	-0.2207	0.009702
7:103000252:C:T	7	103000252	T	0.0002195	-0.9191	0.8669	0	-0.9647	0.3687	-1.687	-0.242	0.009826	-0.881	0.3369	-1.541	-0.2207	0.009702
7:103001752:G:A	7	103001752	A	0.0002195	-0.9191	0.8669	0	-0.9647	0.3687	-1.687	-0.242	0.009826	-0.881	0.3369	-1.541	-0.2207	0.009702
6:71523428:A:T	6	71523428	T	0.0002196	-0.9542	0.876	0	-1.023	0.5111	-2.025	-0.02155	0.04714	-0.9306	0.2992	-1.517	-0.3443	0.00218
5:6339798:C:T	5	6339798	T	0.0002198	-0.7494	0.704	0	-0.6675	0.2959	-1.247	-0.08755	0.02558	-0.8219	0.2785	-1.368	-0.2761	0.0036
5:6340008:A:G	5	6340008	G	0.0002198	-0.7494	0.704	0	-0.6675	0.2959	-1.247	-0.08755	0.02558	-0.8219	0.2785	-1.368	-0.2761	0.0036
18:76124569:C:T	18	76124569	T	0.0002204	-0.6375	0.5582	0	-0.746	0.2532	-1.242	-0.2496	0.003755	-0.5434	0.2358	-1.006	-0.08124	0.02237
18:76124635:G:A	18	76124635	A	0.0002204	-0.6375	0.5582	0	-0.746	0.2532	-1.242	-0.2496	0.003755	-0.5434	0.2358	-1.006	-0.08124	0.02237
18:76124637:C:T	18	76124637	T	0.0002204	-0.6375	0.5582	0	-0.746	0.2532	-1.242	-0.2496	0.003755	-0.5434	0.2358	-1.006	-0.08124	0.02237
18:76124748:G:A	18	76124748	A	0.0002204	-0.6375	0.5582	0	-0.746	0.2532	-1.242	-0.2496	0.003755	-0.5434	0.2358	-1.006	-0.08124	0.02237
18:76124768:A:G	18	76124768	G	0.0002204	-0.6375	0.5582	0	-0.746	0.2532	-1.242	-0.2496	0.003755	-0.5434	0.2358	-1.006	-0.08124	0.02237
18:76124802:C:T	18	76124802	T	0.0002204	-0.6375	0.5582	0	-0.746	0.2532	-1.242	-0.2496	0.003755	-0.5434	0.2358	-1.006	-0.08124	0.02237
18:76124803:T:G	18	76124803	G	0.0002204	-0.6375	0.5582	0	-0.746	0.2532	-1.242	-0.2496	0.003755	-0.5434	0.2358	-1.006	-0.08124	0.02237
18:76124921:G:A	18	76124921	A	0.0002204	-0.6375	0.5582	0	-0.746	0.2532	-1.242	-0.2496	0.003755	-0.5434	0.2358	-1.006	-0.08124	0.02237
18:76125008:C:T	18	76125008	T	0.0002204	-0.6375	0.5582	0	-0.746	0.2532	-1.242	-0.2496	0.003755	-0.5434	0.2358	-1.006	-0.08124	0.02237
18:76125089:G:C	18	76125089	C	0.0002204	-0.6375	0.5582	0	-0.746	0.2532	-1.242	-0.2496	0.003755	-0.5434	0.2358	-1.006	-0.08124	0.02237
18:76125448:C:G	18	76125448	G	0.0002204	-0.6375	0.5582	0	-0.746	0.2532	-1.242	-0.2496	0.003755	-0.5434	0.2358	-1.006	-0.08124	0.02237
18:76125451:C:A	18	76125451	A	0.0002204	-0.6375	0.5582	0	-0.746	0.2532	-1.242	-0.2496	0.003755	-0.5434	0.2358	-1.006	-0.08124	0.02237
18:76125527:G:A	18	76125527	A	0.0002204	-0.6375	0.5582	0	-0.746	0.2532	-1.242	-0.2496	0.003755	-0.5434	0.2358	-1.006	-0.08124	0.02237
18:76125665:A:G	18	76125665	G	0.0002204	-0.6375	0.5582	0	-0.746	0.2532	-1.242	-0.2496	0.003755	-0.5434	0.2358	-1.006	-0.08124	0.02237
18:76125807:T:G	18	76125807	G	0.0002204	-0.6375	0.5582	0	-0.746	0.2532	-1.242	-0.2496	0.003755	-0.5434	0.2358	-1.006	-0.08124	0.02237
18:76126338:T:C	18	76126338	C	0.0002204	-0.6375	0.5582	0	-0.746	0.2532	-1.242	-0.2496	0.003755	-0.5434	0.2358	-1.006	-0.08124	0.02237
18:76126467:T:C	18	76126467	C	0.0002204	-0.6375	0.5582	0	-0.746	0.2532	-1.242	-0.2496	0.003755	-0.5434	0.2358	-1.006	-0.08124	0.02237
18:76126925:A:T	18	76126925	T	0.0002204	-0.6375	0.5582	0	-0.746	0.2532	-1.242	-0.2496	0.003755	-0.5434	0.2358	-1.006	-0.08124	0.02237
18:76126950:T:G	18	76126950	G	0.0002204	-0.6375	0.5582	0	-0.746	0.2532	-1.242	-0.2496	0.003755	-0.5434	0.2358	-1.006	-0.08124	0.02237
18:76127001:G:T	18	76127001	T	0.0002204	-0.6375	0.5582	0	-0.746	0.2532	-1.242	-0.2496	0.003755	-0.5434	0.2358	-1.006	-0.08124	0.02237
18:76127054:A:G	18	76127054	G	0.0002204	-0.6375	0.5582	0	-0.746	0.2532	-1.242	-0.2496	0.003755	-0.5434	0.2358	-1.006	-0.08124	0.02237
18:76127102:T:C	18	76127102	C	0.0002204	-0.6375	0.5582	0	-0.746	0.2532	-1.242	-0.2496	0.003755	-0.5434	0.2358	-1.006	-0.08124	0.02237
18:76127121:C:G	18	76127121	G	0.0002204	-0.6375	0.5582	0	-0.746	0.2532	-1.242	-0.2496	0.003755	-0.5434	0.2358	-1.006	-0.08124	0.02237
11:125883431:A:AT	11	125883431	AT	0.0002205	-0.8442	0.4599	0	-1.07	0.3815	-1.818	-0.322	0.005743	-0.7179	0.2854	-1.277	-0.1585	0.01279
18:19914865:G:C	18	19914865	C	0.0002205	-0.6667	0.6559	0	-0.7644	0.2839	-1.321	-0.2079	0.007933	-0.6005	0.2338	-1.059	-0.1423	0.01105
19:779423:G:A	19	779423	A	0.0002206	1.3028	0.7837	0	1.394	0.4845	0.4447	2.344	0.004609	1.2	0.5143	0.1917	2.208	0.0208
3:161829464:G:T	3	161829464	T	0.0002207	-0.773	0.9678	0	-0.7825	0.3148	-1.399	-0.1656	0.01405	-0.7655	0.2801	-1.314	-0.2165	0.006923
3:161830152:G:T	3	161830152	T	0.0002207	-0.773	0.9678	0	-0.7825	0.3148	-1.399	-0.1656	0.01405	-0.7655	0.2801	-1.314	-0.2165	0.006923
10:44165167:C:T	10	44165167	T	0.0002213	-0.8496	0.6323	0	-0.7245	0.3482	-1.407	-0.04216	0.03919	-0.9464	0.3064	-1.547	-0.3459	0.002336
8:144975935:C:T	8	144975935	T	0.0002214	-0.8695	0.7802	0	-0.9375	0.3387	-1.601	-0.2737	0.006373	-0.806	0.3275	-1.448	-0.1641	0.01483
5:162991763:T:C	5	162991763	T	0.0002218	0.6059	0.9835	0	0.6095	0.2406	0.138	1.081	0.01235	0.6027	0.2243	0.1631	1.042	0.007905
3:84465636:G:GAA	3	84465636	GAA	0.000222	0.9731	0.6547	0	0.834	0.4077	0.03485	1.633	0.04262	1.073	0.3454	0.3962	1.75	0.002206
17:57577683:G:A	17	57577683	A	0.0002223	-1.0469	0.9205	0	-1.015	0.4273	-1.852	-0.1771	0.01889	-1.072	0.379	-1.814	-0.3287	0.005243
12:98151584:T:C	12	98151584	T	0.0002228	0.8431	0.839	0	0.7972	0.3213	0.1675	1.427	0.01424	0.89	0.3247	0.2536	1.526	0.006761
7:6987533:A:G	7	6987533	A	0.0002231	0.6235	0.5414	0	0.5104	0.2507	0.01899	1.002	0.0436	0.7176	0.2286	0.2696	1.166	0.001987
11:78684827:T:C	11	78684827	C	0.0002232	-0.6003	0.6758	0	-0.6728	0.2377	-1.139	-0.2069	0.005306	-0.5365	0.223	-0.9735	-0.09949	0.01716
17:57600133:A:T	17	57600133	T	0.0002234	-1.0398	0.8989	0	-1	0.4211	-1.825	-0.1749	0.01884	-1.072	0.379	-1.814	-0.3287	0.005243
1:38408868:C:G	1	38408868	G	0.0002245	0.9233	0.9793	0	0.9302	0.3639	0.217	1.643	0.01161	0.9172	0.3447	0.2416	1.593	0.008521
2:58029768:G:GC	2	58029768	GC	0.0002246	0.8787	0.868	0	0.9189	0.3392	0.254	1.584	0.007566	0.8397	0.3345	0.1842	1.495	0.01296
18:75227851:G:A	18	75227851	A	0.0002257	0.5798	0.9653	0	0.587	0.2286	0.139	1.035	0.01124	0.5733	0.2165	0.1489	0.9977	0.00885
10:64160555:T:C	10	64160555	C	0.0002261	-0.8692	0.7635	0	-0.7939	0.3437	-1.468	-0.1202	0.02232	-0.936	0.3238	-1.571	-0.3013	0.004335
10:64162016:G:A	10	64162016	A	0.0002261	-0.8692	0.7635	0	-0.7939	0.3437	-1.468	-0.1202	0.02232	-0.936	0.3238	-1.571	-0.3013	0.004335
18:76736232:G:GT	18	76736232	GT	0.0002264	-0.8108	0.4663	0	-1.001	0.3413	-1.67	-0.3317	0.00392	-0.6759	0.2875	-1.239	-0.1124	0.01984
8:75155028:T:C	8	75155028	C	0.0002264	-1.2659	0.9056	0	-1.22	0.5176	-2.234	-0.2051	0.0198	-1.302	0.4587	-2.201	-0.4035	0.00505
20:24619771:G:A	20	24619771	A	0.0002269	1.0042	0.3554	0	1.321	0.4378	0.4629	2.179	0.003014	0.8042	0.3479	0.1223	1.486	0.02198
20:47123719:C:T	20	47123719	T	0.0002274	1.0668	0.9387	0	1.041	0.443	0.1729	1.909	0.02011	1.086	0.3822	0.3365	1.835	0.00504
20:47123733:G:A	20	47123733	A	0.0002274	1.0668	0.9387	0	1.041	0.443	0.1729	1.909	0.02011	1.086	0.3822	0.3365	1.835	0.00504
5:105141908:C:CAT	5	105141908	C	0.0002283	0.6256	0.5034	0	0.7414	0.2424	0.2663	1.216	0.002647	0.5142	0.2378	0.04807	0.9804	0.03197
17:5998915:G:A	17	5998915	G	0.0002288	0.6357	0.6005	0	0.5321	0.2625	0.01755	1.047	0.04451	0.7145	0.2289	0.2659	1.163	0.002103
20:47123749:T:C	20	47123749	C	0.000229	1.0606	0.9535	0	1.041	0.443	0.1729	1.909	0.02011	1.075	0.3787	0.3326	1.817	0.005072
17:77703814:T:G	17	77703814	G	0.0002299	0.8446	0.573	0	0.7179	0.3211	0.0886	1.347	0.02689	0.9764	0.3275	0.3344	1.618	0.003282
18:77738025:C:T	18	77738025	C	0.00023	0.737	0.4203	0	0.9064	0.2902	0.3376	1.475	0.002159	0.5835	0.2762	0.04214	1.125	0.03606
5:63854413:A:C	5	63854413	C	0.00023	-0.7115	0.2997	7.04	-0.9175	0.2729	-1.452	-0.3825	0.0009913	-0.5304	0.2546	-1.029	-0.03143	0.03867
18:75226392:A:G	18	75226392	A	0.0002302	-0.6046	0.5381	0	-0.4989	0.2375	-0.9644	-0.03339	0.03741	-0.7012	0.2271	-1.146	-0.2561	0.002344
11:60212297:C:T	11	60212297	T	0.0002312	-0.6965	0.9204	0	-0.6761	0.2781	-1.221	-0.131	0.01629	-0.714	0.258	-1.22	-0.2084	0.006249
15:65633443:C:T	15	65633443	T	0.0002312	-0.8146	0.9252	0	-0.834	0.3031	-1.428	-0.24	0.006681	-0.7924	0.3236	-1.427	-0.1582	0.01532
15:65634194:C:A	15	65634194	A	0.0002312	-0.8146	0.9252	0	-0.834	0.3031	-1.428	-0.24	0.006681	-0.7924	0.3236	-1.427	-0.1582	0.01532
4:90832001:T:C	4	90832001	T	0.0002312	0.7008	0.8193	0	0.6532	0.2823	0.09995	1.206	0.02207	0.7405	0.2577	0.2355	1.246	0.00456
4:90833372:A:G	4	90833372	A	0.0002312	0.7008	0.8193	0	0.6532	0.2823	0.09995	1.206	0.02207	0.7405	0.2577	0.2355	1.246	0.00456
6:7821127:G:C	6	7821127	C	0.0002312	-0.6191	0.4801	0	-0.4932	0.2451	-0.9735	-0.01286	0.04603	-0.7311	0.2311	-1.184	-0.2781	0.00184
6:7821129:T:C	6	7821129	C	0.0002312	-0.6191	0.4801	0	-0.4932	0.2451	-0.9735	-0.01286	0.04603	-0.7311	0.2311	-1.184	-0.2781	0.00184
7:149139813:A:G	7	149139813	G	0.0002312	0.6579	0.9647	0	0.6484	0.2794	0.1007	1.196	0.02172	0.6645	0.2324	0.2091	1.12	0.004752
4:27088978:C:T	4	27088978	T	0.0002313	-1.0493	0.6872	0	-0.953	0.3721	-1.682	-0.2236	0.01147	-1.186	0.4432	-2.055	-0.3171	0.00817
3:111726462:G:T	3	111726462	T	0.0002318	0.8446	0.7971	0	0.9139	0.3539	0.2204	1.607	0.01079	0.7944	0.3013	0.2038	1.385	0.00914
6:7819309:A:G	6	7819309	G	0.0002319	-0.7101	0.6223	0	-0.814	0.2858	-1.374	-0.2539	0.005035	-0.6232	0.2614	-1.136	-0.1108	0.01821
9:13523342:G:C	9	13523342	C	0.0002319	-0.7246	0.8956	0	-0.7531	0.2929	-1.327	-0.179	0.01115	-0.7012	0.2658	-1.222	-0.1804	0.009075
1:67606448:T:G	1	67606448	T	0.0002324	0.6542	0.9276	0	0.6703	0.2509	0.1785	1.162	0.008416	0.638	0.2518	0.1446	1.132	0.01215
1:67607283:T:A	1	67607283	T	0.0002324	0.6542	0.9276	0	0.6703	0.2509	0.1785	1.162	0.008416	0.638	0.2518	0.1446	1.132	0.01215
6:12395196:C:A	6	12395196	A	0.0002324	1.3171	0.3255	0	1.023	0.4664	0.1085	1.937	0.02992	1.738	0.5579	0.644	2.831	0.002154
8:132553397:G:C	8	132553397	C	0.0002327	-1.2453	0.8252	0	-1.164	0.4999	-2.144	-0.1847	0.02121	-1.314	0.4596	-2.215	-0.4129	0.004775
5:92461038:C:A	5	92461038	A	0.0002333	-0.8003	0.5698	0	-1.027	0.4543	-1.918	-0.1367	0.02526	-0.7329	0.2477	-1.218	-0.2475	0.003513
7:81550356:T:C	7	81550356	C	0.0002333	-0.8426	0.9724	0	-0.8534	0.3878	-1.613	-0.09329	0.02935	-0.8368	0.2837	-1.393	-0.2808	0.003616
9:104865601:A:T	9	104865601	T	0.0002336	0.7357	0.7321	0	0.8071	0.2889	0.241	1.373	0.005907	0.6701	0.277	0.1272	1.213	0.01657
9:104870243:G:A	9	104870243	A	0.0002336	0.7357	0.7321	0	0.8071	0.2889	0.241	1.373	0.005907	0.6701	0.277	0.1272	1.213	0.01657
9:104870698:A:G	9	104870698	G	0.0002336	0.7357	0.7321	0	0.8071	0.2889	0.241	1.373	0.005907	0.6701	0.277	0.1272	1.213	0.01657
14:63029739:A:G	14	63029739	G	0.0002342	-0.6938	0.7383	0	-0.7588	0.2709	-1.29	-0.2278	0.005792	-0.6327	0.2627	-1.148	-0.1177	0.01708
5:105151678:A:G	5	105151678	A	0.000235	0.6253	0.5458	0	0.7291	0.2417	0.2553	1.203	0.003022	0.5237	0.2392	0.05495	0.9924	0.02987
9:105311801:C:T	9	105311801	T	0.000235	1.1973	0.4732	0	1.447	0.4766	0.5133	2.381	0.002833	0.979	0.4457	0.1053	1.853	0.02939
9:105311937:G:T	9	105311937	T	0.000235	1.1973	0.4732	0	1.447	0.4766	0.5133	2.381	0.002833	0.979	0.4457	0.1053	1.853	0.02939
9:105312298:G:A	9	105312298	A	0.000235	1.1973	0.4732	0	1.447	0.4766	0.5133	2.381	0.002833	0.979	0.4457	0.1053	1.853	0.02939
9:105312586:T:A	9	105312586	A	0.000235	1.1973	0.4732	0	1.447	0.4766	0.5133	2.381	0.002833	0.979	0.4457	0.1053	1.853	0.02939
9:105313694:C:T	9	105313694	T	0.000235	1.1973	0.4732	0	1.447	0.4766	0.5133	2.381	0.002833	0.979	0.4457	0.1053	1.853	0.02939
9:105316255:AAAATCAGAG:A	9	105316255	A	0.000235	1.1973	0.4732	0	1.447	0.4766	0.5133	2.381	0.002833	0.979	0.4457	0.1053	1.853	0.02939
18:77838970:C:G	18	77838970	C	0.0002352	0.7336	0.5195	0	0.873	0.2943	0.2962	1.45	0.003525	0.6152	0.2713	0.08346	1.147	0.02458
5:105164601:T:C	5	105164601	T	0.0002356	0.6244	0.4179	0	0.7642	0.2421	0.2898	1.239	0.00194	0.4891	0.2382	0.02234	0.9559	0.04148
11:124647934:G:A	11	124647934	A	0.000236	-0.7355	0.7776	0	-0.7929	0.2852	-1.352	-0.2339	0.006154	-0.6799	0.2806	-1.23	-0.1299	0.01643
11:124648367:T:G	11	124648367	G	0.000236	-0.7355	0.7776	0	-0.7929	0.2852	-1.352	-0.2339	0.006154	-0.6799	0.2806	-1.23	-0.1299	0.01643
15:68897717:A:G	15	68897717	G	0.0002366	-0.8043	0.7459	0	-0.7231	0.3327	-1.375	-0.07102	0.03137	-0.8662	0.2904	-1.435	-0.2969	0.00327
19:3577374:C:G	19	3577374	G	0.0002366	0.7789	0.8951	0	0.7472	0.3206	0.1188	1.376	0.02116	0.8035	0.2823	0.2502	1.357	0.004952
6:77074642:A:G	6	77074642	G	0.0002366	1.2599	0.588	0	1.457	0.4998	0.4772	2.436	0.004126	1.085	0.4708	0.1621	2.007	0.02238
6:77075644:C:T	6	77075644	T	0.0002366	1.2599	0.588	0	1.457	0.4998	0.4772	2.436	0.004126	1.085	0.4708	0.1621	2.007	0.02238
6:77079284:T:C	6	77079284	T	0.0002366	1.2599	0.588	0	1.457	0.4998	0.4772	2.436	0.004126	1.085	0.4708	0.1621	2.007	0.02238
6:77094374:C:T	6	77094374	T	0.0002366	1.2599	0.588	0	1.457	0.4998	0.4772	2.436	0.004126	1.085	0.4708	0.1621	2.007	0.02238
6:5477673:A:G	6	5477673	G	0.0002367	1.0497	0.4499	0	0.9183	0.3343	0.263	1.574	0.006784	1.404	0.549	0.328	2.48	0.0114
6:139427693:A:G	6	139427693	G	0.0002369	0.6006	0.7719	0	0.5467	0.2475	0.06172	1.032	0.02872	0.6422	0.2175	0.2159	1.068	0.003583
3:128383406:G:A	3	128383406	A	0.000237	-0.6179	0.6689	0	-0.6926	0.2424	-1.168	-0.2175	0.004906	-0.5487	0.2333	-1.006	-0.09136	0.01981
10:26764544:T:C	10	26764544	C	0.0002373	0.6895	0.454	0	0.8307	0.266	0.3094	1.352	0.002162	0.5498	0.2646	0.03123	1.068	0.03917
3:148129731:C:G	3	148129731	G	0.0002374	-0.6224	0.6382	0	-0.7045	0.2433	-1.181	-0.2276	0.004377	-0.5452	0.2358	-1.007	-0.08303	0.02194
9:80851350:G:C	9	80851350	C	0.0002376	-1.031	0.7638	0	-1.104	0.371	-1.831	-0.3773	0.003412	-0.9336	0.4287	-1.774	-0.09332	0.03077
9:80851527:G:A	9	80851527	A	0.0002376	-1.031	0.7638	0	-1.104	0.371	-1.831	-0.3773	0.003412	-0.9336	0.4287	-1.774	-0.09332	0.03077
4:19921956:C:T	4	19921956	T	0.0002377	-1.178	0.6989	0	-1.299	0.4479	-2.177	-0.4211	0.004313	-1.051	0.4589	-1.95	-0.1512	0.02325
4:34519813:C:T	4	34519813	C	0.000238	0.5986	0.9422	0	0.5848	0.25	0.09483	1.075	0.02068	0.6087	0.2147	0.1879	1.03	0.005123
4:34519893:C:G	4	34519893	C	0.000238	0.5986	0.9422	0	0.5848	0.25	0.09483	1.075	0.02068	0.6087	0.2147	0.1879	1.03	0.005123
5:72136613:A:G	5	72136613	G	0.000238	0.7375	0.9602	0	0.7257	0.3095	0.119	1.332	0.02042	0.746	0.2636	0.2294	1.263	0.005197
2:37253433:T:C	2	37253433	T	0.0002381	0.6547	0.99	0	0.6572	0.2684	0.1312	1.183	0.01552	0.6527	0.2382	0.1859	1.12	0.006769
12:98170744:C:A	12	98170744	A	0.0002386	0.8301	0.7868	0	0.7685	0.3207	0.1398	1.397	0.01785	0.8907	0.3183	0.2668	1.515	0.005719
[truncated: 8,751 more rows]
