# Supplementary material for: Tuberculosis severity associates with variants and eQTLs related to vascular biology and infection-induced inflammation
Source: PLoS Genet. 2023 Mar 27;19(3):e1010387. doi: 10.1371/journal.pgen.1010387 (PMC10079228; doi:10.1371/journal.pgen.1010387)
Supplement: S4 Table — (Excel file) (XLSX) [file pgen.1010387.s005.xlsx]

## Sheet: meta_pca_sig
SNP	CHR	BP	Effect Allele	Meta P (adjusted for PC1)	Meta β (Adjusted For PC1)	P (META)	β (META)	Q	I	β (MegaEx)	SE (Omni5)	L95 (MegaEx)	U95 (MegaEx)	P (MegaEx)	β (Omni5)	SE (Omni5)	L95 (Omni5)	U95 (Omni5)	P (Omni5)
1:101117187:ACACAC:A	1	101117187	A	0.005096	-0.4746	0.003757	-0.4892	0.8865	0	-0.5175	0.2603	-1.028	-0.007402	0.04865	-0.4687	0.2218	-0.9034	-0.03403	0.03598
1:101775967:A:G	1	101775967	G	0.002915	0.5519	0.002567	0.5564	0.7359	0	0.6245	0.2735	0.08842	1.161	0.02387	0.4995	0.25	0.009444	0.9896	0.04729
1:101843087:A:G	1	101843087	G	0.0005007	0.9805	0.0005305	0.9755	0.6396	0	1.139	0.4486	0.2602	2.019	0.01214	0.8692	0.3616	0.1604	1.578	0.01729
1:103497382:G:A	1	103497382	A	0.001564	0.9848	0.001507	0.9876	0.8764	0	1.046	0.4879	0.08988	2.002	0.03368	0.9475	0.4041	0.1555	1.739	0.02016
1:103501499:T:C	1	103501499	C	0.001564	0.9848	0.001507	0.9876	0.8764	0	1.046	0.4879	0.08988	2.002	0.03368	0.9475	0.4041	0.1555	1.739	0.02016
1:103502297:A:C	1	103502297	C	0.001564	0.9848	0.001507	0.9876	0.8764	0	1.046	0.4879	0.08988	2.002	0.03368	0.9475	0.4041	0.1555	1.739	0.02016
1:103503322:T:A	1	103503322	A	0.001564	0.9848	0.001507	0.9876	0.8764	0	1.046	0.4879	0.08988	2.002	0.03368	0.9475	0.4041	0.1555	1.739	0.02016
1:103504474:G:A	1	103504474	A	0.002406	0.9878	0.002258	0.9936	0.8855	0	1.046	0.4879	0.08988	2.002	0.03368	0.9517	0.4366	0.09594	1.808	0.03062
1:103507742:C:T	1	103507742	T	0.001564	0.9848	0.001507	0.9876	0.8764	0	1.046	0.4879	0.08988	2.002	0.03368	0.9475	0.4041	0.1555	1.739	0.02016
1:103508763:T:G	1	103508763	G	0.001564	0.9848	0.001507	0.9876	0.8764	0	1.046	0.4879	0.08988	2.002	0.03368	0.9475	0.4041	0.1555	1.739	0.02016
1:103508805:T:G	1	103508805	G	0.001564	0.9848	0.001507	0.9876	0.8764	0	1.046	0.4879	0.08988	2.002	0.03368	0.9475	0.4041	0.1555	1.739	0.02016
1:103515515:C:T	1	103515515	T	0.002406	0.9878	0.002258	0.9936	0.8855	0	1.046	0.4879	0.08988	2.002	0.03368	0.9517	0.4366	0.09594	1.808	0.03062
1:103515541:G:T	1	103515541	T	0.002406	0.9878	0.002258	0.9936	0.8855	0	1.046	0.4879	0.08988	2.002	0.03368	0.9517	0.4366	0.09594	1.808	0.03062
1:103516597:G:A	1	103516597	A	0.001564	0.9848	0.001507	0.9876	0.8764	0	1.046	0.4879	0.08988	2.002	0.03368	0.9475	0.4041	0.1555	1.739	0.02016
1:103516863:G:C	1	103516863	C	0.001564	0.9848	0.001507	0.9876	0.8764	0	1.046	0.4879	0.08988	2.002	0.03368	0.9475	0.4041	0.1555	1.739	0.02016
1:106958259:C:T	1	106958259	T	0.003148	-0.5443	0.002089	-0.5645	0.9688	0	-0.5568	0.2694	-1.085	-0.02881	0.04052	-0.5712	0.2505	-1.062	-0.08022	0.0238
1:107037576:T:C	1	107037576	C	0.0004968	-0.8685	0.0006533	-0.8441	0.9259	0	-0.822	0.3435	-1.495	-0.1488	0.01798	-0.8681	0.3574	-1.569	-0.1677	0.01615
1:107758278:G:T	1	107758278	T	0.0002059	-1.1063	0.0002057	-1.1055	0.33	0	-1.509	0.5102	-2.509	-0.5094	0.003612	-0.8969	0.3668	-1.616	-0.1779	0.01548
1:107758327:A:T	1	107758327	T	0.0002059	-1.1063	0.0002057	-1.1055	0.33	0	-1.509	0.5102	-2.509	-0.5094	0.003612	-0.8969	0.3668	-1.616	-0.1779	0.01548
1:110355307:A:G	1	110355307	A	0.004468	0.9589	0.002501	1.0037	0.8287	0	0.9394	0.4454	0.06642	1.812	0.03666	1.084	0.498	0.108	2.06	0.03084
1:112375325:T:C	1	112375325	C	0.0008497	0.5905	0.000643	0.602	0.9129	0	0.6219	0.2535	0.125	1.119	0.01535	0.5833	0.2456	0.1019	1.065	0.01864
1:112788376:C:T	1	112788376	C	0.0007478	-0.6265	0.0007291	-0.6275	0.9276	0	-0.6469	0.2831	-1.202	-0.09202	0.02376	-0.6128	0.2461	-1.095	-0.1305	0.0137
1:112925635:AT:A	1	112925635	A	0.000273	0.6007	0.0003875	0.5852	0.4864	0	0.7144	0.2483	0.2278	1.201	0.004616	0.4832	0.2206	0.05072	0.9156	0.02986
1:113828836:A:G	1	113828836	G	0.002216	0.519	0.001918	0.5212	0.7543	0	0.5765	0.2437	0.09892	1.054	0.01931	0.4712	0.2319	0.01671	0.9257	0.04366
1:113833086:A:T	1	113833086	T	0.004979	0.4815	0.004467	0.4827	0.9057	0	0.5041	0.2481	0.01793	0.9904	0.04396	0.4638	0.2328	0.007526	0.92	0.04789
1:113918752:C:G	1	113918752	G	0.002269	-0.7028	0.002192	-0.7036	0.651	0	-0.8437	0.3856	-1.599	-0.08796	0.03026	-0.6265	0.286	-1.187	-0.06591	0.02982
1:115073595:G:GT	1	115073595	GT	0.0004985	-0.7521	0.00256	-0.7611	0.2512	24.05	-1.074	0.3599	-1.78	-0.369	0.003327	-0.5576	0.2702	-1.087	-0.02798	0.04054
1:115080302:A:G	1	115080302	G	0.000541	-0.8276	0.0005649	-0.8245	0.9045	0	-0.8605	0.3838	-1.613	-0.1082	0.02648	-0.8016	0.3057	-1.401	-0.2024	0.009508
1:115080319:C:T	1	115080319	T	0.0003246	-0.8609	0.0003398	-0.8579	0.9932	0	-0.8605	0.3838	-1.613	-0.1082	0.02648	-0.8563	0.3064	-1.457	-0.2558	0.005773
1:115080853:G:C	1	115080853	C	0.0003221	-0.8413	0.0002838	-0.8483	0.994	0	-0.8505	0.3709	-1.577	-0.1235	0.02329	-0.8469	0.301	-1.437	-0.2569	0.005464
1:115083193:T:C	1	115083193	C	0.0004555	-0.9246	0.0005174	-0.915	0.6025	0	-1.084	0.418	-1.904	-0.265	0.01047	-0.8035	0.3396	-1.469	-0.1378	0.01909
1:115846181:T:C	1	115846181	T	0.002839	-0.6906	0.003991	-0.6642	0.7217	0	-0.7712	0.3788	-1.514	-0.02875	0.04359	-0.6011	0.2909	-1.171	-0.03088	0.04029
1:116285688:G:A	1	116285688	A	0.001875	-0.7729	0.001854	-0.7729	0.9117	0	-0.8072	0.3965	-1.584	-0.03008	0.04359	-0.7508	0.3185	-1.375	-0.1266	0.0195
1:116286015:C:T	1	116286015	T	0.001875	-0.7729	0.001854	-0.7729	0.9117	0	-0.8072	0.3965	-1.584	-0.03008	0.04359	-0.7508	0.3185	-1.375	-0.1266	0.0195
1:116289379:T:C	1	116289379	C	0.001875	-0.7729	0.001854	-0.7729	0.9117	0	-0.8072	0.3965	-1.584	-0.03008	0.04359	-0.7508	0.3185	-1.375	-0.1266	0.0195
1:116312326:A:T	1	116312326	T	0.004009	-0.5488	0.003735	-0.5524	0.9191	0	-0.5744	0.2886	-1.14	-0.008787	0.04843	-0.5354	0.2536	-1.032	-0.03843	0.03615
1:116869569:CTT:C	1	116869569	C	0.003081	0.4803	0.003286	0.4775	0.9174	0	0.495	0.2342	0.03606	0.954	0.03623	0.4613	0.2255	0.01931	0.9032	0.04229
1:117272996:G:A	1	117272996	A	0.0003945	-0.8498	0.0002476	-0.8698	0.5891	0	-0.7632	0.3086	-1.368	-0.1583	0.01456	-1.024	0.3713	-1.752	-0.2966	0.006416
1:117722836:C:CA	1	117722836	CA	0.00126	-0.6827	0.001906	-0.6544	0.9659	0	-0.6651	0.3275	-1.307	-0.02327	0.04408	-0.6468	0.2754	-1.187	-0.107	0.01997
1:117722935:T:C	1	117722935	C	0.00126	-0.6827	0.001906	-0.6544	0.9659	0	-0.6651	0.3275	-1.307	-0.02327	0.04408	-0.6468	0.2754	-1.187	-0.107	0.01997
1:117722972:T:G	1	117722972	G	0.00126	-0.6827	0.001906	-0.6544	0.9659	0	-0.6651	0.3275	-1.307	-0.02327	0.04408	-0.6468	0.2754	-1.187	-0.107	0.01997
1:117723247:C:G	1	117723247	G	0.001296	-0.6824	0.001985	-0.6531	0.9714	0	-0.6622	0.3291	-1.307	-0.01721	0.04604	-0.6468	0.2754	-1.187	-0.107	0.01997
1:118286868:G:A	1	118286868	A	0.0004953	-0.5808	0.0005503	-0.5756	0.7142	0	-0.5105	0.2437	-0.988	-0.03286	0.03793	-0.6328	0.2283	-1.08	-0.1853	0.006184
1:118287128:T:C	1	118287128	C	0.0006275	-0.5721	0.0006983	-0.5668	0.7508	0	-0.5105	0.2437	-0.988	-0.03286	0.03793	-0.6169	0.2298	-1.067	-0.1665	0.007968
1:118290796:C:T	1	118290796	T	0.0006531	-0.5681	0.0007326	-0.5624	0.6523	0	-0.4824	0.2435	-0.9596	-0.005171	0.04946	-0.6328	0.2283	-1.08	-0.1853	0.006184
1:118292742:C:T	1	118292742	T	0.0006531	-0.5681	0.0007326	-0.5624	0.6523	0	-0.4824	0.2435	-0.9596	-0.005171	0.04946	-0.6328	0.2283	-1.08	-0.1853	0.006184
1:118296638:G:T	1	118296638	T	7.819e-05	-0.6663	8.52e-05	-0.6628	0.8703	0	-0.6342	0.243	-1.11	-0.1579	0.01001	-0.6893	0.2343	-1.149	-0.23	0.003708
1:118296695:A:G	1	118296695	G	0.0007118	-0.5603	0.0007796	-0.5557	0.7195	0	-0.4911	0.2443	-0.97	-0.01226	0.04627	-0.6103	0.2247	-1.051	-0.1699	0.007275
1:118300863:CT:C	1	118300863	C	0.0006376	0.9322	0.0004405	0.9535	0.871	0	0.9997	0.3933	0.229	1.771	0.01207	0.9115	0.3747	0.1771	1.646	0.016
1:119828542:T:C	1	119828542	C	0.0006774	-0.709	0.0005977	-0.7155	0.8383	0	-0.6675	0.3143	-1.283	-0.0515	0.03538	-0.7532	0.2785	-1.299	-0.2073	0.007519
1:119828591:T:G	1	119828591	G	3.663e-05	1.0104	4.51e-05	0.9981	0.8736	0	0.952	0.3794	0.2084	1.696	0.01319	1.031	0.3201	0.4035	1.658	0.001525
1:120021748:C:G	1	120021748	G	0.004604	0.5509	0.004508	0.5513	0.7524	0	0.6254	0.3046	0.02837	1.223	0.04186	0.5007	0.2519	0.007015	0.9944	0.04839
1:1287399:T:A	1	1287399	A	0.00277	-0.7862	0.002032	-0.8078	0.4068	0	-1.139	0.4774	-2.074	-0.2028	0.01838	-0.6654	0.3131	-1.279	-0.05163	0.035
1:154000788:C:T	1	154000788	T	0.0009484	0.8667	0.00133	0.8396	0.834	0	0.7891	0.3557	0.09199	1.486	0.02807	0.8991	0.3861	0.1424	1.656	0.02101
1:154004741:T:C	1	154004741	C	0.0009484	0.8667	0.00133	0.8396	0.834	0	0.7891	0.3557	0.09199	1.486	0.02807	0.8991	0.3861	0.1424	1.656	0.02101
1:154598598:G:GT	1	154598598	G	0.001252	0.5475	0.001208	0.5464	0.8218	0	0.504	0.2529	0.00833	0.9997	0.04815	0.5805	0.2267	0.1362	1.025	0.01128
1:154725859:A:G	1	154725859	A	0.000309	0.7207	0.0003305	0.7081	0.9026	0	0.6781	0.3145	0.06157	1.295	0.03276	0.7275	0.2532	0.2313	1.224	0.00456
1:156744737:T:C	1	156744737	T	0.004222	-0.4761	0.002888	-0.4936	0.7609	0	-0.552	0.2535	-1.049	-0.05516	0.03106	-0.4501	0.2189	-0.8792	-0.02101	0.04127
1:156786928:T:A	1	156786928	A	0.001725	1.0766	0.001676	1.0787	0.8592	0	1.143	0.4992	0.1641	2.121	0.02354	1.021	0.4728	0.094	1.947	0.03223
1:156790906:T:C	1	156790906	C	0.0009555	1.1549	0.0009244	1.1573	0.8919	0	1.109	0.4985	0.1315	2.086	0.02771	1.204	0.4898	0.2441	2.164	0.01493
1:156796247:T:C	1	156796247	T	0.001048	0.8938	0.001071	0.8917	0.8823	0	0.8494	0.3948	0.07562	1.623	0.03309	0.9302	0.3768	0.1917	1.669	0.01452
1:156796302:T:C	1	156796302	T	0.0005792	0.9497	0.0005811	0.949	0.7831	0	1.029	0.4007	0.2439	1.814	0.01122	0.8769	0.3803	0.1316	1.622	0.02229
1:156796697:T:C	1	156796697	T	0.001121	0.906	0.001123	0.9053	0.6682	0	1.029	0.4007	0.2439	1.814	0.01122	0.7906	0.3857	0.03473	1.547	0.04185
1:156796844:A:G	1	156796844	A	0.001121	0.906	0.001123	0.9053	0.6682	0	1.029	0.4007	0.2439	1.814	0.01122	0.7906	0.3857	0.03473	1.547	0.04185
1:156797301:A:G	1	156797301	A	0.001121	0.906	0.001123	0.9053	0.6682	0	1.029	0.4007	0.2439	1.814	0.01122	0.7906	0.3857	0.03473	1.547	0.04185
1:156797905:T:C	1	156797905	T	0.0009494	0.8805	0.001021	0.8748	0.9792	0	0.882	0.3827	0.1318	1.632	0.02262	0.8681	0.3709	0.1412	1.595	0.02037
1:156797961:C:T	1	156797961	C	0.001121	0.906	0.001123	0.9053	0.6682	0	1.029	0.4007	0.2439	1.814	0.01122	0.7906	0.3857	0.03473	1.547	0.04185
1:156798116:G:T	1	156798116	G	0.000537	0.9306	0.0005672	0.9265	0.6625	0	1.048	0.387	0.2892	1.806	0.0076	0.8132	0.3736	0.081	1.545	0.03084
1:156798725:C:T	1	156798725	C	0.001121	0.906	0.001123	0.9053	0.6682	0	1.029	0.4007	0.2439	1.814	0.01122	0.7906	0.3857	0.03473	1.547	0.04185
1:157087558:C:A	1	157087558	C	0.0005104	0.5568	0.000493	0.5586	0.5745	0	0.4643	0.2322	0.009234	0.9194	0.0474	0.6445	0.2216	0.2101	1.079	0.004106
1:15892277:GA:G	1	15892277	G	0.002436	-0.7997	0.003511	-0.769	0.8017	0	-0.71	0.3531	-1.402	-0.01801	0.04618	-0.8432	0.3957	-1.619	-0.0675	0.03452
1:158924415:G:C	1	158924415	G	0.0006543	0.7204	0.0007605	0.7121	0.5861	0	0.8269	0.2987	0.2414	1.412	0.006378	0.5966	0.2995	0.009617	1.184	0.04792
1:15899256:C:G	1	15899256	G	0.001785	-0.8272	0.002599	-0.7964	0.7119	0	-0.71	0.3531	-1.402	-0.01801	0.04618	-0.9068	0.3991	-1.689	-0.1247	0.02428
1:159354797:C:G	1	159354797	G	0.002849	-0.8012	0.001731	-0.8352	0.9705	0	-0.8476	0.4278	-1.686	-0.009018	0.04948	-0.8274	0.3409	-1.495	-0.1593	0.01623
1:159436184:A:G	1	159436184	G	0.0008816	-0.9616	0.0005406	-0.9956	0.3446	0	-0.8037	0.3522	-1.494	-0.1134	0.02394	-1.381	0.4991	-2.359	-0.4026	0.006272
1:160361977:C:T	1	160361977	T	0.0004948	0.6729	0.0006116	0.6619	0.6667	0	0.7702	0.3171	0.1486	1.392	0.01639	0.598	0.2436	0.1206	1.075	0.01506
1:160840851:C:T	1	160840851	T	0.0005703	-0.9382	0.0009961	-0.9417	0.2955	8.62	-1.301	0.4428	-2.169	-0.4336	0.003831	-0.7139	0.3448	-1.39	-0.03801	0.0399
1:160842592:A:G	1	160842592	G	0.00065	-0.961	0.0007065	-0.9584	0.3153	0.83	-1.301	0.4428	-2.169	-0.4336	0.003831	-0.7247	0.3651	-1.44	-0.009193	0.04869
1:160999479:A:G	1	160999479	A	0.001802	0.9732	0.001406	0.9921	0.9427	0	1.013	0.4251	0.1795	1.846	0.01851	0.9682	0.4552	0.07596	1.86	0.03484
1:161000107:A:G	1	161000107	A	0.001802	0.9732	0.001406	0.9921	0.9427	0	1.013	0.4251	0.1795	1.846	0.01851	0.9682	0.4552	0.07596	1.86	0.03484
1:16443760:G:A	1	16443760	A	0.0005903	0.9941	0.0008063	0.9694	0.6515	0	0.8425	0.4033	0.05201	1.633	0.03846	1.104	0.4153	0.29	1.918	0.008583
1:16444282:T:C	1	16444282	C	0.001393	-0.5521	0.001981	-0.5314	0.5913	0	-0.6409	0.2667	-1.164	-0.1181	0.01754	-0.4537	0.2246	-0.8939	-0.01341	0.04495
1:16448295:C:T	1	16448295	T	0.002538	-0.5268	0.003142	-0.5153	0.9276	0	-0.5335	0.2656	-1.054	-0.01297	0.04642	-0.5015	0.2314	-0.9552	-0.04792	0.03159
1:16451876:G:A	1	16451876	A	0.001451	0.9061	0.001791	0.8894	0.7298	0	0.8064	0.3727	0.07587	1.537	0.03214	1.006	0.4416	0.1409	1.872	0.02387
1:164605393:C:CT	1	164605393	CT	8.149e-05	-0.752	0.0002123	-0.7013	0.4317	0	-0.8668	0.2831	-1.422	-0.3119	0.002623	-0.5674	0.2547	-1.067	-0.06816	0.02719
1:167053998:G:A	1	167053998	A	0.0003633	0.9063	0.0004394	0.8927	0.8808	0	0.9395	0.4022	0.1512	1.728	0.02086	0.8617	0.3275	0.2199	1.504	0.009261
1:167083069:C:G	1	167083069	G	0.001816	1.1503	0.002562	1.1111	0.892	0	1.172	0.5802	0.03465	2.309	0.04526	1.07	0.4769	0.1356	2.005	0.02606
1:176416381:G:A	1	176416381	A	0.001791	0.9745	0.00252	0.9427	0.8907	0	0.9001	0.4395	0.03869	1.761	0.04236	0.9859	0.4431	0.1175	1.854	0.02735
1:176813190:A:G	1	176813190	A	0.001452	0.8747	0.001473	0.873	0.5396	0	1.089	0.4465	0.2143	1.965	0.0159	0.7417	0.3481	0.05941	1.424	0.03452
1:176822124:T:C	1	176822124	T	0.001566	0.7736	0.001452	0.7777	0.887	0	0.8209	0.3898	0.05686	1.585	0.03694	0.7498	0.3134	0.1354	1.364	0.01782
1:177925728:TTATC:T	1	177925728	T	0.00474	-0.8127	0.003454	-0.8385	0.6589	0	-1.001	0.4666	-1.916	-0.08665	0.03356	-0.7399	0.3635	-1.452	-0.02744	0.04332
1:177969256:A:C	1	177969256	C	0.001976	0.9114	0.001823	0.917	0.9603	0	0.9031	0.4062	0.107	1.699	0.02773	0.9324	0.4265	0.09646	1.768	0.03013
1:177969544:G:T	1	177969544	T	0.001976	0.9114	0.001823	0.917	0.9603	0	0.9031	0.4062	0.107	1.699	0.02773	0.9324	0.4265	0.09646	1.768	0.03013
1:177984154:A:G	1	177984154	G	0.001396	0.9843	0.001759	0.9605	0.8169	0	0.8898	0.4331	0.04091	1.739	0.04173	1.032	0.4354	0.1783	1.885	0.0189
1:177985940:T:C	1	177985940	C	0.001396	0.9843	0.001759	0.9605	0.8169	0	0.8898	0.4331	0.04091	1.739	0.04173	1.032	0.4354	0.1783	1.885	0.0189
1:177986866:C:T	1	177986866	T	0.001688	0.976	0.002129	0.9514	0.8386	0	0.8898	0.4331	0.04091	1.739	0.04173	1.016	0.4432	0.1476	1.885	0.02304
1:177987700:C:T	1	177987700	T	0.001688	0.976	0.002129	0.9514	0.8386	0	0.8898	0.4331	0.04091	1.739	0.04173	1.016	0.4432	0.1476	1.885	0.02304
1:177989065:A:G	1	177989065	G	0.0008399	1.0267	0.001047	1.0049	0.9301	0	0.9782	0.4318	0.1319	1.824	0.02497	1.032	0.4354	0.1783	1.885	0.0189
1:177999188:G:T	1	177999188	T	0.001711	0.6919	0.002278	0.6727	0.9325	0	0.6533	0.3179	0.03035	1.276	0.04163	0.6907	0.306	0.09101	1.29	0.02522
1:178000521:C:T	1	178000521	T	0.001402	0.7081	0.001863	0.6893	0.8747	0	0.6533	0.3179	0.03035	1.276	0.04163	0.7232	0.3089	0.1177	1.329	0.02036
1:178001060:T:C	1	178001060	C	0.0002558	0.7961	0.0003745	0.7741	0.9383	0	0.7565	0.3147	0.1397	1.373	0.01748	0.7902	0.3012	0.1999	1.381	0.009464
1:178004485:G:A	1	178004485	A	0.001711	0.6919	0.002278	0.6727	0.9325	0	0.6533	0.3179	0.03035	1.276	0.04163	0.6907	0.306	0.09101	1.29	0.02522
1:178007415:CT:C	1	178007415	C	0.0003956	0.5974	0.0007158	0.5668	0.675	0	0.6356	0.2345	0.176	1.095	0.007533	0.4951	0.2394	0.02594	0.9643	0.04008
1:178010599:C:T	1	178010599	T	0.0003061	0.7787	0.0004586	0.7554	0.7316	0	0.8321	0.3106	0.2233	1.441	0.008246	0.6841	0.2995	0.09715	1.271	0.02355
1:178015735:G:A	1	178015735	A	0.001055	0.736	0.001384	0.7182	0.8483	0	0.7612	0.3178	0.1384	1.384	0.01788	0.6753	0.3174	0.05318	1.297	0.03478
1:179396247:C:T	1	179396247	T	0.002212	-0.9245	0.002437	-0.9145	0.7731	0	-0.8517	0.3721	-1.581	-0.1224	0.02353	-1.035	0.5155	-2.046	-0.02477	0.04618
1:181727593:T:C	1	181727593	T	0.0009349	0.695	0.0005271	0.7163	0.9098	0	0.7394	0.2902	0.1707	1.308	0.01187	0.6926	0.2943	0.1158	1.269	0.01971
1:182738535:T:C	1	182738535	C	0.001645	-0.9562	0.001882	-0.9438	0.8939	0	-0.9886	0.4526	-1.876	-0.1015	0.03056	-0.9072	0.4095	-1.71	-0.1045	0.02803
1:182742192:C:T	1	182742192	T	0.001128	-0.8457	0.002119	-0.7916	0.474	0	-1.028	0.4188	-1.849	-0.2072	0.01528	-0.6477	0.3267	-1.288	-0.007308	0.04901
1:183339280:G:T	1	183339280	T	0.000268	1.0578	0.000469	1.0132	0.8253	0	0.9386	0.4449	0.06665	1.811	0.03659	1.068	0.3816	0.3202	1.816	0.005703
1:184424014:A:G	1	184424014	G	0.001531	-0.7365	0.001352	-0.7445	0.9777	0	-0.7512	0.333	-1.404	-0.09857	0.02557	-0.7382	0.3243	-1.374	-0.1026	0.02404
1:185890742:T:C	1	185890742	C	0.003553	0.5	0.003649	0.4986	0.7495	0	0.5631	0.265	0.0437	1.083	0.0353	0.4521	0.225	0.01114	0.893	0.04602
1:185891053:G:A	1	185891053	A	0.001672	0.5352	0.001718	0.5338	0.8853	0	0.5631	0.265	0.0437	1.083	0.0353	0.5132	0.2222	0.07777	0.9487	0.02206
1:185893508:G:A	1	185893508	A	0.003088	0.4998	0.003084	0.4998	0.8487	0	0.5366	0.2565	0.03384	1.039	0.03819	0.4716	0.2244	0.03183	0.9113	0.037
1:186147404:A:G	1	186147404	G	0.001184	0.8218	0.001226	0.8194	0.6386	0	0.941	0.3624	0.2307	1.651	0.01039	0.7029	0.3546	0.00781	1.398	0.04905
1:186330315:C:G	1	186330315	G	0.0006499	0.695	0.0004433	0.7129	0.8023	0	0.6541	0.3104	0.04565	1.263	0.03684	0.7568	0.2682	0.2312	1.283	0.005327
1:188213101:A:G	1	188213101	A	0.003466	0.531	0.002422	0.5488	0.8205	0	0.5918	0.2621	0.078	1.106	0.02547	0.5096	0.2501	0.01947	0.9997	0.04307
1:188246162:C:T	1	188246162	C	0.001449	0.6105	0.001253	0.6183	0.7655	0	0.676	0.2724	0.1421	1.21	0.01423	0.5617	0.2696	0.03326	1.09	0.03867
1:188246507:T:C	1	188246507	T	0.001125	0.6357	0.000961	0.6442	0.8671	0	0.676	0.2724	0.1421	1.21	0.01423	0.6107	0.2796	0.06279	1.159	0.03025
1:188246658:A:G	1	188246658	A	0.001125	0.6357	0.000961	0.6442	0.8671	0	0.676	0.2724	0.1421	1.21	0.01423	0.6107	0.2796	0.06279	1.159	0.03025
1:188246741:G:T	1	188246741	G	0.001125	0.6357	0.000961	0.6442	0.8671	0	0.676	0.2724	0.1421	1.21	0.01423	0.6107	0.2796	0.06279	1.159	0.03025
1:188247226:T:C	1	188247226	T	0.001495	0.6271	0.001274	0.6359	0.8309	0	0.676	0.2724	0.1421	1.21	0.01423	0.5916	0.2864	0.03025	1.153	0.04034
1:188247495:C:T	1	188247495	C	0.001148	0.6098	0.0008905	0.6216	0.7834	0	0.676	0.2724	0.1421	1.21	0.01423	0.573	0.2573	0.06873	1.077	0.02722
1:188247654:C:T	1	188247654	C	0.001495	0.6271	0.001274	0.6359	0.8309	0	0.676	0.2724	0.1421	1.21	0.01423	0.5916	0.2864	0.03025	1.153	0.04034
1:188247674:G:A	1	188247674	G	0.00115	0.6193	0.0008904	0.6313	0.819	0	0.676	0.2724	0.1421	1.21	0.01423	0.589	0.2651	0.06929	1.109	0.02761
1:188247734:A:G	1	188247734	A	0.00115	0.6193	0.0008904	0.6313	0.819	0	0.676	0.2724	0.1421	1.21	0.01423	0.589	0.2651	0.06929	1.109	0.02761
1:188247742:A:G	1	188247742	A	0.001495	0.6271	0.001274	0.6359	0.8309	0	0.676	0.2724	0.1421	1.21	0.01423	0.5916	0.2864	0.03025	1.153	0.04034
1:188247809:T:A	1	188247809	T	0.00115	0.6193	0.0008904	0.6313	0.819	0	0.676	0.2724	0.1421	1.21	0.01423	0.589	0.2651	0.06929	1.109	0.02761
1:188248217:T:C	1	188248217	T	0.001503	0.6163	0.001275	0.6251	0.7901	0	0.676	0.2724	0.1421	1.21	0.01423	0.5727	0.2765	0.03065	1.115	0.03984
1:188248617:A:G	1	188248617	A	0.001148	0.6098	0.0008905	0.6216	0.7834	0	0.676	0.2724	0.1421	1.21	0.01423	0.573	0.2573	0.06873	1.077	0.02722
1:188248649:T:C	1	188248649	T	0.001148	0.6098	0.0008905	0.6216	0.7834	0	0.676	0.2724	0.1421	1.21	0.01423	0.573	0.2573	0.06873	1.077	0.02722
1:188249046:C:T	1	188249046	C	0.001148	0.6098	0.0008905	0.6216	0.7834	0	0.676	0.2724	0.1421	1.21	0.01423	0.573	0.2573	0.06873	1.077	0.02722
1:188249072:G:A	1	188249072	G	0.001923	0.578	0.001511	0.5895	0.664	0	0.676	0.2724	0.1421	1.21	0.01423	0.5142	0.2541	0.01617	1.012	0.04453
1:188249143:T:C	1	188249143	T	0.001723	0.6057	0.001566	0.6097	0.8196	0	0.6571	0.2834	0.1016	1.213	0.02182	0.5689	0.2631	0.05319	1.085	0.03197
1:188412227:C:CAT	1	188412227	CAT	0.0008248	0.7678	0.0006798	0.7792	0.5465	0	0.9242	0.3323	0.2729	1.576	0.006139	0.6473	0.3169	0.02612	1.268	0.04262
1:188412412:C:T	1	188412412	T	0.001303	0.8755	0.001216	0.8797	0.7235	0	0.7901	0.3717	0.06161	1.519	0.03522	0.983	0.3989	0.2012	1.765	0.01469
1:188415067:G:A	1	188415067	A	0.001303	0.8755	0.001216	0.8797	0.7235	0	0.7901	0.3717	0.06161	1.519	0.03522	0.983	0.3989	0.2012	1.765	0.01469
1:188418578:GA:G	1	188418578	G	0.0008661	0.8465	0.0007763	0.8536	0.973	0	0.8616	0.3481	0.1793	1.544	0.01447	0.8444	0.3713	0.1166	1.572	0.02418
1:188418877:T:A	1	188418877	A	0.0004738	0.9703	0.0004112	0.9792	0.9894	0	0.9756	0.3854	0.2202	1.731	0.01243	0.983	0.3989	0.2012	1.765	0.01469
1:188421009:G:T	1	188421009	T	0.0004738	0.9703	0.0004112	0.9792	0.9894	0	0.9756	0.3854	0.2202	1.731	0.01243	0.983	0.3989	0.2012	1.765	0.01469
1:188424742:G:A	1	188424742	A	0.0004894	0.9634	0.0003745	0.9805	0.9932	0	0.9783	0.3813	0.231	1.726	0.01131	0.983	0.3989	0.2012	1.765	0.01469
1:188425258:T:TTCATAAGAA	1	188425258	TTCATAAGAA	0.0008708	0.8438	0.0006974	0.858	0.9601	0	0.8698	0.3458	0.192	1.548	0.01299	0.8444	0.3713	0.1166	1.572	0.02418
1:188432572:A:G	1	188432572	G	0.0003316	0.9825	0.000243	1.0016	0.949	0	1.018	0.3743	0.2849	1.752	0.007305	0.983	0.3989	0.2012	1.765	0.01469
1:188438551:C:T	1	188438551	T	0.000337	0.9815	0.000243	1.0016	0.949	0	1.018	0.3743	0.2849	1.752	0.007305	0.983	0.3989	0.2012	1.765	0.01469
1:188439137:G:T	1	188439137	T	0.000337	0.9815	0.000243	1.0016	0.949	0	1.018	0.3743	0.2849	1.752	0.007305	0.983	0.3989	0.2012	1.765	0.01469
1:188440127:T:C	1	188440127	C	0.0004753	0.8781	0.0003548	0.8956	0.8517	0	0.9385	0.34	0.2722	1.605	0.006518	0.8444	0.3713	0.1166	1.572	0.02418
1:188440722:G:T	1	188440722	T	0.000337	0.9815	0.000243	1.0016	0.949	0	1.018	0.3743	0.2849	1.752	0.007305	0.983	0.3989	0.2012	1.765	0.01469
1:188440943:G:A	1	188440943	A	0.0005996	0.7819	0.0004677	0.796	0.6231	0	0.9192	0.3385	0.2556	1.583	0.00743	0.6945	0.3073	0.09224	1.297	0.02504
1:188441457:C:T	1	188441457	T	0.0004753	0.8781	0.0003548	0.8956	0.8517	0	0.9385	0.34	0.2722	1.605	0.006518	0.8444	0.3713	0.1166	1.572	0.02418
1:188449399:GA:G	1	188449399	G	0.0004386	0.8194	0.0003422	0.8331	0.4881	0	1.002	0.3369	0.3416	1.662	0.003446	0.6791	0.3216	0.04869	1.309	0.03616
1:188455599:G:A	1	188455599	A	0.0003692	0.9257	0.0002669	0.9448	0.7116	0	1.043	0.3711	0.3155	1.77	0.005637	0.8513	0.3621	0.1416	1.561	0.01984
1:188457951:G:A	1	188457951	A	0.0003692	0.9257	0.0002669	0.9448	0.7116	0	1.043	0.3711	0.3155	1.77	0.005637	0.8513	0.3621	0.1416	1.561	0.01984
1:190664055:T:C	1	190664055	C	0.005132	-0.6594	0.005442	-0.6561	0.594	0	-0.5731	0.2827	-1.127	-0.0191	0.04444	-0.8469	0.4288	-1.687	-0.006533	0.04982
1:190757036:A:G	1	190757036	G	0.0004562	-0.8186	0.0004275	-0.8219	0.6782	0	-0.931	0.3515	-1.62	-0.2421	0.008976	-0.736	0.312	-1.348	-0.1246	0.01941
1:190760788:C:T	1	190760788	T	0.0004478	-0.7446	0.0004226	-0.7471	0.9643	0	-0.7582	0.3255	-1.396	-0.1203	0.02122	-0.739	0.2792	-1.286	-0.1918	0.00887
1:190781499:G:A	1	190781499	A	0.000909	-0.7987	0.001693	-0.7519	0.9216	0	-0.7769	0.3491	-1.461	-0.09264	0.0276	-0.7297	0.3292	-1.375	-0.08458	0.02792
1:190783600:T:G	1	190783600	G	0.0007131	-0.8166	0.001348	-0.7694	0.9763	0	-0.7769	0.3491	-1.461	-0.09264	0.0276	-0.7626	0.3305	-1.41	-0.1149	0.02219
1:190789652:T:A	1	190789652	A	0.0004175	-0.8676	0.0008199	-0.8182	0.8685	0	-0.7769	0.3491	-1.461	-0.09264	0.0276	-0.8579	0.3426	-1.529	-0.1864	0.0132
1:190794589:G:A	1	190794589	A	0.0004609	-0.8431	0.001105	-0.7785	0.9539	0	-0.7641	0.345	-1.44	-0.08794	0.02833	-0.7917	0.3304	-1.439	-0.1442	0.01761
1:190797764:A:G	1	190797764	G	0.0007131	-0.8166	0.001348	-0.7694	0.9763	0	-0.7769	0.3491	-1.461	-0.09264	0.0276	-0.7626	0.3305	-1.41	-0.1149	0.02219
1:190799336:T:C	1	190799336	C	5.711e-05	-0.8465	9.48e-05	-0.8182	0.8022	0	-0.7572	0.3214	-1.387	-0.1274	0.01979	-0.8634	0.2765	-1.405	-0.3214	0.0021
1:190799545:T:C	1	190799545	C	0.0007131	-0.8166	0.001348	-0.7694	0.9763	0	-0.7769	0.3491	-1.461	-0.09264	0.0276	-0.7626	0.3305	-1.41	-0.1149	0.02219
1:190810035:C:CGG	1	190810035	CGG	0.0007759	-0.8058	0.001784	-0.7423	0.9305	0	-0.7641	0.345	-1.44	-0.08794	0.02833	-0.7226	0.3277	-1.365	-0.08033	0.02875
1:190812252:C:G	1	190812252	G	0.0004572	-0.8451	0.0008771	-0.7979	0.934	0	-0.7769	0.3491	-1.461	-0.09264	0.0276	-0.8167	0.33	-1.463	-0.1698	0.01429
1:190812771:CCTAT:C	1	190812771	C	0.0004805	-0.8386	0.001139	-0.7744	0.967	0	-0.7641	0.345	-1.44	-0.08794	0.02833	-0.7838	0.3288	-1.428	-0.1392	0.01823
1:190814720:A:G	1	190814720	G	0.0004805	-0.8386	0.001139	-0.7744	0.967	0	-0.7641	0.345	-1.44	-0.08794	0.02833	-0.7838	0.3288	-1.428	-0.1392	0.01823
1:192887797:G:C	1	192887797	C	0.001515	-0.7838	0.001062	-0.8068	0.6211	0	-0.6911	0.3399	-1.357	-0.02492	0.04385	-0.9351	0.3579	-1.637	-0.2336	0.009767
1:192889166:C:A	1	192889166	A	0.000596	-0.8496	0.0004064	-0.8726	0.4374	0	-0.6911	0.3399	-1.357	-0.02492	0.04385	-1.075	0.3589	-1.778	-0.3718	0.003134
1:194262272:G:T	1	194262272	T	0.004624	0.5815	0.003275	0.5966	0.9731	0	0.6037	0.2922	0.03107	1.176	0.04058	0.59	0.2819	0.03754	1.142	0.03778
1:194262537:C:T	1	194262537	T	0.004624	0.5815	0.003275	0.5966	0.9731	0	0.6037	0.2922	0.03107	1.176	0.04058	0.59	0.2819	0.03754	1.142	0.03778
1:194273381:T:TA	1	194273381	TA	0.004624	0.5815	0.003275	0.5966	0.9731	0	0.6037	0.2922	0.03107	1.176	0.04058	0.59	0.2819	0.03754	1.142	0.03778
1:194274146:T:C	1	194274146	C	0.004624	0.5815	0.003275	0.5966	0.9731	0	0.6037	0.2922	0.03107	1.176	0.04058	0.59	0.2819	0.03754	1.142	0.03778
1:194842438:TAAAG:T	1	194842438	T	0.002816	-0.6381	0.002824	-0.6376	0.9004	0	-0.6684	0.326	-1.307	-0.02947	0.04213	-0.6144	0.2825	-1.168	-0.06076	0.03097
1:195219630:T:C	1	195219630	C	8.672e-05	0.9187	0.000194	0.8701	0.9209	0	0.893	0.3282	0.2497	1.536	0.007311	0.8466	0.3322	0.1955	1.498	0.01168
1:195222392:T:A	1	195222392	A	8.672e-05	0.9187	0.000194	0.8701	0.9209	0	0.893	0.3282	0.2497	1.536	0.007311	0.8466	0.3322	0.1955	1.498	0.01168
1:195223125:A:C	1	195223125	C	8.672e-05	0.9187	0.000194	0.8701	0.9209	0	0.893	0.3282	0.2497	1.536	0.007311	0.8466	0.3322	0.1955	1.498	0.01168
1:195239950:AT:A	1	195239950	A	0.0003506	0.8282	0.0007147	0.7816	0.7835	0	0.8502	0.3401	0.1836	1.517	0.01355	0.7229	0.3147	0.106	1.34	0.02282
1:195251216:G:A	1	195251216	A	7.627e-05	1.0435	0.0001521	0.998	0.6825	0	1.107	0.3747	0.3731	1.842	0.003643	0.8914	0.3706	0.165	1.618	0.0172
1:195285441:A:G	1	195285441	G	0.0004599	-0.6264	0.0005248	-0.6174	0.9441	0	-0.6043	0.2575	-1.109	-0.09955	0.0203	-0.6293	0.2464	-1.112	-0.1465	0.01149
1:195444261:T:C	1	195444261	T	0.0002199	-0.7622	0.0002815	-0.7498	0.9699	0	-0.7419	0.294	-1.318	-0.1658	0.01268	-0.7575	0.29	-1.326	-0.1892	0.009774
1:195570008:A:T	1	195570008	T	0.003092	0.5029	0.002775	0.5083	0.6684	0	0.5928	0.2603	0.08261	1.103	0.02423	0.4456	0.2243	0.005964	0.8851	0.04853
1:195714863:A:G	1	195714863	G	0.002603	0.4997	0.002563	0.4987	0.9675	0	0.5057	0.2389	0.03742	0.974	0.036	0.4922	0.2291	0.04324	0.9412	0.03303
1:195715192:GAGAT:GAGATAGAT	1	195715192	GAGATAGAT	0.002603	0.4997	0.002563	0.4987	0.9675	0	0.5057	0.2389	0.03742	0.974	0.036	0.4922	0.2291	0.04324	0.9412	0.03303
1:1957219:CG:C	1	1957219	C	0.003657	-0.6046	0.003082	-0.6148	0.5613	0	-0.7707	0.3394	-1.436	-0.1054	0.02466	-0.5214	0.2627	-1.036	-0.006526	0.04873
1:195724306:C:A	1	195724306	A	0.001624	0.521	0.001821	0.5142	0.8899	0	0.5379	0.2376	0.07218	1.004	0.02507	0.4922	0.2291	0.04324	0.9412	0.03303
1:195727522:T:C	1	195727522	C	0.001624	0.521	0.001821	0.5142	0.8899	0	0.5379	0.2376	0.07218	1.004	0.02507	0.4922	0.2291	0.04324	0.9412	0.03303
1:195730680:G:A	1	195730680	A	0.001516	0.5276	0.001688	0.5212	0.9215	0	0.5379	0.2376	0.07218	1.004	0.02507	0.5052	0.2319	0.05066	0.9597	0.03071
1:195859287:T:G	1	195859287	G	0.001835	-0.5063	0.002068	-0.4997	0.8634	0	-0.5276	0.2296	-0.9775	-0.07765	0.02298	-0.4718	0.2292	-0.921	-0.02251	0.04106
1:195898088:A:G	1	195898088	A	0.0005618	-0.56	0.0007419	-0.5462	0.735	0	-0.4871	0.2381	-0.9538	-0.0203	0.04264	-0.597	0.2208	-1.03	-0.1643	0.007521
1:200046275:C:G	1	200046275	G	0.00254	0.7269	0.001506	0.7519	0.8378	0	0.7001	0.3466	0.02082	1.379	0.04522	0.7973	0.3246	0.161	1.434	0.01503
1:200064998:A:C	1	200064998	C	0.002369	0.6198	0.001239	0.6406	0.7183	0	0.5695	0.2796	0.0215	1.118	0.04349	0.7126	0.2814	0.1611	1.264	0.0122
1:200614555:G:A	1	200614555	A	0.0004751	-0.9363	0.0004642	-0.9379	0.6265	0	-0.7951	0.3974	-1.574	-0.01612	0.04731	-1.057	0.3628	-1.768	-0.3455	0.004055
1:200615670:C:A	1	200615670	A	0.0004751	-0.9363	0.0004642	-0.9379	0.6265	0	-0.7951	0.3974	-1.574	-0.01612	0.04731	-1.057	0.3628	-1.768	-0.3455	0.004055
1:200620516:C:T	1	200620516	T	0.0004645	-0.9422	0.000477	-0.9404	0.6315	0	-0.7975	0.4015	-1.584	-0.01062	0.04887	-1.057	0.3628	-1.768	-0.3455	0.004055
1:20099513:C:T	1	20099513	T	0.002452	0.5354	0.003277	0.5191	0.8302	0	0.5598	0.2593	0.05162	1.068	0.03249	0.4839	0.241	0.01147	0.9563	0.04623
1:20103840:CT:C	1	20103840	C	0.003119	0.488	0.003407	0.4821	0.9312	0	0.4973	0.2408	0.02523	0.9693	0.04073	0.4688	0.2256	0.02665	0.911	0.03916
1:201471552:T:C	1	201471552	C	0.0001345	0.9983	0.0001074	0.9901	0.7309	0	1.107	0.4252	0.2733	1.94	0.01021	0.924	0.3199	0.2969	1.551	0.004366
1:201611828:C:T	1	201611828	T	0.0009405	-0.6157	0.0008996	-0.6169	0.9504	0	-0.6037	0.2815	-1.155	-0.05198	0.03365	-0.627	0.2473	-1.112	-0.1422	0.01212
1:203527812:C:A	1	203527812	C	3.497e-05	1.4322	1.69e-05	1.463	0.9368	0	1.437	0.4721	0.5115	2.362	0.002778	1.491	0.4902	0.5298	2.451	0.002722
1:203528505:C:T	1	203528505	C	3.497e-05	1.4322	1.69e-05	1.463	0.9368	0	1.437	0.4721	0.5115	2.362	0.002778	1.491	0.4902	0.5298	2.451	0.002722
1:203528810:A:G	1	203528810	A	0.001163	0.611	0.0006532	0.6335	0.5915	0	0.733	0.2625	0.2185	1.247	0.005935	0.5335	0.2632	0.01765	1.049	0.04418
1:203530875:T:C	1	203530875	T	0.001412	0.9793	0.0007703	1.0149	0.8877	0	1.061	0.4447	0.1895	1.933	0.01832	0.9755	0.4108	0.1705	1.781	0.01863
1:203539029:C:CCT	1	203539029	C	0.0008552	1.0666	0.0003526	1.1187	0.9911	0	1.115	0.4547	0.2235	2.006	0.01541	1.122	0.4317	0.2763	1.968	0.01012
1:204137591:C:T	1	204137591	T	0.0002072	-0.6074	0.000192	-0.6105	0.7293	0	-0.6695	0.2364	-1.133	-0.2061	0.005292	-0.5561	0.2269	-1.001	-0.1113	0.01526
1:204914642:GCTGCCC:G	1	204914642	G	0.004165	-0.6392	0.003662	-0.6473	0.9329	0	-0.6288	0.3132	-1.243	-0.01491	0.04655	-0.6663	0.3169	-1.287	-0.04526	0.03692
1:205289376:G:T	1	205289376	T	0.00394	-0.4914	0.004021	-0.4884	0.8084	0	-0.5355	0.2581	-1.041	-0.02962	0.03978	-0.4524	0.2254	-0.8942	-0.01064	0.04627
1:205289539:T:C	1	205289539	C	0.00394	-0.4914	0.004021	-0.4884	0.8084	0	-0.5355	0.2581	-1.041	-0.02962	0.03978	-0.4524	0.2254	-0.8942	-0.01064	0.04627
1:205289834:C:T	1	205289834	T	0.00394	-0.4914	0.004021	-0.4884	0.8084	0	-0.5355	0.2581	-1.041	-0.02962	0.03978	-0.4524	0.2254	-0.8942	-0.01064	0.04627
1:205290030:C:CCT	1	205290030	CCT	0.00394	-0.4914	0.004021	-0.4884	0.8084	0	-0.5355	0.2581	-1.041	-0.02962	0.03978	-0.4524	0.2254	-0.8942	-0.01064	0.04627
1:205561511:T:A	1	205561511	T	0.0002234	0.8037	0.0001611	0.8178	0.4707	0	0.6692	0.299	0.08311	1.255	0.02675	0.9823	0.3146	0.3656	1.599	0.002103
1:205563505:T:C	1	205563505	T	0.004118	0.5193	0.00377	0.5224	0.8293	0	0.4881	0.2403	0.01703	0.9592	0.0441	0.5665	0.2728	0.03192	1.101	0.03926
1:205564054:T:C	1	205564054	T	0.00341	0.5308	0.002961	0.5361	0.882	0	0.5125	0.2405	0.04112	0.9838	0.03478	0.5665	0.2728	0.03192	1.101	0.03926
1:205564196:T:A	1	205564196	T	0.00341	0.5308	0.002961	0.5361	0.882	0	0.5125	0.2405	0.04112	0.9838	0.03478	0.5665	0.2728	0.03192	1.101	0.03926
1:205564463:A:G	1	205564463	A	0.00341	0.5308	0.002961	0.5361	0.882	0	0.5125	0.2405	0.04112	0.9838	0.03478	0.5665	0.2728	0.03192	1.101	0.03926
1:205565341:A:T	1	205565341	A	0.004159	0.5153	0.003619	0.5207	0.9592	0	0.5125	0.2405	0.04112	0.9838	0.03478	0.5309	0.2679	0.005883	1.056	0.04905
1:206511297:A:G	1	206511297	G	0.001642	-1.0793	0.001095	-1.115	0.8453	0	-1.055	0.4596	-1.956	-0.1542	0.02314	-1.189	0.5103	-2.189	-0.1885	0.02098
1:206642754:C:CA	1	206642754	CA	0.001398	-0.5807	0.001169	-0.5813	0.6295	0	-0.6755	0.265	-1.195	-0.1561	0.01184	-0.5021	0.2429	-0.9782	-0.02604	0.04019
1:209623440:A:G	1	209623440	A	0.001344	-0.5837	0.001723	-0.5685	0.4879	0	-0.744	0.3113	-1.354	-0.1339	0.01812	-0.4783	0.2232	-0.9156	-0.04086	0.03349
1:209623789:G:A	1	209623789	G	0.000289	-0.7544	0.0003221	-0.7463	0.8878	0	-0.7131	0.3136	-1.328	-0.09839	0.02445	-0.7721	0.2767	-1.314	-0.2297	0.005859
1:209627342:A:G	1	209627342	G	0.001152	0.5444	0.001495	0.5291	0.7773	0	0.581	0.2479	0.095	1.067	0.02048	0.4863	0.225	0.04539	0.9273	0.032
1:209627440:T:C	1	209627440	C	0.000715	0.57	0.0009156	0.5556	0.7363	0	0.6178	0.2494	0.129	1.107	0.0144	0.5044	0.2263	0.06085	0.948	0.0271
1:209648653:C:T	1	209648653	T	0.001511	0.9133	0.001629	0.9054	0.8047	0	1.002	0.485	0.05166	1.953	0.04056	0.8531	0.3567	0.154	1.552	0.01784
1:209651188:TA:T	1	209651188	T	0.001128	0.9415	0.001217	0.9336	0.8607	0	1.002	0.485	0.05166	1.953	0.04056	0.8961	0.3591	0.1923	1.6	0.01351
1:209654139:A:G	1	209654139	G	3.941e-05	0.6837	4.87e-05	0.6721	0.7155	0	0.6062	0.2451	0.1257	1.087	0.01457	0.7273	0.2243	0.2876	1.167	0.001422
1:209657311:G:A	1	209657311	A	0.0009859	0.7516	0.001263	0.7347	0.9971	0	0.7337	0.365	0.01829	1.449	0.04628	0.7354	0.2917	0.1637	1.307	0.01258
1:209657648:T:C	1	209657648	C	4.167e-05	0.6584	5.87e-05	0.6434	0.6954	0	0.5802	0.2273	0.1346	1.026	0.01174	0.7056	0.2256	0.2634	1.148	0.002063
1:209663366:C:G	1	209663366	G	8.765e-05	0.6325	0.0001207	0.6172	0.8679	0	0.5901	0.2288	0.1417	1.038	0.01089	0.6435	0.2253	0.2018	1.085	0.004813
1:209669555:AAAAT:A	1	209669555	A	0.0004054	0.5693	0.0005288	0.556	0.908	0	0.5377	0.2255	0.09577	0.9797	0.01839	0.5748	0.2283	0.1272	1.022	0.01273
1:209670930:GT:G	1	209670930	G	0.0004054	0.5693	0.0005288	0.556	0.908	0	0.5377	0.2255	0.09577	0.9797	0.01839	0.5748	0.2283	0.1272	1.022	0.01273
1:209685058:C:T	1	209685058	T	0.0003445	0.5728	0.0004615	0.5586	0.9114	0	0.5411	0.2243	0.1014	0.9807	0.01712	0.5766	0.2269	0.1318	1.021	0.01192
1:209685234:G:C	1	209685234	C	0.0003445	0.5728	0.0004615	0.5586	0.9114	0	0.5411	0.2243	0.1014	0.9807	0.01712	0.5766	0.2269	0.1318	1.021	0.01192
1:209685408:C:A	1	209685408	A	0.0003445	0.5728	0.0004615	0.5586	0.9114	0	0.5411	0.2243	0.1014	0.9807	0.01712	0.5766	0.2269	0.1318	1.021	0.01192
1:209685428:G:A	1	209685428	A	0.001286	0.5234	0.00151	0.5135	0.8816	0	0.4896	0.2281	0.04248	0.9367	0.03352	0.5378	0.2297	0.08759	0.9881	0.02034
1:209692878:C:A	1	209692878	A	0.0003977	0.572	0.0005391	0.5572	0.9723	0	0.5516	0.2269	0.1068	0.9964	0.01629	0.5628	0.2285	0.1149	1.011	0.01475
1:209693031:G:A	1	209693031	A	0.0003977	0.572	0.0005391	0.5572	0.9723	0	0.5516	0.2269	0.1068	0.9964	0.01629	0.5628	0.2285	0.1149	1.011	0.01475
1:211287289:C:CTCTG	1	211287289	CTCTG	9.474e-05	-0.6844	6.94e-05	-0.6966	0.9504	0	-0.6862	0.2416	-1.16	-0.2127	0.005153	-0.708	0.2541	-1.206	-0.21	0.005914
1:211287295:G:C	1	211287295	C	0.000851	-0.5814	0.0007471	-0.5877	0.7477	0	-0.6409	0.2403	-1.112	-0.1699	0.008524	-0.5286	0.2532	-1.025	-0.0323	0.03829
1:211292469:G:A	1	211292469	A	0.001399	-0.5562	0.001114	-0.567	0.8811	0	-0.5917	0.2397	-1.062	-0.1219	0.01474	-0.5396	0.2528	-1.035	-0.04411	0.0342
1:212029127:A:ATT	1	212029127	A	0.0002016	1.0156	0.0001059	1.0502	0.8233	0	1.119	0.4104	0.3146	1.923	0.007191	0.997	0.3606	0.2903	1.704	0.006305
1:212345555:G:C	1	212345555	C	0.001359	0.5648	0.001292	0.5644	0.7675	0	0.6235	0.266	0.1022	1.145	0.02043	0.5189	0.2333	0.06165	0.9762	0.02741
1:215052196:C:G	1	215052196	G	0.003434	0.8557	0.003228	0.8596	0.6984	0	0.9991	0.4635	0.0906	1.908	0.03278	0.7679	0.3757	0.03166	1.504	0.04243
1:215052562:G:C	1	215052562	C	0.003434	0.8557	0.003228	0.8596	0.6984	0	0.9991	0.4635	0.0906	1.908	0.03278	0.7679	0.3757	0.03166	1.504	0.04243
1:215053878:C:G	1	215053878	G	0.003434	0.8557	0.003228	0.8596	0.6984	0	0.9991	0.4635	0.0906	1.908	0.03278	0.7679	0.3757	0.03166	1.504	0.04243
1:215054345:A:G	1	215054345	G	0.0001775	0.9226	0.0005074	0.9366	0.2788	14.76	1.287	0.4152	0.4736	2.101	0.00232	0.7295	0.3042	0.1332	1.326	0.01754
1:215054726:T:C	1	215054726	C	0.003434	0.8557	0.003228	0.8596	0.6984	0	0.9991	0.4635	0.0906	1.908	0.03278	0.7679	0.3757	0.03166	1.504	0.04243
1:215056248:G:T	1	215056248	T	0.003434	0.8557	0.003228	0.8596	0.6984	0	0.9991	0.4635	0.0906	1.908	0.03278	0.7679	0.3757	0.03166	1.504	0.04243
1:215611902:A:G	1	215611902	G	3.277e-05	-1.4451	0.0001995	-1.486	0.2472	25.33	-1.085	0.4894	-2.044	-0.1254	0.02823	-1.884	0.487	-2.838	-0.9294	0.0001543
1:215622422:TA:T	1	215622422	T	2.034e-05	-1.4622	0.0002106	-1.4987	0.2351	29.08	-1.085	0.4894	-2.044	-0.1254	0.02823	-1.894	0.474	-2.823	-0.9649	9.49e-05
1:215627232:A:G	1	215627232	G	2.034e-05	-1.4622	0.0002106	-1.4987	0.2351	29.08	-1.085	0.4894	-2.044	-0.1254	0.02823	-1.894	0.474	-2.823	-0.9649	9.49e-05
1:215631377:T:A	1	215631377	A	2.034e-05	-1.4622	0.0002106	-1.4987	0.2351	29.08	-1.085	0.4894	-2.044	-0.1254	0.02823	-1.894	0.474	-2.823	-0.9649	9.49e-05
1:215643892:TAA:TA	1	215643892	TA	0.001356	-0.7861	0.0009019	-0.8106	0.3613	0	-1.08	0.383	-1.831	-0.3293	0.005481	-0.6261	0.317	-1.247	-0.004721	0.04986
1:215658430:A:G	1	215658430	G	2.169e-05	-1.4204	0.0001428	-1.4478	0.253	23.46	-1.028	0.5025	-2.013	-0.04348	0.04251	-1.793	0.4421	-2.659	-0.9265	7.51e-05
1:215665352:G:A	1	215665352	A	2.169e-05	-1.4204	0.0001428	-1.4478	0.253	23.46	-1.028	0.5025	-2.013	-0.04348	0.04251	-1.793	0.4421	-2.659	-0.9265	7.51e-05
1:215667023:C:T	1	215667023	T	2.169e-05	-1.4204	0.0001428	-1.4478	0.253	23.46	-1.028	0.5025	-2.013	-0.04348	0.04251	-1.793	0.4421	-2.659	-0.9265	7.51e-05
1:215668577:T:G	1	215668577	G	2.169e-05	-1.4204	0.0001428	-1.4478	0.253	23.46	-1.028	0.5025	-2.013	-0.04348	0.04251	-1.793	0.4421	-2.659	-0.9265	7.51e-05
1:215680729:T:C	1	215680729	C	3.892e-05	-1.3666	2.02e-05	-1.4056	0.3194	0	-1.028	0.5025	-2.013	-0.04348	0.04251	-1.691	0.4369	-2.548	-0.835	0.0001527
1:215684162:A:C	1	215684162	C	3.892e-05	-1.3666	2.02e-05	-1.4056	0.3194	0	-1.028	0.5025	-2.013	-0.04348	0.04251	-1.691	0.4369	-2.548	-0.835	0.0001527
1:215685705:G:A	1	215685705	A	3.892e-05	-1.3666	2.02e-05	-1.4056	0.3194	0	-1.028	0.5025	-2.013	-0.04348	0.04251	-1.691	0.4369	-2.548	-0.835	0.0001527
1:215694355:A:AC	1	215694355	AC	3.892e-05	-1.3666	2.02e-05	-1.4056	0.3194	0	-1.028	0.5025	-2.013	-0.04348	0.04251	-1.691	0.4369	-2.548	-0.835	0.0001527
1:215696760:ACT:A	1	215696760	A	3.892e-05	-1.3666	2.02e-05	-1.4056	0.3194	0	-1.028	0.5025	-2.013	-0.04348	0.04251	-1.691	0.4369	-2.548	-0.835	0.0001527
1:215699490:C:A	1	215699490	A	3.892e-05	-1.3666	2.02e-05	-1.4056	0.3194	0	-1.028	0.5025	-2.013	-0.04348	0.04251	-1.691	0.4369	-2.548	-0.835	0.0001527
1:215701392:C:T	1	215701392	T	3.892e-05	-1.3666	2.02e-05	-1.4056	0.3194	0	-1.028	0.5025	-2.013	-0.04348	0.04251	-1.691	0.4369	-2.548	-0.835	0.0001527
1:215702046:T:C	1	215702046	C	3.892e-05	-1.3666	2.02e-05	-1.4056	0.3194	0	-1.028	0.5025	-2.013	-0.04348	0.04251	-1.691	0.4369	-2.548	-0.835	0.0001527
1:215710273:G:A	1	215710273	A	6.208e-05	-1.3476	3.23e-05	-1.3881	0.3375	0	-1.028	0.5025	-2.013	-0.04348	0.04251	-1.673	0.4469	-2.548	-0.7967	0.0002467
1:215763422:C:G	1	215763422	G	2.675e-05	-1.3463	1.4e-05	-1.3825	0.3619	0	-1.028	0.5025	-2.013	-0.04348	0.04251	-1.62	0.4113	-2.426	-0.814	0.0001179
1:215772064:A:G	1	215772064	G	2.675e-05	-1.3463	1.4e-05	-1.3825	0.3619	0	-1.028	0.5025	-2.013	-0.04348	0.04251	-1.62	0.4113	-2.426	-0.814	0.0001179
1:215839645:TTA:T	1	215839645	TTA	0.000454	0.7466	0.002014	0.7755	0.2516	23.92	1.112	0.3788	0.3699	1.855	0.00386	0.5881	0.2556	0.08713	1.089	0.02258
1:216722850:A:C	1	216722850	A	0.0006514	0.6288	0.0009707	0.6077	0.8993	0	0.6387	0.3063	0.03842	1.239	0.03878	0.5902	0.2306	0.1383	1.042	0.01131
1:21683008:A:C	1	21683008	C	0.0005932	0.8981	0.0007331	0.8833	0.7965	0	0.9516	0.3722	0.2221	1.681	0.0116	0.8167	0.3677	0.09599	1.537	0.02763
1:217092125:T:G	1	217092125	G	0.005549	0.4826	0.003366	0.5057	0.898	0	0.485	0.2362	0.02201	0.948	0.04186	0.5293	0.2524	0.03452	1.024	0.03746
1:218106310:T:A	1	218106310	A	0.00162	-1.0309	0.001318	-1.0493	0.7336	0	-1.165	0.4716	-2.09	-0.241	0.01463	-0.9425	0.4529	-1.83	-0.05482	0.03889
1:218294968:G:A	1	218294968	A	0.004926	0.998	0.002815	1.0461	0.9909	0	1.05	0.4921	0.0852	2.014	0.0346	1.042	0.4984	0.06521	2.019	0.03799
1:218295180:A:G	1	218295180	G	0.006051	0.9444	0.003578	0.9894	0.8648	0	1.05	0.4921	0.0852	2.014	0.0346	0.9342	0.4693	0.01431	1.854	0.0481
1:218404717:G:A	1	218404717	A	0.004662	0.9081	0.00248	0.926	0.6672	0	1.103	0.5129	0.09744	2.108	0.03322	0.8282	0.3814	0.08075	1.576	0.03122
1:21927856:C:T	1	21927856	T	0.003511	0.5334	0.00359	0.5301	0.9188	0	0.5505	0.2706	0.02019	1.081	0.04372	0.5132	0.246	0.03095	0.9954	0.03845
1:220759347:A:G	1	220759347	G	0.0004853	-0.8921	0.000328	-0.9154	0.7176	0	-0.8173	0.3721	-1.547	-0.08802	0.02964	-1.002	0.3497	-1.687	-0.3165	0.004681
1:2217196:G:A	1	2217196	A	0.001301	-0.8279	0.0007314	-0.8622	0.8225	0	-0.9122	0.3389	-1.576	-0.2479	0.007951	-0.7966	0.3881	-1.557	-0.03596	0.0416
1:221915205:A:T	1	221915205	T	0.0005127	0.5915	0.0003569	0.6052	0.6751	0	0.5345	0.2392	0.06571	1.003	0.02697	0.6766	0.2403	0.2055	1.148	0.005436
1:223123936:C:T	1	223123936	T	0.0008241	-1.0022	0.0007158	-1.0136	0.8117	0	-1.079	0.4064	-1.876	-0.2827	0.008805	-0.9357	0.4433	-1.804	-0.06686	0.03621
1:223151570:A:G	1	223151570	G	0.0004034	-1.2429	0.0004533	-1.2338	0.8034	0	-1.303	0.4485	-2.183	-0.4244	0.004235	-1.123	0.5672	-2.234	-0.01125	0.04929
1:223156511:T:C	1	223156511	C	0.001054	-1.1537	0.001109	-1.15	0.9515	0	-1.167	0.4502	-2.049	-0.2846	0.01051	-1.123	0.5672	-2.234	-0.01125	0.04929
1:223160428:A:G	1	223160428	G	0.001054	-1.1537	0.001109	-1.15	0.9515	0	-1.167	0.4502	-2.049	-0.2846	0.01051	-1.123	0.5672	-2.234	-0.01125	0.04929
1:223163229:C:T	1	223163229	T	0.001054	-1.1537	0.001109	-1.15	0.9515	0	-1.167	0.4502	-2.049	-0.2846	0.01051	-1.123	0.5672	-2.234	-0.01125	0.04929
1:223163536:G:A	1	223163536	A	0.001054	-1.1537	0.001109	-1.15	0.9515	0	-1.167	0.4502	-2.049	-0.2846	0.01051	-1.123	0.5672	-2.234	-0.01125	0.04929
1:223183490:A:T	1	223183490	A	0.001335	-0.7163	0.001608	-0.703	0.7216	0	-0.6263	0.3098	-1.234	-0.01897	0.0451	-0.7852	0.3208	-1.414	-0.1565	0.01536
1:223198441:T:C	1	223198441	C	0.0001206	1.1033	0.0001098	1.1091	0.6559	0	1.237	0.4058	0.4412	2.032	0.002745	0.9815	0.4052	0.1874	1.776	0.01644
1:224781003:T:C	1	224781003	C	0.0009013	0.9136	0.0009375	0.91	0.9688	0	0.8977	0.4187	0.07717	1.718	0.03368	0.9194	0.3648	0.2044	1.634	0.01263
1:224782349:G:A	1	224782349	A	0.001114	0.9176	0.001155	0.9142	0.9575	0	0.8977	0.4187	0.07717	1.718	0.03368	0.9278	0.3798	0.1834	1.672	0.01557
1:224782561:A:G	1	224782561	G	0.0009013	0.9136	0.0009375	0.91	0.9688	0	0.8977	0.4187	0.07717	1.718	0.03368	0.9194	0.3648	0.2044	1.634	0.01263
1:224782911:T:G	1	224782911	G	0.0009013	0.9136	0.0009375	0.91	0.9688	0	0.8977	0.4187	0.07717	1.718	0.03368	0.9194	0.3648	0.2044	1.634	0.01263
1:224783385:G:T	1	224783385	T	0.0009013	0.9136	0.0009375	0.91	0.9688	0	0.8977	0.4187	0.07717	1.718	0.03368	0.9194	0.3648	0.2044	1.634	0.01263
1:224783789:A:G	1	224783789	G	0.0009013	0.9136	0.0009375	0.91	0.9688	0	0.8977	0.4187	0.07717	1.718	0.03368	0.9194	0.3648	0.2044	1.634	0.01263
1:224783853:A:G	1	224783853	G	0.0009013	0.9136	0.0009375	0.91	0.9688	0	0.8977	0.4187	0.07717	1.718	0.03368	0.9194	0.3648	0.2044	1.634	0.01263
1:224784416:A:G	1	224784416	G	0.0009013	0.9136	0.0009375	0.91	0.9688	0	0.8977	0.4187	0.07717	1.718	0.03368	0.9194	0.3648	0.2044	1.634	0.01263
1:224784684:G:A	1	224784684	A	0.001114	0.9176	0.001155	0.9142	0.9575	0	0.8977	0.4187	0.07717	1.718	0.03368	0.9278	0.3798	0.1834	1.672	0.01557
1:224784807:C:T	1	224784807	T	0.0006735	0.9145	0.0005065	0.9308	0.7234	0	1.035	0.3979	0.2552	1.815	0.01025	0.8447	0.3618	0.1356	1.554	0.02069
1:224784936:T:G	1	224784936	G	0.0005044	0.951	0.0005227	0.9477	0.9067	0	0.9839	0.4123	0.1758	1.792	0.0183	0.9194	0.3648	0.2044	1.634	0.01263
1:224785033:G:A	1	224785033	A	0.0005044	0.951	0.0005227	0.9477	0.9067	0	0.9839	0.4123	0.1758	1.792	0.0183	0.9194	0.3648	0.2044	1.634	0.01263
1:224785077:A:G	1	224785077	G	0.0005044	0.951	0.0005227	0.9477	0.9067	0	0.9839	0.4123	0.1758	1.792	0.0183	0.9194	0.3648	0.2044	1.634	0.01263
1:224785362:T:C	1	224785362	C	0.0005044	0.951	0.0005227	0.9477	0.9067	0	0.9839	0.4123	0.1758	1.792	0.0183	0.9194	0.3648	0.2044	1.634	0.01263
1:224785400:A:G	1	224785400	G	0.0005044	0.951	0.0005227	0.9477	0.9067	0	0.9839	0.4123	0.1758	1.792	0.0183	0.9194	0.3648	0.2044	1.634	0.01263
1:224785440:G:A	1	224785440	A	0.0005044	0.951	0.0005227	0.9477	0.9067	0	0.9839	0.4123	0.1758	1.792	0.0183	0.9194	0.3648	0.2044	1.634	0.01263
1:224786201:A:C	1	224786201	C	0.0005044	0.951	0.0005227	0.9477	0.9067	0	0.9839	0.4123	0.1758	1.792	0.0183	0.9194	0.3648	0.2044	1.634	0.01263
1:224786613:T:C	1	224786613	C	0.001052	0.8862	0.0008109	0.9018	0.8131	0	0.9728	0.4032	0.1825	1.763	0.01709	0.8447	0.3618	0.1356	1.554	0.02069
1:224787683:T:C	1	224787683	C	0.0005044	0.951	0.0005227	0.9477	0.9067	0	0.9839	0.4123	0.1758	1.792	0.0183	0.9194	0.3648	0.2044	1.634	0.01263
1:224787746:C:A	1	224787746	A	0.0005044	0.951	0.0005227	0.9477	0.9067	0	0.9839	0.4123	0.1758	1.792	0.0183	0.9194	0.3648	0.2044	1.634	0.01263
1:224787952:T:C	1	224787952	C	0.0005044	0.951	0.0005227	0.9477	0.9067	0	0.9839	0.4123	0.1758	1.792	0.0183	0.9194	0.3648	0.2044	1.634	0.01263
1:224788226:C:T	1	224788226	T	0.0005044	0.951	0.0005227	0.9477	0.9067	0	0.9839	0.4123	0.1758	1.792	0.0183	0.9194	0.3648	0.2044	1.634	0.01263
1:224788431:C:T	1	224788431	T	0.0005044	0.951	0.0005227	0.9477	0.9067	0	0.9839	0.4123	0.1758	1.792	0.0183	0.9194	0.3648	0.2044	1.634	0.01263
1:224788594:G:C	1	224788594	C	0.0006211	0.9566	0.0006412	0.9536	0.9203	0	0.9839	0.4123	0.1758	1.792	0.0183	0.9278	0.3798	0.1834	1.672	0.01557
1:224788989:G:A	1	224788989	A	0.0005044	0.951	0.0005227	0.9477	0.9067	0	0.9839	0.4123	0.1758	1.792	0.0183	0.9194	0.3648	0.2044	1.634	0.01263
1:224789269:A:C	1	224789269	C	0.0005044	0.951	0.0005227	0.9477	0.9067	0	0.9839	0.4123	0.1758	1.792	0.0183	0.9194	0.3648	0.2044	1.634	0.01263
1:224789302:A:AG	1	224789302	AG	0.0006211	0.9566	0.0006412	0.9536	0.9203	0	0.9839	0.4123	0.1758	1.792	0.0183	0.9278	0.3798	0.1834	1.672	0.01557
1:224789451:G:C	1	224789451	C	0.0005044	0.951	0.0005227	0.9477	0.9067	0	0.9839	0.4123	0.1758	1.792	0.0183	0.9194	0.3648	0.2044	1.634	0.01263
1:224790610:G:A	1	224790610	A	0.001046	0.9137	0.001081	0.9106	0.8094	0	0.9839	0.4123	0.1758	1.792	0.0183	0.849	0.3779	0.1084	1.59	0.0259
1:224790667:A:G	1	224790667	G	0.0005044	0.951	0.0005227	0.9477	0.9067	0	0.9839	0.4123	0.1758	1.792	0.0183	0.9194	0.3648	0.2044	1.634	0.01263
1:224791918:T:C	1	224791918	C	0.0005044	0.951	0.0005227	0.9477	0.9067	0	0.9839	0.4123	0.1758	1.792	0.0183	0.9194	0.3648	0.2044	1.634	0.01263
1:224792571:T:C	1	224792571	C	0.0005044	0.951	0.0005227	0.9477	0.9067	0	0.9839	0.4123	0.1758	1.792	0.0183	0.9194	0.3648	0.2044	1.634	0.01263
1:224792627:G:A	1	224792627	A	0.0006211	0.9566	0.0006412	0.9536	0.9203	0	0.9839	0.4123	0.1758	1.792	0.0183	0.9278	0.3798	0.1834	1.672	0.01557
1:224792857:A:G	1	224792857	G	0.0006211	0.9566	0.0006412	0.9536	0.9203	0	0.9839	0.4123	0.1758	1.792	0.0183	0.9278	0.3798	0.1834	1.672	0.01557
1:224792946:G:A	1	224792946	A	0.0005044	0.951	0.0005227	0.9477	0.9067	0	0.9839	0.4123	0.1758	1.792	0.0183	0.9194	0.3648	0.2044	1.634	0.01263
1:224794826:A:G	1	224794826	G	0.0003173	0.9783	0.0003226	0.9763	0.8153	0	1.047	0.4064	0.2508	1.844	0.01096	0.9194	0.3648	0.2044	1.634	0.01263
1:224795823:A:G	1	224795823	G	0.0006211	0.9566	0.0006412	0.9536	0.9203	0	0.9839	0.4123	0.1758	1.792	0.0183	0.9278	0.3798	0.1834	1.672	0.01557
1:224796084:T:C	1	224796084	C	0.0005046	0.9298	0.0005285	0.9261	0.9784	0	0.9339	0.3925	0.1646	1.703	0.01864	0.9194	0.3648	0.2044	1.634	0.01263
1:224798818:T:TA	1	224798818	TA	0.0006224	0.9343	0.0006494	0.9307	0.9911	0	0.9339	0.3925	0.1646	1.703	0.01864	0.9278	0.3798	0.1834	1.672	0.01557
1:224799466:A:G	1	224799466	G	0.0005046	0.9298	0.0005285	0.9261	0.9784	0	0.9339	0.3925	0.1646	1.703	0.01864	0.9194	0.3648	0.2044	1.634	0.01263
1:224986596:A:T	1	224986596	T	0.001773	-0.9504	0.001177	-0.9822	0.9939	0	-0.9795	0.4598	-1.881	-0.07825	0.03485	-0.9842	0.4022	-1.772	-0.1959	0.01539
1:226805794:A:G	1	226805794	A	0.001021	0.7593	0.0004837	0.7942	0.686	0	0.9044	0.3551	0.2083	1.6	0.01192	0.7174	0.2965	0.1363	1.298	0.01656
1:226806103:C:G	1	226806103	C	0.001021	0.7593	0.0004837	0.7942	0.686	0	0.9044	0.3551	0.2083	1.6	0.01192	0.7174	0.2965	0.1363	1.298	0.01656
1:226807512:C:T	1	226807512	C	0.001765	0.7273	0.00085	0.7636	0.604	0	0.9044	0.3551	0.2083	1.6	0.01192	0.6635	0.2994	0.0767	1.25	0.02797
1:226896237:C:T	1	226896237	T	0.0006186	-1.0989	0.0006461	-1.0957	0.9392	0	-1.072	0.4467	-1.947	-0.1963	0.01769	-1.121	0.4621	-2.027	-0.2155	0.01627
1:226898858:C:T	1	226898858	T	0.0003963	-1.1448	0.0004106	-1.1424	0.9482	0	-1.163	0.4526	-2.051	-0.2763	0.01117	-1.121	0.4621	-2.027	-0.2155	0.01627
1:226901383:A:G	1	226901383	G	0.0009246	-0.9439	0.0008843	-0.9473	0.6089	0	-1.106	0.4212	-1.932	-0.2806	0.009565	-0.8134	0.3868	-1.572	-0.05524	0.03692
1:226913049:GCCA:G	1	226913049	G	0.001842	-0.9773	0.001874	-0.976	0.8783	0	-0.9298	0.4354	-1.783	-0.07632	0.03442	-1.026	0.4529	-1.914	-0.1388	0.02466
1:226914298:GC:G	1	226914298	G	0.002268	-0.9591	0.002307	-0.9578	0.926	0	-0.9298	0.4354	-1.783	-0.07632	0.03442	-0.9882	0.4541	-1.878	-0.09809	0.0309
1:226930475:G:A	1	226930475	A	0.0006005	-1.0406	0.0007461	-1.0225	0.8183	0	-0.9556	0.4206	-1.78	-0.1311	0.02458	-1.095	0.4376	-1.953	-0.2371	0.01327
1:232420627:A:C	1	232420627	C	0.003813	0.5163	0.00306	0.5268	0.7592	0	0.5991	0.2954	0.02002	1.178	0.04442	0.4857	0.2228	0.04896	0.9223	0.03061
1:232449623:T:G	1	232449623	G	0.0025	-0.8901	0.002343	-0.8952	0.8476	0	-0.9599	0.4472	-1.836	-0.08336	0.03351	-0.8458	0.3906	-1.611	-0.08021	0.03172
1:232449743:G:C	1	232449743	C	0.0025	-0.8901	0.002343	-0.8952	0.8476	0	-0.9599	0.4472	-1.836	-0.08336	0.03351	-0.8458	0.3906	-1.611	-0.08021	0.03172
1:232449892:C:T	1	232449892	T	0.0025	-0.8901	0.002343	-0.8952	0.8476	0	-0.9599	0.4472	-1.836	-0.08336	0.03351	-0.8458	0.3906	-1.611	-0.08021	0.03172
1:233649781:G:A	1	233649781	A	0.004054	-0.6126	0.002968	-0.6313	0.9293	0	-0.6516	0.3119	-1.263	-0.04029	0.03844	-0.6138	0.2903	-1.183	-0.04485	0.03589
1:233683263:T:C	1	233683263	C	0.0002625	0.7963	0.0002091	0.7981	0.4871	0	0.6441	0.3089	0.03853	1.25	0.03885	0.9434	0.3001	0.3552	1.532	0.001963
1:233692916:G:C	1	233692916	C	0.0007749	0.7545	0.0005071	0.767	0.7509	0	0.6927	0.3215	0.0626	1.323	0.03284	0.833	0.3032	0.2387	1.427	0.006641
1:233697693:G:A	1	233697693	G	0.0003096	0.7534	0.0003037	0.7549	0.8637	0	0.7205	0.2896	0.1528	1.288	0.01399	0.7923	0.3019	0.2006	1.384	0.009446
1:233700237:T:G	1	233700237	T	0.0003096	0.7534	0.0003037	0.7549	0.8637	0	0.7205	0.2896	0.1528	1.288	0.01399	0.7923	0.3019	0.2006	1.384	0.009446
1:233702030:G:A	1	233702030	G	0.0003096	0.7534	0.0003037	0.7549	0.8637	0	0.7205	0.2896	0.1528	1.288	0.01399	0.7923	0.3019	0.2006	1.384	0.009446
1:233708605:G:C	1	233708605	G	0.001966	0.5559	0.001636	0.5651	0.834	0	0.5275	0.2537	0.03021	1.025	0.03938	0.6027	0.2538	0.1052	1.1	0.01866
1:233709201:C:T	1	233709201	C	0.002583	0.5961	0.002707	0.594	0.6886	0	0.5244	0.2634	0.008213	1.041	0.04834	0.6845	0.3004	0.09579	1.273	0.02388
1:235974843:G:A	1	235974843	A	0.002077	-0.8287	0.00184	-0.8382	0.8011	0	-0.7678	0.3879	-1.528	-0.007548	0.04966	-0.9035	0.3736	-1.636	-0.1713	0.01661
1:236344197:G:A	1	236344197	A	0.00154	-1.0466	0.001474	-1.05	0.7931	0	-1.164	0.546	-2.234	-0.09404	0.03468	-0.9842	0.4146	-1.797	-0.1716	0.01868
1:236365235:G:A	1	236365235	A	0.004144	-0.909	0.004471	-0.901	0.8939	0	-0.9489	0.4791	-1.888	-0.009864	0.04953	-0.8637	0.4226	-1.692	-0.03538	0.04248
1:236368900:G:A	1	236368900	A	0.004144	-0.909	0.004471	-0.901	0.8939	0	-0.9489	0.4791	-1.888	-0.009864	0.04953	-0.8637	0.4226	-1.692	-0.03538	0.04248
1:236540883:A:G	1	236540883	G	0.00158	-1.0793	0.002046	-1.0525	0.7046	0	-1.195	0.5078	-2.19	-0.1993	0.02	-0.935	0.461	-1.839	-0.03143	0.04406
1:236615170:G:A	1	236615170	A	0.003553	0.8567	0.002112	0.8891	0.4648	0	1.181	0.4931	0.2143	2.147	0.01792	0.736	0.3571	0.03607	1.436	0.04078
1:237218350:C:T	1	237218350	T	0.004644	0.7194	0.004025	0.701	0.7268	0	0.8105	0.3971	0.03214	1.589	0.04307	0.6348	0.3087	0.02986	1.24	0.0412
1:237656185:A:G	1	237656185	A	0.0009894	0.559	0.001258	0.5424	0.7726	0	0.5949	0.2476	0.1096	1.08	0.01754	0.4974	0.2291	0.04832	0.9466	0.03129
1:238613141:G:A	1	238613141	A	0.005251	0.6204	0.003638	0.6421	0.9666	0	0.6515	0.3154	0.03325	1.27	0.04067	0.633	0.3092	0.02686	1.239	0.04217
1:238716393:A:G	1	238716393	G	0.003456	-0.5197	0.004054	-0.504	0.7906	0	-0.5578	0.2679	-1.083	-0.03271	0.03909	-0.4637	0.232	-0.9185	-0.008955	0.0472
1:239795649:A:G	1	239795649	G	0.004529	0.8781	0.003286	0.904	0.9955	0	0.9058	0.4463	0.03117	1.781	0.0442	0.9023	0.4243	0.07075	1.734	0.03485
1:23979952:A:AAAT	1	23979952	AAAT	0.000247	0.7126	0.0002662	0.7068	0.9599	0	0.6952	0.3008	0.1057	1.285	0.02223	0.715	0.2535	0.2181	1.212	0.005351
1:23986473:C:T	1	23986473	T	0.0001429	1.1084	0.0002389	1.0686	0.9512	0	1.043	0.5091	0.04562	2.041	0.04221	1.081	0.3544	0.3863	1.776	0.002645
1:240258525:C:T	1	240258525	T	0.001219	0.6422	0.0007612	0.6577	0.9582	0	0.6686	0.2854	0.1093	1.228	0.0205	0.6481	0.268	0.1228	1.173	0.01663
1:240259800:C:T	1	240259800	T	0.001531	0.6246	0.0009659	0.6402	0.8923	0	0.6686	0.2854	0.1093	1.228	0.0205	0.6159	0.2645	0.0974	1.134	0.02105
1:240263552:C:G	1	240263552	G	0.0005805	0.6788	0.0003739	0.6921	0.8113	0	0.7411	0.2828	0.1868	1.295	0.009721	0.6481	0.268	0.1228	1.173	0.01663
1:240269525:T:A	1	240269525	A	0.0006507	0.644	0.0004641	0.6536	0.6736	0	0.7331	0.2655	0.2128	1.253	0.006497	0.5758	0.2626	0.06114	1.09	0.02964
1:240271391:T:A	1	240271391	A	0.00121	0.6545	0.001529	0.6387	0.7086	0	0.7289	0.3144	0.1126	1.345	0.02185	0.5758	0.2626	0.06114	1.09	0.02964
1:240318117:TTTCCTTCCTTCC:T	1	240318117	T	0.0003652	0.8452	0.0002645	0.8594	0.7589	0	0.7753	0.3614	0.06689	1.484	0.03362	0.9216	0.3107	0.3126	1.531	0.003438
1:24035414:T:C	1	24035414	C	0.004317	-0.7518	0.003944	-0.759	0.9671	0	-0.7698	0.372	-1.499	-0.04065	0.0403	-0.7481	0.3727	-1.479	-0.01752	0.04629
1:240366572:A:C	1	240366572	A	0.001696	0.6025	0.00249	0.5793	0.7467	0	0.6468	0.2834	0.09134	1.202	0.02393	0.5226	0.2599	0.01316	1.032	0.0459
1:240586392:T:C	1	240586392	T	0.002294	0.6151	0.001239	0.6446	0.574	0	0.768	0.2967	0.1864	1.35	0.01063	0.5426	0.2697	0.01411	1.071	0.04572
1:240841048:T:A	1	240841048	A	0.001105	0.5359	0.001222	0.5311	0.6277	0	0.6201	0.2462	0.1376	1.103	0.01286	0.4598	0.2205	0.02768	0.8919	0.03847
1:240843965:T:G	1	240843965	G	0.000489	0.685	0.000466	0.6853	0.9559	0	0.6731	0.2955	0.09393	1.252	0.0242	0.6949	0.2615	0.1823	1.207	0.008608
1:241949628:G:A	1	241949628	A	0.0001037	-1.1323	0.0001832	-1.1332	0.2993	7.19	-1.459	0.4297	-2.302	-0.6171	0.000883	-0.8516	0.3972	-1.63	-0.07303	0.03343
1:241966882:G:A	1	241966882	A	0.001766	0.7899	0.001056	0.8187	0.8914	0	0.7782	0.3881	0.01748	1.539	0.04683	0.8475	0.3268	0.207	1.488	0.0103
1:241968209:A:AACC	1	241968209	AACC	0.001766	0.7899	0.001056	0.8187	0.8914	0	0.7782	0.3881	0.01748	1.539	0.04683	0.8475	0.3268	0.207	1.488	0.0103
1:241986701:G:C	1	241986701	C	0.001766	0.7899	0.001056	0.8187	0.8914	0	0.7782	0.3881	0.01748	1.539	0.04683	0.8475	0.3268	0.207	1.488	0.0103
1:241991233:T:C	1	241991233	C	0.00134	0.8122	0.0008369	0.8379	0.9636	0	0.8242	0.3914	0.057	1.591	0.03697	0.8475	0.3268	0.207	1.488	0.0103
1:242005112:T:C	1	242005112	C	0.0005536	-1.0584	0.0005831	-1.0537	0.5857	0	-1.241	0.4604	-2.143	-0.3382	0.007879	-0.9048	0.4104	-1.709	-0.1004	0.02879
1:242017658:C:T	1	242017658	T	0.00181	0.516	0.001093	0.5364	0.843	0	0.5016	0.2405	0.0302	0.9731	0.03877	0.5668	0.2249	0.126	1.008	0.01263
1:242038713:G:A	1	242038713	A	0.001442	0.5253	0.001043	0.5392	0.8437	0	0.5045	0.2407	0.03265	0.9763	0.03786	0.5695	0.2252	0.1282	1.011	0.01231
1:242039382:A:G	1	242039382	A	0.0003366	-0.5765	0.0002187	-0.5909	0.8375	0	-0.6242	0.2278	-1.071	-0.1776	0.006928	-0.5586	0.2244	-0.9985	-0.1187	0.01376
1:242040129:G:A	1	242040129	A	0.001121	0.5185	0.0006923	0.5349	0.869	0	0.5064	0.2338	0.04818	0.9645	0.03194	0.5586	0.2135	0.1402	0.9771	0.009661
1:242572301:G:A	1	242572301	A	0.0008281	0.6552	0.001589	0.6163	0.9451	0	0.6023	0.2821	0.04933	1.155	0.03446	0.6292	0.2703	0.09942	1.159	0.02107
1:242575244:G:GA	1	242575244	GA	0.0008281	0.6552	0.001589	0.6163	0.9451	0	0.6023	0.2821	0.04933	1.155	0.03446	0.6292	0.2703	0.09942	1.159	0.02107
1:242591769:G:A	1	242591769	A	0.001278	0.7117	0.002013	0.6814	0.9211	0	0.6568	0.3321	0.006005	1.308	0.04982	0.7008	0.2952	0.1222	1.279	0.01868
1:242917575:G:A	1	242917575	A	0.0005609	-1.0333	0.0004746	-1.0453	0.7965	0	-0.9548	0.4611	-1.859	-0.051	0.04017	-1.111	0.393	-1.881	-0.3406	0.005249
1:242919558:C:A	1	242919558	A	0.0005609	-1.0333	0.0004746	-1.0453	0.7965	0	-0.9548	0.4611	-1.859	-0.051	0.04017	-1.111	0.393	-1.881	-0.3406	0.005249
1:245099878:T:G	1	245099878	G	0.00562	0.5047	0.004516	0.5146	0.6434	0	0.6296	0.3075	0.02689	1.232	0.04242	0.4534	0.2243	0.01375	0.893	0.04478
1:245260829:A:G	1	245260829	G	0.002144	0.5145	0.001909	0.5164	0.9943	0	0.5151	0.2513	0.02256	1.008	0.04219	0.5175	0.222	0.08234	0.9527	0.0209
1:245382481:C:T	1	245382481	T	0.004217	0.5295	0.004016	0.5314	0.9534	0	0.5421	0.2597	0.033	1.051	0.03864	0.5205	0.2628	0.005556	1.036	0.04915
1:245382562:T:C	1	245382562	C	0.002926	0.5499	0.002779	0.5518	0.9961	0	0.5527	0.2597	0.04377	1.062	0.03498	0.5509	0.2621	0.03717	1.065	0.037
1:245433618:C:T	1	245433618	C	0.003199	-0.4856	0.003491	-0.4783	0.7878	0	-0.5301	0.2526	-1.025	-0.03504	0.03758	-0.4408	0.2151	-0.8625	-0.01923	0.04192
1:245433623:A:C	1	245433623	A	0.002754	-0.4971	0.002646	-0.4964	0.7442	0	-0.5598	0.255	-1.06	-0.05993	0.02976	-0.4506	0.2167	-0.8752	-0.02589	0.03903
1:245633169:A:G	1	245633169	G	0.001906	1.0621	0.003374	0.953	0.9297	0	0.9247	0.4569	0.02924	1.82	0.04481	0.9821	0.4627	0.07534	1.889	0.03518
1:245641632:C:A	1	245641632	A	0.000311	0.7208	0.0006724	0.7186	0.2911	10.28	0.9597	0.3057	0.3606	1.559	0.002051	0.5334	0.2638	0.01641	1.05	0.04468
1:245643401:CCAAA:CCAAACAAA	1	245643401	CCAAACAAA	0.000616	0.6882	0.0006098	0.6875	0.3694	0	0.8975	0.3082	0.2934	1.502	0.004162	0.5331	0.2642	0.01521	1.051	0.04517
1:245645456:C:T	1	245645456	T	0.001449	0.6286	0.001306	0.6324	0.558	0	0.7798	0.3194	0.1537	1.406	0.01584	0.5423	0.2497	0.05283	1.032	0.03124
1:245837801:A:G	1	245837801	A	0.004744	-0.4727	0.004408	-0.4767	0.9163	0	-0.495	0.2417	-0.9688	-0.0213	0.04236	-0.4598	0.2321	-0.9147	-0.004804	0.0492
1:248026622:G:A	1	248026622	G	0.0002198	1.1105	0.0005062	1.0417	0.8153	0	1.109	0.4155	0.2945	1.923	0.00848	0.9689	0.4323	0.1217	1.816	0.02626
1:248894524:T:G	1	248894524	G	0.002311	-0.6293	0.001723	-0.6456	0.8114	0	-0.5969	0.2899	-1.165	-0.02867	0.0413	-0.6952	0.2927	-1.269	-0.1215	0.01863
1:248896228:C:T	1	248896228	T	0.005478	-0.5613	0.004508	-0.573	0.9603	0	-0.563	0.2841	-1.12	-0.006209	0.04939	-0.5831	0.2865	-1.145	-0.02148	0.04337
1:248896306:G:A	1	248896306	A	0.005478	-0.5613	0.004508	-0.573	0.9603	0	-0.563	0.2841	-1.12	-0.006209	0.04939	-0.5831	0.2865	-1.145	-0.02148	0.04337
1:24919236:C:T	1	24919236	T	0.004621	-0.845	0.004033	-0.8574	0.8224	0	-0.9318	0.446	-1.806	-0.05761	0.03844	-0.7972	0.4009	-1.583	-0.01143	0.04832
1:25288832:A:C	1	25288832	C	0.0004675	-0.7257	0.0004678	-0.722	0.6942	0	-0.8117	0.3077	-1.415	-0.2086	0.009255	-0.6486	0.2782	-1.194	-0.1033	0.02089
1:25289427:G:A	1	25289427	A	0.0003149	-0.7487	0.0002777	-0.75	0.6742	0	-0.8456	0.3071	-1.448	-0.2437	0.006651	-0.6713	0.2785	-1.217	-0.1254	0.01698
1:25463501:C:A	1	25463501	A	0.000769	0.918	0.001102	0.8903	0.929	0	0.866	0.386	0.1094	1.623	0.02639	0.9146	0.3857	0.1587	1.671	0.0188
1:25463636:G:C	1	25463636	C	0.000769	0.918	0.001102	0.8903	0.929	0	0.866	0.386	0.1094	1.623	0.02639	0.9146	0.3857	0.1587	1.671	0.0188
1:26705640:G:T	1	26705640	T	0.0015	0.9299	0.0009494	0.9538	0.7308	0	1.067	0.4377	0.2094	1.925	0.01596	0.8667	0.3838	0.1145	1.619	0.02517
1:26706494:T:C	1	26706494	C	0.0004388	1.0359	0.0002721	1.0568	0.6343	0	1.216	0.443	0.3482	2.085	0.006801	0.937	0.3843	0.1837	1.69	0.01577
1:26707905:C:T	1	26707905	T	0.001121	0.9535	0.0007147	0.9755	0.575	0	1.159	0.4361	0.3039	2.013	0.008773	0.8331	0.3842	0.08004	1.586	0.03149
1:26708045:C:G	1	26708045	G	0.0006216	0.9709	0.0003904	0.9934	0.9425	0	1.017	0.4312	0.1723	1.862	0.01963	0.9761	0.3684	0.2541	1.698	0.008793
1:26708095:G:C	1	26708095	C	0.0004565	1.0122	0.0002859	1.0332	0.7033	0	1.159	0.4361	0.3039	2.013	0.008773	0.9397	0.3761	0.2026	1.677	0.01339
1:26708183:A:C	1	26708183	C	0.0006216	0.9709	0.0003904	0.9934	0.9425	0	1.017	0.4312	0.1723	1.862	0.01963	0.9761	0.3684	0.2541	1.698	0.008793
1:26708223:T:C	1	26708223	C	0.0006216	0.9709	0.0003904	0.9934	0.9425	0	1.017	0.4312	0.1723	1.862	0.01963	0.9761	0.3684	0.2541	1.698	0.008793
1:26708309:CA:C	1	26708309	C	0.0005082	1.0366	0.0003166	1.0576	0.5747	0	1.249	0.4501	0.367	2.131	0.00624	0.9157	0.3875	0.1562	1.675	0.01922
1:26709040:A:C	1	26709040	C	0.0004565	1.0122	0.0002859	1.0332	0.7033	0	1.159	0.4361	0.3039	2.013	0.008773	0.9397	0.3761	0.2026	1.677	0.01339
1:26709770:G:A	1	26709770	A	0.0004565	1.0122	0.0002859	1.0332	0.7033	0	1.159	0.4361	0.3039	2.013	0.008773	0.9397	0.3761	0.2026	1.677	0.01339
1:26710739:A:C	1	26710739	C	0.0008273	1.006	0.0005239	1.0276	0.6542	0	1.185	0.4597	0.2839	2.086	0.01095	0.9157	0.3875	0.1562	1.675	0.01922
1:26711375:A:G	1	26711375	G	0.002613	0.7888	0.001634	0.8163	0.9581	0	0.8006	0.395	0.02637	1.575	0.04452	0.8281	0.3434	0.1552	1.501	0.01691
1:26712992:T:C	1	26712992	C	0.001677	0.9347	0.001252	0.955	0.5218	0	1.173	0.451	0.2888	2.057	0.01028	0.7901	0.3922	0.0214	1.559	0.04549
1:26713625:C:G	1	26713625	G	0.0006383	1.029	0.0005987	1.0496	0.3082	3.68	1.41	0.4651	0.4987	2.322	0.002878	0.7901	0.3922	0.0214	1.559	0.04549
1:26713918:G:C	1	26713918	C	0.0007273	0.9572	0.0005471	0.9747	0.7237	0	1.086	0.4227	0.2574	1.914	0.01121	0.8854	0.3785	0.1436	1.627	0.02044
1:26713956:C:T	1	26713956	T	0.0007273	0.9572	0.0005471	0.9747	0.7237	0	1.086	0.4227	0.2574	1.914	0.01121	0.8854	0.3785	0.1436	1.627	0.02044
1:26714205:G:T	1	26714205	T	0.0005761	1.0496	0.0004205	1.0699	0.3347	0	1.41	0.4651	0.4987	2.322	0.002878	0.8181	0.4002	0.03361	1.603	0.04246
1:27735922:CAAAAAAAAAAA:C	1	27735922	C	0.000209	-0.6838	0.0001684	-0.693	0.8052	0	-0.7479	0.2889	-1.314	-0.1817	0.01061	-0.6554	0.2391	-1.124	-0.1866	0.006772
1:30583350:C:T	1	30583350	T	0.0001139	1.1437	0.001739	1.1251	0.2301	30.57	1.538	0.4681	0.6207	2.456	0.001275	0.8125	0.3825	0.06281	1.562	0.03506
1:3062361:A:G	1	3062361	G	0.00349	0.5372	0.00364	0.5325	0.5772	0	0.6666	0.3023	0.07408	1.259	0.02903	0.4548	0.2302	0.003645	0.906	0.04975
1:31247499:C:T	1	31247499	T	0.003456	0.5305	0.003668	0.5275	0.8233	0	0.5729	0.2725	0.03893	1.107	0.03721	0.4913	0.2435	0.01411	0.9685	0.04513
1:31247693:C:A	1	31247693	A	0.003456	0.5305	0.003668	0.5275	0.8233	0	0.5729	0.2725	0.03893	1.107	0.03721	0.4913	0.2435	0.01411	0.9685	0.04513
1:33262243:C:CATG	1	33262243	CATG	0.0009542	-0.8465	0.002326	-0.7718	0.731	0	-0.8992	0.4489	-1.779	-0.01946	0.04701	-0.7122	0.3071	-1.314	-0.1104	0.02152
1:33262562:GTC:G	1	33262562	G	0.0009542	-0.8465	0.002326	-0.7718	0.731	0	-0.8992	0.4489	-1.779	-0.01946	0.04701	-0.7122	0.3071	-1.314	-0.1104	0.02152
1:35101053:A:G	1	35101053	G	0.0001395	0.8068	0.0001945	0.7883	0.9469	0	0.7715	0.3289	0.1268	1.416	0.02035	0.8001	0.2763	0.2585	1.342	0.004266
1:35102885:G:C	1	35102885	C	0.002507	0.666	0.002416	0.6681	0.9222	0	0.6484	0.2988	0.06277	1.234	0.03163	0.6916	0.3259	0.05291	1.33	0.03522
1:35104106:A:G	1	35104106	G	0.002544	0.791	0.00206	0.8063	0.7349	0	0.7277	0.3498	0.04217	1.413	0.03924	0.9062	0.3943	0.1334	1.679	0.02273
1:35589057:A:T	1	35589057	T	0.00323	-0.5074	0.00357	-0.502	0.7354	0	-0.5695	0.2637	-1.086	-0.05261	0.03246	-0.4518	0.2276	-0.8979	-0.005712	0.0487
1:37204760:G:A	1	37204760	A	0.003779	0.8873	0.004187	0.8769	0.7715	0	0.9843	0.4801	0.04331	1.925	0.04215	0.8033	0.3976	0.02395	1.583	0.04489
1:38408846:A:G	1	38408846	G	0.000769	0.8683	0.0003479	0.8962	0.8974	0	0.9302	0.3639	0.217	1.643	0.01161	0.8655	0.3455	0.1884	1.543	0.01314
1:38408868:C:G	1	38408868	G	0.0005042	0.8968	0.0002245	0.9233	0.9793	0	0.9302	0.3639	0.217	1.643	0.01161	0.9172	0.3447	0.2416	1.593	0.008521
1:38408974:T:C	1	38408974	C	0.003552	0.8309	0.002122	0.8644	0.9983	0	0.8637	0.4272	0.02636	1.701	0.04505	0.8649	0.3738	0.1322	1.598	0.02185
1:38733509:T:C	1	38733509	T	0.0009192	-0.6467	0.001125	-0.6341	0.9131	0	-0.6555	0.2764	-1.197	-0.1137	0.01905	-0.613	0.2742	-1.151	-0.07555	0.02665
1:38733788:T:G	1	38733788	T	0.0002567	-0.6776	0.0002797	-0.6722	0.5055	0	-0.5576	0.2527	-1.053	-0.0624	0.02889	-0.8046	0.2716	-1.337	-0.2723	0.003476
1:38735751:G:C	1	38735751	G	0.0001481	-0.6906	0.0001611	-0.6855	0.5962	0	-0.5958	0.2483	-1.082	-0.1091	0.01769	-0.7888	0.2665	-1.311	-0.2665	0.003506
1:38793124:C:CCG	1	38793124	CCG	1.493e-06	1.008	1.57e-06	1.0039	0.3716	0	0.7976	0.3114	0.1872	1.408	0.01146	1.173	0.282	0.6207	1.726	4.96e-05
1:38793726:A:G	1	38793726	A	0.0005416	-0.6072	0.0006132	-0.5988	0.6596	0	-0.6886	0.2685	-1.215	-0.1624	0.01134	-0.5328	0.2303	-0.9841	-0.08154	0.02183
1:38795343:A:G	1	38795343	G	1.976e-06	1.0004	2.03e-06	0.9974	0.3849	0	0.7976	0.3114	0.1872	1.408	0.01146	1.164	0.2843	0.6068	1.721	6.46e-05
1:38798111:T:C	1	38798111	T	0.001493	-0.5343	0.0009665	-0.5506	0.9279	0	-0.536	0.2324	-0.9916	-0.08041	0.02253	-0.5662	0.2397	-1.036	-0.0963	0.01929
1:38799073:G:T	1	38799073	G	0.00115	-0.545	0.0007236	-0.5618	0.9128	0	-0.5439	0.2331	-1.001	-0.08711	0.02098	-0.5803	0.237	-1.045	-0.1158	0.01534
1:38800192:G:C	1	38800192	G	0.001764	-0.5264	0.001205	-0.5415	0.8857	0	-0.5181	0.2335	-0.9756	-0.06051	0.02803	-0.5662	0.2397	-1.036	-0.0963	0.01929
1:38801056:G:A	1	38801056	A	1.622e-05	0.6982	1.9e-05	0.6897	0.9203	0	0.6722	0.2378	0.2061	1.138	0.005364	0.7046	0.2195	0.2744	1.135	0.001577
1:38801081:C:A	1	38801081	A	1.622e-05	0.6982	1.9e-05	0.6897	0.9203	0	0.6722	0.2378	0.2061	1.138	0.005364	0.7046	0.2195	0.2744	1.135	0.001577
1:38801128:T:C	1	38801128	T	0.001362	-0.5373	0.0009017	-0.5529	0.8708	0	-0.5261	0.2341	-0.985	-0.06723	0.02614	-0.5803	0.237	-1.045	-0.1158	0.01534
1:38802662:T:C	1	38802662	T	0.001362	-0.5373	0.0009017	-0.5529	0.8708	0	-0.5261	0.2341	-0.985	-0.06723	0.02614	-0.5803	0.237	-1.045	-0.1158	0.01534
1:38803172:T:G	1	38803172	G	3.086e-05	0.6763	3.56e-05	0.6683	0.8067	0	0.6252	0.2389	0.157	1.093	0.0098	0.7046	0.2195	0.2744	1.135	0.001577
1:38804339:G:T	1	38804339	G	0.001205	-0.5457	0.0008273	-0.5601	0.904	0	-0.5399	0.2368	-1.004	-0.07574	0.02408	-0.5803	0.237	-1.045	-0.1158	0.01534
1:38804601:T:TG	1	38804601	T	0.001205	-0.5457	0.0008273	-0.5601	0.904	0	-0.5399	0.2368	-1.004	-0.07574	0.02408	-0.5803	0.237	-1.045	-0.1158	0.01534
1:38805929:T:C	1	38805929	C	1.743e-07	0.8934	1.89e-07	0.8888	0.4351	0	0.7388	0.257	0.235	1.243	0.004659	1.007	0.2281	0.5598	1.454	1.77e-05
1:38806873:CTTTCTTTCTT:C	1	38806873	C	5.734e-05	0.706	5.84e-05	0.7035	0.3553	0	0.8772	0.2568	0.3739	1.38	0.0008237	0.5528	0.2392	0.08386	1.022	0.02203
1:38806900:T:A	1	38806900	A	5.734e-05	0.706	5.84e-05	0.7035	0.3553	0	0.8772	0.2568	0.3739	1.38	0.0008237	0.5528	0.2392	0.08386	1.022	0.02203
1:38806972:C:T	1	38806972	C	0.001205	-0.5457	0.0008273	-0.5601	0.904	0	-0.5399	0.2368	-1.004	-0.07574	0.02408	-0.5803	0.237	-1.045	-0.1158	0.01534
1:38807594:A:T	1	38807594	T	3.496e-05	0.6698	4.58e-05	0.6576	0.752	0	0.6023	0.2379	0.1359	1.069	0.01243	0.7046	0.2195	0.2744	1.135	0.001577
1:38807879:G:A	1	38807879	G	0.001098	-0.5585	0.0006978	-0.5751	0.9579	0	-0.5841	0.2401	-1.055	-0.1135	0.01621	-0.5662	0.2397	-1.036	-0.0963	0.01929
1:38808110:C:T	1	38808110	T	2.421e-05	1.3658	1.79e-05	1.3842	0.6019	0	1.208	0.4672	0.2924	2.124	0.0107	1.545	0.4462	0.6703	2.42	0.0006734
1:38810291:T:C	1	38810291	T	0.0009381	-0.5625	0.0006155	-0.5778	0.9974	0	-0.5784	0.2409	-1.051	-0.1062	0.01762	-0.5773	0.2364	-1.041	-0.114	0.0156
1:38817807:G:C	1	38817807	G	0.001988	-0.5521	0.001217	-0.5706	0.798	0	-0.6154	0.2485	-1.102	-0.1284	0.01442	-0.5251	0.2504	-1.016	-0.03436	0.03741
1:39920378:A:G	1	39920378	G	0.001545	0.5133	0.001277	0.5216	0.5572	0	0.6256	0.24	0.1552	1.096	0.01009	0.4347	0.2194	0.004642	0.8648	0.04914
1:39956101:G:C	1	39956101	C	0.0001911	-0.6054	0.0002095	-0.6016	0.6913	0	-0.6677	0.2325	-1.124	-0.2119	0.004701	-0.5388	0.2266	-0.983	-0.09464	0.01851
1:39959491:C:T	1	39959491	T	0.0007814	-0.6293	0.0007163	-0.6326	0.7386	0	-0.5666	0.2722	-1.1	-0.03315	0.03912	-0.6916	0.2573	-1.196	-0.1873	0.007887
1:40930890:G:A	1	40930890	G	0.001314	0.5197	0.001555	0.5117	0.6978	0	0.5797	0.2383	0.1127	1.047	0.01619	0.4537	0.2202	0.02204	0.8853	0.04088
1:40937928:T:C	1	40937928	C	0.0003548	-0.9101	0.0002835	-0.9241	0.8682	0	-0.9652	0.3551	-1.661	-0.2693	0.007361	-0.8807	0.3652	-1.596	-0.165	0.0169
1:42000567:G:C	1	42000567	C	0.001663	-1.1504	0.002191	-1.1163	0.7038	0	-1.271	0.5463	-2.342	-0.2003	0.02137	-0.9922	0.4892	-1.951	-0.03349	0.04403
1:4234799:T:TG	1	4234799	TG	0.003318	-0.8928	0.0038	-0.8804	0.9549	0	-0.8646	0.4129	-1.674	-0.05536	0.038	-0.8991	0.4498	-1.781	-0.01764	0.04714
1:42731813:G:A	1	42731813	A	0.002532	-0.8264	0.007146	-0.8695	0.2572	22.12	-1.331	0.5149	-2.341	-0.322	0.01072	-0.6431	0.3216	-1.273	-0.01268	0.04711
1:42736978:AT:A	1	42736978	A	0.002221	-0.8443	0.005031	-0.8773	0.2718	17.19	-1.331	0.5149	-2.341	-0.322	0.01072	-0.6617	0.3253	-1.299	-0.02421	0.04342
1:42740708:G:C	1	42740708	C	0.002221	-0.8443	0.005031	-0.8773	0.2718	17.19	-1.331	0.5149	-2.341	-0.322	0.01072	-0.6617	0.3253	-1.299	-0.02421	0.04342
1:42740850:G:A	1	42740850	A	0.002532	-0.8264	0.007146	-0.8695	0.2572	22.12	-1.331	0.5149	-2.341	-0.322	0.01072	-0.6431	0.3216	-1.273	-0.01268	0.04711
1:42743062:G:T	1	42743062	T	0.002532	-0.8264	0.007146	-0.8695	0.2572	22.12	-1.331	0.5149	-2.341	-0.322	0.01072	-0.6431	0.3216	-1.273	-0.01268	0.04711
1:43477975:G:A	1	43477975	A	0.001836	0.6871	0.001898	0.6852	0.9556	0	0.6971	0.3069	0.09554	1.299	0.0246	0.6725	0.3174	0.05044	1.295	0.03551
1:43478030:C:G	1	43478030	G	0.0034	0.6327	0.003698	0.6274	0.9111	0	0.6039	0.3018	0.01225	1.195	0.04731	0.6522	0.3097	0.04516	1.259	0.03665
1:43478513:G:A	1	43478513	A	0.001836	0.6871	0.001898	0.6852	0.9556	0	0.6971	0.3069	0.09554	1.299	0.0246	0.6725	0.3174	0.05044	1.295	0.03551
1:47310629:T:G	1	47310629	G	0.007598	0.7434	0.004309	0.7866	0.9295	0	0.763	0.3833	0.01176	1.514	0.0484	0.8118	0.3964	0.03491	1.589	0.04205
1:47310630:A:C	1	47310630	C	0.007598	0.7434	0.004309	0.7866	0.9295	0	0.763	0.3833	0.01176	1.514	0.0484	0.8118	0.3964	0.03491	1.589	0.04205
1:47311535:A:G	1	47311535	G	0.007598	0.7434	0.004309	0.7866	0.9295	0	0.763	0.3833	0.01176	1.514	0.0484	0.8118	0.3964	0.03491	1.589	0.04205
1:47312552:TG:T	1	47312552	T	0.007598	0.7434	0.004309	0.7866	0.9295	0	0.763	0.3833	0.01176	1.514	0.0484	0.8118	0.3964	0.03491	1.589	0.04205
1:47312830:A:T	1	47312830	T	0.007598	0.7434	0.004309	0.7866	0.9295	0	0.763	0.3833	0.01176	1.514	0.0484	0.8118	0.3964	0.03491	1.589	0.04205
1:47314433:C:T	1	47314433	T	0.007598	0.7434	0.004309	0.7866	0.9295	0	0.763	0.3833	0.01176	1.514	0.0484	0.8118	0.3964	0.03491	1.589	0.04205
1:48295710:G:A	1	48295710	G	0.001705	-0.5417	0.001392	-0.5503	0.7717	0	-0.601	0.2453	-1.082	-0.1203	0.01546	-0.5011	0.2417	-0.9749	-0.02737	0.03962
1:48500746:C:T	1	48500746	T	0.0003864	0.6855	0.002654	0.6961	0.2352	29.04	0.9625	0.3047	0.3653	1.56	0.001927	0.4947	0.2499	0.004865	0.9845	0.04934
1:48502015:G:A	1	48502015	A	0.0002878	-1.1917	0.0002037	-1.2182	0.735	0	-1.31	0.4256	-2.144	-0.4759	0.00249	-1.084	0.5146	-2.093	-0.07568	0.03654
1:48504105:T:A	1	48504105	A	0.0001108	-1.278	6.93e-05	-1.3102	0.5674	0	-1.467	0.4285	-2.307	-0.6275	0.000801	-1.084	0.5146	-2.093	-0.07568	0.03654
1:48507037:C:G	1	48507037	G	0.0003728	0.6794	0.001622	0.6852	0.2576	21.96	0.9333	0.2961	0.353	1.514	0.00197	0.4947	0.2499	0.004865	0.9845	0.04934
1:48507278:G:A	1	48507278	A	0.0003728	0.6794	0.001622	0.6852	0.2576	21.96	0.9333	0.2961	0.353	1.514	0.00197	0.4947	0.2499	0.004865	0.9845	0.04934
1:48508856:G:A	1	48508856	A	0.0001095	-1.2906	6.72e-05	-1.3238	0.5418	0	-1.495	0.4348	-2.348	-0.6431	0.0007625	-1.084	0.5146	-2.093	-0.07568	0.03654
1:48653145:T:C	1	48653145	C	0.00295	0.9118	0.003419	0.8979	0.9771	0	0.8894	0.4273	0.0518	1.727	0.03918	0.907	0.4406	0.04334	1.771	0.04104
1:48959912:T:C	1	48959912	C	0.001315	0.6516	0.001148	0.6595	0.7144	0	0.5875	0.2826	0.03359	1.141	0.03939	0.736	0.2913	0.1652	1.307	0.01239
1:49163214:T:A	1	49163214	A	0.002564	-0.7469	0.001801	-0.7673	0.9122	0	-0.7967	0.3624	-1.507	-0.0865	0.02949	-0.7423	0.3346	-1.398	-0.08648	0.02781
1:49163718:G:C	1	49163718	C	0.003143	-0.7192	0.00222	-0.7395	0.8323	0	-0.7967	0.3624	-1.507	-0.0865	0.02949	-0.6937	0.3245	-1.33	-0.05767	0.03393
1:50670093:C:T	1	50670093	C	0.001386	-0.719	0.001255	-0.7239	0.6736	0	-0.8435	0.3619	-1.553	-0.1342	0.02114	-0.6492	0.286	-1.21	-0.08866	0.02443
1:50688654:A:G	1	50688654	A	0.000669	-0.7697	0.0006366	-0.7716	0.6657	0	-0.8966	0.3671	-1.616	-0.1771	0.01579	-0.6954	0.2866	-1.257	-0.1336	0.01628
1:50708702:T:C	1	50708702	T	0.0005034	-0.7892	0.0004808	-0.7909	0.7144	0	-0.8966	0.3671	-1.616	-0.1771	0.01579	-0.7259	0.2879	-1.29	-0.1616	0.01259
1:50716129:A:ATG	1	50716129	A	0.0004046	-0.6558	0.0004465	-0.6477	0.8619	0	-0.6854	0.2847	-1.243	-0.1274	0.01733	-0.6204	0.2422	-1.095	-0.1456	0.01128
1:50717504:A:C	1	50717504	A	0.0001328	-0.8587	0.0001281	-0.8596	0.4146	0	-1.09	0.3607	-1.797	-0.3834	0.002963	-0.7141	0.2867	-1.276	-0.1521	0.01369
1:50717854:A:G	1	50717854	A	0.001797	-0.6699	0.00156	-0.6772	0.6461	0	-0.8057	0.3524	-1.496	-0.1149	0.0237	-0.602	0.2695	-1.13	-0.07366	0.0268
1:52684653:A:G	1	52684653	G	2.294e-05	-1.5338	2.66e-05	-1.5146	0.3242	0	-1.968	0.5844	-3.114	-0.8229	0.00097	-1.236	0.4581	-2.133	-0.3377	0.00768
1:52828023:G:A	1	52828023	A	0.0003471	-1.1444	0.0004996	-1.1113	0.9938	0	-1.109	0.4325	-1.957	-0.2611	0.01137	-1.114	0.4732	-2.042	-0.1869	0.01963
1:53406572:C:G	1	53406572	G	0.002563	0.6846	0.003167	0.6707	0.6748	0	0.6017	0.2806	0.05171	1.152	0.03368	0.8025	0.3876	0.04274	1.562	0.0399
1:53408287:AT:A	1	53408287	A	0.002563	0.6846	0.003167	0.6707	0.6748	0	0.6017	0.2806	0.05171	1.152	0.03368	0.8025	0.3876	0.04274	1.562	0.0399
1:53756465:A:G	1	53756465	A	7.958e-07	1.1205	4.17e-07	1.1429	0.742	0	1.208	0.3001	0.6193	1.796	9.2e-05	1.058	0.3429	0.3861	1.73	0.002358
1:53756742:A:T	1	53756742	A	0.0006543	0.9016	0.0004709	0.921	0.9948	0	0.9196	0.3386	0.2559	1.583	0.007415	0.9231	0.4191	0.1018	1.745	0.02892
1:53756870:C:T	1	53756870	C	3.324e-06	1.0799	1.74e-06	1.1039	0.8563	0	1.142	0.3122	0.5306	1.754	0.0003532	1.058	0.3429	0.3861	1.73	0.002358
1:53757677:C:A	1	53757677	C	0.0008047	0.8834	0.0005814	0.903	0.9509	0	0.89	0.3367	0.2301	1.55	0.009115	0.9231	0.4191	0.1018	1.745	0.02892
1:55497980:A:G	1	55497980	A	0.005006	0.59	0.004152	0.5999	0.8865	0	0.6319	0.3065	0.03123	1.232	0.04101	0.572	0.2865	0.01057	1.133	0.04739
1:5637801:G:A	1	5637801	A	0.0008751	-1.1464	0.0006265	-1.1748	0.8722	0	-1.24	0.5312	-2.281	-0.1988	0.02096	-1.128	0.4504	-2.011	-0.2455	0.01316
1:57214627:G:A	1	57214627	A	0.00255	1.0843	0.001762	1.1161	0.8384	0	1.2	0.5445	0.1327	2.267	0.02913	1.053	0.4725	0.1273	1.98	0.02706
1:57226713:C:T	1	57226713	T	0.002932	-0.5633	0.002882	-0.5618	0.4254	0	-0.7823	0.3348	-1.439	-0.1261	0.02084	-0.4594	0.2281	-0.9065	-0.01224	0.04558
1:57230223:AT:ATT	1	57230223	ATT	0.001791	-0.6063	0.001663	-0.608	0.41	0	-0.8449	0.3465	-1.524	-0.1658	0.01596	-0.5009	0.233	-0.9577	-0.04422	0.03295
1:57802759:T:C	1	57802759	C	0.001943	0.5437	0.001472	0.5563	0.9891	0	0.5589	0.2603	0.04872	1.069	0.03344	0.5541	0.2362	0.09119	1.017	0.0201
1:57802886:G:C	1	57802886	C	0.001943	0.5437	0.001472	0.5563	0.9891	0	0.5589	0.2603	0.04872	1.069	0.03344	0.5541	0.2362	0.09119	1.017	0.0201
1:57803349:G:A	1	57803349	A	0.001943	0.5437	0.001472	0.5563	0.9891	0	0.5589	0.2603	0.04872	1.069	0.03344	0.5541	0.2362	0.09119	1.017	0.0201
1:59210294:A:G	1	59210294	A	0.0007491	0.5431	0.0009629	0.5316	0.7562	0	0.5862	0.2384	0.119	1.053	0.01511	0.4858	0.2184	0.05787	0.9138	0.02736
1:60205784:T:C	1	60205784	C	0.001475	0.7464	0.001476	0.7452	0.8597	0	0.7926	0.3564	0.09404	1.491	0.02771	0.709	0.3111	0.09911	1.319	0.02391
1:61710706:T:C	1	61710706	C	0.003294	0.9096	0.002931	0.9189	0.8472	0	0.9938	0.4964	0.02079	1.967	0.04717	0.8716	0.3946	0.09825	1.645	0.02847
1:6194726:C:G	1	6194726	G	0.0006754	0.6298	0.001255	0.5958	0.6364	0	0.6881	0.2687	0.1614	1.215	0.01147	0.5132	0.2543	0.01474	1.012	0.04513
1:6198009:G:A	1	6198009	A	0.003496	0.6562	0.003563	0.655	0.8014	0	0.6041	0.3024	0.01145	1.197	0.0476	0.7178	0.3359	0.05954	1.376	0.03397
1:62958102:G:A	1	62958102	A	0.003772	0.8515	0.003283	0.8621	0.8569	0	0.9163	0.4198	0.09361	1.739	0.03065	0.8105	0.4098	0.00728	1.614	0.04953
1:62958725:T:G	1	62958725	G	0.003779	0.8462	0.003347	0.8555	0.8757	0	0.9017	0.415	0.08834	1.715	0.03142	0.8105	0.4098	0.00728	1.614	0.04953
1:63458845:C:T	1	63458845	T	0.0002324	-0.7	0.0001125	-0.726	0.6975	0	-0.6386	0.2932	-1.213	-0.06398	0.03101	-0.7871	0.245	-1.267	-0.307	0.001563
1:63473942:G:A	1	63473942	A	0.001614	-0.6941	0.001464	-0.6997	0.9302	0	-0.7202	0.3209	-1.349	-0.09125	0.02633	-0.6816	0.302	-1.273	-0.08978	0.02523
1:65534491:A:G	1	65534491	A	2.455e-07	1.3352	2.91e-07	1.3259	0.5439	0	1.514	0.4036	0.7234	2.306	0.0002527	1.195	0.3366	0.535	1.854	0.0004964
1:66173808:CT:C	1	66173808	C	0.002103	-0.5347	0.002333	-0.5291	0.7194	0	-0.6009	0.2648	-1.12	-0.08194	0.02472	-0.4748	0.2304	-0.9264	-0.02325	0.04079
1:66861518:C:T	1	66861518	T	0.003368	-0.4955	0.00372	-0.4889	0.9048	0	-0.5111	0.2504	-1.002	-0.02041	0.04301	-0.4706	0.2279	-0.9172	-0.024	0.04037
1:66892353:CT:C	1	66892353	C	0.001938	-0.6086	0.002329	-0.5965	0.8797	0	-0.6261	0.277	-1.169	-0.08313	0.02531	-0.5668	0.2771	-1.11	-0.02381	0.04226
1:67606448:T:G	1	67606448	T	0.0001404	0.678	0.0002324	0.6542	0.9276	0	0.6703	0.2509	0.1785	1.162	0.008416	0.638	0.2518	0.1446	1.132	0.01215
1:67607283:T:A	1	67607283	T	0.0001404	0.678	0.0002324	0.6542	0.9276	0	0.6703	0.2509	0.1785	1.162	0.008416	0.638	0.2518	0.1446	1.132	0.01215
1:67645069:C:T	1	67645069	T	0.0004695	0.9747	0.004038	1.0097	0.2153	34.86	1.422	0.4529	0.5339	2.309	0.002055	0.7106	0.3529	0.01901	1.402	0.04556
1:67652397:G:A	1	67652397	A	0.001594	0.8625	0.00165	0.859	0.5163	0	1.086	0.4436	0.2164	1.955	0.01557	0.7207	0.3463	0.04198	1.399	0.03887
1:67656641:G:A	1	67656641	A	0.001594	0.8625	0.00165	0.859	0.5163	0	1.086	0.4436	0.2164	1.955	0.01557	0.7207	0.3463	0.04198	1.399	0.03887
1:67658516:G:C	1	67658516	C	0.001145	0.8776	0.001239	0.8708	0.4896	0	1.102	0.4297	0.2601	1.944	0.01132	0.7207	0.3463	0.04198	1.399	0.03887
1:70813586:C:T	1	70813586	T	0.003398	0.6731	0.002317	0.694	0.7412	0	0.7735	0.3315	0.1236	1.423	0.02103	0.6228	0.3136	0.008208	1.237	0.04858
1:70838737:G:T	1	70838737	T	0.001925	0.7376	0.001426	0.7519	0.8451	0	0.7981	0.3341	0.1432	1.453	0.01821	0.706	0.3327	0.05402	1.358	0.03521
1:71022016:G:T	1	71022016	T	0.003846	-0.5649	0.003292	-0.573	0.8207	0	-0.6283	0.3124	-1.241	-0.01594	0.04618	-0.5377	0.2495	-1.027	-0.0487	0.03251
1:71023351:C:T	1	71023351	T	0.001731	-0.5751	0.001683	-0.5754	0.8693	0	-0.6109	0.2829	-1.165	-0.05646	0.03245	-0.5498	0.2404	-1.021	-0.07866	0.02338
1:72406006:C:G	1	72406006	G	0.000583	0.7858	0.0006451	0.7798	0.5002	0	0.9423	0.3322	0.2911	1.594	0.005219	0.6337	0.3149	0.01649	1.251	0.04572
1:74324491:C:CT	1	74324491	CT	0.002867	0.4914	0.00172	0.5123	0.9615	0	0.5035	0.2454	0.02253	0.9846	0.04199	0.5194	0.2191	0.08993	0.9489	0.01886
1:75226747:CT:C	1	75226747	C	4.778e-05	-0.7724	7.7e-05	-0.7511	0.5747	0	-0.8633	0.2758	-1.404	-0.3227	0.002116	-0.6498	0.2621	-1.164	-0.136	0.01413
1:76009383:C:CAT	1	76009383	C	0.0008506	0.8337	0.0007996	0.837	0.4828	0	1.053	0.3963	0.2762	1.83	0.008767	0.6949	0.3214	0.06495	1.325	0.03197
1:76096111:C:T	1	76096111	T	0.001927	1.0001	0.001376	1.0273	0.457	0	1.314	0.5017	0.3303	2.297	0.009776	0.8284	0.4178	0.009482	1.647	0.04897
1:76097379:G:A	1	76097379	A	0.004048	0.9212	0.002864	0.9513	0.6489	0	1.123	0.494	0.1546	2.091	0.0245	0.8284	0.4178	0.009482	1.647	0.04897
1:76266317:GT:G	1	76266317	GT	0.001503	0.5199	0.002088	0.5036	0.9769	0	0.5086	0.239	0.04027	0.977	0.03499	0.4991	0.2245	0.05898	0.9392	0.02752
1:76822462:G:A	1	76822462	G	0.004213	-0.5615	0.003241	-0.5755	0.8896	0	-0.6071	0.3003	-1.196	-0.01839	0.0451	-0.5522	0.2575	-1.057	-0.0475	0.03338
1:7892109:T:A	1	7892109	A	0.0001856	-0.8441	0.0001499	-0.8563	0.7033	0	-0.7942	0.2785	-1.34	-0.2483	0.004984	-0.9755	0.386	-1.732	-0.2188	0.0124
1:80279808:G:GT	1	80279808	GT	0.001993	0.6442	0.002061	0.6398	0.9262	0	0.6183	0.3119	0.006946	1.23	0.04934	0.657	0.2783	0.1116	1.202	0.01932
1:80283732:C:G	1	80283732	G	0.0008626	0.6667	0.0008598	0.6606	0.8171	0	0.6071	0.3047	0.009824	1.204	0.04823	0.6999	0.261	0.1883	1.211	0.008038
1:80292624:G:A	1	80292624	A	0.001149	1.0308	0.0006968	1.0543	0.7041	0	0.9348	0.4424	0.0677	1.802	0.03631	1.171	0.4371	0.3148	2.028	0.008058
1:80460364:T:C	1	80460364	T	0.001795	0.6624	0.0021	0.6524	0.9787	0	0.6467	0.3	0.05865	1.235	0.03278	0.658	0.2999	0.07015	1.246	0.02956
1:80463537:T:G	1	80463537	T	0.002623	0.6479	0.003053	0.6378	0.9661	0	0.6467	0.3	0.05865	1.235	0.03278	0.6284	0.3092	0.02236	1.234	0.04364
1:80915393:T:C	1	80915393	C	0.005374	-0.8822	0.003551	-0.9193	0.9274	0	-0.8915	0.4385	-1.751	-0.03199	0.04389	-0.949	0.4537	-1.838	-0.0598	0.0379
1:81125053:T:A	1	81125053	A	0.002363	-0.7211	0.003249	-0.6932	0.9034	0	-0.7213	0.33	-1.368	-0.07458	0.03042	-0.6641	0.3363	-1.323	-0.005051	0.04984
1:81130340:A:T	1	81130340	T	0.002223	-0.7736	0.004171	-0.7181	0.8095	0	-0.7857	0.376	-1.523	-0.0488	0.03839	-0.6641	0.3363	-1.323	-0.005051	0.04984
1:81136850:T:C	1	81136850	C	0.001791	-0.7953	0.003214	-0.7439	0.7194	0	-0.847	0.3822	-1.596	-0.09784	0.02825	-0.6641	0.3363	-1.323	-0.005051	0.04984
1:81160529:A:T	1	81160529	T	0.0007472	0.8389	0.0009873	0.8197	0.7029	0	0.7251	0.3513	0.03647	1.414	0.04082	0.9149	0.3525	0.224	1.606	0.01025
1:81772485:C:T	1	81772485	T	0.005153	0.5653	0.008204	0.5902	0.2847	12.61	0.9559	0.4095	0.1534	1.758	0.02094	0.4539	0.2292	0.00461	0.9032	0.04926
1:81772562:A:ATTT	1	81772562	ATTT	0.001764	0.6749	0.001542	0.6788	0.5361	0	0.9295	0.4584	0.03103	1.828	0.04443	0.6086	0.2425	0.1334	1.084	0.01298
1:81772757:T:C	1	81772757	C	0.005513	0.5668	0.01183	0.597	0.2729	16.82	0.9901	0.432	0.1433	1.837	0.02337	0.4539	0.2292	0.00461	0.9032	0.04926
1:81773300:T:C	1	81773300	C	0.005153	0.5653	0.008204	0.5902	0.2847	12.61	0.9559	0.4095	0.1534	1.758	0.02094	0.4539	0.2292	0.00461	0.9032	0.04926
1:8355320:C:T	1	8355320	T	0.002672	0.8876	0.003983	0.8189	0.6746	0	0.7267	0.3594	0.02227	1.431	0.04502	0.9735	0.4652	0.06161	1.885	0.03785
1:83654509:C:T	1	83654509	C	0.00107	-0.5894	0.0007332	-0.6059	0.9168	0	-0.6254	0.2593	-1.134	-0.1172	0.01712	-0.5879	0.2485	-1.075	-0.1007	0.01911
1:84358136:CATATATGAACAT:C	1	84358136	C	0.003179	-0.5894	0.002537	-0.6016	0.7585	0	-0.6731	0.3063	-1.273	-0.07275	0.02957	-0.5491	0.2624	-1.063	-0.03479	0.03783
1:85959411:C:G	1	85959411	G	0.004732	-0.5	0.003397	-0.515	0.8008	0	-0.5661	0.2681	-1.092	-0.04059	0.03646	-0.4765	0.2329	-0.933	-0.02013	0.04221
1:86437800:TCTC:T	1	86437800	T	0.001647	1.0942	0.001279	1.1159	0.5845	0	1.329	0.5214	0.3067	2.351	0.01187	0.9474	0.4637	0.03857	1.856	0.04254
1:86478043:T:C	1	86478043	C	0.002842	0.5015	0.00189	0.5193	0.9409	0	0.5319	0.2381	0.06523	0.9986	0.02702	0.5071	0.2347	0.04713	0.9671	0.03207
1:86478163:C:T	1	86478163	T	0.002454	0.5141	0.001586	0.5329	0.9629	0	0.5249	0.2402	0.05404	0.9958	0.0305	0.5406	0.237	0.07619	1.005	0.02372
1:86478258:T:C	1	86478258	C	0.002454	0.5141	0.001586	0.5329	0.9629	0	0.5249	0.2402	0.05404	0.9958	0.0305	0.5406	0.237	0.07619	1.005	0.02372
1:86478294:TA:T	1	86478294	T	0.002454	0.5141	0.001586	0.5329	0.9629	0	0.5249	0.2402	0.05404	0.9958	0.0305	0.5406	0.237	0.07619	1.005	0.02372
1:86478303:A:G	1	86478303	G	0.002454	0.5141	0.001586	0.5329	0.9629	0	0.5249	0.2402	0.05404	0.9958	0.0305	0.5406	0.237	0.07619	1.005	0.02372
1:86478330:C:T	1	86478330	T	0.002454	0.5141	0.001586	0.5329	0.9629	0	0.5249	0.2402	0.05404	0.9958	0.0305	0.5406	0.237	0.07619	1.005	0.02372
1:86478791:A:G	1	86478791	G	0.002461	0.5119	0.001595	0.5305	0.9739	0	0.5249	0.2402	0.05404	0.9958	0.0305	0.5359	0.2352	0.07499	0.9968	0.02388
1:86479161:T:C	1	86479161	C	0.002461	0.5119	0.001595	0.5305	0.9739	0	0.5249	0.2402	0.05404	0.9958	0.0305	0.5359	0.2352	0.07499	0.9968	0.02388
1:86479241:A:G	1	86479241	G	0.002461	0.5119	0.001595	0.5305	0.9739	0	0.5249	0.2402	0.05404	0.9958	0.0305	0.5359	0.2352	0.07499	0.9968	0.02388
1:86479281:G:A	1	86479281	A	0.002461	0.5119	0.001595	0.5305	0.9739	0	0.5249	0.2402	0.05404	0.9958	0.0305	0.5359	0.2352	0.07499	0.9968	0.02388
1:86479467:C:T	1	86479467	T	0.002461	0.5119	0.001595	0.5305	0.9739	0	0.5249	0.2402	0.05404	0.9958	0.0305	0.5359	0.2352	0.07499	0.9968	0.02388
1:86479512:G:C	1	86479512	C	0.002461	0.5119	0.001595	0.5305	0.9739	0	0.5249	0.2402	0.05404	0.9958	0.0305	0.5359	0.2352	0.07499	0.9968	0.02388
1:86480644:C:T	1	86480644	T	0.001894	0.5279	0.001249	0.5452	0.8329	0	0.5817	0.2417	0.1079	1.055	0.01737	0.5104	0.2362	0.04747	0.9734	0.03206
1:86480698:T:A	1	86480698	A	0.001894	0.5279	0.001249	0.5452	0.8329	0	0.5817	0.2417	0.1079	1.055	0.01737	0.5104	0.2362	0.04747	0.9734	0.03206
1:86481180:G:A	1	86481180	A	0.001894	0.5279	0.001249	0.5452	0.8329	0	0.5817	0.2417	0.1079	1.055	0.01737	0.5104	0.2362	0.04747	0.9734	0.03206
1:86481277:A:G	1	86481277	G	0.001894	0.5279	0.001249	0.5452	0.8329	0	0.5817	0.2417	0.1079	1.055	0.01737	0.5104	0.2362	0.04747	0.9734	0.03206
1:86481453:C:T	1	86481453	T	0.001894	0.5279	0.001249	0.5452	0.8329	0	0.5817	0.2417	0.1079	1.055	0.01737	0.5104	0.2362	0.04747	0.9734	0.03206
1:86481560:C:T	1	86481560	T	0.001894	0.5279	0.001249	0.5452	0.8329	0	0.5817	0.2417	0.1079	1.055	0.01737	0.5104	0.2362	0.04747	0.9734	0.03206
1:86481572:T:C	1	86481572	C	0.001547	0.5574	0.001042	0.5753	0.8294	0	0.5368	0.2504	0.04613	1.027	0.03368	0.6124	0.2459	0.1303	1.094	0.01371
1:86481679:G:A	1	86481679	A	0.001894	0.5279	0.001249	0.5452	0.8329	0	0.5817	0.2417	0.1079	1.055	0.01737	0.5104	0.2362	0.04747	0.9734	0.03206
1:86481814:C:A	1	86481814	A	0.002453	0.5159	0.001715	0.5314	0.8984	0	0.5537	0.2433	0.0769	1.03	0.02431	0.5104	0.2362	0.04747	0.9734	0.03206
1:86481869:G:A	1	86481869	A	0.002453	0.5159	0.001715	0.5314	0.8984	0	0.5537	0.2433	0.0769	1.03	0.02431	0.5104	0.2362	0.04747	0.9734	0.03206
1:86482140:C:T	1	86482140	T	0.002453	0.5159	0.001715	0.5314	0.8984	0	0.5537	0.2433	0.0769	1.03	0.02431	0.5104	0.2362	0.04747	0.9734	0.03206
1:86482158:C:T	1	86482158	T	0.002453	0.5159	0.001715	0.5314	0.8984	0	0.5537	0.2433	0.0769	1.03	0.02431	0.5104	0.2362	0.04747	0.9734	0.03206
1:86482286:C:T	1	86482286	T	0.002453	0.5159	0.001715	0.5314	0.8984	0	0.5537	0.2433	0.0769	1.03	0.02431	0.5104	0.2362	0.04747	0.9734	0.03206
1:86482365:T:C	1	86482365	C	0.002453	0.5159	0.001715	0.5314	0.8984	0	0.5537	0.2433	0.0769	1.03	0.02431	0.5104	0.2362	0.04747	0.9734	0.03206
1:86482922:A:T	1	86482922	T	0.003161	0.5001	0.002162	0.5171	0.9087	0	0.4972	0.2418	0.02332	0.971	0.04154	0.5359	0.2352	0.07499	0.9968	0.02388
1:86483148:G:A	1	86483148	A	0.003161	0.5001	0.002162	0.5171	0.9087	0	0.4972	0.2418	0.02332	0.971	0.04154	0.5359	0.2352	0.07499	0.9968	0.02388
1:86483155:A:G	1	86483155	G	0.003161	0.5001	0.002162	0.5171	0.9087	0	0.4972	0.2418	0.02332	0.971	0.04154	0.5359	0.2352	0.07499	0.9968	0.02388
1:86484277:C:G	1	86484277	G	0.002453	0.5159	0.001715	0.5314	0.8984	0	0.5537	0.2433	0.0769	1.03	0.02431	0.5104	0.2362	0.04747	0.9734	0.03206
1:86485105:T:TGGTGGTGGACCATACCCA	1	86485105	TGGTGGTGGACCATACCCA	0.004268	0.4864	0.003112	0.5009	0.9541	0	0.4909	0.2432	0.0142	0.9676	0.0454	0.5104	0.2362	0.04747	0.9734	0.03206
1:86485198:A:G	1	86485198	G	0.004268	0.4864	0.003112	0.5009	0.9541	0	0.4909	0.2432	0.0142	0.9676	0.0454	0.5104	0.2362	0.04747	0.9734	0.03206
1:86485246:AT:A	1	86485246	A	0.003245	0.4997	0.002357	0.5142	0.8942	0	0.4909	0.2432	0.0142	0.9676	0.0454	0.5359	0.2352	0.07499	0.9968	0.02388
1:86485657:T:C	1	86485657	C	0.004268	0.4864	0.003112	0.5009	0.9541	0	0.4909	0.2432	0.0142	0.9676	0.0454	0.5104	0.2362	0.04747	0.9734	0.03206
1:86485812:G:A	1	86485812	A	0.004268	0.4864	0.003112	0.5009	0.9541	0	0.4909	0.2432	0.0142	0.9676	0.0454	0.5104	0.2362	0.04747	0.9734	0.03206
1:86487655:T:C	1	86487655	C	0.002903	0.5046	0.002429	0.5121	0.8016	0	0.5556	0.2419	0.08153	1.03	0.02305	0.4707	0.2359	0.008264	0.9331	0.0476
1:86490043:T:C	1	86490043	C	0.005841	0.4734	0.004951	0.4809	0.95	0	0.4922	0.2486	0.004948	0.9795	0.04961	0.4707	0.2359	0.008264	0.9331	0.0476
1:87728007:C:T	1	87728007	T	0.002553	-0.5209	0.001461	-0.5439	0.7928	0	-0.5979	0.2673	-1.122	-0.07403	0.02682	-0.5066	0.2223	-0.9423	-0.07086	0.02389
1:89412348:AT:ATT	1	89412348	ATT	0.001091	0.7755	0.001293	0.7639	0.6806	0	0.8711	0.3524	0.1803	1.562	0.01461	0.6748	0.3213	0.04511	1.304	0.03713
1:89442039:C:CA	1	89442039	CA	0.002055	0.7972	0.002708	0.774	0.5433	0	1.046	0.5166	0.03391	2.059	0.04464	0.6835	0.2979	0.09974	1.267	0.02293
1:89443615:AAT:A	1	89443615	A	0.001679	0.7936	0.002288	0.7686	0.5489	0	1.015	0.4821	0.07051	1.96	0.03691	0.676	0.2956	0.09665	1.255	0.0234
1:89445551:A:G	1	89445551	G	0.001679	0.7936	0.002288	0.7686	0.5489	0	1.015	0.4821	0.07051	1.96	0.03691	0.676	0.2956	0.09665	1.255	0.0234
1:90387198:A:G	1	90387198	G	0.002638	0.8835	0.002412	0.8905	0.9334	0	0.8639	0.4334	0.01454	1.713	0.04808	0.9131	0.3989	0.1312	1.695	0.02328
1:90387895:A:G	1	90387895	G	0.00202	0.9123	0.001837	0.9197	0.8604	0	0.8639	0.4334	0.01454	1.713	0.04808	0.968	0.4032	0.1777	1.758	0.01742
1:90537432:G:A	1	90537432	A	0.002871	0.7015	0.002447	0.7122	0.7606	0	0.7964	0.3628	0.08528	1.508	0.02975	0.6513	0.3086	0.04639	1.256	0.03626
1:91552251:C:T	1	91552251	T	0.001313	-0.9711	0.001595	-0.9526	0.5594	0	-1.185	0.4996	-2.164	-0.2059	0.019	-0.8191	0.3786	-1.561	-0.077	0.03187
1:92102823:C:T	1	92102823	T	0.001502	0.8789	0.001959	0.8574	0.9661	0	0.8702	0.4098	0.06703	1.673	0.03541	0.8466	0.3756	0.1105	1.583	0.02543
1:92108976:T:C	1	92108976	C	0.0003755	0.7074	0.0006537	0.676	0.938	0	0.6584	0.3008	0.06889	1.248	0.0302	0.6895	0.2638	0.1725	1.207	0.009738
1:92109056:G:C	1	92109056	C	0.0008967	0.9098	0.001168	0.8893	0.7543	0	0.986	0.4129	0.1768	1.795	0.01822	0.8133	0.3661	0.09573	1.531	0.0276
1:92109443:T:C	1	92109443	C	0.0008967	0.9098	0.001168	0.8893	0.7543	0	0.986	0.4129	0.1768	1.795	0.01822	0.8133	0.3661	0.09573	1.531	0.0276
1:92111488:T:C	1	92111488	C	0.0008967	0.9098	0.001168	0.8893	0.7543	0	0.986	0.4129	0.1768	1.795	0.01822	0.8133	0.3661	0.09573	1.531	0.0276
1:93424688:A:C	1	93424688	A	0.001536	0.5369	0.001587	0.5356	0.5529	0	0.65	0.2568	0.1467	1.153	0.01243	0.4471	0.2258	0.004544	0.8896	0.04926
1:93448557:T:A	1	93448557	A	0.0005788	0.7729	0.0007016	0.7571	0.6387	0	0.6506	0.3183	0.02673	1.274	0.04277	0.8604	0.3136	0.2458	1.475	0.006705
1:93448779:C:T	1	93448779	T	0.0005788	0.7729	0.0007016	0.7571	0.6387	0	0.6506	0.3183	0.02673	1.274	0.04277	0.8604	0.3136	0.2458	1.475	0.006705
1:94226159:T:C	1	94226159	C	0.00248	0.6047	0.002986	0.591	0.7818	0	0.6578	0.3128	0.04463	1.271	0.03722	0.5455	0.258	0.03985	1.051	0.03589
1:94533014:T:C	1	94533014	C	0.001088	-0.6082	0.0008515	-0.6165	0.8355	0	-0.5744	0.2742	-1.112	-0.03706	0.0379	-0.6515	0.2502	-1.142	-0.1611	0.01001
1:950113:GAAGT:G	1	950113	G	0.001849	-0.6824	0.004018	-0.6261	0.8631	0	-0.6667	0.3205	-1.295	-0.03855	0.03926	-0.5914	0.2965	-1.173	-0.01029	0.04763
1:95128960:G:T	1	95128960	T	0.0007109	-0.8055	0.0005296	-0.8234	0.4824	0	-0.6892	0.3049	-1.287	-0.09158	0.02529	-1.031	0.3792	-1.774	-0.2874	0.007232
1:95128970:C:T	1	95128970	T	0.0007109	-0.8055	0.0005296	-0.8234	0.4824	0	-0.6892	0.3049	-1.287	-0.09158	0.02529	-1.031	0.3792	-1.774	-0.2874	0.007232
1:9968093:T:C	1	9968093	C	0.003845	0.5629	0.003443	0.5692	0.6924	0	0.5134	0.2403	0.0424	0.9843	0.03432	0.6754	0.3316	0.02553	1.325	0.04316
10:103043432:C:T	10	103043432	C	7.54e-05	0.6677	8.63e-05	0.6627	0.941	0	0.6503	0.2373	0.1853	1.115	0.006901	0.6753	0.2401	0.2047	1.146	0.00548
10:103043478:CCA:C	10	103043478	C	0.0006502	0.5953	0.0006085	0.5984	0.6198	0	0.6948	0.2612	0.1829	1.207	0.008685	0.5206	0.2347	0.06062	0.9805	0.02782
10:103044154:C:G	10	103044154	C	0.000614	0.5946	0.0009958	0.5702	0.745	0	0.629	0.2503	0.1384	1.12	0.01308	0.5162	0.24	0.04577	0.9866	0.03288
10:103061178:CTCTTTCTT:CTCTTTCTTTCTT	10	103061178	CTCTTTCTTTCTT	0.0007873	-0.7395	0.001216	-0.7112	0.7835	0	-0.6564	0.2967	-1.238	-0.07496	0.02849	-0.7778	0.3273	-1.419	-0.1363	0.01856
10:106499361:C:A	10	106499361	A	0.0008131	0.866	0.0009611	0.8541	0.5814	0	1	0.3701	0.2747	1.726	0.007709	0.7147	0.3617	0.005749	1.424	0.04974
10:106503566:A:G	10	106503566	G	0.0008131	0.866	0.0009611	0.8541	0.5814	0	1	0.3701	0.2747	1.726	0.007709	0.7147	0.3617	0.005749	1.424	0.04974
10:106530551:T:C	10	106530551	C	0.0002334	0.9431	0.0002847	0.9303	0.9527	0	0.9455	0.3625	0.2351	1.656	0.01005	0.9151	0.3626	0.2044	1.626	0.0125
10:106581588:C:T	10	106581588	T	0.003232	1.0027	0.002589	1.0235	0.9988	0	1.024	0.4607	0.1208	1.927	0.02782	1.023	0.503	0.03718	2.009	0.04347
10:108169231:A:G	10	108169231	G	0.0009829	0.9428	0.001034	0.9387	0.7702	0	1.031	0.4262	0.1953	1.866	0.01684	0.863	0.386	0.1065	1.62	0.02662
10:108338326:T:TA	10	108338326	TA	0.00182	0.5885	0.001994	0.5826	0.9	0	0.5594	0.2639	0.0421	1.077	0.03575	0.6068	0.2693	0.07902	1.135	0.02547
10:108897620:CA:C	10	108897620	C	0.0006725	-0.7169	0.0005178	-0.7263	0.9525	0	-0.7432	0.3522	-1.434	-0.05298	0.03654	-0.7171	0.2601	-1.227	-0.2073	0.006451
10:109379879:G:A	10	109379879	A	0.0001539	-0.7409	0.0001097	-0.7515	0.5041	0	-0.6062	0.2916	-1.178	-0.03463	0.03941	-0.8674	0.2605	-1.378	-0.3569	0.001058
10:109384349:C:T	10	109384349	T	2.523e-05	-0.7579	2.46e-05	-0.7578	0.8159	0	-0.802	0.2613	-1.314	-0.2898	0.002566	-0.7182	0.2474	-1.203	-0.2333	0.004169
10:109384677:T:G	10	109384677	G	0.0008642	-0.5476	0.001071	-0.5378	0.7567	0	-0.5952	0.2476	-1.08	-0.11	0.01746	-0.4926	0.2199	-0.9236	-0.06156	0.02636
10:109392783:AT:A	10	109392783	AT	0.0006002	0.6492	0.001045	0.6175	0.5824	0	0.7287	0.2763	0.1871	1.27	0.009269	0.521	0.2575	0.01634	1.026	0.04455
10:109393929:G:A	10	109393929	G	0.0002473	0.6762	0.0004745	0.6421	0.7778	0	0.6931	0.2578	0.1879	1.198	0.008013	0.5894	0.2619	0.07618	1.103	0.02564
10:109395292:C:G	10	109395292	C	0.0003747	0.6441	0.0006683	0.6132	0.9673	0	0.6058	0.2554	0.1052	1.107	0.01902	0.6206	0.2544	0.1219	1.119	0.01572
10:109395356:C:T	10	109395356	C	0.0003747	0.6441	0.0006683	0.6132	0.9673	0	0.6058	0.2554	0.1052	1.107	0.01902	0.6206	0.2544	0.1219	1.119	0.01572
10:109397035:A:C	10	109397035	A	0.0005345	0.6485	0.00114	0.605	0.7509	0	0.663	0.2607	0.1521	1.174	0.01203	0.5449	0.2653	0.0249	1.065	0.04148
10:111528008:A:T	10	111528008	T	0.0004872	0.8511	0.0003871	0.8643	0.9654	0	0.8569	0.2969	0.2749	1.439	0.0045	0.8794	0.4258	0.04473	1.714	0.0404
10:112167240:C:T	10	112167240	T	0.002046	-0.6224	0.002565	-0.6072	0.9257	0	-0.6278	0.2992	-1.214	-0.04143	0.0376	-0.5901	0.2722	-1.124	-0.05655	0.03153
10:113050963:C:T	10	113050963	T	0.009357	0.6072	0.00474	0.6478	0.9821	0	0.653	0.3255	0.01513	1.291	0.04667	0.6427	0.3233	0.009079	1.276	0.04837
10:113880067:G:A	10	113880067	A	0.0006928	-0.6489	0.0006697	-0.6492	0.6495	0	-0.759	0.3079	-1.362	-0.1556	0.01485	-0.5807	0.2432	-1.057	-0.104	0.01803
10:113888821:T:C	10	113888821	T	0.0003731	-0.5736	0.0003965	-0.5681	0.4506	0	-0.7173	0.2546	-1.216	-0.2183	0.005515	-0.47	0.2065	-0.8747	-0.06534	0.02403
10:113889302:G:A	10	113889302	G	0.0006964	-0.5646	0.000791	-0.5564	0.5127	0	-0.6839	0.2558	-1.185	-0.1824	0.00838	-0.464	0.2177	-0.8907	-0.0372	0.0345
10:113892750:G:A	10	113892750	G	0.0004692	-0.5564	0.0005609	-0.5458	0.809	0	-0.5941	0.255	-1.094	-0.09439	0.02118	-0.5155	0.2017	-0.9108	-0.1202	0.01144
10:113897746:T:C	10	113897746	T	0.0007969	-0.5308	0.0008393	-0.5258	0.7043	0	-0.5997	0.2504	-1.09	-0.1089	0.0179	-0.4775	0.2025	-0.8744	-0.0807	0.01945
10:113903867:C:T	10	113903867	T	0.0006278	-0.6301	0.000598	-0.6314	0.841	0	-0.6729	0.277	-1.216	-0.13	0.01635	-0.5986	0.246	-1.081	-0.1163	0.01599
10:114333968:A:G	10	114333968	G	0.003984	-0.5756	0.003071	-0.5852	0.9544	0	-0.5964	0.2783	-1.142	-0.05098	0.03377	-0.5738	0.2808	-1.124	-0.02345	0.0425
10:114338403:A:G	10	114338403	G	0.00411	-0.5729	0.003167	-0.5827	0.9443	0	-0.5964	0.2783	-1.142	-0.05098	0.03377	-0.5688	0.2802	-1.118	-0.01966	0.04386
10:114339667:A:G	10	114339667	G	0.00411	-0.5729	0.003167	-0.5827	0.9443	0	-0.5964	0.2783	-1.142	-0.05098	0.03377	-0.5688	0.2802	-1.118	-0.01966	0.04386
10:114339736:A:G	10	114339736	G	0.00411	-0.5729	0.003167	-0.5827	0.9443	0	-0.5964	0.2783	-1.142	-0.05098	0.03377	-0.5688	0.2802	-1.118	-0.01966	0.04386
10:114340753:C:T	10	114340753	T	0.00411	-0.5729	0.003167	-0.5827	0.9443	0	-0.5964	0.2783	-1.142	-0.05098	0.03377	-0.5688	0.2802	-1.118	-0.01966	0.04386
10:116280548:T:C	10	116280548	T	5.553e-06	0.9749	4.98e-06	0.9781	0.7777	0	0.917	0.3046	0.32	1.514	0.003079	1.038	0.3014	0.4475	1.629	0.0007157
10:116281550:A:C	10	116281550	A	0.0001101	1.0214	7.74e-05	1.0395	0.9093	0	1.011	0.3627	0.3003	1.722	0.006016	1.071	0.3819	0.3226	1.82	0.005606
10:116283756:G:T	10	116283756	G	3.045e-05	1.3095	1.75e-05	1.3374	0.9296	0	1.31	0.4394	0.4486	2.171	0.003371	1.365	0.4414	0.5002	2.23	0.002307
10:116296327:C:T	10	116296327	T	0.002353	0.4837	0.002074	0.4895	0.9116	0	0.51	0.2433	0.0332	0.9867	0.03778	0.4743	0.21	0.06263	0.8859	0.02517
10:116626967:C:CA	10	116626967	CA	0.005113	0.5316	0.003466	0.5521	0.9502	0	0.5641	0.2689	0.03707	1.091	0.03766	0.5405	0.2654	0.02035	1.061	0.04319
10:116968892:A:G	10	116968892	G	0.001948	-0.7193	0.002011	-0.7129	0.4442	0	-0.949	0.3854	-1.704	-0.1936	0.01498	-0.5808	0.2882	-1.146	-0.01594	0.04541
10:116981102:T:C	10	116981102	C	0.002761	-0.6852	0.002689	-0.6826	0.5653	0	-0.8506	0.3703	-1.576	-0.1248	0.02305	-0.5808	0.2882	-1.146	-0.01594	0.04541
10:116985216:T:C	10	116985216	C	0.002761	-0.6852	0.002689	-0.6826	0.5653	0	-0.8506	0.3703	-1.576	-0.1248	0.02305	-0.5808	0.2882	-1.146	-0.01594	0.04541
10:117532672:G:C	10	117532672	G	0.0003047	-0.6337	0.0004035	-0.6209	0.8194	0	-0.5734	0.272	-1.106	-0.04039	0.03671	-0.6547	0.2297	-1.105	-0.2045	0.00489
10:117540101:C:T	10	117540101	C	0.0004557	-0.614	0.0006171	-0.5996	0.8389	0	-0.5595	0.2639	-1.077	-0.04232	0.03568	-0.6312	0.2341	-1.09	-0.1724	0.007695
10:117542525:C:A	10	117542525	C	0.0002157	-0.6647	0.0003224	-0.6458	0.6382	0	-0.5537	0.2657	-1.075	-0.03289	0.03894	-0.7232	0.2436	-1.201	-0.2457	0.003413
10:117833041:T:G	10	117833041	G	0.0008684	-0.5956	0.0007405	-0.6031	0.7777	0	-0.5507	0.2576	-1.056	-0.04574	0.03424	-0.6517	0.2482	-1.138	-0.1651	0.009427
10:117835077:A:G	10	117835077	G	0.001044	-0.5742	0.001084	-0.5714	0.709	0	-0.5058	0.248	-0.9919	-0.01979	0.04319	-0.6363	0.2466	-1.12	-0.153	0.01069
10:117940384:C:T	10	117940384	T	0.0045	0.7989	0.003456	0.8183	0.9641	0	0.8314	0.4035	0.04049	1.622	0.04116	0.8062	0.3885	0.0448	1.568	0.03942
10:121824985:G:C	10	121824985	C	0.0003671	-1.0546	0.0004058	-1.0456	0.462	0	-1.379	0.5412	-2.44	-0.3185	0.01186	-0.9037	0.353	-1.596	-0.2119	0.0113
10:122472097:CA:C	10	122472097	C	0.005314	-0.5187	0.003829	-0.5358	0.7859	0	-0.5921	0.2781	-1.137	-0.047	0.03495	-0.4908	0.2484	-0.9776	-0.003962	0.04974
10:123247044:T:C	10	123247044	T	0.0005227	0.5791	0.0004192	0.5856	0.9549	0	0.5956	0.2423	0.1207	1.07	0.01515	0.5768	0.2279	0.1302	1.023	0.01225
10:124093780:G:A	10	124093780	A	0.0007042	-0.8572	0.001014	-0.8301	0.5457	0	-1.024	0.4084	-1.825	-0.2237	0.01326	-0.71	0.3214	-1.34	-0.08014	0.02845
10:124114556:GAGACC:G	10	124114556	G	0.000425	-0.6856	0.0002758	-0.704	0.8185	0	-0.7588	0.3075	-1.362	-0.156	0.01478	-0.668	0.2491	-1.156	-0.1799	0.008017
10:124120559:G:A	10	124120559	A	0.002839	-0.5466	0.002492	-0.5518	0.8964	0	-0.5788	0.276	-1.12	-0.03785	0.03772	-0.5309	0.2432	-1.008	-0.05425	0.03036
10:124122430:C:T	10	124122430	T	0.002591	-0.5533	0.002136	-0.5612	0.7977	0	-0.6142	0.2761	-1.155	-0.07313	0.02764	-0.5198	0.2438	-0.9977	-0.04186	0.03443
10:125190630:A:G	10	125190630	G	0.0003461	-0.6816	0.0002428	-0.6967	0.5766	0	-0.8123	0.2809	-1.363	-0.2618	0.004417	-0.5995	0.2576	-1.104	-0.09451	0.02112
10:125192081:A:G	10	125192081	G	9.812e-05	-0.9026	5.01e-05	-0.9315	0.9842	0	-0.9267	0.3361	-1.585	-0.268	0.00658	-0.9358	0.3147	-1.553	-0.319	0.003361
10:125194630:T:C	10	125194630	C	0.0008502	-0.6912	0.0007385	-0.6986	0.7441	0	-0.6235	0.3096	-1.23	-0.01664	0.04589	-0.7594	0.2784	-1.305	-0.2138	0.007019
10:125923400:G:A	10	125923400	A	0.0006057	0.8979	0.0005523	0.8972	0.5987	0	1.055	0.3967	0.2772	1.832	0.008723	0.7788	0.3437	0.1051	1.452	0.02469
10:12621336:G:C	10	12621336	G	0.002102	0.5611	0.003254	0.5643	0.3006	6.68	0.864	0.3473	0.1832	1.545	0.014	0.4416	0.2142	0.02185	0.8613	0.04069
10:126235538:A:C	10	126235538	A	0.00108	0.5418	0.0009665	0.5429	0.6154	0	0.626	0.2333	0.1688	1.083	0.008132	0.4607	0.232	0.006034	0.9153	0.0486
10:126756513:C:T	10	126756513	T	0.001753	-0.7967	0.001248	-0.8195	0.962	0	-0.807	0.3644	-1.521	-0.09287	0.02833	-0.8312	0.3539	-1.525	-0.1376	0.01995
10:126761198:G:A	10	126761198	A	1.126e-05	0.7058	1.16e-05	0.7047	0.8317	0	0.6688	0.2331	0.212	1.126	0.004726	0.7372	0.2219	0.3022	1.172	0.00109
10:127083555:GTT:G	10	127083555	G	0.002919	-0.6497	0.002168	-0.6675	0.8919	0	-0.7005	0.326	-1.339	-0.06156	0.03331	-0.641	0.2925	-1.214	-0.06771	0.02974
10:127086641:G:A	10	127086641	A	0.004746	-0.5973	0.003449	-0.6166	0.9435	0	-0.6334	0.3173	-1.255	-0.01152	0.04778	-0.6033	0.2821	-1.156	-0.05041	0.03385
10:127087094:A:C	10	127087094	C	0.005928	-0.5133	0.003691	-0.5374	0.7056	0	-0.6204	0.2873	-1.184	-0.05726	0.03247	-0.4785	0.242	-0.9528	-0.004177	0.04959
10:127088288:A:C	10	127088288	C	0.004746	-0.5973	0.003449	-0.6166	0.9435	0	-0.6334	0.3173	-1.255	-0.01152	0.04778	-0.6033	0.2821	-1.156	-0.05041	0.03385
10:127089878:T:G	10	127089878	G	0.004146	-0.6054	0.002993	-0.6247	0.9708	0	-0.6334	0.3173	-1.255	-0.01152	0.04778	-0.6179	0.2812	-1.169	-0.06683	0.02929
10:127142809:T:C	10	127142809	C	0.00112	1.1483	0.0007116	1.1844	0.4905	0	0.974	0.4643	0.06407	1.884	0.03764	1.461	0.5323	0.418	2.505	0.006678
10:128298104:C:T	10	128298104	C	0.001962	0.5285	0.001539	0.5382	0.8666	0	0.507	0.2519	0.01326	1.001	0.04601	0.5643	0.2302	0.1132	1.015	0.0152
10:128303419:T:C	10	128303419	T	0.004888	0.4648	0.004478	0.4679	0.8818	0	0.4943	0.242	0.01996	0.9686	0.04292	0.4452	0.2246	0.004929	0.8854	0.04906
10:128304508:T:C	10	128304508	T	0.001296	0.5398	0.001095	0.5453	0.8272	0	0.505	0.249	0.01695	0.9931	0.04439	0.5783	0.2252	0.1369	1.02	0.01106
10:128305026:A:C	10	128305026	A	0.001296	0.5398	0.001095	0.5453	0.8272	0	0.505	0.249	0.01695	0.9931	0.04439	0.5783	0.2252	0.1369	1.02	0.01106
10:128307192:T:C	10	128307192	T	0.001296	0.5398	0.001095	0.5453	0.8272	0	0.505	0.249	0.01695	0.9931	0.04439	0.5783	0.2252	0.1369	1.02	0.01106
10:128309003:G:T	10	128309003	G	0.001296	0.5398	0.001095	0.5453	0.8272	0	0.505	0.249	0.01695	0.9931	0.04439	0.5783	0.2252	0.1369	1.02	0.01106
10:129761287:C:A	10	129761287	A	0.001979	0.6663	0.00209	0.6604	0.6722	0	0.7886	0.3713	0.06083	1.516	0.03539	0.5961	0.263	0.08057	1.112	0.02466
10:13393142:C:T	10	13393142	T	0.003037	0.8171	0.001659	0.8523	0.9813	0	0.8463	0.3723	0.1166	1.576	0.02449	0.859	0.3951	0.08473	1.633	0.03101
10:133945696:T:C	10	133945696	C	0.002017	0.6352	0.001835	0.6385	0.8285	0	0.5932	0.2927	0.01961	1.167	0.0445	0.682	0.287	0.1195	1.245	0.01857
10:133959835:G:C	10	133959835	C	0.002347	0.7283	0.001751	0.7439	0.8237	0	0.8027	0.3553	0.1064	1.499	0.02535	0.6962	0.3198	0.0693	1.323	0.03085
10:133974900:T:C	10	133974900	C	0.005453	0.6101	0.004189	0.624	0.8427	0	0.6744	0.3348	0.01816	1.331	0.04584	0.5869	0.287	0.02433	1.149	0.04238
10:134070776:C:T	10	134070776	T	0.002473	0.7185	0.002626	0.7141	0.8424	0	0.6698	0.3257	0.03139	1.308	0.04154	0.7644	0.3467	0.08492	1.444	0.02876
10:134071215:C:A	10	134071215	A	0.001243	0.8001	0.001529	0.7854	0.9374	0	0.7662	0.3484	0.08335	1.449	0.02945	0.8051	0.3526	0.1141	1.496	0.0236
10:134072571:G:A	10	134072571	A	0.002608	0.6569	0.002508	0.6587	0.898	0	0.6337	0.2924	0.06052	1.207	0.03187	0.6899	0.3269	0.04918	1.331	0.03625
10:134072582:G:A	10	134072582	A	0.002608	0.6569	0.002508	0.6587	0.898	0	0.6337	0.2924	0.06052	1.207	0.03187	0.6899	0.3269	0.04918	1.331	0.03625
10:134304386:T:G	10	134304386	G	0.0009667	-0.8257	0.0006605	-0.8485	0.6108	0	-1.016	0.4128	-1.825	-0.2074	0.01497	-0.7525	0.3125	-1.365	-0.1401	0.01707
10:14649536:T:C	10	14649536	C	0.001773	-0.9358	0.002091	-0.9202	0.5183	0	-1.17	0.4889	-2.128	-0.2113	0.01803	-0.7708	0.378	-1.512	-0.02994	0.04294
10:14652524:T:C	10	14652524	C	0.001549	-0.9533	0.001433	-0.9592	0.4103	0	-1.285	0.4971	-2.26	-0.311	0.01071	-0.7708	0.378	-1.512	-0.02994	0.04294
10:14653365:C:T	10	14653365	T	0.001549	-0.9533	0.001433	-0.9592	0.4103	0	-1.285	0.4971	-2.26	-0.311	0.01071	-0.7708	0.378	-1.512	-0.02994	0.04294
10:14653486:TATATATATATATATATATATATATA:T	10	14653486	T	0.001549	-0.9533	0.001433	-0.9592	0.4103	0	-1.285	0.4971	-2.26	-0.311	0.01071	-0.7708	0.378	-1.512	-0.02994	0.04294
10:14691614:A:G	10	14691614	A	0.001538	0.5321	0.001719	0.5268	0.9701	0	0.534	0.2556	0.03304	1.035	0.03844	0.5213	0.223	0.08431	0.9584	0.02051
10:14691889:A:G	10	14691889	A	0.001538	0.5321	0.001719	0.5268	0.9701	0	0.534	0.2556	0.03304	1.035	0.03844	0.5213	0.223	0.08431	0.9584	0.02051
10:14692532:A:G	10	14692532	A	0.001394	0.5327	0.001557	0.5275	0.969	0	0.535	0.2545	0.03621	1.034	0.03726	0.5219	0.2207	0.0893	0.9544	0.01915
10:14693190:C:G	10	14693190	G	0.001132	-0.5513	0.0009641	-0.5584	0.5454	0	-0.6743	0.2556	-1.175	-0.1733	0.009251	-0.4681	0.2257	-0.9105	-0.02576	0.03953
10:155323:CTTAGA:C	10	155323	C	0.003718	0.7423	0.003126	0.7532	0.6337	0	0.9201	0.4332	0.07091	1.769	0.0354	0.6648	0.3152	0.04698	1.283	0.03637
10:16099257:A:T	10	16099257	T	0.0002376	0.7506	0.0002019	0.7558	0.9512	0	0.77	0.3091	0.1642	1.376	0.01386	0.7449	0.27	0.2158	1.274	0.006405
10:16316432:C:A	10	16316432	A	0.003094	-0.4855	0.003581	-0.4782	0.9117	0	-0.4989	0.2485	-0.9859	-0.01179	0.04656	-0.4622	0.2187	-0.8908	-0.0336	0.03597
10:16845653:T:C	10	16845653	C	0.0007981	-1.1469	0.0006009	-1.1714	0.833	0	-1.245	0.4882	-2.202	-0.2882	0.0118	-1.101	0.4776	-2.037	-0.1645	0.02237
10:19781932:C:T	10	19781932	T	0.0007166	-1.116	0.001206	-1.0643	0.8436	0	-0.9939	0.4851	-1.945	-0.04309	0.04229	-1.124	0.447	-2.001	-0.2484	0.01278
10:19785696:A:T	10	19785696	T	0.001646	0.9154	0.001084	0.9434	0.7127	0	1.058	0.4245	0.2257	1.89	0.01384	0.8448	0.3938	0.0729	1.617	0.03333
10:19786197:AT:A	10	19786197	A	0.0008761	-1.0879	0.001392	-1.042	0.7887	0	-0.9489	0.4765	-1.883	-0.01504	0.0483	-1.124	0.447	-2.001	-0.2484	0.01278
10:19796958:A:G	10	19796958	G	0.002755	0.8869	0.001906	0.9139	0.8982	0	0.9522	0.4202	0.1285	1.776	0.02495	0.8769	0.4125	0.06839	1.685	0.03493
10:19798871:A:G	10	19798871	G	0.0004633	-1.2293	0.0007034	-1.1882	0.814	0	-1.106	0.4951	-2.077	-0.1359	0.02698	-1.271	0.4968	-2.244	-0.2969	0.01139
10:19803009:G:A	10	19803009	A	0.0003302	-1.1185	0.0004466	-1.0924	0.6778	0	-0.9561	0.4522	-1.842	-0.06987	0.03619	-1.215	0.4288	-2.056	-0.3749	0.005136
10:19803797:AG:A	10	19803797	A	0.0003302	-1.1185	0.0004466	-1.0924	0.6778	0	-0.9561	0.4522	-1.842	-0.06987	0.03619	-1.215	0.4288	-2.056	-0.3749	0.005136
10:19805144:C:A	10	19805144	A	0.002239	-0.9163	0.002542	-0.9039	0.8452	0	-0.9721	0.4601	-1.874	-0.07029	0.03634	-0.8538	0.3945	-1.627	-0.08048	0.03182
10:19807332:C:A	10	19807332	A	0.002464	-0.9028	0.002795	-0.8906	0.8161	0	-0.9721	0.4601	-1.874	-0.07029	0.03634	-0.8317	0.3909	-1.598	-0.06553	0.03477
10:19807978:G:C	10	19807978	C	0.002464	-0.9028	0.002795	-0.8906	0.8161	0	-0.9721	0.4601	-1.874	-0.07029	0.03634	-0.8317	0.3909	-1.598	-0.06553	0.03477
10:19975026:G:T	10	19975026	T	0.001308	0.8443	0.001454	0.8367	0.9824	0	0.8311	0.3663	0.1132	1.549	0.02475	0.8427	0.3773	0.1032	1.582	0.02678
10:20044727:G:GTA	10	20044727	GTA	0.001093	1.064	0.002017	1.0033	0.79	0	0.9198	0.4515	0.03489	1.805	0.04345	1.093	0.468	0.1754	2.01	0.02069
10:2160519:C:T	10	2160519	T	0.0008204	0.5743	0.0005087	0.5888	0.4957	0	0.7171	0.2533	0.2207	1.214	0.005295	0.485	0.2278	0.03839	0.9315	0.0347
10:2160727:T:C	10	2160727	C	0.0005418	0.5922	0.0003334	0.6062	0.4276	0	0.7544	0.2519	0.2607	1.248	0.003233	0.485	0.2278	0.03839	0.9315	0.0347
10:2160831:A:G	10	2160831	G	0.0005418	0.5922	0.0003334	0.6062	0.4276	0	0.7544	0.2519	0.2607	1.248	0.003233	0.485	0.2278	0.03839	0.9315	0.0347
10:2161182:T:C	10	2161182	C	0.0004436	0.6036	0.0002717	0.6175	0.4624	0	0.7544	0.2519	0.2607	1.248	0.003233	0.504	0.2294	0.05449	0.9535	0.02929
10:2161610:T:C	10	2161610	C	0.00125	0.5624	0.0007769	0.5776	0.5661	0	0.6865	0.256	0.1847	1.188	0.008187	0.4883	0.2319	0.03366	0.9429	0.03671
10:2161611:G:A	10	2161611	A	0.00125	0.5624	0.0007769	0.5776	0.5661	0	0.6865	0.256	0.1847	1.188	0.008187	0.4883	0.2319	0.03366	0.9429	0.03671
10:2161890:A:G	10	2161890	G	0.0004436	0.6036	0.0002717	0.6175	0.4624	0	0.7544	0.2519	0.2607	1.248	0.003233	0.504	0.2294	0.05449	0.9535	0.02929
10:2161998:C:G	10	2161998	G	0.0004436	0.6036	0.0002717	0.6175	0.4624	0	0.7544	0.2519	0.2607	1.248	0.003233	0.504	0.2294	0.05449	0.9535	0.02929
10:2162005:C:T	10	2162005	T	0.0004436	0.6036	0.0002717	0.6175	0.4624	0	0.7544	0.2519	0.2607	1.248	0.003233	0.504	0.2294	0.05449	0.9535	0.02929
10:2162008:C:T	10	2162008	T	0.0004436	0.6036	0.0002717	0.6175	0.4624	0	0.7544	0.2519	0.2607	1.248	0.003233	0.504	0.2294	0.05449	0.9535	0.02929
10:2162013:T:TA	10	2162013	TA	0.0004436	0.6036	0.0002717	0.6175	0.4624	0	0.7544	0.2519	0.2607	1.248	0.003233	0.504	0.2294	0.05449	0.9535	0.02929
10:2162117:C:T	10	2162117	T	0.0004436	0.6036	0.0002717	0.6175	0.4624	0	0.7544	0.2519	0.2607	1.248	0.003233	0.504	0.2294	0.05449	0.9535	0.02929
10:2162148:T:C	10	2162148	C	0.0004436	0.6036	0.0002717	0.6175	0.4624	0	0.7544	0.2519	0.2607	1.248	0.003233	0.504	0.2294	0.05449	0.9535	0.02929
10:2162152:A:AT	10	2162152	AT	0.0004436	0.6036	0.0002717	0.6175	0.4624	0	0.7544	0.2519	0.2607	1.248	0.003233	0.504	0.2294	0.05449	0.9535	0.02929
10:2162188:T:C	10	2162188	C	0.0006656	0.5861	0.0004115	0.6003	0.4073	0	0.7544	0.2519	0.2607	1.248	0.003233	0.4716	0.2302	0.02035	0.9229	0.04202
10:2162385:G:T	10	2162385	T	0.0006656	0.5861	0.0004115	0.6003	0.4073	0	0.7544	0.2519	0.2607	1.248	0.003233	0.4716	0.2302	0.02035	0.9229	0.04202
10:2162560:T:C	10	2162560	C	0.0006656	0.5861	0.0004115	0.6003	0.4073	0	0.7544	0.2519	0.2607	1.248	0.003233	0.4716	0.2302	0.02035	0.9229	0.04202
10:2167727:A:G	10	2167727	G	0.0006252	0.6118	0.0003969	0.6287	0.6068	0	0.7365	0.2745	0.1985	1.275	0.008145	0.5513	0.2327	0.09531	1.007	0.0189
10:2167995:A:G	10	2167995	G	0.0006252	0.6118	0.0003969	0.6287	0.6068	0	0.7365	0.2745	0.1985	1.275	0.008145	0.5513	0.2327	0.09531	1.007	0.0189
10:2168121:C:T	10	2168121	T	0.0007828	0.6	0.000497	0.6171	0.6419	0	0.7147	0.2747	0.1762	1.253	0.01025	0.5475	0.2319	0.0929	1.002	0.01935
10:2176676:C:T	10	2176676	T	0.003081	0.5727	0.002255	0.5891	0.5682	0	0.7269	0.309	0.1212	1.333	0.02001	0.5012	0.2469	0.01723	0.9852	0.0439
10:2177527:C:T	10	2177527	T	0.003035	0.5735	0.002223	0.5898	0.5702	0	0.7269	0.309	0.1212	1.333	0.02001	0.5024	0.2468	0.01868	0.9862	0.04329
10:2179157:C:T	10	2179157	T	0.002565	0.5822	0.001879	0.5983	0.5345	0	0.7473	0.3075	0.1447	1.35	0.01629	0.5024	0.2468	0.01868	0.9862	0.04329
10:2183307:T:C	10	2183307	C	0.001635	0.5636	0.001387	0.5712	0.63	0	0.6798	0.2877	0.1159	1.244	0.01947	0.503	0.2279	0.05628	0.9498	0.02862
10:2183536:G:C	10	2183536	C	0.001635	0.5636	0.001387	0.5712	0.63	0	0.6798	0.2877	0.1159	1.244	0.01947	0.503	0.2279	0.05628	0.9498	0.02862
10:2184679:C:G	10	2184679	G	0.002522	0.5445	0.002098	0.5534	0.5222	0	0.697	0.2876	0.1334	1.261	0.01659	0.4611	0.2306	0.00904	0.9131	0.04714
10:23413037:T:A	10	23413037	A	0.001429	0.6542	0.001135	0.6662	0.7957	0	0.6131	0.2896	0.04547	1.181	0.03597	0.7191	0.2893	0.1522	1.286	0.01385
10:23413181:AT:A	10	23413181	A	0.001429	0.6542	0.001135	0.6662	0.7957	0	0.6131	0.2896	0.04547	1.181	0.03597	0.7191	0.2893	0.1522	1.286	0.01385
10:23416709:GTTT:G	10	23416709	G	0.001429	0.6542	0.001135	0.6662	0.7957	0	0.6131	0.2896	0.04547	1.181	0.03597	0.7191	0.2893	0.1522	1.286	0.01385
10:23416904:A:G	10	23416904	G	0.001429	0.6542	0.001135	0.6662	0.7957	0	0.6131	0.2896	0.04547	1.181	0.03597	0.7191	0.2893	0.1522	1.286	0.01385
10:23422363:G:C	10	23422363	C	0.001323	0.6651	0.001042	0.6774	0.8368	0	0.634	0.2951	0.05556	1.212	0.03335	0.7191	0.2893	0.1522	1.286	0.01385
10:23422628:T:C	10	23422628	C	0.001323	0.6651	0.001042	0.6774	0.8368	0	0.634	0.2951	0.05556	1.212	0.03335	0.7191	0.2893	0.1522	1.286	0.01385
10:23423466:G:A	10	23423466	A	0.001323	0.6651	0.001042	0.6774	0.8368	0	0.634	0.2951	0.05556	1.212	0.03335	0.7191	0.2893	0.1522	1.286	0.01385
10:23423713:T:C	10	23423713	C	0.001323	0.6651	0.001042	0.6774	0.8368	0	0.634	0.2951	0.05556	1.212	0.03335	0.7191	0.2893	0.1522	1.286	0.01385
10:23428402:G:A	10	23428402	A	0.002643	0.6191	0.001971	0.635	0.8807	0	0.6044	0.2893	0.03734	1.171	0.03845	0.666	0.2911	0.0954	1.237	0.02335
10:24604992:A:T	10	24604992	T	0.004098	-0.4845	0.003262	-0.4953	0.8256	0	-0.5378	0.2561	-1.04	-0.03595	0.03743	-0.4629	0.2234	-0.9008	-0.02509	0.03971
10:24605003:T:C	10	24605003	C	0.004098	-0.4845	0.003262	-0.4953	0.8256	0	-0.5378	0.2561	-1.04	-0.03595	0.03743	-0.4629	0.2234	-0.9008	-0.02509	0.03971
10:25311890:T:C	10	25311890	C	0.002681	-0.7771	0.003738	-0.7458	0.9984	0	-0.7463	0.3699	-1.471	-0.0213	0.04548	-0.7453	0.3579	-1.447	-0.04383	0.03876
10:25316273:A:G	10	25316273	G	0.002681	-0.7771	0.003738	-0.7458	0.9984	0	-0.7463	0.3699	-1.471	-0.0213	0.04548	-0.7453	0.3579	-1.447	-0.04383	0.03876
10:25599257:G:A	10	25599257	A	0.004175	0.9027	0.003624	0.9156	0.9328	0	0.9447	0.4675	0.02841	1.861	0.04515	0.8914	0.4256	0.05728	1.726	0.03765
10:25611781:G:T	10	25611781	T	0.003061	0.883	0.002594	0.8964	0.9273	0	0.9266	0.4451	0.0542	1.799	0.03913	0.872	0.4002	0.0877	1.656	0.03066
10:25619796:TCCTA:T	10	25619796	T	0.004549	0.8438	0.003968	0.8553	0.8986	0	0.8988	0.4523	0.01221	1.785	0.04881	0.8224	0.3936	0.05086	1.594	0.03814
10:25619802:A:C	10	25619802	C	0.004549	0.8438	0.003968	0.8553	0.8986	0	0.8988	0.4523	0.01221	1.785	0.04881	0.8224	0.3936	0.05086	1.594	0.03814
10:2569491:G:A	10	2569491	A	0.001122	0.7042	0.001106	0.7035	0.4831	0	0.8765	0.3277	0.2343	1.519	0.008328	0.5713	0.2864	0.009911	1.133	0.04764
10:25821917:T:TAA	10	25821917	TAA	0.003527	-0.7572	0.00501	-0.7229	0.6601	0	-0.8732	0.4279	-1.712	-0.03446	0.04312	-0.6375	0.3226	-1.27	-0.005307	0.04968
10:25822360:A:G	10	25822360	G	0.003527	-0.7572	0.00501	-0.7229	0.6601	0	-0.8732	0.4279	-1.712	-0.03446	0.04312	-0.6375	0.3226	-1.27	-0.005307	0.04968
10:26764337:G:A	10	26764337	A	0.000639	0.6203	0.0007201	0.6138	0.6482	0	0.6986	0.2597	0.1896	1.208	0.007987	0.5329	0.2538	0.03553	1.03	0.03717
10:26764544:T:C	10	26764544	C	0.0002282	0.7058	0.0002373	0.6895	0.454	0	0.8307	0.266	0.3094	1.352	0.002162	0.5498	0.2646	0.03123	1.068	0.03917
10:26908475:T:G	10	26908475	G	0.0007746	-0.5693	0.000679	-0.5742	0.8375	0	-0.6136	0.2558	-1.115	-0.1123	0.01771	-0.5437	0.2251	-0.9849	-0.1025	0.01676
10:2711045:A:G	10	2711045	A	0.0005519	1.1176	0.0004438	1.1337	0.8755	0	1.195	0.5075	0.2007	2.19	0.01984	1.092	0.4182	0.2725	1.912	0.009798
10:2745216:TA:T	10	2745216	T	0.002451	0.8242	0.002404	0.8246	0.8043	0	0.9081	0.4328	0.05995	1.756	0.0376	0.7703	0.349	0.08636	1.454	0.02858
10:2747013:A:G	10	2747013	G	0.002243	0.8267	0.002211	0.8267	0.7987	0	0.9109	0.4266	0.07485	1.747	0.03441	0.7703	0.349	0.08636	1.454	0.02858
10:27668928:T:C	10	27668928	C	0.003568	-0.6953	0.004828	-0.6701	0.5438	0	-0.881	0.421	-1.706	-0.05582	0.03813	-0.5713	0.2881	-1.136	-0.006715	0.0489
10:30064271:G:C	10	30064271	C	0.0002443	-0.9688	0.000284	-0.9578	0.8792	0	-0.9174	0.3745	-1.651	-0.1834	0.01549	-0.9976	0.3719	-1.727	-0.2687	0.008008
10:30065690:C:T	10	30065690	T	0.001951	-0.7121	0.001499	-0.7281	0.8723	0	-0.6878	0.3396	-1.354	-0.02213	0.04469	-0.7618	0.3109	-1.371	-0.1525	0.01525
10:30069635:G:A	10	30069635	A	0.0002065	-0.9633	0.0002426	-0.9518	0.8016	0	-1.02	0.3754	-1.756	-0.2841	0.007395	-0.8895	0.3587	-1.593	-0.1864	0.0141
10:30071982:G:A	10	30071982	A	0.0003527	-0.877	0.0003897	-0.8697	0.8693	0	-0.9132	0.3606	-1.62	-0.2063	0.0124	-0.8323	0.3344	-1.488	-0.1768	0.01376
10:30075728:T:G	10	30075728	T	0.0009752	-0.6424	0.001073	-0.6352	0.6218	0	-0.7538	0.309	-1.359	-0.1482	0.01591	-0.5578	0.2497	-1.047	-0.06838	0.02677
10:30076326:G:A	10	30076326	A	7.56e-05	-1.0248	8.89e-05	-1.0137	0.9815	0	-1.02	0.3754	-1.756	-0.2841	0.007395	-1.008	0.3569	-1.707	-0.308	0.005311
10:30077977:T:A	10	30077977	T	0.0004837	-0.6731	0.0005319	-0.666	0.7168	0	-0.7538	0.309	-1.359	-0.1482	0.01591	-0.6106	0.2456	-1.092	-0.1292	0.01385
10:30077977:T:C	10	30077977	C	0.002484	-0.6296	0.002538	-0.6273	0.5845	0	-0.7661	0.328	-1.409	-0.1233	0.02087	-0.5343	0.2686	-1.061	-0.00793	0.0482
10:30081721:G:C	10	30081721	G	0.001068	-0.6328	0.001417	-0.6147	0.4138	0	-0.8173	0.314	-1.433	-0.2019	0.0102	-0.4924	0.2439	-0.9705	-0.01431	0.04505
10:30081897:G:A	10	30081897	G	0.001068	-0.6328	0.001417	-0.6147	0.4138	0	-0.8173	0.314	-1.433	-0.2019	0.0102	-0.4924	0.2439	-0.9705	-0.01431	0.04505
10:30082559:A:G	10	30082559	A	0.0009871	-0.6367	0.001344	-0.6172	0.4048	0	-0.8232	0.3134	-1.437	-0.209	0.009547	-0.4924	0.2439	-0.9705	-0.01431	0.04505
10:30087105:C:T	10	30087105	T	0.0001663	-1.04	0.0002811	-1.0011	0.6011	0	-1.14	0.3828	-1.89	-0.3892	0.003417	-0.8516	0.3972	-1.63	-0.07303	0.03343
10:30129271:GAGGA:G	10	30129271	GAGGA	0.001152	0.5282	0.001007	0.5342	0.8742	0	0.5621	0.2397	0.09227	1.032	0.02039	0.5105	0.2209	0.07749	0.9435	0.02202
10:30256590:A:T	10	30256590	A	0.002314	0.6284	0.002826	0.613	0.9998	0	0.6131	0.2917	0.04141	1.185	0.03729	0.613	0.289	0.04655	1.18	0.03533
10:30257496:G:A	10	30257496	G	0.002314	0.6284	0.002826	0.613	0.9998	0	0.6131	0.2917	0.04141	1.185	0.03729	0.613	0.289	0.04655	1.18	0.03533
10:30257582:C:G	10	30257582	C	0.002314	0.6284	0.002826	0.613	0.9998	0	0.6131	0.2917	0.04141	1.185	0.03729	0.613	0.289	0.04655	1.18	0.03533
10:30257888:C:A	10	30257888	C	0.002314	0.6284	0.002826	0.613	0.9998	0	0.6131	0.2917	0.04141	1.185	0.03729	0.613	0.289	0.04655	1.18	0.03533
10:30259568:C:G	10	30259568	C	0.002612	0.6173	0.003191	0.6022	0.9582	0	0.6131	0.2917	0.04141	1.185	0.03729	0.5917	0.286	0.03125	1.152	0.03999
10:30260519:G:A	10	30260519	G	0.003535	0.5967	0.003398	0.5974	0.9773	0	0.6033	0.2909	0.03318	1.173	0.03985	0.5917	0.286	0.03125	1.152	0.03999
10:30264628:CAAAAAAAA:C	10	30264628	CAAAAAAAA	0.005209	0.5744	0.005107	0.574	0.9749	0	0.5806	0.2934	0.005621	1.156	0.0497	0.5677	0.2865	0.006258	1.129	0.04907
10:30569704:C:T	10	30569704	T	0.003799	-0.6164	0.02103	-0.6795	0.2341	29.37	-1.161	0.5043	-2.15	-0.173	0.0227	-0.4994	0.2342	-0.9585	-0.04035	0.03438
10:31502665:A:G	10	31502665	A	0.001926	-0.554	0.001976	-0.55	0.6832	0	-0.6364	0.2764	-1.178	-0.0947	0.02272	-0.4891	0.2322	-0.9442	-0.03396	0.03661
10:31503957:C:T	10	31503957	C	0.001926	-0.554	0.001976	-0.55	0.6832	0	-0.6364	0.2764	-1.178	-0.0947	0.02272	-0.4891	0.2322	-0.9442	-0.03396	0.03661
10:31509334:T:C	10	31509334	T	0.002367	-0.5963	0.001865	-0.6059	0.3553	0	-0.8834	0.3578	-1.585	-0.1821	0.01471	-0.4891	0.2322	-0.9442	-0.03396	0.03661
10:31515738:G:T	10	31515738	G	0.005581	-0.5605	0.004148	-0.5751	0.4623	0	-0.828	0.3983	-1.609	-0.04738	0.03939	-0.4891	0.2322	-0.9442	-0.03396	0.03661
10:31516419:A:G	10	31516419	A	0.005581	-0.5605	0.004148	-0.5751	0.4623	0	-0.828	0.3983	-1.609	-0.04738	0.03939	-0.4891	0.2322	-0.9442	-0.03396	0.03661
10:3284920:G:GA	10	3284920	GA	0.001116	-0.5214	0.001703	-0.5013	0.8647	0	-0.4729	0.2309	-0.9255	-0.02035	0.04236	-0.5274	0.2213	-0.9611	-0.09367	0.01823
10:3284921:T:G	10	3284921	G	0.001116	-0.5214	0.001703	-0.5013	0.8647	0	-0.4729	0.2309	-0.9255	-0.02035	0.04236	-0.5274	0.2213	-0.9611	-0.09367	0.01823
10:3312650:A:G	10	3312650	G	0.001655	-0.8054	0.002389	-0.776	0.8431	0	-0.8284	0.3681	-1.55	-0.1069	0.02594	-0.7272	0.3549	-1.423	-0.03154	0.04197
10:33337299:G:C	10	33337299	C	0.001433	-0.5264	0.001419	-0.524	0.757	0	-0.4713	0.2365	-0.9349	-0.007741	0.04817	-0.573	0.2282	-1.02	-0.1257	0.01295
10:34032793:C:G	10	34032793	G	0.0039	0.7411	0.003418	0.75	0.7944	0	0.8286	0.3957	0.05306	1.604	0.038	0.6933	0.3362	0.03436	1.352	0.04067
10:34196198:G:A	10	34196198	A	0.0003748	0.6057	0.00039	0.6033	0.763	0	0.6501	0.2303	0.1988	1.101	0.005426	0.5471	0.2523	0.05255	1.042	0.03149
10:34211151:A:G	10	34211151	G	0.005651	-0.7229	0.004091	-0.7478	0.9549	0	-0.7635	0.3813	-1.511	-0.01622	0.0471	-0.734	0.3566	-1.433	-0.0351	0.04103
10:3806872:A:G	10	3806872	G	0.004097	-0.9356	0.003935	-0.9407	0.8336	0	-0.8829	0.4267	-1.719	-0.04653	0.04032	-1.022	0.5062	-2.014	-0.02959	0.04507
10:3861663:C:T	10	3861663	T	0.003042	-0.6054	0.00232	-0.6206	0.9144	0	-0.6438	0.2969	-1.226	-0.06195	0.03174	-0.5999	0.2801	-1.149	-0.05082	0.03363
10:3964469:C:CA	10	3964469	CA	0.001214	0.7362	0.0008839	0.7447	0.9952	0	0.7432	0.3321	0.09239	1.394	0.02673	0.7459	0.3033	0.1514	1.34	0.0149
10:3965659:C:T	10	3965659	T	0.0008534	0.8561	0.0007249	0.8671	0.7357	0	0.7805	0.3628	0.06946	1.491	0.0331	0.9537	0.3628	0.2427	1.665	0.009326
10:3970507:G:A	10	3970507	A	0.005075	0.7263	0.003764	0.7348	0.6305	0	0.9089	0.4419	0.04287	1.775	0.04148	0.6493	0.3097	0.04238	1.256	0.03745
10:3974070:G:A	10	3974070	A	0.002608	0.7557	0.00196	0.7622	0.6284	0	0.915	0.4004	0.1302	1.7	0.02375	0.6693	0.3121	0.0576	1.281	0.03337
10:3977517:T:TA	10	3977517	TA	0.001999	0.7653	0.001485	0.7814	0.5379	0	0.956	0.3753	0.2204	1.692	0.0119	0.65	0.3255	0.01211	1.288	0.04736
10:44165167:C:T	10	44165167	T	0.0002289	-0.849	0.0002213	-0.8496	0.6323	0	-0.7245	0.3482	-1.407	-0.04216	0.03919	-0.9464	0.3064	-1.547	-0.3459	0.002336
10:45362400:T:C	10	45362400	C	0.001136	0.6118	0.0008801	0.6239	0.6517	0	0.7497	0.3359	0.09132	1.408	0.02716	0.5669	0.2261	0.1239	1.01	0.01305
10:45365764:A:G	10	45365764	G	0.0001637	0.789	0.001005	0.8333	0.2513	24.01	1.202	0.4059	0.4063	1.997	0.003585	0.6592	0.2432	0.1825	1.136	0.007387
10:45366596:C:T	10	45366596	T	0.0005304	0.6453	0.0003942	0.6583	0.4169	0	0.8753	0.3255	0.2373	1.513	0.008011	0.5535	0.2262	0.1101	0.9968	0.0154
10:45366836:G:A	10	45366836	A	0.000371	0.6559	0.0004655	0.6743	0.2988	7.38	0.9402	0.319	0.3149	1.565	0.00374	0.5347	0.2248	0.09417	0.9752	0.01844
10:45366907:C:T	10	45366907	T	0.000371	0.6559	0.0004655	0.6743	0.2988	7.38	0.9402	0.319	0.3149	1.565	0.00374	0.5347	0.2248	0.09417	0.9752	0.01844
10:45367228:C:G	10	45367228	G	0.0005349	0.6268	0.0003103	0.6481	0.4316	0	0.8312	0.2941	0.2547	1.408	0.005383	0.539	0.227	0.09414	0.9839	0.01865
10:50129942:G:T	10	50129942	T	0.0003232	-0.8847	0.0005724	-0.8459	0.8148	0	-0.7852	0.3571	-1.485	-0.08541	0.02945	-0.9004	0.3383	-1.564	-0.2373	0.008511
10:50134180:C:T	10	50134180	T	0.003071	0.5362	0.002788	0.5403	0.7408	0	0.6082	0.2735	0.07211	1.144	0.02772	0.4877	0.2407	0.01596	0.9594	0.04425
10:50418716:A:G	10	50418716	A	0.002851	-0.5174	0.003034	-0.5134	0.8908	0	-0.5382	0.2503	-1.029	-0.0476	0.0332	-0.4906	0.2399	-0.9609	-0.02036	0.04237
10:50494671:CATTT:C	10	50494671	C	0.0003401	-0.9238	0.000356	-0.9172	0.5141	0	-1.16	0.4522	-2.046	-0.2735	0.01134	-0.8015	0.3121	-1.413	-0.1897	0.01107
10:50494878:C:G	10	50494878	G	0.0003178	-0.9305	0.0003329	-0.9239	0.5253	0	-1.16	0.4522	-2.046	-0.2735	0.01134	-0.8106	0.3132	-1.425	-0.1966	0.01047
10:50496206:G:A	10	50496206	A	0.0003178	-0.9305	0.0003329	-0.9239	0.5253	0	-1.16	0.4522	-2.046	-0.2735	0.01134	-0.8106	0.3132	-1.425	-0.1966	0.01047
10:50770797:A:C	10	50770797	A	0.0004114	-0.7058	0.0005078	-0.6941	0.9878	0	-0.6977	0.3096	-1.304	-0.09089	0.02572	-0.6915	0.2612	-1.203	-0.1796	0.008842
10:50770798:G:A	10	50770798	G	0.0004114	-0.7058	0.0005078	-0.6941	0.9878	0	-0.6977	0.3096	-1.304	-0.09089	0.02572	-0.6915	0.2612	-1.203	-0.1796	0.008842
10:50774822:T:A	10	50774822	T	0.0004911	-0.6983	0.0006181	-0.6851	0.6972	0	-0.7768	0.3091	-1.383	-0.171	0.01306	-0.619	0.2626	-1.134	-0.1042	0.01954
10:50777549:G:A	10	50777549	G	0.001215	-0.6654	0.001515	-0.6512	0.7312	0	-0.7318	0.3118	-1.343	-0.1207	0.02027	-0.5895	0.2728	-1.124	-0.05477	0.03208
10:52005153:A:G	10	52005153	A	0.001492	0.5355	0.001213	0.5444	0.8758	0	0.5178	0.2394	0.04867	0.987	0.03216	0.5704	0.2365	0.1069	1.034	0.01689
10:53547542:T:G	10	53547542	G	2.268e-05	0.847	2.05e-05	0.8491	0.3749	0	1.044	0.2966	0.4628	1.626	0.0005765	0.6885	0.2693	0.1608	1.216	0.01141
10:53555993:A:G	10	53555993	G	0.001067	0.5675	0.0008156	0.5761	0.7696	0	0.6286	0.2484	0.1417	1.115	0.01246	0.5277	0.2387	0.05984	0.9955	0.02836
10:53556032:T:C	10	53556032	C	0.001067	0.5675	0.0008156	0.5761	0.7696	0	0.6286	0.2484	0.1417	1.115	0.01246	0.5277	0.2387	0.05984	0.9955	0.02836
10:53557567:G:A	10	53557567	A	0.001067	0.5675	0.0008156	0.5761	0.7696	0	0.6286	0.2484	0.1417	1.115	0.01246	0.5277	0.2387	0.05984	0.9955	0.02836
10:53558869:C:T	10	53558869	T	8.056e-06	0.8965	7.27e-06	0.8989	0.365	0	1.094	0.2942	0.5175	1.671	0.0002854	0.73	0.2737	0.1936	1.266	0.008364
10:5393729:T:C	10	5393729	C	0.0004945	0.5726	0.0005179	0.5709	0.5017	0	0.6852	0.2366	0.2216	1.149	0.004357	0.4641	0.2288	0.01569	0.9125	0.04402
10:5423728:A:AG	10	5423728	AG	0.0004595	0.637	0.0002988	0.6546	0.4145	0	0.8256	0.2769	0.2828	1.368	0.003367	0.527	0.2392	0.05818	0.9958	0.02889
10:54409165:A:T	10	54409165	T	0.0004101	-0.9075	0.0003088	-0.9252	0.5839	0	-1.055	0.3492	-1.739	-0.3704	0.002981	-0.7732	0.3778	-1.514	-0.03276	0.04219
10:54414834:T:C	10	54414834	C	0.0005879	0.6847	0.0005817	0.6835	0.8993	0	0.7088	0.2818	0.1564	1.261	0.013	0.6585	0.2802	0.1093	1.208	0.01989
10:54600513:A:G	10	54600513	A	0.0001325	0.7207	0.0001562	0.7128	0.7519	0	0.6335	0.3139	0.01839	1.249	0.04538	0.7576	0.2358	0.2955	1.22	0.001562
10:54609200:T:C	10	54609200	T	0.0002908	0.68	0.0003429	0.6717	0.9203	0	0.6464	0.3148	0.02936	1.263	0.04185	0.6856	0.2336	0.2278	1.143	0.003781
10:54611395:A:G	10	54611395	A	0.0001213	0.6833	0.0001859	0.6638	0.8857	0	0.6339	0.2734	0.09801	1.17	0.02182	0.6856	0.2336	0.2278	1.143	0.003781
10:54612631:G:T	10	54612631	G	0.0001213	0.6833	0.0001859	0.6638	0.8857	0	0.6339	0.2734	0.09801	1.17	0.02182	0.6856	0.2336	0.2278	1.143	0.003781
10:54613091:T:C	10	54613091	T	0.0001213	0.6833	0.0001859	0.6638	0.8857	0	0.6339	0.2734	0.09801	1.17	0.02182	0.6856	0.2336	0.2278	1.143	0.003781
10:54615115:G:C	10	54615115	G	3.566e-05	0.7308	5.56e-05	0.7116	0.7099	0	0.6339	0.2734	0.09801	1.17	0.02182	0.7671	0.2312	0.314	1.22	0.001104
10:54615220:A:G	10	54615220	A	4.4e-05	0.7396	6.94e-05	0.719	0.7524	0	0.6524	0.2779	0.1078	1.197	0.02023	0.7678	0.2379	0.3014	1.234	0.001495
10:54617726:A:G	10	54617726	A	0.0001055	0.7217	0.0001661	0.6995	0.7571	0	0.6353	0.2785	0.08946	1.181	0.02399	0.7509	0.2493	0.2622	1.24	0.002982
10:54732293:T:G	10	54732293	G	0.0009509	-1.0667	0.0009578	-1.0658	0.7897	0	-0.9698	0.4835	-1.917	-0.02214	0.04674	-1.143	0.4334	-1.992	-0.2933	0.009125
10:54868196:T:C	10	54868196	C	0.001791	-0.6731	0.003064	-0.6349	0.9786	0	-0.6289	0.3109	-1.238	-0.01949	0.04495	-0.6404	0.2961	-1.221	-0.06014	0.03189
10:55115782:A:AC	10	55115782	AC	0.001273	0.5969	0.0009239	0.6075	0.7028	0	0.6884	0.2803	0.139	1.238	0.01524	0.547	0.2425	0.07174	1.022	0.02532
10:55843559:A:G	10	55843559	G	0.0006817	0.8276	0.0005685	0.8371	0.9306	0	0.8148	0.3531	0.1228	1.507	0.02243	0.8572	0.3347	0.2013	1.513	0.01127
10:55844395:A:C	10	55844395	C	0.0006817	0.8276	0.0005685	0.8371	0.9306	0	0.8148	0.3531	0.1228	1.507	0.02243	0.8572	0.3347	0.2013	1.513	0.01127
10:55845233:A:C	10	55845233	C	0.001625	0.7733	0.001464	0.7793	0.8065	0	0.7157	0.3568	0.01638	1.415	0.04673	0.8359	0.3368	0.1758	1.496	0.01401
10:55845351:A:G	10	55845351	G	0.001625	0.7733	0.001464	0.7793	0.8065	0	0.7157	0.3568	0.01638	1.415	0.04673	0.8359	0.3368	0.1758	1.496	0.01401
10:55846029:G:A	10	55846029	A	0.002426	0.7481	0.002192	0.7541	0.8816	0	0.7157	0.3568	0.01638	1.415	0.04673	0.7891	0.3402	0.1223	1.456	0.02153
10:55846040:C:T	10	55846040	T	0.002426	0.7481	0.002192	0.7541	0.8816	0	0.7157	0.3568	0.01638	1.415	0.04673	0.7891	0.3402	0.1223	1.456	0.02153
10:55846096:C:T	10	55846096	T	0.002426	0.7481	0.002192	0.7541	0.8816	0	0.7157	0.3568	0.01638	1.415	0.04673	0.7891	0.3402	0.1223	1.456	0.02153
10:55847492:G:C	10	55847492	C	0.0006545	0.8443	0.0005073	0.8576	0.7608	0	0.7784	0.3585	0.07584	1.481	0.03152	0.9288	0.3399	0.2627	1.595	0.006924
10:55847554:T:C	10	55847554	C	0.0006545	0.8443	0.0005073	0.8576	0.7608	0	0.7784	0.3585	0.07584	1.481	0.03152	0.9288	0.3399	0.2627	1.595	0.006924
10:55847678:C:A	10	55847678	A	0.0006545	0.8443	0.0005073	0.8576	0.7608	0	0.7784	0.3585	0.07584	1.481	0.03152	0.9288	0.3399	0.2627	1.595	0.006924
10:55881082:A:G	10	55881082	G	0.00307	-1.0179	0.001967	-1.0586	0.6438	0	-0.9207	0.4538	-1.81	-0.03127	0.0443	-1.24	0.5204	-2.26	-0.2203	0.01823
10:56630227:A:C	10	56630227	A	0.001003	-0.8992	0.00127	-0.8723	0.6741	0	-0.9977	0.4027	-1.787	-0.2084	0.01438	-0.769	0.3656	-1.486	-0.05246	0.03686
10:57788613:G:A	10	57788613	A	0.00381	0.8042	0.004737	0.776	0.554	0	1.022	0.4983	0.045	1.998	0.04214	0.6685	0.3293	0.02301	1.314	0.04389
10:57913870:T:C	10	57913870	C	0.0006906	-0.8778	0.0004511	-0.9042	0.7351	0	-0.8226	0.353	-1.514	-0.1308	0.02115	-0.9974	0.3772	-1.737	-0.2582	0.008927
10:5915237:C:A	10	5915237	A	0.001471	1.0382	0.001156	1.0434	0.6397	0	0.8982	0.4465	0.02305	1.773	0.04611	1.199	0.4621	0.2933	2.105	0.01027
10:60568080:C:T	10	60568080	T	0.002449	0.8878	0.003012	0.8698	0.8522	0	0.8219	0.3898	0.05785	1.586	0.03672	0.9321	0.4449	0.06021	1.804	0.03758
10:60798782:T:A	10	60798782	T	0.003358	0.464	0.002617	0.4741	0.826	0	0.5118	0.2328	0.05546	0.9681	0.02952	0.4423	0.214	0.02279	0.8618	0.04026
10:60804207:A:C	10	60804207	A	0.002889	0.4764	0.002227	0.4875	0.8239	0	0.5246	0.2308	0.0723	0.9768	0.02448	0.4536	0.2204	0.02172	0.8856	0.04102
10:60812264:G:A	10	60812264	G	0.002183	0.4898	0.002055	0.4926	0.7734	0	0.5422	0.235	0.08166	1.003	0.02244	0.4499	0.218	0.02266	0.877	0.0405
10:62037588:A:C	10	62037588	C	0.0001797	-0.8401	0.0001231	-0.8584	0.4068	0	-1.037	0.3104	-1.646	-0.4291	0.001057	-0.6659	0.3222	-1.297	-0.03434	0.04025
10:64071708:A:G	10	64071708	A	0.001834	-0.6638	0.001418	-0.678	0.749	0	-0.7674	0.3509	-1.455	-0.07951	0.03038	-0.6263	0.267	-1.15	-0.103	0.02012
10:64073978:G:T	10	64073978	G	0.0009282	-0.6738	0.0005894	-0.6953	0.9019	0	-0.6658	0.3133	-1.28	-0.05175	0.03527	-0.7164	0.265	-1.236	-0.197	0.007535
10:64154558:A:C	10	64154558	C	0.0004284	-1.204	0.0003232	-1.2271	0.4374	0	-1.516	0.5048	-2.505	-0.5266	0.003147	-0.984	0.4631	-1.892	-0.07635	0.03501
10:64160555:T:C	10	64160555	C	0.0002839	-0.8562	0.0002261	-0.8692	0.7635	0	-0.7939	0.3437	-1.468	-0.1202	0.02232	-0.936	0.3238	-1.571	-0.3013	0.004335
10:64161571:A:G	10	64161571	G	0.0004284	-1.204	0.0003232	-1.2271	0.4374	0	-1.516	0.5048	-2.505	-0.5266	0.003147	-0.984	0.4631	-1.892	-0.07635	0.03501
10:64162016:G:A	10	64162016	A	0.0002839	-0.8562	0.0002261	-0.8692	0.7635	0	-0.7939	0.3437	-1.468	-0.1202	0.02232	-0.936	0.3238	-1.571	-0.3013	0.004335
10:64165392:G:A	10	64165392	A	0.0001334	-1.057	0.0001054	-1.0722	0.7717	0	-0.9905	0.3945	-1.764	-0.2172	0.01316	-1.151	0.3876	-1.911	-0.3912	0.003404
10:64166788:A:G	10	64166788	G	0.0001334	-1.057	0.0001054	-1.0722	0.7717	0	-0.9905	0.3945	-1.764	-0.2172	0.01316	-1.151	0.3876	-1.911	-0.3912	0.003404
10:64173990:T:C	10	64173990	C	6.167e-05	-1.1133	4.38e-05	-1.1334	0.9483	0	-1.115	0.3971	-1.893	-0.3362	0.005698	-1.151	0.3876	-1.911	-0.3912	0.003404
10:64176352:T:G	10	64176352	G	6.167e-05	-1.1133	4.38e-05	-1.1334	0.9483	0	-1.115	0.3971	-1.893	-0.3362	0.005698	-1.151	0.3876	-1.911	-0.3912	0.003404
10:64213484:T:C	10	64213484	C	0.0009504	-0.9472	0.0006198	-0.9766	0.8579	0	-1.044	0.4724	-1.97	-0.1184	0.02863	-0.9379	0.358	-1.639	-0.2363	0.009563
10:65478773:G:A	10	65478773	A	2.058e-05	1.2697	1.84e-05	1.2747	0.8883	0	1.217	0.5076	0.2219	2.212	0.0178	1.305	0.3674	0.5846	2.025	0.0004931
10:65602710:G:A	10	65602710	A	0.0007185	-0.8162	0.0005047	-0.8362	0.4507	0	-1.076	0.3986	-1.858	-0.2953	0.007741	-0.6991	0.3014	-1.29	-0.1084	0.02151
10:65606229:G:A	10	65606229	A	0.0007185	-0.8162	0.0005047	-0.8362	0.4507	0	-1.076	0.3986	-1.858	-0.2953	0.007741	-0.6991	0.3014	-1.29	-0.1084	0.02151
10:65606846:G:T	10	65606846	T	0.00113	-0.7852	0.0008023	-0.8053	0.3948	0	-1.076	0.3986	-1.858	-0.2953	0.007741	-0.6509	0.3011	-1.241	-0.06086	0.03197
10:65607682:G:A	10	65607682	A	0.0007185	-0.8162	0.0005047	-0.8362	0.4507	0	-1.076	0.3986	-1.858	-0.2953	0.007741	-0.6991	0.3014	-1.29	-0.1084	0.02151
10:65612345:T:G	10	65612345	G	0.002108	0.824	0.002793	0.7997	0.3573	0	1.181	0.4931	0.2143	2.147	0.01792	0.6407	0.3184	0.01669	1.265	0.04571
10:65616718:C:T	10	65616718	C	0.002901	0.528	0.00163	0.5535	0.8345	0	0.5168	0.2484	0.03007	1.004	0.03919	0.5902	0.2485	0.1032	1.077	0.01861
10:65616802:G:T	10	65616802	G	0.002901	0.528	0.00163	0.5535	0.8345	0	0.5168	0.2484	0.03007	1.004	0.03919	0.5902	0.2485	0.1032	1.077	0.01861
10:65618331:C:G	10	65618331	C	0.002901	0.528	0.00163	0.5535	0.8345	0	0.5168	0.2484	0.03007	1.004	0.03919	0.5902	0.2485	0.1032	1.077	0.01861
10:65880447:A:T	10	65880447	T	0.001392	-0.7498	0.002074	-0.7214	0.4528	0	-0.9741	0.4101	-1.778	-0.1703	0.01884	-0.599	0.2854	-1.158	-0.0396	0.03728
10:65886533:A:G	10	65886533	G	0.0004331	-0.7974	0.0006816	-0.7685	0.6377	0	-0.9208	0.3947	-1.694	-0.1472	0.02103	-0.694	0.2761	-1.235	-0.1529	0.01285
10:66253503:A:G	10	66253503	G	0.002794	-0.5673	0.002323	-0.5773	0.9738	0	-0.5845	0.2907	-1.154	-0.01477	0.0462	-0.5719	0.25	-1.062	-0.08194	0.02335
10:66278325:G:A	10	66278325	A	0.0008837	-0.5967	0.000749	-0.6046	0.6497	0	-0.5193	0.2597	-1.028	-0.0103	0.04741	-0.6824	0.248	-1.168	-0.1962	0.006564
10:66281499:C:T	10	66281499	T	0.001616	-0.5304	0.00111	-0.5466	0.7417	0	-0.4886	0.243	-0.9649	-0.01227	0.04624	-0.5992	0.2315	-1.053	-0.1455	0.01045
10:66281854:T:A	10	66281854	A	0.001616	-0.5304	0.00111	-0.5466	0.7417	0	-0.4886	0.243	-0.9649	-0.01227	0.04624	-0.5992	0.2315	-1.053	-0.1455	0.01045
10:66282197:C:A	10	66282197	A	0.001603	-0.5319	0.001101	-0.5481	0.7348	0	-0.4886	0.243	-0.9649	-0.01227	0.04624	-0.6025	0.2324	-1.058	-0.147	0.01034
10:66282201:G:A	10	66282201	A	0.001603	-0.5319	0.001101	-0.5481	0.7348	0	-0.4886	0.243	-0.9649	-0.01227	0.04624	-0.6025	0.2324	-1.058	-0.147	0.01034
10:66360364:G:A	10	66360364	A	0.004579	-0.825	0.004632	-0.8238	0.9874	0	-0.8192	0.4119	-1.627	-0.01186	0.04861	-0.8284	0.411	-1.634	-0.02283	0.04538
10:67624447:G:A	10	67624447	A	1.818e-05	1.3095	0.0004006	1.3274	0.2234	32.54	1.751	0.4766	0.817	2.685	0.0003351	0.9954	0.3975	0.2164	1.774	0.01318
10:67626816:A:AT	10	67626816	AT	0.0006757	0.6989	0.001287	0.6597	0.6447	0	0.7739	0.3215	0.1438	1.404	0.01732	0.5815	0.266	0.06024	1.103	0.03011
10:67627768:A:G	10	67627768	G	0.0003249	0.7482	0.0006404	0.7087	0.3638	0	0.9321	0.3219	0.3011	1.563	0.004373	0.5496	0.2716	0.01725	1.082	0.04455
10:67629398:C:A	10	67629398	A	0.0007408	0.707	0.001391	0.6679	0.495	0	0.8373	0.3245	0.2013	1.473	0.01086	0.5479	0.2731	0.01267	1.083	0.04636
10:67630510:C:T	10	67630510	T	0.0007053	0.7088	0.001244	0.6741	0.4735	0	0.8516	0.3239	0.2169	1.486	0.009468	0.5479	0.2731	0.01267	1.083	0.04636
10:67630600:A:C	10	67630600	C	0.0007053	0.7088	0.001244	0.6741	0.4735	0	0.8516	0.3239	0.2169	1.486	0.009468	0.5479	0.2731	0.01267	1.083	0.04636
10:67646814:A:G	10	67646814	A	0.00146	0.8894	0.001439	0.8899	0.516	0	1.102	0.4297	0.2601	1.944	0.01132	0.7348	0.3674	0.01476	1.455	0.04703
10:67658392:C:T	10	67658392	C	0.0008349	0.8939	0.0007196	0.9029	0.3496	0	1.208	0.4215	0.3815	2.034	0.004788	0.6985	0.345	0.02225	1.375	0.04444
10:67660984:T:C	10	67660984	T	0.0009626	0.9332	0.0009098	0.9364	0.3912	0	1.227	0.4411	0.3621	2.091	0.006139	0.7348	0.3674	0.01476	1.455	0.04703
10:67667210:C:T	10	67667210	C	0.0001084	0.9101	0.000149	0.892	0.9671	0	0.8823	0.3325	0.2306	1.534	0.008856	0.9017	0.3327	0.2496	1.554	0.007391
10:67982476:G:A	10	67982476	A	0.001368	-0.7652	0.001013	-0.7837	0.6656	0	-0.886	0.336	-1.545	-0.2275	0.009271	-0.6799	0.3384	-1.343	-0.01654	0.04609
10:67983253:G:A	10	67983253	A	0.0009934	-0.7957	0.0006812	-0.8181	0.5723	0	-0.952	0.338	-1.614	-0.2896	0.005526	-0.68	0.3432	-1.353	-0.007266	0.04914
10:67986555:A:AT	10	67986555	AT	0.0009934	-0.7957	0.0006812	-0.8181	0.5723	0	-0.952	0.338	-1.614	-0.2896	0.005526	-0.68	0.3432	-1.353	-0.007266	0.04914
10:67991190:T:C	10	67991190	C	0.0007887	-0.7914	0.0004916	-0.8175	0.5832	0	-0.938	0.3213	-1.568	-0.3082	0.004072	-0.68	0.3432	-1.353	-0.007266	0.04914
10:67995238:T:C	10	67995238	C	0.002029	-0.7799	0.001437	-0.8027	0.5986	0	-0.946	0.3708	-1.673	-0.2192	0.01178	-0.68	0.3432	-1.353	-0.007266	0.04914
10:67996690:T:C	10	67996690	C	0.002029	-0.7799	0.001437	-0.8027	0.5986	0	-0.946	0.3708	-1.673	-0.2192	0.01178	-0.68	0.3432	-1.353	-0.007266	0.04914
10:67998938:ATAAT:A	10	67998938	A	0.002029	-0.7799	0.001437	-0.8027	0.5986	0	-0.946	0.3708	-1.673	-0.2192	0.01178	-0.68	0.3432	-1.353	-0.007266	0.04914
10:68004653:C:T	10	68004653	T	0.004785	-0.7056	0.003153	-0.7346	0.8175	0	-0.795	0.3612	-1.503	-0.08705	0.02932	-0.68	0.3432	-1.353	-0.007266	0.04914
10:68271240:T:A	10	68271240	A	0.00308	-0.6307	0.002749	-0.6371	0.7483	0	-0.733	0.3668	-1.452	-0.01401	0.04757	-0.5885	0.2612	-1.101	-0.07645	0.02553
10:71091648:T:A	10	71091648	A	0.002145	-0.5141	0.001752	-0.5208	0.8904	0	-0.5471	0.253	-1.043	-0.05122	0.03223	-0.5008	0.221	-0.934	-0.06763	0.02468
10:72057781:C:T	10	72057781	T	0.0001736	-0.691	0.000122	-0.7038	0.8845	0	-0.6726	0.2826	-1.226	-0.1187	0.01862	-0.7265	0.2406	-1.198	-0.2549	0.002911
10:72059082:G:A	10	72059082	A	0.0001736	-0.691	0.000122	-0.7038	0.8845	0	-0.6726	0.2826	-1.226	-0.1187	0.01862	-0.7265	0.2406	-1.198	-0.2549	0.002911
10:72059094:C:T	10	72059094	T	0.0001736	-0.691	0.000122	-0.7038	0.8845	0	-0.6726	0.2826	-1.226	-0.1187	0.01862	-0.7265	0.2406	-1.198	-0.2549	0.002911
10:72061628:A:T	10	72061628	T	0.003732	-1.1018	0.002548	-1.1418	0.8954	0	-1.197	0.5653	-2.305	-0.089	0.03593	-1.097	0.5093	-2.095	-0.09848	0.03266
10:72061644:G:A	10	72061644	A	0.004763	-1.1037	0.003279	-1.145	0.899	0	-1.197	0.5653	-2.305	-0.089	0.03593	-1.098	0.5372	-2.15	-0.04481	0.04251
10:72148758:C:T	10	72148758	T	0.004291	-0.7849	0.004862	-0.7737	0.8948	0	-0.813	0.4049	-1.607	-0.01939	0.04652	-0.7401	0.374	-1.473	-0.007164	0.04937
10:72151028:T:C	10	72151028	C	0.003329	-0.8218	0.003815	-0.8097	0.991	0	-0.813	0.4049	-1.607	-0.01939	0.04652	-0.8067	0.3873	-1.566	-0.04762	0.03871
10:72491019:AC:A	10	72491019	A	0.00285	0.89	0.002689	0.8942	0.9562	0	0.8788	0.409	0.07727	1.68	0.0333	0.9116	0.4349	0.05926	1.764	0.0375
10:72495345:G:A	10	72495345	A	0.0008416	1.104	0.0008592	1.1027	0.7583	0	1.007	0.454	0.1174	1.897	0.02808	1.211	0.4831	0.2639	2.158	0.01311
10:72533229:G:C	10	72533229	G	0.001176	-0.5928	0.002223	-0.5565	0.9237	0	-0.538	0.2658	-1.059	-0.01699	0.04482	-0.5729	0.2496	-1.062	-0.08372	0.0229
10:72540114:G:A	10	72540114	G	0.0003235	-0.5726	0.0002867	-0.5768	0.5862	0	-0.4864	0.2299	-0.937	-0.03577	0.03609	-0.6597	0.2202	-1.091	-0.2281	0.003136
10:72647653:G:C	10	72647653	C	5.655e-05	1.1467	0.0001337	1.0694	0.3569	0	1.327	0.3957	0.5516	2.103	0.001017	0.8111	0.3962	0.03444	1.588	0.04217
10:72648336:C:T	10	72648336	T	5.655e-05	1.1467	0.0001337	1.0694	0.3569	0	1.327	0.3957	0.5516	2.103	0.001017	0.8111	0.3962	0.03444	1.588	0.04217
10:72730531:G:A	10	72730531	A	0.003222	1.0183	0.00346	1.0109	0.9631	0	1.028	0.5054	0.03737	2.018	0.04379	0.9959	0.4741	0.06663	1.925	0.03712
10:73069393:T:C	10	73069393	T	0.0003436	0.7968	0.0003228	0.8105	0.3078	3.86	1.05	0.3228	0.4175	1.683	0.001419	0.5984	0.3031	0.004261	1.192	0.04995
10:73069492:A:G	10	73069492	A	0.0003436	0.7968	0.0003228	0.8105	0.3078	3.86	1.05	0.3228	0.4175	1.683	0.001419	0.5984	0.3031	0.004261	1.192	0.04995
10:73071966:A:T	10	73071966	A	0.0002145	0.8084	0.0001385	0.8235	0.4706	0	0.9959	0.3222	0.3644	1.627	0.002394	0.6825	0.2913	0.1116	1.254	0.02026
10:73073343:C:T	10	73073343	T	0.004624	-0.7151	0.003851	-0.7275	0.8998	0	-0.7603	0.3623	-1.47	-0.05012	0.03761	-0.6969	0.35	-1.383	-0.01094	0.04801
10:73074310:C:T	10	73074310	C	0.0009226	0.746	0.0006565	0.7599	0.5238	0	0.9186	0.3342	0.2636	1.574	0.006741	0.6325	0.2995	0.04544	1.22	0.03614
10:73212423:T:C	10	73212423	C	0.001369	0.6455	0.001473	0.6414	0.8054	0	0.5894	0.2921	0.01683	1.162	0.04548	0.6889	0.2789	0.1422	1.236	0.01448
10:74293953:CA:C	10	74293953	C	0.003534	0.6382	0.003023	0.6482	0.7743	0	0.7284	0.355	0.03258	1.424	0.042	0.5992	0.2774	0.05551	1.143	0.03213
10:752193:T:C	10	752193	C	0.002552	0.5894	0.002824	0.5796	0.4982	0	0.7914	0.3681	0.06998	1.513	0.03321	0.498	0.2284	0.05026	0.9457	0.0306
10:7655140:C:T	10	7655140	T	0.0005084	-1.254	0.0005031	-1.2553	0.5912	0	-1.472	0.5413	-2.533	-0.4108	0.007351	-1.082	0.484	-2.031	-0.1334	0.02665
10:77130445:G:A	10	77130445	A	0.002108	-1.0019	0.001333	-1.0401	0.5917	0	-0.8801	0.4405	-1.743	-0.01675	0.04759	-1.229	0.4787	-2.167	-0.2911	0.01106
10:77134774:C:T	10	77134774	T	0.001487	-1.0005	0.0009281	-1.0373	0.6119	0	-0.8801	0.4405	-1.743	-0.01675	0.04759	-1.198	0.4455	-2.071	-0.3247	0.007865
10:7717548:A:G	10	7717548	G	0.0001342	0.6795	0.000185	0.6644	0.7982	0	0.615	0.2626	0.1003	1.13	0.02055	0.7062	0.2414	0.2331	1.179	0.003892
10:7729529:T:C	10	7729529	C	0.00264	-0.8541	0.001968	-0.8763	0.5195	0	-1.129	0.4838	-2.077	-0.1804	0.02103	-0.7447	0.3492	-1.429	-0.06019	0.03438
10:7732186:T:A	10	7732186	A	0.002669	-0.8523	0.002001	-0.8745	0.5166	0	-1.129	0.4838	-2.077	-0.1804	0.02103	-0.7421	0.3489	-1.426	-0.05832	0.03481
10:78273893:C:A	10	78273893	A	0.000608	-0.8562	0.0004869	-0.8696	0.4963	0	-1.068	0.3837	-1.82	-0.3161	0.006088	-0.7246	0.328	-1.367	-0.08185	0.02843
10:79393332:C:A	10	79393332	C	0.0004819	0.6863	0.0003904	0.69	0.8803	0	0.7242	0.2993	0.1376	1.311	0.01678	0.6649	0.256	0.1631	1.167	0.0102
10:79393581:A:T	10	79393581	A	0.001772	1.0192	0.001016	1.0618	0.7236	0	0.9454	0.4613	0.04131	1.85	0.04221	1.174	0.4528	0.2863	2.061	0.01034
10:79394308:C:CAGATGCTACAAA	10	79394308	C	0.003071	0.9592	0.001819	1.0014	0.8658	0	0.9454	0.4613	0.04131	1.85	0.04221	1.054	0.4473	0.1775	1.931	0.01954
10:79395110:G:T	10	79395110	G	0.001491	1.0454	0.0008243	1.0899	0.7892	0	0.9996	0.4694	0.07968	1.92	0.03488	1.174	0.4528	0.2863	2.061	0.01034
10:79398903:C:T	10	79398903	C	0.001772	1.0192	0.001016	1.0618	0.7236	0	0.9454	0.4613	0.04131	1.85	0.04221	1.174	0.4528	0.2863	2.061	0.01034
10:79399149:G:A	10	79399149	G	0.001772	1.0192	0.001016	1.0618	0.7236	0	0.9454	0.4613	0.04131	1.85	0.04221	1.174	0.4528	0.2863	2.061	0.01034
10:79399781:C:CTTTA	10	79399781	C	0.001772	1.0192	0.001016	1.0618	0.7236	0	0.9454	0.4613	0.04131	1.85	0.04221	1.174	0.4528	0.2863	2.061	0.01034
10:79400091:C:T	10	79400091	C	0.0006545	0.7657	0.0003973	0.7803	0.7681	0	0.851	0.3255	0.2131	1.489	0.009874	0.7206	0.2993	0.1339	1.307	0.01711
10:79404793:A:G	10	79404793	A	0.004685	0.8049	0.002944	0.8407	0.9674	0	0.8532	0.4163	0.03736	1.669	0.0422	0.83	0.3852	0.07512	1.585	0.03253
10:79405010:T:G	10	79405010	T	0.001772	1.0192	0.001016	1.0618	0.7236	0	0.9454	0.4613	0.04131	1.85	0.04221	1.174	0.4528	0.2863	2.061	0.01034
10:79405063:T:C	10	79405063	T	0.001772	1.0192	0.001016	1.0618	0.7236	0	0.9454	0.4613	0.04131	1.85	0.04221	1.174	0.4528	0.2863	2.061	0.01034
10:79405725:C:T	10	79405725	C	0.001772	1.0192	0.001016	1.0618	0.7236	0	0.9454	0.4613	0.04131	1.85	0.04221	1.174	0.4528	0.2863	2.061	0.01034
10:79406780:T:C	10	79406780	T	0.001772	1.0192	0.001016	1.0618	0.7236	0	0.9454	0.4613	0.04131	1.85	0.04221	1.174	0.4528	0.2863	2.061	0.01034
10:79406970:C:G	10	79406970	C	0.001772	1.0192	0.001016	1.0618	0.7236	0	0.9454	0.4613	0.04131	1.85	0.04221	1.174	0.4528	0.2863	2.061	0.01034
10:79407075:C:G	10	79407075	C	0.001772	1.0192	0.001016	1.0618	0.7236	0	0.9454	0.4613	0.04131	1.85	0.04221	1.174	0.4528	0.2863	2.061	0.01034
10:79408258:A:G	10	79408258	A	0.001772	1.0192	0.001016	1.0618	0.7236	0	0.9454	0.4613	0.04131	1.85	0.04221	1.174	0.4528	0.2863	2.061	0.01034
10:79409456:A:C	10	79409456	A	0.001772	1.0192	0.001016	1.0618	0.7236	0	0.9454	0.4613	0.04131	1.85	0.04221	1.174	0.4528	0.2863	2.061	0.01034
10:79412861:CA:C	10	79412861	CA	0.00209	0.5551	0.001939	0.5591	0.7909	0	0.6081	0.2583	0.1018	1.114	0.01992	0.5124	0.252	0.01844	1.006	0.04355
10:79413050:T:A	10	79413050	T	0.001772	1.0192	0.001016	1.0618	0.7236	0	0.9454	0.4613	0.04131	1.85	0.04221	1.174	0.4528	0.2863	2.061	0.01034
10:79413659:G:A	10	79413659	G	0.001772	1.0192	0.001016	1.0618	0.7236	0	0.9454	0.4613	0.04131	1.85	0.04221	1.174	0.4528	0.2863	2.061	0.01034
10:79416467:T:A	10	79416467	T	0.0003466	0.7791	0.0002437	0.7864	0.6981	0	0.8782	0.3193	0.2523	1.504	0.006715	0.7111	0.2892	0.1442	1.278	0.01492
10:79417731:C:T	10	79417731	C	0.001772	1.0192	0.001016	1.0618	0.7236	0	0.9454	0.4613	0.04131	1.85	0.04221	1.174	0.4528	0.2863	2.061	0.01034
10:79418479:T:G	10	79418479	T	0.0009825	1.1046	0.0005264	1.1497	0.8459	0	1.083	0.4773	0.1479	2.019	0.02469	1.212	0.4611	0.3083	2.116	0.009333
10:79418648:A:T	10	79418648	A	0.0009825	1.1046	0.0005264	1.1497	0.8459	0	1.083	0.4773	0.1479	2.019	0.02469	1.212	0.4611	0.3083	2.116	0.009333
10:79419713:C:G	10	79419713	C	0.0009825	1.1046	0.0005264	1.1497	0.8459	0	1.083	0.4773	0.1479	2.019	0.02469	1.212	0.4611	0.3083	2.116	0.009333
10:79420171:G:C	10	79420171	G	0.001168	1.0772	0.0006601	1.1196	0.775	0	1.024	0.4688	0.1052	1.943	0.03055	1.212	0.4611	0.3083	2.116	0.009333
10:79420191:T:C	10	79420191	T	0.001168	1.0772	0.0006601	1.1196	0.775	0	1.024	0.4688	0.1052	1.943	0.03055	1.212	0.4611	0.3083	2.116	0.009333
10:79421244:G:A	10	79421244	G	0.001168	1.0772	0.0006601	1.1196	0.775	0	1.024	0.4688	0.1052	1.943	0.03055	1.212	0.4611	0.3083	2.116	0.009333
10:79421353:T:C	10	79421353	T	0.0007454	1.1063	0.0004164	1.1475	0.7146	0	1.024	0.4688	0.1052	1.943	0.03055	1.262	0.4513	0.3775	2.146	0.005746
10:79421977:T:C	10	79421977	T	0.001168	1.0772	0.0006601	1.1196	0.775	0	1.024	0.4688	0.1052	1.943	0.03055	1.212	0.4611	0.3083	2.116	0.009333
10:79422137:A:C	10	79422137	A	0.001168	1.0772	0.0006601	1.1196	0.775	0	1.024	0.4688	0.1052	1.943	0.03055	1.212	0.4611	0.3083	2.116	0.009333
10:79422324:A:C	10	79422324	A	0.001168	1.0772	0.0006601	1.1196	0.775	0	1.024	0.4688	0.1052	1.943	0.03055	1.212	0.4611	0.3083	2.116	0.009333
10:79422424:C:T	10	79422424	C	0.001168	1.0772	0.0006601	1.1196	0.775	0	1.024	0.4688	0.1052	1.943	0.03055	1.212	0.4611	0.3083	2.116	0.009333
10:79422654:G:A	10	79422654	G	0.001168	1.0772	0.0006601	1.1196	0.775	0	1.024	0.4688	0.1052	1.943	0.03055	1.212	0.4611	0.3083	2.116	0.009333
10:79422718:G:A	10	79422718	G	0.001168	1.0772	0.0006601	1.1196	0.775	0	1.024	0.4688	0.1052	1.943	0.03055	1.212	0.4611	0.3083	2.116	0.009333
10:79422948:A:G	10	79422948	A	0.001168	1.0772	0.0006601	1.1196	0.775	0	1.024	0.4688	0.1052	1.943	0.03055	1.212	0.4611	0.3083	2.116	0.009333
10:79422976:C:T	10	79422976	C	0.001168	1.0772	0.0006601	1.1196	0.775	0	1.024	0.4688	0.1052	1.943	0.03055	1.212	0.4611	0.3083	2.116	0.009333
10:79423110:G:T	10	79423110	G	0.001168	1.0772	0.0006601	1.1196	0.775	0	1.024	0.4688	0.1052	1.943	0.03055	1.212	0.4611	0.3083	2.116	0.009333
10:79423480:G:A	10	79423480	G	0.001168	1.0772	0.0006601	1.1196	0.775	0	1.024	0.4688	0.1052	1.943	0.03055	1.212	0.4611	0.3083	2.116	0.009333
10:79423804:C:T	10	79423804	C	0.001168	1.0772	0.0006601	1.1196	0.775	0	1.024	0.4688	0.1052	1.943	0.03055	1.212	0.4611	0.3083	2.116	0.009333
10:79496571:C:T	10	79496571	T	0.003269	0.726	0.002374	0.7463	0.9499	0	0.7602	0.3311	0.1112	1.409	0.02313	0.7292	0.3661	0.01168	1.447	0.04794
10:80957368:T:C	10	80957368	T	0.003876	-0.599	0.004057	-0.5962	0.7732	0	-0.6704	0.3307	-1.319	-0.02214	0.0445	-0.548	0.2664	-1.07	-0.02589	0.04116
10:8140729:A:G	10	8140729	G	0.000921	-0.7753	0.0006202	-0.7975	0.6456	0	-0.9231	0.359	-1.627	-0.2195	0.01114	-0.7061	0.3063	-1.306	-0.1058	0.02232
10:81909891:G:A	10	81909891	A	0.00399	0.8643	0.004569	0.8506	0.6256	0	1.065	0.5321	0.02241	2.108	0.04714	0.7507	0.3631	0.0391	1.462	0.04014
10:81914311:G:A	10	81914311	A	0.00399	0.8643	0.004569	0.8506	0.6256	0	1.065	0.5321	0.02241	2.108	0.04714	0.7507	0.3631	0.0391	1.462	0.04014
10:81917138:G:A	10	81917138	A	0.002911	0.8545	0.003595	0.8348	0.603	0	1.053	0.5081	0.05747	2.049	0.03994	0.7329	0.3473	0.05221	1.414	0.03625
10:82015725:A:C	10	82015725	A	0.0003114	0.6877	0.0003367	0.6831	0.6262	0	0.779	0.274	0.242	1.316	0.005115	0.5933	0.2651	0.07381	1.113	0.02645
10:82016530:T:G	10	82016530	T	0.0006722	0.6506	0.0007453	0.6445	0.5965	0	0.7494	0.2753	0.2098	1.289	0.007288	0.5469	0.2655	0.02651	1.067	0.0409
10:82023142:G:T	10	82023142	T	0.001685	0.6208	0.00134	0.6304	0.6187	0	0.7359	0.2891	0.1692	1.303	0.01197	0.5397	0.268	0.01436	1.065	0.04559
10:82025682:C:A	10	82025682	C	0.000507	0.6846	0.0004616	0.6881	0.6266	0	0.7803	0.273	0.2452	1.315	0.004893	0.589	0.283	0.0344	1.144	0.03884
10:823662:G:A	10	823662	A	0.0008329	-1.0817	0.0006708	-1.0998	0.924	0	-1.134	0.4831	-2.08	-0.1869	0.02029	-1.072	0.4352	-1.925	-0.2192	0.01472
10:823665:G:A	10	823665	A	0.0003206	-1.2048	0.0002525	-1.2237	0.8051	0	-1.32	0.5138	-2.327	-0.3127	0.01122	-1.153	0.4404	-2.017	-0.2901	0.009601
10:83291902:C:T	10	83291902	T	0.0001923	1.0277	0.000219	1.0174	0.9758	0	1.005	0.493	0.03866	1.971	0.04333	1.023	0.3318	0.3724	1.673	0.002387
10:8385573:G:T	10	8385573	T	0.002071	-1.0584	0.002269	-1.0497	0.9185	0	-1.019	0.4564	-1.913	-0.1242	0.02715	-1.09	0.523	-2.115	-0.06488	0.03861
10:86742012:A:G	10	86742012	G	0.002807	-0.5734	0.002524	-0.5791	0.6784	0	-0.6898	0.3286	-1.334	-0.04583	0.03751	-0.522	0.2361	-0.9848	-0.05922	0.02835
10:87956664:T:C	10	87956664	C	0.003195	0.9098	0.003021	0.9152	0.9236	0	0.8852	0.4393	0.02421	1.746	0.04574	0.9444	0.4336	0.09469	1.794	0.03072
10:87961163:T:C	10	87961163	C	0.001373	1.001	0.001341	1.0032	0.8448	0	1.067	0.4517	0.1814	1.952	0.01953	0.9444	0.4336	0.09469	1.794	0.03072
10:87961452:T:TA	10	87961452	TA	0.0009411	0.5801	0.0006611	0.5954	0.6544	0	0.6863	0.268	0.1611	1.212	0.01146	0.528	0.2307	0.07583	0.9803	0.0233
10:87961894:C:G	10	87961894	G	0.001373	1.001	0.001341	1.0032	0.8448	0	1.067	0.4517	0.1814	1.952	0.01953	0.9444	0.4336	0.09469	1.794	0.03072
10:87963235:G:C	10	87963235	C	0.001373	1.001	0.001341	1.0032	0.8448	0	1.067	0.4517	0.1814	1.952	0.01953	0.9444	0.4336	0.09469	1.794	0.03072
10:87963340:G:C	10	87963340	C	0.001373	1.001	0.001341	1.0032	0.8448	0	1.067	0.4517	0.1814	1.952	0.01953	0.9444	0.4336	0.09469	1.794	0.03072
10:87963585:G:A	10	87963585	A	0.001373	1.001	0.001341	1.0032	0.8448	0	1.067	0.4517	0.1814	1.952	0.01953	0.9444	0.4336	0.09469	1.794	0.03072
10:8808033:G:A	10	8808033	A	0.001744	0.7305	0.002078	0.7194	0.8427	0	0.6829	0.2974	0.09997	1.266	0.0231	0.7783	0.3777	0.03803	1.518	0.04081
10:90669444:C:T	10	90669444	T	0.003827	-0.9874	0.002716	-1.02	0.6579	0	-1.2	0.5301	-2.239	-0.1607	0.02511	-0.8939	0.4436	-1.763	-0.02442	0.04543
10:90719652:TG:T	10	90719652	T	0.0006798	-1.1263	0.0004068	-1.1646	0.8964	0	-1.221	0.5444	-2.288	-0.1537	0.02646	-1.132	0.4137	-1.943	-0.321	0.006858
10:90721924:G:C	10	90721924	C	0.0005558	-1.1041	0.000324	-1.142	0.8654	0	-1.211	0.5165	-2.223	-0.1985	0.02042	-1.1	0.4028	-1.889	-0.31	0.006988
10:90733683:C:T	10	90733683	T	0.0007902	-1.0666	0.0004416	-1.1074	0.9766	0	-1.119	0.506	-2.11	-0.1268	0.02863	-1.1	0.4028	-1.889	-0.31	0.006988
10:91437429:A:AT	10	91437429	AT	0.000747	-0.7521	0.0009461	-0.7374	0.7879	0	-0.818	0.3736	-1.55	-0.08562	0.03019	-0.6927	0.278	-1.237	-0.1479	0.01363
10:91729400:G:A	10	91729400	A	0.001319	0.9327	0.001534	0.9199	0.5167	0	1.144	0.4514	0.2589	2.028	0.01236	0.7617	0.3792	0.01843	1.505	0.04612
10:91731465:G:A	10	91731465	A	0.001319	0.9327	0.001534	0.9199	0.5167	0	1.144	0.4514	0.2589	2.028	0.01236	0.7617	0.3792	0.01843	1.505	0.04612
10:91734271:A:T	10	91734271	T	0.0003996	0.9899	0.0005151	0.9705	0.8356	0	0.8982	0.4465	0.02305	1.773	0.04611	1.017	0.3583	0.315	1.72	0.005061
10:91766950:T:C	10	91766950	C	0.0005525	1.0813	0.0006847	1.0634	0.7404	0	0.9471	0.4704	0.02515	1.869	0.04592	1.156	0.4197	0.3333	1.978	0.006507
10:91770688:T:C	10	91770688	C	0.0004274	1.1138	0.0005462	1.0933	0.8203	0	1.011	0.4811	0.06802	1.954	0.03734	1.156	0.4197	0.3333	1.978	0.006507
10:91776024:C:T	10	91776024	T	0.00067	1.0604	0.0008455	1.0406	0.9357	0	1.011	0.4811	0.06802	1.954	0.03734	1.062	0.4094	0.2593	1.864	0.01031
10:93443222:G:A	10	93443222	A	0.001594	0.5194	0.001487	0.5222	0.9019	0	0.5468	0.2587	0.03982	1.054	0.03624	0.5055	0.2128	0.08847	0.9225	0.01859
10:93443617:C:T	10	93443617	T	0.001021	0.5435	0.0009468	0.5463	0.9981	0	0.5468	0.2587	0.03982	1.054	0.03624	0.546	0.2148	0.125	0.967	0.01189
10:93443773:G:A	10	93443773	A	0.001021	0.5435	0.0009468	0.5463	0.9981	0	0.5468	0.2587	0.03982	1.054	0.03624	0.546	0.2148	0.125	0.967	0.01189
10:93444193:GT:G	10	93444193	G	0.00153	0.5287	0.001426	0.5315	0.9385	0	0.5468	0.2587	0.03982	1.054	0.03624	0.5207	0.2179	0.09366	0.9478	0.01792
10:93444343:C:T	10	93444343	T	0.00153	0.5287	0.001426	0.5315	0.9385	0	0.5468	0.2587	0.03982	1.054	0.03624	0.5207	0.2179	0.09366	0.9478	0.01792
10:93444642:GA:G	10	93444642	G	0.00153	0.5287	0.001426	0.5315	0.9385	0	0.5468	0.2587	0.03982	1.054	0.03624	0.5207	0.2179	0.09366	0.9478	0.01792
10:93444827:C:T	10	93444827	T	0.00153	0.5287	0.001426	0.5315	0.9385	0	0.5468	0.2587	0.03982	1.054	0.03624	0.5207	0.2179	0.09366	0.9478	0.01792
10:93470933:G:A	10	93470933	A	0.002969	0.592	0.002266	0.6052	0.9083	0	0.6286	0.284	0.07199	1.185	0.02843	0.5829	0.2768	0.04043	1.125	0.03663
10:93472183:G:A	10	93472183	A	0.002969	0.592	0.002266	0.6052	0.9083	0	0.6286	0.284	0.07199	1.185	0.02843	0.5829	0.2768	0.04043	1.125	0.03663
10:93472884:T:C	10	93472884	C	0.002969	0.592	0.002266	0.6052	0.9083	0	0.6286	0.284	0.07199	1.185	0.02843	0.5829	0.2768	0.04043	1.125	0.03663
10:93489719:G:A	10	93489719	A	0.002969	0.592	0.002266	0.6052	0.9083	0	0.6286	0.284	0.07199	1.185	0.02843	0.5829	0.2768	0.04043	1.125	0.03663
10:93492022:C:T	10	93492022	T	0.002969	0.592	0.002266	0.6052	0.9083	0	0.6286	0.284	0.07199	1.185	0.02843	0.5829	0.2768	0.04043	1.125	0.03663
10:93492126:G:A	10	93492126	A	0.002969	0.592	0.002266	0.6052	0.9083	0	0.6286	0.284	0.07199	1.185	0.02843	0.5829	0.2768	0.04043	1.125	0.03663
10:93495018:T:C	10	93495018	C	0.004234	0.5721	0.003091	0.5877	0.9799	0	0.5929	0.2853	0.03365	1.152	0.03948	0.5829	0.2768	0.04043	1.125	0.03663
10:93500865:C:A	10	93500865	A	0.004234	0.5721	0.003091	0.5877	0.9799	0	0.5929	0.2853	0.03365	1.152	0.03948	0.5829	0.2768	0.04043	1.125	0.03663
10:93501997:C:A	10	93501997	A	0.004234	0.5721	0.003091	0.5877	0.9799	0	0.5929	0.2853	0.03365	1.152	0.03948	0.5829	0.2768	0.04043	1.125	0.03663
10:93502329:G:A	10	93502329	A	0.004234	0.5721	0.003091	0.5877	0.9799	0	0.5929	0.2853	0.03365	1.152	0.03948	0.5829	0.2768	0.04043	1.125	0.03663
10:93504588:G:A	10	93504588	A	0.004234	0.5721	0.003091	0.5877	0.9799	0	0.5929	0.2853	0.03365	1.152	0.03948	0.5829	0.2768	0.04043	1.125	0.03663
10:93511193:A:G	10	93511193	G	0.004234	0.5721	0.003091	0.5877	0.9799	0	0.5929	0.2853	0.03365	1.152	0.03948	0.5829	0.2768	0.04043	1.125	0.03663
10:93533668:C:T	10	93533668	T	0.002968	0.5934	0.002216	0.6065	0.9193	0	0.5855	0.2869	0.0232	1.148	0.04308	0.6257	0.2742	0.08827	1.163	0.0237
10:93556855:T:C	10	93556855	C	0.005046	0.5785	0.003612	0.5957	0.9076	0	0.6195	0.2896	0.05193	1.187	0.03408	0.572	0.2894	0.004789	1.139	0.04967
10:97117126:A:G	10	97117126	G	0.0002147	-0.6158	0.0004039	-0.5869	0.9088	0	-0.5655	0.25	-1.055	-0.07556	0.02517	-0.6038	0.2218	-1.039	-0.1691	0.007134
10:98019906:C:T	10	98019906	C	0.0001039	0.8515	0.0001179	0.8462	0.5054	0	0.7505	0.2626	0.2359	1.265	0.004884	1.07	0.4015	0.2827	1.857	0.008439
10:98020551:G:A	10	98020551	G	0.0001508	0.6842	0.0002034	0.6713	0.8033	0	0.7075	0.2318	0.2532	1.162	0.002702	0.6153	0.2886	0.04972	1.181	0.03438
10:98035191:CAA:C	10	98035191	CAA	1.695e-05	0.7536	1.3e-05	0.7592	0.7331	0	0.8225	0.2545	0.3237	1.321	0.001522	0.7035	0.2387	0.2356	1.171	0.003646
10:99712134:T:A	10	99712134	T	0.003078	-0.4864	0.002941	-0.4885	0.9131	0	-0.5075	0.2391	-0.9761	-0.03885	0.0355	-0.4716	0.2261	-0.9147	-0.02846	0.03844
11:100168720:G:A	11	100168720	A	0.001075	0.9897	0.001318	0.9713	0.8469	0	1.054	0.5245	0.02643	2.082	0.04625	0.9301	0.3701	0.2046	1.656	0.01289
11:100396636:C:T	11	100396636	T	0.001207	0.589	0.001027	0.5961	0.9729	0	0.604	0.2944	0.02703	1.181	0.04199	0.5913	0.2307	0.1391	1.044	0.01122
11:100540232:G:T	11	100540232	T	0.000183	-0.8771	0.0003547	-0.8314	0.8992	0	-0.8103	0.2864	-1.372	-0.2489	0.00533	-0.8726	0.3996	-1.656	-0.08937	0.03032
11:100540360:G:A	11	100540360	A	0.000183	-0.8771	0.0003547	-0.8314	0.8992	0	-0.8103	0.2864	-1.372	-0.2489	0.00533	-0.8726	0.3996	-1.656	-0.08937	0.03032
11:100679357:C:T	11	100679357	T	0.001706	-1.0657	0.001787	-1.055	0.6987	0	-1.208	0.52	-2.227	-0.1884	0.02161	-0.9433	0.4442	-1.814	-0.07264	0.03512
11:100682388:G:C	11	100682388	C	0.002922	-0.9765	0.003905	-0.9436	0.9069	0	-0.9866	0.4918	-1.951	-0.02264	0.04672	-0.9096	0.4378	-1.768	-0.05151	0.0392
11:100692566:A:G	11	100692566	G	0.001556	-1.1049	0.001789	-1.0851	0.8189	0	-1.178	0.5342	-2.225	-0.1311	0.02899	-1.017	0.4574	-1.913	-0.1201	0.02752
11:101153637:CAATT:C	11	101153637	C	0.0005885	0.5888	0.0007247	0.5761	0.9294	0	0.5935	0.2596	0.08458	1.102	0.02372	0.563	0.226	0.12	1.006	0.01367
11:104528738:C:T	11	104528738	T	0.003574	0.8361	0.003365	0.841	0.734	0	0.9516	0.4337	0.1015	1.802	0.02982	0.7551	0.3824	0.005587	1.505	0.04989
11:104663235:G:GT	11	104663235	GT	0.0004337	-0.566	0.0005824	-0.5531	0.5067	0	-0.6644	0.2323	-1.12	-0.2091	0.004864	-0.4507	0.2228	-0.8873	-0.01412	0.04456
11:104682120:T:C	11	104682120	C	0.0004343	-0.5962	0.0008556	-0.5601	0.9375	0	-0.5752	0.2553	-1.076	-0.07473	0.02578	-0.5486	0.2231	-0.9857	-0.1114	0.01489
11:107919974:GT:G	11	107919974	GT	0.002017	-0.7659	0.002115	-0.7627	0.7934	0	-0.6994	0.3463	-1.378	-0.02063	0.04527	-0.8294	0.3557	-1.527	-0.1322	0.02086
11:107922979:A:G	11	107922979	A	0.004345	-0.7169	0.004593	-0.7128	0.9552	0	-0.6994	0.3463	-1.378	-0.02063	0.04527	-0.7277	0.3658	-1.445	-0.01068	0.04824
11:108863213:G:A	11	108863213	A	0.004538	-0.5777	0.00311	-0.5992	0.8812	0	-0.6315	0.2962	-1.212	-0.05088	0.03471	-0.5708	0.2779	-1.115	-0.02613	0.04146
11:108863621:G:A	11	108863621	A	0.001342	-1.1646	0.0009292	-1.1982	0.5627	0	-1.453	0.5698	-2.569	-0.3358	0.01183	-1.026	0.4685	-1.944	-0.1081	0.02979
11:108923431:T:G	11	108923431	G	0.003275	-1.0159	0.002742	-1.0331	0.5499	0	-1.299	0.5628	-2.402	-0.196	0.0224	-0.8732	0.4365	-1.729	-0.01761	0.04701
11:109395874:A:G	11	109395874	G	0.004905	0.5522	0.002418	0.5858	0.9157	0	0.6063	0.2735	0.07022	1.142	0.0282	0.5654	0.2727	0.03098	1.1	0.03958
11:109395926:T:A	11	109395926	A	0.004905	0.5522	0.002418	0.5858	0.9157	0	0.6063	0.2735	0.07022	1.142	0.0282	0.5654	0.2727	0.03098	1.1	0.03958
11:109396006:T:C	11	109396006	C	0.004905	0.5522	0.002418	0.5858	0.9157	0	0.6063	0.2735	0.07022	1.142	0.0282	0.5654	0.2727	0.03098	1.1	0.03958
11:109396177:G:A	11	109396177	A	0.004905	0.5522	0.002418	0.5858	0.9157	0	0.6063	0.2735	0.07022	1.142	0.0282	0.5654	0.2727	0.03098	1.1	0.03958
11:109397288:T:C	11	109397288	C	0.004905	0.6195	0.003331	0.6416	0.9008	0	0.6698	0.3145	0.05337	1.286	0.03489	0.6153	0.304	0.01941	1.211	0.04451
11:109397726:G:A	11	109397726	A	0.004905	0.6195	0.003331	0.6416	0.9008	0	0.6698	0.3145	0.05337	1.286	0.03489	0.6153	0.304	0.01941	1.211	0.04451
11:109397738:C:G	11	109397738	G	0.004905	0.6195	0.003331	0.6416	0.9008	0	0.6698	0.3145	0.05337	1.286	0.03489	0.6153	0.304	0.01941	1.211	0.04451
11:109397816:C:T	11	109397816	T	0.004905	0.6195	0.003331	0.6416	0.9008	0	0.6698	0.3145	0.05337	1.286	0.03489	0.6153	0.304	0.01941	1.211	0.04451
11:110018291:A:G	11	110018291	G	0.000771	0.623	0.0007581	0.6222	0.7457	0	0.6853	0.2683	0.1596	1.211	0.01165	0.5653	0.2548	0.06584	1.065	0.02782
11:110138598:A:G	11	110138598	G	0.001233	0.5266	0.001226	0.5271	0.6834	0	0.5989	0.2399	0.1288	1.069	0.01365	0.4655	0.2223	0.0299	0.9012	0.03766
11:110140108:A:G	11	110140108	G	0.001233	0.5266	0.001226	0.5271	0.6834	0	0.5989	0.2399	0.1288	1.069	0.01365	0.4655	0.2223	0.0299	0.9012	0.03766
11:110140876:T:A	11	110140876	A	0.001233	0.5266	0.001226	0.5271	0.6834	0	0.5989	0.2399	0.1288	1.069	0.01365	0.4655	0.2223	0.0299	0.9012	0.03766
11:110140937:C:CAT	11	110140937	CAT	0.001233	0.5266	0.001226	0.5271	0.6834	0	0.5989	0.2399	0.1288	1.069	0.01365	0.4655	0.2223	0.0299	0.9012	0.03766
11:110141447:G:A	11	110141447	A	0.003241	0.479	0.00313	0.4809	0.7833	0	0.5293	0.2397	0.05951	0.999	0.0288	0.4395	0.2217	0.004989	0.874	0.04899
11:111313434:GA:G	11	111313434	GA	0.0008866	0.7547	0.0009228	0.7524	0.8977	0	0.7212	0.3324	0.06983	1.373	0.03163	0.7797	0.311	0.1703	1.389	0.01307
11:115836632:T:C	11	115836632	T	0.003052	0.6244	0.002686	0.6273	0.7604	0	0.7107	0.3441	0.03626	1.385	0.04067	0.5786	0.2631	0.06287	1.094	0.0292
11:115973250:A:AT	11	115973250	AT	6.335e-05	-0.7043	4.38e-05	-0.717	0.6409	0	-0.8116	0.2682	-1.337	-0.2859	0.002932	-0.6462	0.232	-1.101	-0.1914	0.005945
11:116046336:T:C	11	116046336	C	0.002285	0.5549	0.002583	0.5471	0.973	0	0.553	0.2524	0.05816	1.048	0.0301	0.5407	0.2613	0.02857	1.053	0.03999
11:116049846:A:G	11	116049846	G	0.0003165	0.5943	0.0002746	0.5981	0.4243	0	0.467	0.2323	0.01172	0.9224	0.04624	0.7297	0.2327	0.2736	1.186	0.002013
11:116050670:A:G	11	116050670	G	0.00031	0.601	0.000266	0.605	0.5863	0	0.5155	0.2336	0.05763	0.9735	0.02891	0.6961	0.2357	0.2341	1.158	0.003581
11:117303858:T:C	11	117303858	C	0.001879	-0.5446	0.001279	-0.5618	0.8662	0	-0.5903	0.2429	-1.066	-0.1142	0.01632	-0.5315	0.2507	-1.023	-0.04015	0.0354
11:117323959:G:A	11	117323959	A	0.002776	-0.8231	0.00218	-0.8418	0.9758	0	-0.8516	0.424	-1.683	-0.02062	0.04644	-0.8347	0.3606	-1.541	-0.1279	0.02179
11:117334393:T:C	11	117334393	C	0.00143	-0.6041	0.001059	-0.6186	0.7892	0	-0.6708	0.2716	-1.203	-0.1384	0.01468	-0.5697	0.263	-1.085	-0.05423	0.03165
11:117334831:T:C	11	117334831	C	0.00143	-0.6041	0.001059	-0.6186	0.7892	0	-0.6708	0.2716	-1.203	-0.1384	0.01468	-0.5697	0.263	-1.085	-0.05423	0.03165
11:117334885:C:A	11	117334885	A	0.0002369	-0.7024	0.0001797	-0.7145	0.9199	0	-0.6943	0.2769	-1.237	-0.1516	0.01326	-0.7327	0.2631	-1.248	-0.2171	0.005942
11:117335148:G:A	11	117335148	A	0.00143	-0.6041	0.001059	-0.6186	0.7892	0	-0.6708	0.2716	-1.203	-0.1384	0.01468	-0.5697	0.263	-1.085	-0.05423	0.03165
11:117335423:G:A	11	117335423	A	0.00143	-0.6041	0.001059	-0.6186	0.7892	0	-0.6708	0.2716	-1.203	-0.1384	0.01468	-0.5697	0.263	-1.085	-0.05423	0.03165
11:117337012:G:A	11	117337012	A	0.00143	-0.6041	0.001059	-0.6186	0.7892	0	-0.6708	0.2716	-1.203	-0.1384	0.01468	-0.5697	0.263	-1.085	-0.05423	0.03165
11:117337446:C:A	11	117337446	A	0.0005783	-0.9063	0.000427	-0.9259	0.7956	0	-0.8514	0.3895	-1.615	-0.08806	0.03042	-0.9881	0.3561	-1.686	-0.2902	0.006122
11:117337708:G:A	11	117337708	A	0.00143	-0.6041	0.001059	-0.6186	0.7892	0	-0.6708	0.2716	-1.203	-0.1384	0.01468	-0.5697	0.263	-1.085	-0.05423	0.03165
11:117337965:G:A	11	117337965	A	0.00143	-0.6041	0.001059	-0.6186	0.7892	0	-0.6708	0.2716	-1.203	-0.1384	0.01468	-0.5697	0.263	-1.085	-0.05423	0.03165
11:118755738:A:G	11	118755738	A	0.0001261	0.6304	8.96e-05	0.64	0.8857	0	0.6161	0.2332	0.1591	1.073	0.009133	0.6631	0.229	0.2143	1.112	0.004262
11:119602942:T:TTATA	11	119602942	TTATA	0.001239	0.7813	0.00121	0.7827	0.7641	0	0.8567	0.3453	0.18	1.534	0.01424	0.7115	0.3388	0.04749	1.375	0.03715
11:119620456:A:G	11	119620456	G	0.0009	0.7181	0.0007118	0.7312	0.757	0	0.6567	0.3235	0.02268	1.291	0.04418	0.7912	0.2902	0.2223	1.36	0.007063
11:119620940:A:G	11	119620940	G	0.00187	0.5532	0.001591	0.5612	0.9596	0	0.5525	0.2477	0.06704	1.038	0.02724	0.5705	0.2552	0.07033	1.071	0.02665
11:119633346:G:A	11	119633346	A	0.0001145	1.0215	0.0001066	1.0253	0.8514	0	1.077	0.3822	0.3283	1.827	0.005493	0.9778	0.3667	0.259	1.697	0.008388
11:119633347:T:G	11	119633347	G	0.0002828	0.7241	0.0003379	0.7152	0.7192	0	0.8008	0.3107	0.1919	1.41	0.01095	0.6551	0.2603	0.145	1.165	0.01274
11:119633863:G:A	11	119633863	A	7.054e-05	0.7057	9.03e-05	0.6954	0.8363	0	0.6529	0.2719	0.1201	1.186	0.01758	0.7271	0.2346	0.2672	1.187	0.002264
11:121213827:C:G	11	121213827	G	0.001128	-0.643	0.0008549	-0.6564	0.6622	0	-0.7385	0.2721	-1.272	-0.2052	0.007449	-0.5663	0.2852	-1.125	-0.007328	0.04863
11:121860196:T:C	11	121860196	C	0.001189	-1.1388	0.001262	-1.1333	0.9537	0	-1.111	0.5208	-2.131	-0.08981	0.03466	-1.152	0.4763	-2.086	-0.2189	0.01656
11:1220599:T:C	11	1220599	T	0.00228	-0.5468	0.001998	-0.5521	0.8007	0	-0.5978	0.2544	-1.096	-0.09932	0.0201	-0.5076	0.2509	-0.9994	-0.01587	0.04457
11:1220760:T:C	11	1220760	T	0.00228	-0.5468	0.001998	-0.5521	0.8007	0	-0.5978	0.2544	-1.096	-0.09932	0.0201	-0.5076	0.2509	-0.9994	-0.01587	0.04457
11:1221305:A:G	11	1221305	A	0.00228	-0.5468	0.001998	-0.5521	0.8007	0	-0.5978	0.2544	-1.096	-0.09932	0.0201	-0.5076	0.2509	-0.9994	-0.01587	0.04457
11:1223260:A:ATGAG	11	1223260	ATGAG	0.0007685	-0.6127	0.0007081	-0.6151	0.5345	0	-0.7335	0.2633	-1.249	-0.2175	0.006045	-0.5076	0.2509	-0.9994	-0.01587	0.04457
11:122384095:A:G	11	122384095	G	0.0002398	0.6491	0.0001541	0.6662	0.9326	0	0.6805	0.2438	0.2026	1.158	0.005966	0.6507	0.2545	0.1519	1.15	0.01142
11:122384449:C:CT	11	122384449	CT	0.001027	0.5827	0.000631	0.6035	0.5169	0	0.4929	0.2455	0.01176	0.974	0.04652	0.7219	0.2541	0.2239	1.22	0.005025
11:122386637:A:G	11	122386637	G	0.0005387	0.6147	0.0003563	0.632	0.9772	0	0.6369	0.2468	0.1532	1.121	0.01085	0.6268	0.254	0.1291	1.125	0.01454
11:122387720:A:C	11	122387720	C	0.0005387	0.6147	0.0003563	0.632	0.9772	0	0.6369	0.2468	0.1532	1.121	0.01085	0.6268	0.254	0.1291	1.125	0.01454
11:1224494:C:A	11	1224494	A	0.0007685	-0.6127	0.0007081	-0.6151	0.5345	0	-0.7335	0.2633	-1.249	-0.2175	0.006045	-0.5076	0.2509	-0.9994	-0.01587	0.04457
11:1225078:T:C	11	1225078	T	0.00228	-0.5468	0.001998	-0.5521	0.8007	0	-0.5978	0.2544	-1.096	-0.09932	0.0201	-0.5076	0.2509	-0.9994	-0.01587	0.04457
11:122932776:G:C	11	122932776	C	0.002314	0.5152	0.003215	0.4971	0.9354	0	0.5116	0.2457	0.03003	0.9931	0.03908	0.4842	0.2321	0.02942	0.9391	0.03836
11:122960784:T:C	11	122960784	C	0.002709	0.5228	0.003446	0.5099	0.9658	0	0.518	0.2566	0.0151	1.021	0.04535	0.503	0.2376	0.03736	0.9687	0.03565
11:123080050:AT:A	11	123080050	A	0.001143	0.5275	0.001429	0.5173	0.8427	0	0.55	0.2312	0.09683	1.003	0.01867	0.4856	0.2277	0.03942	0.9319	0.03431
11:123080530:C:G	11	123080530	G	0.0007572	0.5159	0.0009969	0.5043	0.7605	0	0.5481	0.2101	0.1363	0.9599	0.01004	0.4545	0.2239	0.01566	0.8933	0.04388
11:123514384:T:C	11	123514384	C	0.0004295	0.8404	0.0003383	0.8515	0.4556	0	1.039	0.3458	0.3611	1.717	0.003138	0.6839	0.327	0.04309	1.325	0.03791
11:12390708:A:G	11	12390708	G	0.001544	0.5176	0.001002	0.5353	0.8371	0	0.5683	0.2287	0.1201	1.017	0.01409	0.5014	0.2315	0.04769	0.9551	0.03166
11:124647934:G:A	11	124647934	A	0.0003113	-0.723	0.000236	-0.7355	0.7776	0	-0.7929	0.2852	-1.352	-0.2339	0.006154	-0.6799	0.2806	-1.23	-0.1299	0.01643
11:124648367:T:G	11	124648367	G	0.0003113	-0.723	0.000236	-0.7355	0.7776	0	-0.7929	0.2852	-1.352	-0.2339	0.006154	-0.6799	0.2806	-1.23	-0.1299	0.01643
11:124653319:C:G	11	124653319	G	0.0005711	-0.6837	0.0004179	-0.6981	0.519	0	-0.83	0.2846	-1.388	-0.2721	0.004109	-0.5747	0.2752	-1.114	-0.03533	0.03821
11:125648216:C:T	11	125648216	C	6.105e-05	0.7081	6.43e-05	0.7066	0.7231	0	0.645	0.2479	0.1592	1.131	0.01023	0.7703	0.2522	0.276	1.265	0.002611
11:125652068:A:C	11	125652068	A	0.002634	0.5164	0.001611	0.5363	0.8104	0	0.5765	0.2387	0.1086	1.044	0.01698	0.4949	0.2423	0.01997	0.9698	0.04261
11:125655014:A:G	11	125655014	A	0.002634	0.5164	0.001611	0.5363	0.8104	0	0.5765	0.2387	0.1086	1.044	0.01698	0.4949	0.2423	0.01997	0.9698	0.04261
11:125724721:TAAAAAAAAAAAAAAAAAAAAAAAAAAA:T	11	125724721	T	1.375e-05	-0.6689	6.09e-06	-0.6882	0.5677	0	-0.7767	0.2171	-1.202	-0.3512	0.0004713	-0.6028	0.2133	-1.021	-0.1848	0.005254
11:125848419:A:C	11	125848419	C	0.0006509	0.6131	0.0004256	0.6286	0.6857	0	0.559	0.2477	0.07344	1.045	0.02554	0.7035	0.2571	0.1996	1.207	0.006856
11:125848482:T:C	11	125848482	C	0.0006509	0.6131	0.0004256	0.6286	0.6857	0	0.559	0.2477	0.07344	1.045	0.02554	0.7035	0.2571	0.1996	1.207	0.006856
11:125883431:A:AT	11	125883431	AT	0.0002692	-0.835	0.0002205	-0.8442	0.4599	0	-1.07	0.3815	-1.818	-0.322	0.005743	-0.7179	0.2854	-1.277	-0.1585	0.01279
11:125883708:CT:C	11	125883708	C	0.0001138	-0.8686	9.09e-05	-0.8783	0.3631	0	-1.138	0.3632	-1.849	-0.4259	0.002096	-0.7179	0.2854	-1.277	-0.1585	0.01279
11:125887977:T:C	11	125887977	C	4.36e-05	-0.9118	2.87e-05	-0.9302	0.4693	0	-1.138	0.3632	-1.849	-0.4259	0.002096	-0.8056	0.2812	-1.357	-0.2545	0.004679
11:125900258:C:T	11	125900258	T	0.0003153	-1.1833	0.0002578	-1.199	0.4295	0	-1.512	0.5144	-2.521	-0.5042	0.003819	-0.9843	0.426	-1.819	-0.1495	0.02201
11:125900296:T:C	11	125900296	C	0.0003153	-1.1833	0.0002578	-1.199	0.4295	0	-1.512	0.5144	-2.521	-0.5042	0.003819	-0.9843	0.426	-1.819	-0.1495	0.02201
11:125900517:A:G	11	125900517	G	0.0003153	-1.1833	0.0002578	-1.199	0.4295	0	-1.512	0.5144	-2.521	-0.5042	0.003819	-0.9843	0.426	-1.819	-0.1495	0.02201
11:125904615:C:A	11	125904615	A	0.0005573	-1.1261	0.0004466	-1.1439	0.4722	0	-1.431	0.5154	-2.441	-0.4207	0.006225	-0.9528	0.4205	-1.777	-0.1287	0.02467
11:125946412:A:T	11	125946412	T	0.0008597	1.1368	0.0006175	1.1424	0.8691	0	1.196	0.4659	0.2831	2.109	0.01125	1.086	0.4781	0.1484	2.023	0.0244
11:126030635:C:T	11	126030635	T	0.0002195	0.8769	0.0003031	0.857	0.6932	0	0.9461	0.3275	0.3042	1.588	0.004458	0.7587	0.3441	0.08425	1.433	0.02877
11:126031442:C:T	11	126031442	T	0.0001281	1.0306	0.0002112	0.9947	0.6683	0	1.101	0.3655	0.3846	1.817	0.00306	0.8702	0.3956	0.09483	1.646	0.02914
11:126432376:A:G	11	126432376	G	0.0003921	-0.5803	0.0003026	-0.5895	0.7174	0	-0.6489	0.2314	-1.102	-0.1953	0.005741	-0.5308	0.2301	-0.9818	-0.07975	0.02225
11:126808627:T:G	11	126808627	T	0.0006201	-0.6538	0.0007577	-0.643	0.9835	0	-0.6381	0.3041	-1.234	-0.04206	0.03761	-0.6462	0.2453	-1.127	-0.1654	0.009194
11:126808877:A:G	11	126808877	A	0.0006201	-0.6538	0.0007577	-0.643	0.9835	0	-0.6381	0.3041	-1.234	-0.04206	0.03761	-0.6462	0.2453	-1.127	-0.1654	0.009194
11:129514940:G:A	11	129514940	G	0.002173	0.611	0.001644	0.6254	0.5626	0	0.7796	0.3322	0.1284	1.431	0.02031	0.5396	0.2479	0.05373	1.025	0.03084
11:129910142:AAAAC:A	11	129910142	AAAAC	0.0007657	-0.8365	0.0008085	-0.8311	0.6713	0	-0.9751	0.4204	-1.799	-0.1511	0.02177	-0.7541	0.3073	-1.356	-0.1518	0.01511
11:129991652:TGAAGAG:T	11	129991652	T	0.0006125	-0.7079	0.0007642	-0.6958	0.6451	0	-0.8009	0.3079	-1.404	-0.1975	0.01024	-0.6095	0.279	-1.156	-0.0626	0.03027
11:130533764:A:T	11	130533764	A	0.00331	0.6662	0.003555	0.6603	0.8633	0	0.7022	0.3324	0.05077	1.354	0.03634	0.624	0.3095	0.01735	1.231	0.04533
11:130535868:A:G	11	130535868	A	0.0006816	1.1375	0.0006899	1.1354	0.3588	0	1.494	0.5144	0.4862	2.503	0.004248	0.8725	0.4405	0.0091	1.736	0.0492
11:130536523:A:T	11	130536523	A	0.0007791	1.0709	0.001494	1.0752	0.2903	10.59	1.494	0.5144	0.4862	2.503	0.004248	0.8015	0.4052	0.007318	1.596	0.0495
11:130956083:G:A	11	130956083	A	0.003727	0.9692	0.003611	0.9694	0.85	0	1.037	0.4887	0.07887	1.995	0.03559	0.9107	0.4552	0.0185	1.803	0.04698
11:130958244:C:T	11	130958244	T	0.003476	0.9572	0.003379	0.9573	0.8265	0	1.037	0.4887	0.07887	1.995	0.03559	0.893	0.4391	0.03241	1.754	0.04348
11:130972509:T:C	11	130972509	C	0.001455	0.8941	0.001406	0.8969	0.8355	0	0.9574	0.4048	0.1641	1.751	0.01934	0.8407	0.39	0.07629	1.605	0.03248
11:131045387:G:A	11	131045387	A	0.000561	-0.573	0.0004646	-0.5801	0.6588	0	-0.5003	0.2451	-0.9808	-0.01986	0.04307	-0.6472	0.2249	-1.088	-0.2065	0.004498
11:131388988:T:C	11	131388988	C	0.001121	-0.942	0.001417	-0.9216	0.9309	0	-0.8958	0.4147	-1.709	-0.08294	0.03242	-0.9459	0.4024	-1.735	-0.1572	0.01986
11:131389071:C:G	11	131389071	G	0.001418	-0.8749	0.002191	-0.8374	0.7883	0	-0.9133	0.3932	-1.684	-0.1427	0.02157	-0.7664	0.3804	-1.512	-0.02082	0.04547
11:131393770:A:C	11	131393770	C	0.0005124	-0.9212	0.0007721	-0.8893	0.9657	0	-0.9015	0.3878	-1.662	-0.1414	0.02149	-0.8787	0.3616	-1.588	-0.1699	0.01612
11:131394706:C:A	11	131394706	A	0.001648	-0.8686	0.001931	-0.8546	0.8182	0	-0.9276	0.4203	-1.751	-0.1039	0.02887	-0.7996	0.3651	-1.515	-0.08399	0.02985
11:131410985:C:T	11	131410985	T	0.003922	-0.4964	0.003643	-0.5005	0.9084	0	-0.5216	0.2513	-1.014	-0.02906	0.03969	-0.4819	0.2363	-0.945	-0.01869	0.04295
11:131412256:A:G	11	131412256	G	0.003922	-0.4964	0.003643	-0.5005	0.9084	0	-0.5216	0.2513	-1.014	-0.02906	0.03969	-0.4819	0.2363	-0.945	-0.01869	0.04295
11:132179886:C:T	11	132179886	T	0.004007	-0.5736	0.002215	-0.6035	0.8904	0	-0.6314	0.2827	-1.186	-0.07734	0.02704	-0.577	0.2753	-1.116	-0.03753	0.03749
11:132672976:G:A	11	132672976	A	0.000987	0.9539	0.0007828	0.9705	0.7043	0	0.8723	0.3878	0.1122	1.632	0.02601	1.093	0.4332	0.2438	1.942	0.01253
11:132694476:A:T	11	132694476	T	0.00153	0.9253	0.001265	0.94	0.6533	0	0.8249	0.3882	0.06392	1.586	0.03532	1.089	0.4417	0.2232	1.955	0.01466
11:132697713:G:T	11	132697713	T	0.002809	0.9176	0.003003	0.9114	0.9734	0	0.9227	0.4566	0.02772	1.818	0.04515	0.9021	0.4151	0.08862	1.716	0.03109
11:132732213:T:C	11	132732213	C	0.0002644	0.8907	0.0001359	0.9159	0.6446	0	0.8075	0.336	0.1491	1.466	0.0175	1.029	0.3431	0.3564	1.701	0.003107
11:132797690:C:T	11	132797690	T	0.001748	0.88	0.001291	0.8991	0.6793	0	1.044	0.4482	0.1657	1.923	0.02121	0.807	0.3573	0.1067	1.507	0.02513
11:132938222:G:A	11	132938222	A	0.002325	0.6953	0.001984	0.7047	0.94	0	0.7219	0.3228	0.0892	1.355	0.02686	0.6876	0.3217	0.05704	1.318	0.03397
11:133295831:A:C	11	133295831	C	0.0005743	-1.0131	0.0003823	-1.0415	0.6139	0	-0.8921	0.4168	-1.709	-0.07524	0.03399	-1.188	0.4126	-1.996	-0.3789	0.004497
11:133863923:C:CA	11	133863923	CA	0.003928	-0.5112	0.002862	-0.5265	0.8991	0	-0.5536	0.2775	-1.098	-0.009696	0.04793	-0.508	0.2288	-0.9564	-0.05953	0.02769
11:133872603:A:T	11	133872603	T	0.000799	-0.5403	0.0006572	-0.5483	0.8707	0	-0.5748	0.2291	-1.024	-0.1258	0.0132	-0.5224	0.2261	-0.9656	-0.07926	0.02203
11:133896537:A:G	11	133896537	G	0.000185	-0.8239	0.0001427	-0.836	0.5619	0	-1.006	0.3663	-1.724	-0.2876	0.006815	-0.7404	0.2748	-1.279	-0.2017	0.007747
11:134162644:G:C	11	134162644	C	0.002423	-0.5307	0.002274	-0.5318	0.8445	0	-0.5762	0.2855	-1.136	-0.01656	0.04544	-0.5055	0.22	-0.9368	-0.07429	0.02277
11:134162759:C:G	11	134162759	G	0.002423	-0.5307	0.002274	-0.5318	0.8445	0	-0.5762	0.2855	-1.136	-0.01656	0.04544	-0.5055	0.22	-0.9368	-0.07429	0.02277
11:134226862:T:C	11	134226862	C	0.0001567	0.7914	0.0001637	0.7893	0.5195	0	0.9576	0.3348	0.3014	1.614	0.00486	0.6812	0.2684	0.1551	1.207	0.01202
11:134348493:C:CT	11	134348493	C	0.0008147	-0.5576	0.0006976	-0.5615	0.9277	0	-0.5449	0.2472	-1.029	-0.06043	0.02907	-0.5751	0.2231	-1.012	-0.1379	0.01075
11:134375557:G:A	11	134375557	A	0.004048	0.9477	0.003957	0.9494	0.6846	0	1.135	0.5633	0.03053	2.239	0.04584	0.8529	0.4062	0.05677	1.649	0.03719
11:134429821:C:T	11	134429821	T	0.0001502	-0.6402	0.0001186	-0.6452	0.8112	0	-0.5983	0.2582	-1.104	-0.09228	0.02188	-0.6794	0.2204	-1.111	-0.2475	0.002379
11:134448470:C:T	11	134448470	T	0.002263	-0.6163	0.001628	-0.6333	0.6692	0	-0.7311	0.3047	-1.328	-0.134	0.01768	-0.5579	0.2674	-1.082	-0.03376	0.03841
11:15383730:A:C	11	15383730	C	0.00254	0.871	0.00233	0.8768	0.8442	0	0.9472	0.4595	0.04655	1.848	0.04106	0.8313	0.3696	0.1069	1.556	0.02575
11:1682135:C:T	11	1682135	C	0.004053	0.4718	0.002838	0.4877	0.8535	0	0.5244	0.2572	0.02019	1.029	0.04332	0.4629	0.2116	0.0482	0.8776	0.03001
11:17828882:CCA:C	11	17828882	C	0.00166	-0.6454	0.002254	-0.6256	0.9807	0	-0.6303	0.2828	-1.185	-0.0761	0.02735	-0.6204	0.297	-1.202	-0.03838	0.03814
11:17830136:G:A	11	17830136	A	0.003464	-0.9175	0.004434	-0.8927	0.9919	0	-0.896	0.4523	-1.782	-0.009461	0.0495	-0.8896	0.4355	-1.743	-0.03602	0.04258
11:17830637:T:G	11	17830637	G	0.0006021	-1.2067	0.001014	-1.1541	0.8705	0	-1.102	0.4748	-2.032	-0.1711	0.02172	-1.217	0.5217	-2.239	-0.1944	0.0208
11:17830692:GA:G	11	17830692	G	0.0006021	-1.2067	0.001014	-1.1541	0.8705	0	-1.102	0.4748	-2.032	-0.1711	0.02172	-1.217	0.5217	-2.239	-0.1944	0.0208
11:17830697:G:T	11	17830697	T	0.0006021	-1.2067	0.001014	-1.1541	0.8705	0	-1.102	0.4748	-2.032	-0.1711	0.02172	-1.217	0.5217	-2.239	-0.1944	0.0208
11:17831667:G:A	11	17831667	A	0.0005579	-1.2143	0.001379	-1.1177	0.798	0	-1.041	0.4602	-1.943	-0.1391	0.02517	-1.222	0.5368	-2.274	-0.1698	0.02405
11:18040663:A:G	11	18040663	G	0.0006048	-0.7292	0.0004044	-0.749	0.8154	0	-0.6924	0.322	-1.324	-0.06126	0.0332	-0.7922	0.2811	-1.343	-0.2412	0.005392
11:18150177:C:T	11	18150177	T	0.0009637	-0.6424	0.0009917	-0.6409	0.8747	0	-0.6754	0.2926	-1.249	-0.1019	0.02241	-0.6136	0.2607	-1.125	-0.1026	0.01971
11:18202023:A:C	11	18202023	C	0.001229	-0.5787	0.001013	-0.5855	0.6926	0	-0.6725	0.2832	-1.228	-0.1173	0.0189	-0.5285	0.2291	-0.9775	-0.07943	0.02225
11:18341869:A:G	11	18341869	G	0.001708	-0.9947	0.001874	-0.9836	0.874	0	-1.041	0.4807	-1.983	-0.09846	0.03204	-0.9398	0.4201	-1.763	-0.1165	0.02653
11:18344064:T:C	11	18344064	C	0.00249	-0.9432	0.002762	-0.9315	0.9764	0	-0.9213	0.4633	-1.829	-0.01337	0.0486	-0.9398	0.4201	-1.763	-0.1165	0.02653
11:18347994:G:C	11	18347994	C	0.001708	-0.9947	0.001874	-0.9836	0.874	0	-1.041	0.4807	-1.983	-0.09846	0.03204	-0.9398	0.4201	-1.763	-0.1165	0.02653
11:18357270:A:G	11	18357270	G	0.001869	-0.9791	0.002033	-0.9689	0.8431	0	-1.041	0.4807	-1.983	-0.09846	0.03204	-0.9153	0.4148	-1.728	-0.1022	0.02866
11:18360251:C:T	11	18360251	T	0.001869	-0.9791	0.002033	-0.9689	0.8431	0	-1.041	0.4807	-1.983	-0.09846	0.03204	-0.9153	0.4148	-1.728	-0.1022	0.02866
11:18382021:A:G	11	18382021	G	0.001869	-0.9791	0.002033	-0.9689	0.8431	0	-1.041	0.4807	-1.983	-0.09846	0.03204	-0.9153	0.4148	-1.728	-0.1022	0.02866
11:18384170:C:G	11	18384170	G	0.001869	-0.9791	0.002033	-0.9689	0.8431	0	-1.041	0.4807	-1.983	-0.09846	0.03204	-0.9153	0.4148	-1.728	-0.1022	0.02866
11:18388128:G:C	11	18388128	C	0.001869	-0.9791	0.002033	-0.9689	0.8431	0	-1.041	0.4807	-1.983	-0.09846	0.03204	-0.9153	0.4148	-1.728	-0.1022	0.02866
11:19106267:A:G	11	19106267	G	0.0006366	0.5801	0.0005467	0.5868	0.993	0	0.5884	0.2513	0.09578	1.081	0.02059	0.5854	0.2302	0.1342	1.037	0.01185
11:19106743:G:A	11	19106743	A	0.001173	0.5644	0.0009128	0.5756	0.916	0	0.5952	0.2542	0.09704	1.093	0.02055	0.5585	0.2376	0.09271	1.024	0.01988
11:19108970:G:C	11	19108970	C	0.001114	0.5541	0.0009397	0.5618	0.9404	0	0.5758	0.2529	0.08	1.072	0.0243	0.5503	0.2292	0.101	0.9995	0.01742
11:19109535:A:C	11	19109535	C	0.0001656	0.643	0.0001706	0.6417	0.7849	0	0.6934	0.255	0.1936	1.193	0.00734	0.5997	0.2298	0.1493	1.05	0.009847
11:19109704:A:C	11	19109704	C	0.0001656	0.643	0.0001706	0.6417	0.7849	0	0.6934	0.255	0.1936	1.193	0.00734	0.5997	0.2298	0.1493	1.05	0.009847
11:19110064:T:C	11	19110064	C	0.0001656	0.643	0.0001706	0.6417	0.7849	0	0.6934	0.255	0.1936	1.193	0.00734	0.5997	0.2298	0.1493	1.05	0.009847
11:19110777:T:C	11	19110777	C	0.001207	0.549	0.001197	0.5495	0.6794	0	0.6236	0.2469	0.1396	1.108	0.01263	0.4832	0.2334	0.02575	0.9406	0.03989
11:20951873:G:C	11	20951873	C	0.001414	1.0261	0.001752	1.0047	0.6271	0	1.232	0.5674	0.1195	2.344	0.03159	0.8977	0.3894	0.1344	1.661	0.02233
11:20952229:G:A	11	20952229	A	0.001414	1.0261	0.001752	1.0047	0.6271	0	1.232	0.5674	0.1195	2.344	0.03159	0.8977	0.3894	0.1344	1.661	0.02233
11:20952514:G:T	11	20952514	T	0.001414	1.0261	0.001752	1.0047	0.6271	0	1.232	0.5674	0.1195	2.344	0.03159	0.8977	0.3894	0.1344	1.661	0.02233
11:20958865:C:T	11	20958865	T	0.003036	0.8935	0.003372	0.8826	0.6878	0	1.041	0.4959	0.06879	2.013	0.03758	0.7902	0.3789	0.04752	1.533	0.03849
11:20960910:G:A	11	20960910	A	0.001269	0.9541	0.00146	0.9412	0.8783	0	0.9999	0.4842	0.05092	1.949	0.04069	0.9063	0.3735	0.1743	1.638	0.01626
11:20961488:T:G	11	20961488	G	0.001269	0.9541	0.00146	0.9412	0.8783	0	0.9999	0.4842	0.05092	1.949	0.04069	0.9063	0.3735	0.1743	1.638	0.01626
11:20961875:G:A	11	20961875	A	0.002141	0.9004	0.00245	0.8876	0.7708	0	0.9999	0.4842	0.05092	1.949	0.04069	0.8227	0.368	0.1015	1.544	0.02663
11:2111243:A:G	11	2111243	A	0.00073	0.8536	0.0005187	0.8711	0.9277	0	0.8437	0.3927	0.07399	1.613	0.03335	0.89	0.3263	0.2504	1.53	0.007038
11:2111406:A:C	11	2111406	A	0.00073	0.8536	0.0005187	0.8711	0.9277	0	0.8437	0.3927	0.07399	1.613	0.03335	0.89	0.3263	0.2504	1.53	0.007038
11:21245427:T:C	11	21245427	C	0.001342	-1.2118	0.0009078	-1.2491	0.959	0	-1.271	0.5685	-2.385	-0.1566	0.02691	-1.232	0.5025	-2.217	-0.2469	0.01522
11:21959429:AC:A	11	21959429	A	0.001942	-0.559	0.001768	-0.5629	0.8543	0	-0.5296	0.2555	-1.03	-0.02875	0.03999	-0.5957	0.2537	-1.093	-0.0985	0.01998
11:21959997:A:G	11	21959997	G	0.004559	-0.5109	0.004009	-0.5172	0.9669	0	-0.5247	0.2551	-1.025	-0.02477	0.04147	-0.5098	0.2533	-1.006	-0.01324	0.04573
11:21960194:T:C	11	21960194	C	0.004559	-0.5109	0.004009	-0.5172	0.9669	0	-0.5247	0.2551	-1.025	-0.02477	0.04147	-0.5098	0.2533	-1.006	-0.01324	0.04573
11:21961299:C:T	11	21961299	T	0.004559	-0.5109	0.004009	-0.5172	0.9669	0	-0.5247	0.2551	-1.025	-0.02477	0.04147	-0.5098	0.2533	-1.006	-0.01324	0.04573
11:21961305:C:T	11	21961305	T	0.004559	-0.5109	0.004009	-0.5172	0.9669	0	-0.5247	0.2551	-1.025	-0.02477	0.04147	-0.5098	0.2533	-1.006	-0.01324	0.04573
11:21962364:AC:A	11	21962364	A	0.004559	-0.5109	0.004009	-0.5172	0.9669	0	-0.5247	0.2551	-1.025	-0.02477	0.04147	-0.5098	0.2533	-1.006	-0.01324	0.04573
11:21962764:C:T	11	21962764	T	0.004559	-0.5109	0.004009	-0.5172	0.9669	0	-0.5247	0.2551	-1.025	-0.02477	0.04147	-0.5098	0.2533	-1.006	-0.01324	0.04573
11:21963020:G:A	11	21963020	A	0.004559	-0.5109	0.004009	-0.5172	0.9669	0	-0.5247	0.2551	-1.025	-0.02477	0.04147	-0.5098	0.2533	-1.006	-0.01324	0.04573
11:21963184:C:T	11	21963184	T	0.004559	-0.5109	0.004009	-0.5172	0.9669	0	-0.5247	0.2551	-1.025	-0.02477	0.04147	-0.5098	0.2533	-1.006	-0.01324	0.04573
11:21963250:C:CTTT	11	21963250	CTTT	0.003843	-0.5235	0.003462	-0.5284	0.9165	0	-0.5477	0.258	-1.053	-0.04217	0.03541	-0.5098	0.2533	-1.006	-0.01324	0.04573
11:21963530:C:A	11	21963530	A	0.004559	-0.5109	0.004009	-0.5172	0.9669	0	-0.5247	0.2551	-1.025	-0.02477	0.04147	-0.5098	0.2533	-1.006	-0.01324	0.04573
11:21963692:T:C	11	21963692	C	0.004559	-0.5109	0.004009	-0.5172	0.9669	0	-0.5247	0.2551	-1.025	-0.02477	0.04147	-0.5098	0.2533	-1.006	-0.01324	0.04573
11:2493336:ATG:A	11	2493336	A	0.00108	1.0181	0.001162	0.9962	0.6539	0	1.165	0.4857	0.2132	2.117	0.01771	0.8842	0.3955	0.109	1.659	0.02665
11:2503327:A:G	11	2503327	G	0.002473	0.9174	0.001897	0.9271	0.8721	0	0.8813	0.4126	0.0726	1.69	0.03437	0.9775	0.4324	0.1301	1.825	0.025
11:2510766:T:TGGGGGT	11	2510766	TGGGGGT	0.006273	0.8533	0.003884	0.8841	0.9543	0	0.8666	0.4319	0.02012	1.713	0.04666	0.9017	0.4341	0.05087	1.752	0.03925
11:27798785:A:AATGCAGCCCTGTG	11	27798785	A	0.001903	-0.9026	0.002261	-0.8879	0.7511	0	-0.9839	0.4198	-1.807	-0.1612	0.02044	-0.7993	0.4031	-1.589	-0.009184	0.04896
11:28970463:A:G	11	28970463	A	0.0002967	-0.8358	0.0003128	-0.8325	0.9371	0	-0.8134	0.335	-1.47	-0.1567	0.01642	-0.8499	0.3189	-1.475	-0.2248	0.008418
11:28975334:G:A	11	28975334	G	0.0005906	-0.7608	0.0005405	-0.7661	0.715	0	-0.6881	0.3077	-1.291	-0.08496	0.02687	-0.8499	0.3189	-1.475	-0.2248	0.008418
11:2942460:C:CA	11	2942460	CA	0.001987	-0.58	0.001487	-0.5941	0.8903	0	-0.6217	0.274	-1.159	-0.08475	0.02473	-0.57	0.2558	-1.071	-0.06872	0.02711
11:29909540:AT:ATT	11	29909540	ATT	0.001741	0.7095	0.001087	0.7309	0.6628	0	0.8418	0.3387	0.178	1.506	0.01407	0.6451	0.298	0.06096	1.229	0.03178
11:32350351:A:T	11	32350351	T	0.002952	-0.5433	0.001603	-0.5703	0.829	0	-0.5307	0.2576	-1.036	-0.02577	0.04119	-0.6088	0.2537	-1.106	-0.1115	0.01747
11:32358589:G:A	11	32358589	A	0.002567	-0.6061	0.001817	-0.6247	0.9554	0	-0.6359	0.2831	-1.191	-0.08097	0.02622	-0.6135	0.2835	-1.169	-0.05795	0.03179
11:33034154:AT:ATT	11	33034154	ATT	0.002169	-0.7963	0.001476	-0.8209	0.5222	0	-1.029	0.4152	-1.842	-0.2148	0.01438	-0.6897	0.3297	-1.336	-0.04342	0.03791
11:3315257:G:A	11	3315257	G	0.001144	0.6196	0.000917	0.6305	0.9275	0	0.6089	0.3045	0.01199	1.206	0.04744	0.6444	0.2436	0.167	1.122	0.008905
11:34285370:T:C	11	34285370	C	0.001008	0.833	0.0009942	0.8275	0.5492	0	1.043	0.4389	0.1833	1.904	0.01873	0.7223	0.3066	0.1213	1.323	0.0196
11:35536471:C:T	11	35536471	C	0.0003303	0.9945	0.0002714	1.006	0.6226	0	0.8532	0.4157	0.03844	1.668	0.04193	1.127	0.3698	0.4019	1.852	0.002673
11:35536622:G:T	11	35536622	G	0.0003303	0.9945	0.0002714	1.006	0.6226	0	0.8532	0.4157	0.03844	1.668	0.04193	1.127	0.3698	0.4019	1.852	0.002673
11:36206712:A:G	11	36206712	G	0.0002217	-0.6343	0.0001914	-0.637	0.943	0	-0.6195	0.2979	-1.203	-0.03566	0.03931	-0.6455	0.2084	-1.054	-0.2371	0.002274
11:37685780:G:A	11	37685780	A	0.002096	0.7996	0.001639	0.815	0.923	0	0.786	0.3961	0.009658	1.562	0.0491	0.8366	0.3419	0.1666	1.507	0.01538
11:38879467:GAAT:G	11	38879467	G	0.001943	0.9179	0.003005	0.8777	0.7002	0	1.017	0.4673	0.1013	1.933	0.03112	0.7846	0.3821	0.03575	1.534	0.04151
11:41158377:G:A	11	41158377	A	0.002613	0.6918	0.002221	0.7008	0.9163	0	0.7299	0.3593	0.02559	1.434	0.04406	0.6809	0.2974	0.09808	1.264	0.02323
11:41165046:G:A	11	41165046	A	0.002353	0.6877	0.001999	0.6962	0.9042	0	0.7299	0.3593	0.02559	1.434	0.04406	0.6744	0.2892	0.1074	1.241	0.02087
11:41169987:G:T	11	41169987	T	0.002353	0.6877	0.001999	0.6962	0.9042	0	0.7299	0.3593	0.02559	1.434	0.04406	0.6744	0.2892	0.1074	1.241	0.02087
11:42440111:T:C	11	42440111	C	0.004165	-0.546	0.002481	-0.5718	0.7844	0	-0.6257	0.2729	-1.161	-0.09073	0.02332	-0.5222	0.262	-1.036	-0.008665	0.04781
11:42440336:G:A	11	42440336	A	0.004023	-0.5485	0.002442	-0.5736	0.7768	0	-0.6296	0.2737	-1.166	-0.09316	0.02285	-0.5222	0.262	-1.036	-0.008665	0.04781
11:42444601:C:T	11	42444601	T	0.005109	-0.5402	0.002717	-0.571	0.786	0	-0.6258	0.2774	-1.17	-0.08211	0.02557	-0.5222	0.262	-1.036	-0.008665	0.04781
11:42448034:C:A	11	42448034	A	0.00276	-0.5808	0.001488	-0.6097	0.6237	0	-0.711	0.2819	-1.264	-0.1584	0.01275	-0.5222	0.262	-1.036	-0.008665	0.04781
11:42448633:C:T	11	42448633	T	0.00276	-0.5808	0.001488	-0.6097	0.6237	0	-0.711	0.2819	-1.264	-0.1584	0.01275	-0.5222	0.262	-1.036	-0.008665	0.04781
11:42477735:G:GA	11	42477735	GA	0.0007008	-0.5875	0.0005917	-0.5942	0.7056	0	-0.522	0.2577	-1.027	-0.01685	0.04467	-0.6533	0.2333	-1.111	-0.196	0.005684
11:4409191:A:C	11	4409191	C	0.004416	-0.4906	0.002875	-0.5108	0.7847	0	-0.5648	0.2616	-1.077	-0.05212	0.03248	-0.4702	0.2268	-0.9147	-0.02564	0.03964
11:44715932:G:C	11	44715932	C	0.001626	0.8671	0.0009669	0.8953	0.8771	0	0.95	0.4458	0.07615	1.824	0.03479	0.8631	0.3419	0.193	1.533	0.01247
11:44836580:T:C	11	44836580	T	0.002609	-0.6212	0.001617	-0.6464	0.9996	0	-0.6465	0.319	-1.272	-0.02124	0.04454	-0.6463	0.2676	-1.171	-0.1219	0.01674
11:44839962:G:T	11	44839962	T	0.001775	-0.5344	0.001564	-0.5397	0.9108	0	-0.5183	0.2564	-1.021	-0.0157	0.0451	-0.5568	0.2287	-1.005	-0.1085	0.01592
11:44847670:C:G	11	44847670	C	7.128e-05	-0.69	6.21e-05	-0.6939	0.6787	0	-0.6048	0.2762	-1.146	-0.06347	0.03014	-0.7517	0.2225	-1.188	-0.3157	0.0008973
11:45565111:G:A	11	45565111	A	0.0008144	-0.9216	0.0006613	-0.9348	0.3348	0	-1.349	0.5097	-2.348	-0.35	0.009026	-0.7655	0.3258	-1.404	-0.127	0.01991
11:45574664:G:A	11	45574664	A	0.002206	-0.8454	0.001316	-0.8806	0.9213	0	-0.9157	0.4484	-1.795	-0.03678	0.04297	-0.8597	0.3464	-1.539	-0.1808	0.01401
11:45576034:A:G	11	45576034	G	0.00153	-0.6116	0.0009218	-0.6352	0.9181	0	-0.656	0.2784	-1.202	-0.1104	0.01978	-0.6165	0.2644	-1.135	-0.09826	0.02086
11:45577482:G:A	11	45577482	A	0.001292	-0.8015	0.0007825	-0.831	0.9539	0	-0.8135	0.3908	-1.58	-0.04753	0.03914	-0.8427	0.3196	-1.469	-0.2163	0.009125
11:4697544:T:C	11	4697544	T	0.002585	-0.5876	0.001263	-0.6193	0.7822	0	-0.563	0.28	-1.112	-0.01428	0.04618	-0.6694	0.264	-1.187	-0.152	0.0121
11:5628495:T:G	11	5628495	G	0.0006379	-0.6222	0.0004249	-0.6397	0.932	0	-0.6259	0.2431	-1.102	-0.1495	0.01102	-0.6571	0.2729	-1.192	-0.1222	0.01709
11:5630635:T:C	11	5630635	T	0.001445	-0.568	0.001233	-0.5749	0.8777	0	-0.5504	0.2387	-1.018	-0.08256	0.02254	-0.6055	0.2669	-1.129	-0.08229	0.02454
11:5632212:G:A	11	5632212	G	0.003798	0.4874	0.003966	0.4854	0.9536	0	0.4953	0.2393	0.02628	0.9643	0.04025	0.4757	0.2373	0.01065	0.9407	0.04652
11:58683255:C:A	11	58683255	A	0.00051	-1.0815	0.0003452	-1.11	0.9537	0	-1.092	0.4392	-1.953	-0.2315	0.01402	-1.128	0.4381	-1.986	-0.269	0.01088
11:58684576:T:C	11	58684576	C	0.0006849	-1.0745	0.0004674	-1.1036	0.9697	0	-1.092	0.4392	-1.953	-0.2315	0.01402	-1.116	0.4533	-2.004	-0.2277	0.01478
11:58689493:G:A	11	58689493	A	0.0006849	-1.0745	0.0004674	-1.1036	0.9697	0	-1.092	0.4392	-1.953	-0.2315	0.01402	-1.116	0.4533	-2.004	-0.2277	0.01478
11:58694035:C:T	11	58694035	T	0.0006849	-1.0745	0.0004674	-1.1036	0.9697	0	-1.092	0.4392	-1.953	-0.2315	0.01402	-1.116	0.4533	-2.004	-0.2277	0.01478
11:58694881:G:C	11	58694881	C	0.0006849	-1.0745	0.0004674	-1.1036	0.9697	0	-1.092	0.4392	-1.953	-0.2315	0.01402	-1.116	0.4533	-2.004	-0.2277	0.01478
11:58696158:T:C	11	58696158	C	0.0002366	-1.1772	0.0001554	-1.2068	0.7779	0	-1.296	0.4492	-2.176	-0.415	0.004527	-1.116	0.4533	-2.004	-0.2277	0.01478
11:58698317:C:T	11	58698317	T	0.0002366	-1.1772	0.0001554	-1.2068	0.7779	0	-1.296	0.4492	-2.176	-0.415	0.004527	-1.116	0.4533	-2.004	-0.2277	0.01478
11:58700008:C:T	11	58700008	T	0.0002366	-1.1772	0.0001554	-1.2068	0.7779	0	-1.296	0.4492	-2.176	-0.415	0.004527	-1.116	0.4533	-2.004	-0.2277	0.01478
11:60208929:T:TA	11	60208929	TA	0.0002502	-0.6598	0.0002462	-0.6608	0.9234	0	-0.6787	0.2588	-1.186	-0.1714	0.009672	-0.644	0.2512	-1.136	-0.1517	0.01119
11:60210176:G:A	11	60210176	A	0.0002032	-0.6902	0.0001937	-0.6927	0.9054	0	-0.6698	0.268	-1.195	-0.1444	0.01358	-0.714	0.258	-1.22	-0.2084	0.006249
11:60212297:C:T	11	60212297	T	0.0002269	-0.6969	0.0002312	-0.6965	0.9204	0	-0.6761	0.2781	-1.221	-0.131	0.01629	-0.714	0.258	-1.22	-0.2084	0.006249
11:60216906:C:T	11	60216906	T	0.0008429	-0.5514	0.0009352	-0.5469	0.5949	0	-0.6411	0.2422	-1.116	-0.1664	0.009016	-0.4649	0.2261	-0.908	-0.02169	0.04128
11:62069301:C:G	11	62069301	G	0.002236	0.9676	0.002669	0.951	0.8442	0	1.018	0.4651	0.1063	1.929	0.03023	0.8932	0.4323	0.04591	1.741	0.04029
11:6353208:T:A	11	6353208	A	0.001599	-0.654	0.001689	-0.6492	0.8056	0	-0.7055	0.3083	-1.31	-0.1013	0.02356	-0.6032	0.2787	-1.149	-0.05684	0.03183
11:65764797:CAAAAAAAAA:C	11	65764797	C	0.0009023	-0.8099	0.000503	-0.8368	0.5264	0	-1.009	0.363	-1.721	-0.2977	0.006156	-0.702	0.3211	-1.331	-0.07259	0.03014
11:66068320:G:A	11	66068320	A	0.001487	-0.9126	0.001567	-0.9072	0.6028	0	-1.108	0.4809	-2.051	-0.1657	0.02261	-0.7962	0.3575	-1.497	-0.09554	0.02721
11:66121068:C:CA	11	66121068	C	0.003627	0.4806	0.003887	0.4751	0.9417	0	0.4885	0.2465	0.005447	0.9715	0.04936	0.4643	0.221	0.0311	0.8975	0.0371
11:66122273:G:GT	11	66122273	G	0.002869	0.5139	0.003067	0.5081	0.7619	0	0.567	0.2592	0.05897	1.075	0.03031	0.4622	0.229	0.01329	0.9111	0.04512
11:66989845:G:T	11	66989845	T	0.0001761	-1.2827	0.0002153	-1.2657	0.5569	0	-1.069	0.4786	-2.007	-0.1306	0.0271	-1.471	0.489	-2.43	-0.5128	0.003012
11:67571713:G:A	11	67571713	A	0.003444	-0.6044	0.002472	-0.6228	0.7801	0	-0.6955	0.3318	-1.346	-0.04525	0.03779	-0.5774	0.2623	-1.091	-0.06333	0.02902
11:67581935:A:G	11	67581935	G	0.004789	-0.5832	0.003462	-0.6018	0.7189	0	-0.6955	0.3318	-1.346	-0.04525	0.03779	-0.5432	0.2625	-1.058	-0.0287	0.03999
11:68764268:CCCCCAGGCTCAGAGGAGCCTGT:C	11	68764268	CCCCCAGGCTCAGAGGAGCCTGT	0.002048	-0.4971	0.00256	-0.4855	0.8802	0	-0.5135	0.2458	-0.9953	-0.0318	0.03842	-0.4645	0.213	-0.882	-0.04692	0.03058
11:69004010:C:T	11	69004010	T	0.005149	0.5194	0.003222	0.5431	0.9862	0	0.5466	0.273	0.01145	1.082	0.04716	0.5402	0.25	0.05024	1.03	0.03206
11:69692399:CT:C	11	69692399	CT	0.003645	-0.5074	0.003491	-0.5088	0.9991	0	-0.509	0.2464	-0.992	-0.02594	0.04068	-0.5086	0.2463	-0.9913	-0.02581	0.04042
11:71801466:A:G	11	71801466	G	0.00222	0.7081	0.00165	0.7267	0.5831	0	0.6539	0.2663	0.132	1.176	0.01525	0.9474	0.4637	0.03857	1.856	0.04254
11:71801529:A:G	11	71801529	G	0.0008464	0.6968	0.0006349	0.711	0.9351	0	0.6979	0.2631	0.1821	1.214	0.008888	0.7329	0.3402	0.06613	1.4	0.03258
11:7271075:C:T	11	7271075	T	0.001404	-0.6479	0.001162	-0.6588	0.9065	0	-0.6416	0.2503	-1.132	-0.151	0.01139	-0.6918	0.3462	-1.37	-0.01335	0.04721
11:72914447:G:A	11	72914447	A	0.002006	-0.9833	0.0016	-0.9965	0.7602	0	-1.09	0.44	-1.953	-0.228	0.01436	-0.8972	0.4534	-1.786	-0.008604	0.04939
11:7473121:C:T	11	7473121	C	0.002379	-0.5156	0.002529	-0.5114	0.7117	0	-0.5825	0.2563	-1.085	-0.08012	0.02453	-0.4563	0.2256	-0.8984	-0.0141	0.04465
11:74806605:T:C	11	74806605	T	0.002023	-0.6127	0.004897	-0.6292	0.2756	15.87	-0.9584	0.3742	-1.692	-0.225	0.01145	-0.4773	0.2339	-0.9358	-0.01891	0.04277
11:74808284:G:A	11	74808284	A	0.0009086	-0.9989	0.0008023	-1.0081	0.5927	0	-1.228	0.5094	-2.227	-0.2296	0.01717	-0.8904	0.3726	-1.621	-0.1601	0.01793
11:74813979:A:G	11	74813979	G	0.002043	-0.9248	0.001812	-0.9344	0.4761	0	-1.228	0.5094	-2.227	-0.2296	0.01717	-0.7792	0.3703	-1.505	-0.05341	0.03679
11:74829349:A:G	11	74829349	G	0.004579	-0.8079	0.003668	-0.8266	0.8218	0	-0.8983	0.4268	-1.735	-0.06183	0.03703	-0.7693	0.3817	-1.517	-0.02118	0.04539
11:74831203:G:T	11	74831203	T	0.004579	-0.8079	0.003668	-0.8266	0.8218	0	-0.8983	0.4268	-1.735	-0.06183	0.03703	-0.7693	0.3817	-1.517	-0.02118	0.04539
11:74832341:G:C	11	74832341	C	0.004579	-0.8079	0.003668	-0.8266	0.8218	0	-0.8983	0.4268	-1.735	-0.06183	0.03703	-0.7693	0.3817	-1.517	-0.02118	0.04539
11:74834216:C:T	11	74834216	T	0.00408	-0.8134	0.003216	-0.8331	0.8036	0	-0.9106	0.4209	-1.736	-0.08561	0.03215	-0.7693	0.3817	-1.517	-0.02118	0.04539
11:74839404:A:C	11	74839404	C	0.00408	-0.8134	0.003216	-0.8331	0.8036	0	-0.9106	0.4209	-1.736	-0.08561	0.03215	-0.7693	0.3817	-1.517	-0.02118	0.04539
11:74840281:C:T	11	74840281	T	0.005104	-0.7853	0.003817	-0.8093	0.8776	0	-0.8557	0.4112	-1.662	-0.04973	0.0392	-0.7693	0.3817	-1.517	-0.02118	0.04539
11:74840414:A:T	11	74840414	T	0.005104	-0.7853	0.003817	-0.8093	0.8776	0	-0.8557	0.4112	-1.662	-0.04973	0.0392	-0.7693	0.3817	-1.517	-0.02118	0.04539
11:74842197:C:T	11	74842197	T	0.005104	-0.7853	0.003817	-0.8093	0.8776	0	-0.8557	0.4112	-1.662	-0.04973	0.0392	-0.7693	0.3817	-1.517	-0.02118	0.04539
11:74842530:T:C	11	74842530	C	0.004142	-0.8077	0.003146	-0.8302	0.8135	0	-0.9024	0.4156	-1.717	-0.08791	0.03152	-0.7693	0.3817	-1.517	-0.02118	0.04539
11:74845794:C:A	11	74845794	A	0.003989	-0.8065	0.003066	-0.8278	0.8219	0	-0.8955	0.4106	-1.7	-0.09075	0.0308	-0.7693	0.3817	-1.517	-0.02118	0.04539
11:74857731:CAA:C	11	74857731	C	0.004299	-0.6185	0.003146	-0.638	0.9388	0	-0.6208	0.3109	-1.23	-0.01149	0.04771	-0.654	0.3004	-1.243	-0.06526	0.0308
11:74858969:T:C	11	74858969	C	0.004499	-0.6143	0.003292	-0.6337	0.954	0	-0.6208	0.3109	-1.23	-0.01149	0.04771	-0.6457	0.2993	-1.232	-0.05906	0.03235
11:74859783:C:T	11	74859783	T	0.004499	-0.6143	0.003292	-0.6337	0.954	0	-0.6208	0.3109	-1.23	-0.01149	0.04771	-0.6457	0.2993	-1.232	-0.05906	0.03235
11:74860323:G:T	11	74860323	T	0.004499	-0.6143	0.003292	-0.6337	0.954	0	-0.6208	0.3109	-1.23	-0.01149	0.04771	-0.6457	0.2993	-1.232	-0.05906	0.03235
11:74861328:T:G	11	74861328	G	0.004499	-0.6143	0.003292	-0.6337	0.954	0	-0.6208	0.3109	-1.23	-0.01149	0.04771	-0.6457	0.2993	-1.232	-0.05906	0.03235
11:74861433:C:T	11	74861433	T	0.004499	-0.6143	0.003292	-0.6337	0.954	0	-0.6208	0.3109	-1.23	-0.01149	0.04771	-0.6457	0.2993	-1.232	-0.05906	0.03235
11:74862356:T:C	11	74862356	C	0.003377	-0.6324	0.002454	-0.6517	0.8903	0	-0.6208	0.3109	-1.23	-0.01149	0.04771	-0.6802	0.2981	-1.264	-0.09603	0.02368
11:74862863:A:G	11	74862863	G	0.003377	-0.6324	0.002454	-0.6517	0.8903	0	-0.6208	0.3109	-1.23	-0.01149	0.04771	-0.6802	0.2981	-1.264	-0.09603	0.02368
11:74862883:C:T	11	74862883	T	0.003377	-0.6324	0.002454	-0.6517	0.8903	0	-0.6208	0.3109	-1.23	-0.01149	0.04771	-0.6802	0.2981	-1.264	-0.09603	0.02368
11:76012406:G:A	11	76012406	A	0.000352	-1.0131	0.0002917	-1.0249	0.4725	0	-1.289	0.4639	-2.198	-0.3794	0.006196	-0.8685	0.357	-1.568	-0.1687	0.01601
11:76012500:C:A	11	76012500	A	0.000352	-1.0131	0.0002917	-1.0249	0.4725	0	-1.289	0.4639	-2.198	-0.3794	0.006196	-0.8685	0.357	-1.568	-0.1687	0.01601
11:76012667:C:T	11	76012667	T	0.002371	-0.7148	0.001953	-0.7269	0.6223	0	-0.8873	0.4014	-1.674	-0.1006	0.02864	-0.6436	0.2893	-1.211	-0.07648	0.02741
11:76016911:G:A	11	76016911	A	0.0004662	-1.0232	0.0003657	-1.0397	0.5038	0	-1.288	0.4723	-2.214	-0.3624	0.007177	-0.8865	0.371	-1.614	-0.1593	0.01794
11:76032525:GC:G	11	76032525	GC	0.002384	0.6688	0.002364	0.6693	0.4995	0	0.8598	0.3579	0.1584	1.561	0.01755	0.5533	0.2792	0.006123	1.1	0.04906
11:76127214:T:C	11	76127214	C	0.001076	-0.5255	0.0008187	-0.5368	0.6766	0	-0.6081	0.2344	-1.068	-0.1488	0.01044	-0.474	0.22	-0.9052	-0.04287	0.03254
11:77425790:G:C	11	77425790	C	0.001779	0.8996	0.00208	0.8865	0.817	0	0.9629	0.4381	0.1043	1.822	0.02952	0.8284	0.3821	0.07961	1.577	0.03148
11:77453386:G:A	11	77453386	A	0.001779	0.8996	0.00208	0.8865	0.817	0	0.9629	0.4381	0.1043	1.822	0.02952	0.8284	0.3821	0.07961	1.577	0.03148
11:77456786:T:C	11	77456786	C	0.001779	0.8996	0.00208	0.8865	0.817	0	0.9629	0.4381	0.1043	1.822	0.02952	0.8284	0.3821	0.07961	1.577	0.03148
11:77494004:T:C	11	77494004	C	0.001779	0.8996	0.00208	0.8865	0.817	0	0.9629	0.4381	0.1043	1.822	0.02952	0.8284	0.3821	0.07961	1.577	0.03148
11:77504996:T:C	11	77504996	C	0.001779	0.8996	0.00208	0.8865	0.817	0	0.9629	0.4381	0.1043	1.822	0.02952	0.8284	0.3821	0.07961	1.577	0.03148
11:78672067:T:C	11	78672067	C	0.004968	-0.7419	0.004313	-0.7515	0.9697	0	-0.7416	0.3703	-1.467	-0.01591	0.04705	-0.7616	0.3744	-1.495	-0.0279	0.04341
11:78684827:T:C	11	78684827	C	0.0002856	-0.5912	0.0002232	-0.6003	0.6758	0	-0.6728	0.2377	-1.139	-0.2069	0.005306	-0.5365	0.223	-0.9735	-0.09949	0.01716
11:80749805:C:T	11	80749805	T	0.001013	-0.5447	0.0008578	-0.55	0.8781	0	-0.5776	0.2442	-1.056	-0.09907	0.01932	-0.5268	0.2238	-0.9655	-0.08816	0.01969
11:81034169:G:A	11	81034169	A	0.001513	0.6471	0.001264	0.6557	0.5033	0	0.8307	0.3312	0.1817	1.48	0.01323	0.5498	0.2577	0.04472	1.055	0.03428
11:81034972:G:GT	11	81034972	GT	0.004008	0.5961	0.003288	0.607	0.581	0	0.7591	0.3443	0.0843	1.434	0.02904	0.5216	0.2581	0.01585	1.027	0.04476
11:81036173:T:C	11	81036173	C	0.001991	0.6311	0.001675	0.6398	0.4648	0	0.8307	0.3312	0.1817	1.48	0.01323	0.5238	0.2581	0.01798	1.03	0.04391
11:81044761:G:A	11	81044761	A	0.002971	0.5793	0.003027	0.5772	0.823	0	0.6293	0.3037	0.03404	1.225	0.04003	0.5408	0.2536	0.04373	1.038	0.03437
11:81045045:C:A	11	81045045	A	0.002971	0.5793	0.003027	0.5772	0.823	0	0.6293	0.3037	0.03404	1.225	0.04003	0.5408	0.2536	0.04373	1.038	0.03437
11:81045204:T:G	11	81045204	G	0.002971	0.5793	0.003027	0.5772	0.823	0	0.6293	0.3037	0.03404	1.225	0.04003	0.5408	0.2536	0.04373	1.038	0.03437
11:81045283:G:T	11	81045283	T	0.002971	0.5793	0.003027	0.5772	0.823	0	0.6293	0.3037	0.03404	1.225	0.04003	0.5408	0.2536	0.04373	1.038	0.03437
11:81045496:A:C	11	81045496	C	0.002971	0.5793	0.003027	0.5772	0.823	0	0.6293	0.3037	0.03404	1.225	0.04003	0.5408	0.2536	0.04373	1.038	0.03437
11:81046873:T:C	11	81046873	C	0.002971	0.5793	0.003027	0.5772	0.823	0	0.6293	0.3037	0.03404	1.225	0.04003	0.5408	0.2536	0.04373	1.038	0.03437
11:81048352:C:A	11	81048352	A	0.002971	0.5793	0.003027	0.5772	0.823	0	0.6293	0.3037	0.03404	1.225	0.04003	0.5408	0.2536	0.04373	1.038	0.03437
11:81048520:AG:A	11	81048520	A	0.002971	0.5793	0.003027	0.5772	0.823	0	0.6293	0.3037	0.03404	1.225	0.04003	0.5408	0.2536	0.04373	1.038	0.03437
11:81049063:G:A	11	81049063	A	0.002971	0.5793	0.003027	0.5772	0.823	0	0.6293	0.3037	0.03404	1.225	0.04003	0.5408	0.2536	0.04373	1.038	0.03437
11:81050158:C:G	11	81050158	G	0.002971	0.5793	0.003027	0.5772	0.823	0	0.6293	0.3037	0.03404	1.225	0.04003	0.5408	0.2536	0.04373	1.038	0.03437
11:81051151:C:T	11	81051151	T	0.002455	0.5956	0.002491	0.5936	0.8776	0	0.6293	0.3037	0.03404	1.225	0.04003	0.568	0.2572	0.06381	1.072	0.02854
11:81051241:T:C	11	81051241	C	0.002455	0.5956	0.002491	0.5936	0.8776	0	0.6293	0.3037	0.03404	1.225	0.04003	0.568	0.2572	0.06381	1.072	0.02854
11:81052981:C:T	11	81052981	T	0.002455	0.5956	0.002491	0.5936	0.8776	0	0.6293	0.3037	0.03404	1.225	0.04003	0.568	0.2572	0.06381	1.072	0.02854
11:81053468:G:C	11	81053468	C	0.002455	0.5956	0.002491	0.5936	0.8776	0	0.6293	0.3037	0.03404	1.225	0.04003	0.568	0.2572	0.06381	1.072	0.02854
11:81062761:T:C	11	81062761	C	0.0003754	0.6584	0.0003282	0.6642	0.7032	0	0.7393	0.2703	0.2095	1.269	0.007019	0.5981	0.2535	0.1012	1.095	0.01942
11:81065379:T:A	11	81065379	A	0.0003754	0.6584	0.0003282	0.6642	0.7032	0	0.7393	0.2703	0.2095	1.269	0.007019	0.5981	0.2535	0.1012	1.095	0.01942
11:81078558:T:C	11	81078558	C	0.0005539	0.6498	0.0005327	0.6519	0.8904	0	0.6799	0.2768	0.1375	1.222	0.0152	0.6279	0.2567	0.1247	1.131	0.01545
11:81078904:T:C	11	81078904	C	0.001307	0.6001	0.001263	0.602	0.842	0	0.6425	0.2759	0.1017	1.183	0.02126	0.5678	0.2536	0.07075	1.065	0.02642
11:81086405:G:A	11	81086405	A	0.001307	0.6001	0.001263	0.602	0.842	0	0.6425	0.2759	0.1017	1.183	0.02126	0.5678	0.2536	0.07075	1.065	0.02642
11:81092411:G:C	11	81092411	C	0.002463	0.5599	0.002251	0.5648	0.7881	0	0.6204	0.2775	0.07653	1.164	0.0269	0.5204	0.2479	0.0346	1.006	0.0372
11:81097071:A:G	11	81097071	G	0.001839	0.5757	0.001539	0.5845	0.6219	0	0.683	0.2719	0.15	1.216	0.01311	0.5004	0.2513	0.007942	0.9929	0.04797
11:81098689:G:T	11	81098689	T	0.002971	0.5793	0.003027	0.5772	0.823	0	0.6293	0.3037	0.03404	1.225	0.04003	0.5408	0.2536	0.04373	1.038	0.03437
11:81099720:C:T	11	81099720	T	0.003152	0.5692	0.00328	0.5661	0.6832	0	0.6608	0.3015	0.06999	1.252	0.02996	0.5009	0.2502	0.01046	0.9914	0.04685
11:81129111:T:C	11	81129111	C	0.002841	0.5631	0.003081	0.5576	0.9865	0	0.5611	0.2821	0.008232	1.114	0.04857	0.5547	0.2531	0.05865	1.051	0.02972
11:81129123:G:A	11	81129123	A	0.001574	0.5957	0.001846	0.5859	0.8539	0	0.6244	0.2813	0.07315	1.176	0.02797	0.5547	0.2531	0.05865	1.051	0.02972
11:81233457:C:T	11	81233457	T	0.00323	-0.5209	0.003108	-0.5213	0.7567	0	-0.5811	0.2614	-1.094	-0.06872	0.02778	-0.4714	0.2388	-0.9394	-0.003439	0.04991
11:82837785:G:A	11	82837785	A	0.001205	-0.5488	0.0009937	-0.5529	0.5648	0	-0.6639	0.2557	-1.165	-0.1627	0.0104	-0.4687	0.2227	-0.9053	-0.03221	0.03676
11:82944624:G:A	11	82944624	A	0.004672	-0.4752	0.00412	-0.481	0.7953	0	-0.5324	0.2596	-1.041	-0.02352	0.04211	-0.4442	0.2196	-0.8746	-0.01393	0.04455
11:82947745:C:T	11	82947745	T	0.004672	-0.4752	0.00412	-0.481	0.7953	0	-0.5324	0.2596	-1.041	-0.02352	0.04211	-0.4442	0.2196	-0.8746	-0.01393	0.04455
11:82948425:ACTTTT:A	11	82948425	A	0.003739	-0.4875	0.00327	-0.4936	0.8448	0	-0.5324	0.2596	-1.041	-0.02352	0.04211	-0.4658	0.22	-0.897	-0.03462	0.03564
11:82948838:G:A	11	82948838	A	0.004672	-0.4752	0.00412	-0.481	0.7953	0	-0.5324	0.2596	-1.041	-0.02352	0.04211	-0.4442	0.2196	-0.8746	-0.01393	0.04455
11:82952496:C:T	11	82952496	T	0.004122	-0.4805	0.003576	-0.4869	0.7641	0	-0.5458	0.2577	-1.051	-0.04063	0.03591	-0.4442	0.2196	-0.8746	-0.01393	0.04455
11:82953609:GT:G	11	82953609	G	0.004057	-0.467	0.00332	-0.4762	0.7229	0	-0.5445	0.2519	-1.038	-0.05082	0.03228	-0.4278	0.2119	-0.8431	-0.01257	0.04498
11:82959604:A:G	11	82959604	G	0.002824	-0.4997	0.002447	-0.5059	0.8389	0	-0.5458	0.2577	-1.051	-0.04063	0.03591	-0.477	0.2192	-0.9066	-0.0475	0.03084
11:83099005:CAAAAAAAA:C	11	83099005	CAAAAAAAA	8.023e-06	0.7641	8.73e-06	0.7606	0.6392	0	0.8458	0.2495	0.3567	1.335	0.0009021	0.6851	0.235	0.2246	1.146	0.004011
11:83149653:C:CT	11	83149653	CT	0.0007186	-0.5327	0.0008072	-0.528	0.7154	0	-0.5888	0.2294	-1.038	-0.1392	0.01128	-0.4737	0.2169	-0.8989	-0.04854	0.03031
11:83352600:C:A	11	83352600	A	0.001462	-0.5194	0.001313	-0.5217	0.8859	0	-0.4955	0.2443	-0.9744	-0.01659	0.04441	-0.5424	0.2173	-0.9684	-0.1164	0.01351
11:83354542:G:A	11	83354542	A	0.001235	-0.5268	0.001137	-0.5283	0.8482	0	-0.4936	0.2432	-0.9702	-0.01699	0.0442	-0.5561	0.218	-0.9834	-0.1288	0.01161
11:83415560:A:T	11	83415560	T	0.001471	-0.4897	0.001401	-0.492	0.9824	0	-0.4886	0.2194	-0.9187	-0.05851	0.02751	-0.4954	0.2163	-0.9193	-0.07153	0.02317
11:83417761:G:T	11	83417761	G	0.005645	0.4344	0.004029	0.4497	0.9506	0	0.4599	0.2267	0.01552	0.9043	0.04435	0.4405	0.216	0.01712	0.8639	0.04293
11:83546679:T:C	11	83546679	C	0.002509	-0.94	0.002016	-0.9592	0.7059	0	-1.089	0.4635	-1.997	-0.1803	0.02018	-0.8533	0.4185	-1.674	-0.03301	0.04297
11:83556963:T:C	11	83556963	C	0.001752	0.8388	0.001187	0.8624	0.9578	0	0.849	0.3672	0.1293	1.569	0.02219	0.8772	0.3859	0.1208	1.634	0.02424
11:83559201:TA:T	11	83559201	T	0.002526	0.8198	0.001711	0.8448	0.9867	0	0.849	0.3672	0.1293	1.569	0.02219	0.84	0.3964	0.0631	1.617	0.03549
11:8401421:G:A	11	8401421	A	0.0001618	1.1058	0.0001566	1.1047	0.3693	0	1.476	0.5064	0.4831	2.468	0.004134	0.9193	0.3578	0.218	1.621	0.01103
11:84120668:T:C	11	84120668	T	0.001828	0.7471	0.002627	0.7198	0.7256	0	0.8356	0.4075	0.03693	1.634	0.04211	0.6589	0.2956	0.07965	1.238	0.02705
11:8415729:T:A	11	8415729	A	0.0002752	1.0322	0.0002426	1.0385	0.4113	0	1.353	0.476	0.4197	2.286	0.005133	0.8666	0.3519	0.1769	1.556	0.01476
11:8418102:C:A	11	8418102	A	0.0002752	1.0322	0.0002426	1.0385	0.4113	0	1.353	0.476	0.4197	2.286	0.005133	0.8666	0.3519	0.1769	1.556	0.01476
11:8422664:G:A	11	8422664	A	0.0002752	1.0322	0.0002426	1.0385	0.4113	0	1.353	0.476	0.4197	2.286	0.005133	0.8666	0.3519	0.1769	1.556	0.01476
11:8422675:A:C	11	8422675	C	0.0002752	1.0322	0.0002426	1.0385	0.4113	0	1.353	0.476	0.4197	2.286	0.005133	0.8666	0.3519	0.1769	1.556	0.01476
11:84321560:A:G	11	84321560	G	0.002734	0.6849	0.001537	0.7118	0.9473	0	0.7271	0.3226	0.09485	1.359	0.0257	0.6974	0.3132	0.08353	1.311	0.02725
11:84354568:C:T	11	84354568	T	0.000897	0.5569	0.0009499	0.552	0.8744	0	0.5801	0.2441	0.1017	1.059	0.01878	0.5272	0.229	0.07837	0.9761	0.0225
11:84362989:C:T	11	84362989	T	0.003428	0.4877	0.003613	0.4828	0.8554	0	0.5152	0.2431	0.03869	0.9917	0.03578	0.4546	0.227	0.009682	0.8994	0.04676
11:8442624:CTT:C	11	8442624	C	0.0002083	1.0865	0.0001866	1.0911	0.4059	0	1.434	0.5054	0.4435	2.425	0.005201	0.9193	0.3578	0.218	1.621	0.01103
11:84473427:C:T	11	84473427	C	0.001065	-0.5364	0.002625	-0.4893	0.9331	0	-0.5042	0.2405	-0.9755	-0.03288	0.03775	-0.4768	0.2208	-0.9097	-0.04402	0.03219
11:8459776:T:C	11	8459776	C	0.000768	0.6963	0.0009321	0.6815	0.8661	0	0.7261	0.335	0.06957	1.383	0.03182	0.6545	0.261	0.143	1.166	0.01306
11:8465146:CA:C	11	8465146	C	0.000464	-0.5931	0.000422	-0.5971	0.6179	0	-0.6851	0.2445	-1.164	-0.2059	0.005774	-0.516	0.2348	-0.9761	-0.05589	0.02926
11:8491507:A:C	11	8491507	C	0.0004626	1.0139	0.0004265	1.0188	0.3166	0.3	1.434	0.5054	0.4435	2.425	0.005201	0.8174	0.3516	0.1283	1.506	0.02123
11:8500295:A:G	11	8500295	G	0.002204	0.632	0.002748	0.6149	0.7431	0	0.6968	0.3235	0.06273	1.331	0.0329	0.5596	0.2657	0.03886	1.08	0.03661
11:8529373:T:C	11	8529373	C	0.0008254	0.6519	0.0009014	0.6456	0.91	0	0.6189	0.306	0.01924	1.219	0.04493	0.6637	0.2519	0.17	1.157	0.00917
11:8537018:A:C	11	8537018	C	0.0006302	0.7377	0.0007308	0.7252	0.6086	0	0.8589	0.3381	0.1963	1.522	0.01212	0.6348	0.2779	0.09021	1.179	0.02354
11:8542152:G:A	11	8542152	A	0.0006567	0.9754	0.000595	0.98	0.4854	0	1.264	0.4972	0.2898	2.239	0.01204	0.8404	0.3485	0.1574	1.523	0.01692
11:8554549:A:G	11	8554549	G	0.002258	0.651	0.002669	0.6367	0.6012	0	0.7742	0.3379	0.1119	1.437	0.0234	0.5474	0.2722	0.01384	1.081	0.04588
11:8699025:G:T	11	8699025	T	0.001752	1.0429	0.001639	1.049	0.8768	0	1.111	0.5205	0.09108	2.131	0.03445	1.006	0.4336	0.1559	1.856	0.02151
11:87433511:G:A	11	87433511	A	4.892e-05	-0.9612	3.1e-05	-0.9821	0.7202	0	-1.081	0.363	-1.793	-0.37	0.003388	-0.91	0.31	-1.518	-0.3024	0.00378
11:88354268:G:A	11	88354268	A	0.003501	0.773	0.004836	0.7371	0.987	0	0.733	0.3655	0.01678	1.449	0.04673	0.7415	0.3746	0.007353	1.476	0.04932
11:88786111:G:A	11	88786111	A	0.0006002	-0.5522	0.0004104	-0.5668	0.7692	0	-0.5155	0.2373	-0.9805	-0.05053	0.03141	-0.61	0.2177	-1.037	-0.1834	0.005647
11:88919325:A:G	11	88919325	G	0.0009193	0.702	0.001054	0.694	0.8251	0	0.651	0.2878	0.08701	1.215	0.02516	0.745	0.3131	0.1313	1.359	0.01843
11:88965152:CA:C	11	88965152	C	0.001051	0.8286	0.001821	0.7873	0.6341	0	0.6822	0.3354	0.02484	1.34	0.04377	0.9247	0.3836	0.1729	1.677	0.01695
11:88974707:A:G	11	88974707	A	0.00227	0.4991	0.002016	0.5049	0.9819	0	0.5011	0.2333	0.0439	0.9584	0.03337	0.5085	0.2292	0.05923	0.9577	0.02782
11:90527549:C:T	11	90527549	T	0.003236	0.5101	0.003832	0.4999	0.9952	0	0.5009	0.241	0.02857	0.9733	0.03942	0.4988	0.2481	0.01244	0.9851	0.04596
11:91402981:CAT:C	11	91402981	C	0.0006753	0.8592	0.0004622	0.8791	0.9484	0	0.8615	0.3706	0.1351	1.588	0.02149	0.8941	0.3413	0.2252	1.563	0.00957
11:91405197:G:A	11	91405197	A	0.0006753	0.8592	0.0004622	0.8791	0.9484	0	0.8615	0.3706	0.1351	1.588	0.02149	0.8941	0.3413	0.2252	1.563	0.00957
11:91406841:G:T	11	91406841	T	0.0006753	0.8592	0.0004622	0.8791	0.9484	0	0.8615	0.3706	0.1351	1.588	0.02149	0.8941	0.3413	0.2252	1.563	0.00957
11:9237673:A:G	11	9237673	G	0.001431	0.7768	0.001154	0.7906	0.9243	0	0.8198	0.3915	0.05259	1.587	0.03797	0.7723	0.3105	0.1637	1.381	0.01381
11:9240728:C:A	11	9240728	A	0.001431	0.7768	0.001154	0.7906	0.9243	0	0.8198	0.3915	0.05259	1.587	0.03797	0.7723	0.3105	0.1637	1.381	0.01381
11:9242161:G:A	11	9242161	A	0.001431	0.7768	0.001154	0.7906	0.9243	0	0.8198	0.3915	0.05259	1.587	0.03797	0.7723	0.3105	0.1637	1.381	0.01381
11:9242814:C:G	11	9242814	G	0.001431	0.7768	0.001154	0.7906	0.9243	0	0.8198	0.3915	0.05259	1.587	0.03797	0.7723	0.3105	0.1637	1.381	0.01381
11:92430033:TTGTG:T	11	92430033	T	0.001541	0.9047	0.001323	0.917	0.4953	0	0.7683	0.3593	0.06406	1.473	0.03417	1.172	0.4706	0.2493	2.094	0.01372
11:9245480:T:C	11	9245480	C	0.001431	0.7768	0.001154	0.7906	0.9243	0	0.8198	0.3915	0.05259	1.587	0.03797	0.7723	0.3105	0.1637	1.381	0.01381
11:9247265:C:T	11	9247265	T	0.003248	0.731	0.00264	0.7455	0.8064	0	0.8198	0.3915	0.05259	1.587	0.03797	0.6958	0.3204	0.0678	1.324	0.03123
11:9256459:G:A	11	9256459	A	0.001226	0.7983	0.0009779	0.8127	0.9813	0	0.8198	0.3915	0.05259	1.587	0.03797	0.808	0.3173	0.186	1.43	0.01175
11:93318688:CAAA:C	11	93318688	CAAA	0.001001	-0.5674	0.001348	-0.5525	0.532	0	-0.6749	0.2609	-1.186	-0.1637	0.01065	-0.4577	0.2296	-0.9078	-0.007562	0.04783
11:95728836:T:C	11	95728836	C	0.0008088	-0.8881	0.001115	-0.8639	0.9015	0	-0.8985	0.3854	-1.654	-0.1432	0.02111	-0.8328	0.365	-1.548	-0.1174	0.02372
11:95729232:AAATC:A	11	95729232	A	0.0008956	-0.8757	0.001226	-0.8522	0.8692	0	-0.8985	0.3854	-1.654	-0.1432	0.02111	-0.8115	0.3614	-1.52	-0.1033	0.02597
11:95729947:A:G	11	95729947	G	0.0008088	-0.8881	0.001115	-0.8639	0.9015	0	-0.8985	0.3854	-1.654	-0.1432	0.02111	-0.8328	0.365	-1.548	-0.1174	0.02372
11:95731048:T:C	11	95731048	C	0.0008088	-0.8881	0.001115	-0.8639	0.9015	0	-0.8985	0.3854	-1.654	-0.1432	0.02111	-0.8328	0.365	-1.548	-0.1174	0.02372
11:95732631:G:A	11	95732631	A	0.0008389	-0.8914	0.001165	-0.8665	0.9083	0	-0.8985	0.3854	-1.654	-0.1432	0.02111	-0.837	0.3698	-1.562	-0.1122	0.02485
11:95734250:A:G	11	95734250	G	0.0008389	-0.8914	0.001165	-0.8665	0.9083	0	-0.8985	0.3854	-1.654	-0.1432	0.02111	-0.837	0.3698	-1.562	-0.1122	0.02485
11:95738589:G:T	11	95738589	T	0.0006276	-0.9162	0.0008809	-0.8908	0.978	0	-0.8985	0.3854	-1.654	-0.1432	0.02111	-0.8837	0.3725	-1.614	-0.1537	0.01875
11:95741957:C:T	11	95741957	T	0.0006994	-0.9032	0.0009726	-0.8785	0.9427	0	-0.8985	0.3854	-1.654	-0.1432	0.02111	-0.8602	0.3685	-1.583	-0.1379	0.02073
11:95744240:T:C	11	95744240	C	0.0006994	-0.9032	0.0009726	-0.8785	0.9427	0	-0.8985	0.3854	-1.654	-0.1432	0.02111	-0.8602	0.3685	-1.583	-0.1379	0.02073
11:95772548:G:C	11	95772548	C	0.003954	-0.9563	0.00359	-0.9662	0.8898	0	-1.014	0.4785	-1.951	-0.07581	0.03585	-0.922	0.4605	-1.825	-0.01942	0.04682
11:95774973:TTTTC:T	11	95774973	T	0.002654	-1.0046	0.002391	-1.015	0.9976	0	-1.014	0.4785	-1.951	-0.07581	0.03585	-1.016	0.4671	-1.931	-0.1005	0.03097
11:96743866:GTATA:G	11	96743866	G	0.0008354	0.6888	0.000977	0.6786	0.6737	0	0.7842	0.3244	0.1483	1.42	0.01688	0.6075	0.2663	0.08554	1.13	0.02374
11:96853285:C:T	11	96853285	C	0.006801	0.5084	0.003941	0.5362	0.9132	0	0.5593	0.2818	0.007	1.112	0.04905	0.5184	0.2476	0.03318	1.004	0.0377
11:96949740:T:TTGAATAA	11	96949740	T	0.0005547	-0.6203	0.0007374	-0.6032	0.8304	0	-0.5588	0.2736	-1.095	-0.0226	0.04291	-0.6362	0.236	-1.099	-0.1737	0.007707
11:97034703:T:G	11	97034703	G	0.004041	1.076	0.002434	1.1235	0.6503	0	0.9784	0.4897	0.01847	1.938	0.04762	1.318	0.567	0.2069	2.429	0.02123
11:97878703:AT:A	11	97878703	A	0.0001464	0.7105	0.0001338	0.7136	0.8243	0	0.7653	0.2986	0.18	1.35	0.0114	0.6803	0.2395	0.2108	1.15	0.005043
11:97880827:C:T	11	97880827	T	0.0003522	0.6958	0.0002657	0.7079	0.6223	0	0.8173	0.2949	0.2393	1.395	0.006311	0.6243	0.2579	0.1189	1.13	0.0165
11:97880968:T:C	11	97880968	C	0.0003522	0.6958	0.0002657	0.7079	0.6223	0	0.8173	0.2949	0.2393	1.395	0.006311	0.6243	0.2579	0.1189	1.13	0.0165
11:97883683:C:T	11	97883683	T	0.0004135	0.6882	0.000313	0.7003	0.598	0	0.8173	0.2949	0.2393	1.395	0.006311	0.6106	0.2583	0.1042	1.117	0.0192
11:97883974:C:A	11	97883974	A	0.0004135	0.6882	0.000313	0.7003	0.598	0	0.8173	0.2949	0.2393	1.395	0.006311	0.6106	0.2583	0.1042	1.117	0.0192
11:97884365:A:T	11	97884365	T	0.0004135	0.6882	0.000313	0.7003	0.598	0	0.8173	0.2949	0.2393	1.395	0.006311	0.6106	0.2583	0.1042	1.117	0.0192
11:97885125:A:C	11	97885125	C	0.0004135	0.6882	0.000313	0.7003	0.598	0	0.8173	0.2949	0.2393	1.395	0.006311	0.6106	0.2583	0.1042	1.117	0.0192
11:97885746:G:A	11	97885746	A	0.0004135	0.6882	0.000313	0.7003	0.598	0	0.8173	0.2949	0.2393	1.395	0.006311	0.6106	0.2583	0.1042	1.117	0.0192
11:97885934:C:A	11	97885934	A	0.0004135	0.6882	0.000313	0.7003	0.598	0	0.8173	0.2949	0.2393	1.395	0.006311	0.6106	0.2583	0.1042	1.117	0.0192
11:97887471:G:A	11	97887471	A	0.0008174	0.6531	0.0006276	0.6653	0.4927	0	0.8173	0.2949	0.2393	1.395	0.006311	0.5481	0.2589	0.04077	1.056	0.03563
11:97887983:G:A	11	97887983	A	0.0008174	0.6531	0.0006276	0.6653	0.4927	0	0.8173	0.2949	0.2393	1.395	0.006311	0.5481	0.2589	0.04077	1.056	0.03563
11:97889202:C:T	11	97889202	C	0.0006756	0.6622	0.0005139	0.6747	0.4596	0	0.8377	0.2938	0.2619	1.413	0.004989	0.5481	0.2589	0.04077	1.056	0.03563
11:97889571:A:T	11	97889571	A	0.0006756	0.6622	0.0005139	0.6747	0.4596	0	0.8377	0.2938	0.2619	1.413	0.004989	0.5481	0.2589	0.04077	1.056	0.03563
11:97889628:T:C	11	97889628	T	0.0006756	0.6622	0.0005139	0.6747	0.4596	0	0.8377	0.2938	0.2619	1.413	0.004989	0.5481	0.2589	0.04077	1.056	0.03563
11:97889743:T:TATAA	11	97889743	T	0.0006756	0.6622	0.0005139	0.6747	0.4596	0	0.8377	0.2938	0.2619	1.413	0.004989	0.5481	0.2589	0.04077	1.056	0.03563
11:97889942:A:T	11	97889942	A	0.0006756	0.6622	0.0005139	0.6747	0.4596	0	0.8377	0.2938	0.2619	1.413	0.004989	0.5481	0.2589	0.04077	1.056	0.03563
11:98333595:A:G	11	98333595	A	6.268e-05	-0.6509	8.44e-05	-0.6399	0.4581	0	-0.7651	0.2344	-1.224	-0.3057	0.00137	-0.5234	0.2262	-0.9668	-0.07997	0.02186
11:99190376:C:T	11	99190376	T	0.001727	1.0114	0.001112	1.0454	0.6698	0	1.182	0.4533	0.2937	2.07	0.01006	0.9086	0.4535	0.01975	1.798	0.04666
11:99190623:A:T	11	99190623	T	0.001727	1.0114	0.001112	1.0454	0.6698	0	1.182	0.4533	0.2937	2.07	0.01006	0.9086	0.4535	0.01975	1.798	0.04666
11:99202976:A:G	11	99202976	G	0.000406	1.0773	0.0002723	1.1033	0.7252	0	1.211	0.4309	0.366	2.055	0.005651	0.9979	0.4264	0.1621	1.834	0.02041
11:99204233:C:T	11	99204233	T	0.000406	1.0773	0.0002723	1.1033	0.7252	0	1.211	0.4309	0.366	2.055	0.005651	0.9979	0.4264	0.1621	1.834	0.02041
11:99204823:A:T	11	99204823	T	0.0009957	1.0004	0.0006726	1.0278	0.9208	0	1.058	0.4285	0.2185	1.898	0.01468	0.9979	0.4264	0.1621	1.834	0.02041
11:99205033:C:A	11	99205033	A	0.0009957	1.0004	0.0006726	1.0278	0.9208	0	1.058	0.4285	0.2185	1.898	0.01468	0.9979	0.4264	0.1621	1.834	0.02041
11:99206820:G:A	11	99206820	A	0.000406	1.0773	0.0002723	1.1033	0.7252	0	1.211	0.4309	0.366	2.055	0.005651	0.9979	0.4264	0.1621	1.834	0.02041
11:99208109:T:C	11	99208109	C	0.000406	1.0773	0.0002723	1.1033	0.7252	0	1.211	0.4309	0.366	2.055	0.005651	0.9979	0.4264	0.1621	1.834	0.02041
11:99208859:A:C	11	99208859	C	0.000406	1.0773	0.0002723	1.1033	0.7252	0	1.211	0.4309	0.366	2.055	0.005651	0.9979	0.4264	0.1621	1.834	0.02041
11:99209712:G:GTGTA	11	99209712	GTGTA	0.000406	1.0773	0.0002723	1.1033	0.7252	0	1.211	0.4309	0.366	2.055	0.005651	0.9979	0.4264	0.1621	1.834	0.02041
12:100098349:TACAC:T	12	100098349	T	0.002331	-0.65	0.002244	-0.6516	0.6767	0	-0.7508	0.3195	-1.377	-0.1246	0.02012	-0.5719	0.2863	-1.133	-0.01071	0.04733
12:10064684:G:GA	12	10064684	GA	0.005063	-0.7941	0.004028	-0.8133	0.8324	0	-0.8801	0.4237	-1.711	-0.04959	0.03957	-0.7597	0.3798	-1.504	-0.01537	0.047
12:10065356:G:C	12	10065356	C	0.003852	-0.8216	0.003046	-0.8409	0.9008	0	-0.8801	0.4237	-1.711	-0.04959	0.03957	-0.809	0.3822	-1.558	-0.05994	0.03569
12:10066823:CT:C	12	10066823	C	0.00118	-0.9116	0.0009055	-0.9307	0.8734	0	-0.8801	0.4237	-1.711	-0.04959	0.03957	-0.9702	0.3742	-1.704	-0.2368	0.01033
12:10069616:G:A	12	10069616	A	0.001952	-0.8125	0.001334	-0.8381	0.8341	0	-0.9039	0.4087	-1.705	-0.1028	0.02856	-0.7926	0.3396	-1.458	-0.1271	0.02072
12:10075576:G:A	12	10075576	A	0.0007724	-0.9433	0.0005626	-0.9653	0.8246	0	-0.8962	0.4188	-1.717	-0.07531	0.03404	-1.021	0.3762	-1.759	-0.2839	0.007304
12:10177958:C:T	12	10177958	T	6.465e-05	-1.1567	0.0001303	-1.1057	0.6373	0	-1.242	0.4088	-2.043	-0.441	0.00282	-0.9695	0.4086	-1.77	-0.1686	0.01876
12:102323450:C:T	12	102323450	T	0.0008219	0.9135	0.0007742	0.9174	0.7331	0	0.8259	0.3827	0.07572	1.576	0.03259	1.012	0.3892	0.2489	1.775	0.01013
12:102963550:C:T	12	102963550	T	0.00144	0.5187	0.0009178	0.5367	0.9613	0	0.5445	0.2281	0.09747	0.9916	0.01826	0.5288	0.2299	0.0782	0.9794	0.02262
12:102963647:G:A	12	102963647	A	0.002508	0.4878	0.001616	0.5061	0.9896	0	0.5082	0.227	0.06325	0.9532	0.02671	0.504	0.227	0.05909	0.9488	0.02768
12:103100110:T:C	12	103100110	T	0.004271	0.5476	0.004293	0.5464	0.9585	0	0.5566	0.2735	0.02054	1.093	0.04367	0.5367	0.2678	0.01175	1.062	0.04663
12:103252065:G:A	12	103252065	A	0.0001141	0.693	0.0001271	0.6869	0.8172	0	0.6332	0.2935	0.0579	1.209	0.03264	0.7189	0.2264	0.2752	1.163	0.001766
12:103253157:G:A	12	103253157	A	0.0001778	0.6795	0.0001969	0.6734	0.8618	0	0.6332	0.2935	0.0579	1.209	0.03264	0.6981	0.2297	0.248	1.148	0.002731
12:103259861:G:GAAAA	12	103259861	GAAAA	6.819e-05	0.7328	0.0001004	0.715	0.7032	0	0.795	0.2791	0.2479	1.342	0.005037	0.6537	0.2443	0.1749	1.132	0.008162
12:103260608:T:C	12	103260608	C	0.0002866	0.68	0.0004017	0.6624	0.8577	0	0.6233	0.2875	0.05979	1.187	0.0318	0.6912	0.2466	0.2078	1.175	0.005643
12:103262537:T:C	12	103262537	C	0.0004295	0.6466	0.0005987	0.6292	0.9786	0	0.6233	0.2875	0.05979	1.187	0.0318	0.6333	0.238	0.1669	1.1	0.008511
12:104032031:G:A	12	104032031	A	0.002243	0.7271	0.001265	0.7601	0.6923	0	0.8562	0.3385	0.1928	1.52	0.01248	0.6695	0.3286	0.0254	1.314	0.04313
12:104032033:C:A	12	104032033	A	0.002243	0.7271	0.001265	0.7601	0.6923	0	0.8562	0.3385	0.1928	1.52	0.01248	0.6695	0.3286	0.0254	1.314	0.04313
12:105810968:G:C	12	105810968	C	0.003839	-0.7049	0.002602	-0.731	0.8916	0	-0.7662	0.3545	-1.461	-0.07129	0.03233	-0.6999	0.3331	-1.353	-0.04708	0.03705
12:105812103:G:T	12	105812103	T	0.003839	-0.7049	0.002602	-0.731	0.8916	0	-0.7662	0.3545	-1.461	-0.07129	0.03233	-0.6999	0.3331	-1.353	-0.04708	0.03705
12:106388549:T:C	12	106388549	C	0.003954	0.8574	0.00381	0.8597	0.689	0	1.01	0.4788	0.07161	1.948	0.03662	0.7656	0.3789	0.02296	1.508	0.04485
12:106394836:T:C	12	106394836	C	0.0007042	0.9964	0.0006831	0.9976	0.4482	0	1.28	0.4743	0.3509	2.21	0.007764	0.8219	0.3741	0.08873	1.555	0.02932
12:107596393:T:C	12	107596393	C	0.003	-0.52	0.003589	-0.5103	0.8753	0	-0.5395	0.2554	-1.04	-0.03902	0.03633	-0.4844	0.2409	-0.9565	-0.01223	0.04589
12:10763175:G:A	12	10763175	A	2.922e-05	1.1193	4.03e-05	1.0993	0.4942	0	0.9075	0.3878	0.1475	1.668	0.02063	1.274	0.3701	0.5489	2	0.0007201
12:10763205:T:C	12	10763205	C	2.922e-05	1.1193	4.03e-05	1.0993	0.4942	0	0.9075	0.3878	0.1475	1.668	0.02063	1.274	0.3701	0.5489	2	0.0007201
12:10772219:A:G	12	10772219	G	0.001007	0.7622	0.001296	0.7446	0.6901	0	0.8389	0.331	0.1901	1.488	0.01233	0.6543	0.3238	0.01972	1.289	0.04482
12:108044382:C:G	12	108044382	G	0.001129	0.7489	0.001709	0.7203	0.5608	0	0.8767	0.3536	0.1837	1.57	0.0143	0.6062	0.302	0.01425	1.198	0.04627
12:108045017:T:A	12	108045017	A	0.001129	0.7489	0.001709	0.7203	0.5608	0	0.8767	0.3536	0.1837	1.57	0.0143	0.6062	0.302	0.01425	1.198	0.04627
12:108045392:T:C	12	108045392	C	0.001129	0.7489	0.001709	0.7203	0.5608	0	0.8767	0.3536	0.1837	1.57	0.0143	0.6062	0.302	0.01425	1.198	0.04627
12:109357233:T:C	12	109357233	C	0.002601	0.6642	0.002969	0.6554	0.9913	0	0.6578	0.315	0.04045	1.275	0.03851	0.653	0.309	0.04743	1.259	0.03598
12:10991438:C:T	12	10991438	T	0.003999	0.9541	0.003079	0.9619	0.9941	0	0.9645	0.4808	0.0222	1.907	0.0467	0.9597	0.441	0.0953	1.824	0.03089
12:111811903:G:A	12	111811903	A	0.001402	-0.725	0.001078	-0.7399	0.9676	0	-0.7283	0.3641	-1.442	-0.01463	0.04735	-0.7472	0.2889	-1.313	-0.181	0.01051
12:112141709:T:TTA	12	112141709	TTA	0.002504	-0.674	0.002304	-0.6792	0.8907	0	-0.7128	0.3307	-1.361	-0.06472	0.03276	-0.6513	0.3016	-1.242	-0.06016	0.03218
12:112156802:T:A	12	112156802	A	0.002546	-0.6643	0.002333	-0.6698	0.8616	0	-0.7128	0.3307	-1.361	-0.06472	0.03276	-0.6356	0.2947	-1.213	-0.05806	0.03237
12:113183359:G:A	12	113183359	A	0.001659	1.1066	0.001676	1.1057	0.6995	0	1.245	0.504	0.2572	2.233	0.01466	0.9733	0.4915	0.009927	1.937	0.04925
12:114758730:T:C	12	114758730	C	0.002823	-0.6482	0.002916	-0.6454	0.9459	0	-0.661	0.3164	-1.281	-0.04085	0.03845	-0.6315	0.2977	-1.215	-0.04809	0.03529
12:114764142:T:C	12	114764142	C	0.001344	-0.6708	0.001496	-0.6638	0.9756	0	-0.6571	0.3019	-1.249	-0.06541	0.03113	-0.6699	0.2897	-1.238	-0.1021	0.02193
12:114766510:A:G	12	114766510	G	0.002133	-0.6441	0.002373	-0.6368	0.9257	0	-0.6571	0.3019	-1.249	-0.06541	0.03113	-0.618	0.2911	-1.189	-0.04739	0.03518
12:114770321:AAGAGAG:AAGAG	12	114770321	AAGAG	0.0003554	-0.7901	0.0004408	-0.7769	0.635	0	-0.8895	0.3243	-1.525	-0.2539	0.006862	-0.6791	0.3021	-1.271	-0.08696	0.02584
12:114771041:C:T	12	114771041	T	0.0003554	-0.7901	0.0004408	-0.7769	0.635	0	-0.8895	0.3243	-1.525	-0.2539	0.006862	-0.6791	0.3021	-1.271	-0.08696	0.02584
12:114772304:C:T	12	114772304	T	0.0002669	-0.8361	0.0003491	-0.8197	0.7555	0	-0.8921	0.3265	-1.532	-0.2522	0.007073	-0.7493	0.3219	-1.38	-0.1185	0.02106
12:114772893:T:C	12	114772893	C	0.001095	-0.6967	0.001114	-0.6956	0.7017	0	-0.7738	0.2953	-1.352	-0.1951	0.009708	-0.6102	0.3087	-1.215	-0.005215	0.04963
12:114773152:C:T	12	114773152	T	0.001689	-0.7072	0.002077	-0.6927	0.7118	0	-0.7806	0.3274	-1.422	-0.1388	0.01842	-0.6141	0.3097	-1.221	-0.006999	0.04898
12:114774147:T:C	12	114774147	C	0.001689	-0.7072	0.002077	-0.6927	0.7118	0	-0.7806	0.3274	-1.422	-0.1388	0.01842	-0.6141	0.3097	-1.221	-0.006999	0.04898
12:114775409:G:A	12	114775409	A	0.001734	-0.8608	0.001506	-0.8714	0.6753	0	-1.005	0.4209	-1.83	-0.1801	0.01823	-0.7724	0.3623	-1.483	-0.0622	0.03443
12:116891824:C:T	12	116891824	T	0.002399	0.5417	0.00179	0.5558	0.6474	0	0.6482	0.2693	0.1203	1.176	0.01736	0.4841	0.2371	0.01937	0.9489	0.04269
12:118021383:C:G	12	118021383	G	0.000592	0.7615	0.0007621	0.7461	0.727	0	0.8203	0.3071	0.2183	1.422	0.008435	0.6654	0.3202	0.03781	1.293	0.03917
12:118022945:G:A	12	118022945	A	0.002802	-1.0068	0.003101	-0.9965	0.8132	0	-1.085	0.5039	-2.073	-0.09758	0.03292	-0.9249	0.4531	-1.813	-0.03673	0.04275
12:118023456:A:AT	12	118023456	AT	0.0009466	-0.65	0.0006364	-0.6681	0.7993	0	-0.7318	0.3178	-1.355	-0.1089	0.02272	-0.6293	0.2482	-1.116	-0.1428	0.0121
12:118023812:G:A	12	118023812	A	0.0002513	0.804	0.0003539	0.7846	0.6091	0	0.8904	0.3018	0.2989	1.482	0.003702	0.6654	0.3202	0.03781	1.293	0.03917
12:118024015:T:A	12	118024015	A	0.0005317	0.771	0.0007046	0.7538	0.8824	0	0.7851	0.3069	0.1836	1.387	0.01154	0.7192	0.3231	0.08602	1.352	0.02728
12:118515230:A:C	12	118515230	A	0.0007933	-0.5336	0.0007452	-0.5343	0.516	0	-0.6521	0.2408	-1.124	-0.1801	0.007581	-0.4444	0.2104	-0.8568	-0.032	0.0361
12:119907549:G:T	12	119907549	T	0.0001374	1.2824	8.44e-05	1.3114	0.748	0	1.47	0.5957	0.3026	2.638	0.01475	1.239	0.4026	0.45	2.028	0.002423
12:121711712:G:GC	12	121711712	GC	0.0003039	-0.9749	0.0003638	-0.9695	0.3141	1.31	-0.7423	0.3515	-1.431	-0.05337	0.03642	-1.295	0.4218	-2.122	-0.4684	0.002479
12:121745319:G:A	12	121745319	A	0.005958	-0.456	0.00413	-0.4724	0.9794	0	-0.4682	0.2309	-0.9208	-0.01554	0.04447	-0.4767	0.235	-0.9372	-0.01618	0.04399
12:122169884:C:A	12	122169884	C	5.849e-05	-0.8706	4.23e-05	-0.8854	0.7549	0	-0.8135	0.3159	-1.433	-0.1943	0.01103	-0.9488	0.2966	-1.53	-0.3675	0.001636
12:122172226:A:G	12	122172226	A	0.00011	-0.8462	8.19e-05	-0.8603	0.728	0	-0.778	0.3221	-1.409	-0.1467	0.01696	-0.9304	0.2972	-1.513	-0.348	0.002042
12:122177322:A:G	12	122177322	A	0.001216	-0.7363	0.0009372	-0.752	0.817	0	-0.7001	0.3194	-1.326	-0.07407	0.02998	-0.8053	0.3235	-1.439	-0.1713	0.01373
12:122181123:T:C	12	122181123	T	0.003125	-0.6674	0.00248	-0.6823	0.924	0	-0.6595	0.3282	-1.303	-0.01617	0.04637	-0.7026	0.3103	-1.311	-0.09434	0.0248
12:122184724:C:T	12	122184724	T	0.001217	-0.7469	0.0009321	-0.7631	0.8526	0	-0.7196	0.3286	-1.364	-0.07547	0.03015	-0.8053	0.3235	-1.439	-0.1713	0.01373
12:122186268:C:T	12	122186268	T	0.003125	-0.6674	0.00248	-0.6823	0.924	0	-0.6595	0.3282	-1.303	-0.01617	0.04637	-0.7026	0.3103	-1.311	-0.09434	0.0248
12:122186317:G:A	12	122186317	A	0.003125	-0.6674	0.00248	-0.6823	0.924	0	-0.6595	0.3282	-1.303	-0.01617	0.04637	-0.7026	0.3103	-1.311	-0.09434	0.0248
12:122188507:CACACCA:C	12	122188507	C	0.003087	-0.6592	0.002448	-0.6741	0.8951	0	-0.6439	0.3192	-1.269	-0.01835	0.04549	-0.7026	0.3103	-1.311	-0.09434	0.0248
12:122188550:C:T	12	122188550	T	0.003664	-0.6474	0.002924	-0.662	0.9918	0	-0.6595	0.3282	-1.303	-0.01617	0.04637	-0.6641	0.3026	-1.257	-0.07103	0.0295
12:122635613:G:A	12	122635613	A	0.002896	0.7118	0.002865	0.7099	0.4516	0	0.9636	0.4126	0.1549	1.772	0.0209	0.5833	0.2915	0.01206	1.155	0.0469
12:124430812:G:A	12	124430812	G	0.001909	0.5144	0.001426	0.5271	0.7049	0	0.6039	0.2616	0.09119	1.117	0.02238	0.4761	0.2132	0.05822	0.894	0.02682
12:124601014:A:G	12	124601014	G	0.001374	-0.5322	0.0009928	-0.5453	0.9341	0	-0.5603	0.2457	-1.042	-0.07864	0.02407	-0.5328	0.2242	-0.9723	-0.0933	0.01858
12:124602598:C:T	12	124602598	T	0.0009685	-0.5505	0.0006935	-0.5636	0.9856	0	-0.5603	0.2457	-1.042	-0.07864	0.02407	-0.5663	0.2255	-1.008	-0.1242	0.01296
12:124603428:A:G	12	124603428	G	0.002147	-0.5099	0.001564	-0.5234	0.8389	0	-0.5603	0.2457	-1.042	-0.07864	0.02407	-0.4927	0.2239	-0.9315	-0.05398	0.02904
12:124603816:G:T	12	124603816	T	0.002147	-0.5099	0.001564	-0.5234	0.8389	0	-0.5603	0.2457	-1.042	-0.07864	0.02407	-0.4927	0.2239	-0.9315	-0.05398	0.02904
12:124604706:G:A	12	124604706	A	0.001463	-0.5307	0.001066	-0.5438	0.974	0	-0.5498	0.2473	-1.035	-0.06509	0.02775	-0.5389	0.2244	-0.9786	-0.09915	0.01736
12:124637020:A:G	12	124637020	G	0.00338	-0.577	0.002672	-0.5879	0.8289	0	-0.5483	0.2681	-1.074	-0.02281	0.04266	-0.6331	0.2865	-1.195	-0.07155	0.02842
12:124637290:A:G	12	124637290	G	0.00338	-0.577	0.002672	-0.5879	0.8289	0	-0.5483	0.2681	-1.074	-0.02281	0.04266	-0.6331	0.2865	-1.195	-0.07155	0.02842
12:12501651:C:CA	12	12501651	CA	0.0002489	0.6532	0.0003701	0.6344	0.9129	0	0.6546	0.2569	0.1511	1.158	0.01187	0.6156	0.2473	0.1309	1.1	0.01373
12:125914813:G:A	12	125914813	A	0.0008077	0.7641	0.001018	0.7484	0.5034	0	0.9305	0.3549	0.2349	1.626	0.009679	0.6208	0.297	0.03867	1.203	0.03805
12:127005180:A:C	12	127005180	C	0.0009874	0.6858	0.0009491	0.6884	0.8722	0	0.7217	0.2937	0.146	1.297	0.01518	0.6547	0.2954	0.0757	1.234	0.02797
12:12742809:A:G	12	12742809	A	0.0002046	0.6537	0.000258	0.6419	0.9962	0	0.6409	0.2675	0.1165	1.165	0.01787	0.6426	0.2329	0.1861	1.099	0.006418
12:12746382:C:T	12	12746382	T	9.35e-05	0.8251	0.0001493	0.8002	0.8469	0	0.7525	0.3249	0.1156	1.389	0.02198	0.835	0.2775	0.2911	1.379	0.003007
12:129423927:C:T	12	129423927	T	0.001923	0.611	0.001344	0.6291	0.9596	0	0.6401	0.2923	0.0672	1.213	0.03013	0.6201	0.2647	0.1014	1.139	0.02026
12:129427574:G:A	12	129427574	A	0.0002121	0.7266	0.0001255	0.7478	0.9524	0	0.736	0.2771	0.193	1.279	0.008782	0.7593	0.2744	0.2215	1.297	0.006259
12:129745968:C:T	12	129745968	T	0.001186	0.7057	0.001289	0.7005	0.9117	0	0.6755	0.3134	0.06127	1.29	0.03278	0.7238	0.3025	0.131	1.317	0.01777
12:130078280:C:T	12	130078280	C	0.003637	0.5391	0.002999	0.5475	0.4841	0	0.7505	0.3438	0.07655	1.424	0.03067	0.4654	0.2186	0.03701	0.8937	0.03463
12:130417800:C:T	12	130417800	T	0.003293	0.5348	0.001945	0.5581	0.9924	0	0.5601	0.2787	0.01388	1.106	0.04631	0.5566	0.236	0.09408	1.019	0.01945
12:130497257:A:T	12	130497257	T	0.0004839	0.9128	0.0001764	0.9505	0.8432	0	0.9103	0.3249	0.2734	1.547	0.005785	1.013	0.405	0.219	1.806	0.01331
12:130497259:C:T	12	130497259	T	0.0004839	0.9128	0.0001764	0.9505	0.8432	0	0.9103	0.3249	0.2734	1.547	0.005785	1.013	0.405	0.219	1.806	0.01331
12:130497323:AGT:GGT	12	130497323	GGT	0.0006276	0.8706	0.0002522	0.9087	0.9597	0	0.9192	0.324	0.2842	1.554	0.005204	0.8937	0.3864	0.1364	1.651	0.02189
12:130497404:TGATA:T	12	130497404	T	0.0003833	0.8506	0.0001615	0.8862	0.7055	0	0.8065	0.3156	0.1881	1.425	0.01162	0.9851	0.3517	0.2957	1.674	0.005675
12:130497782:A:G	12	130497782	G	0.001714	0.7888	0.0007278	0.8294	0.9612	0	0.8396	0.3229	0.2068	1.472	0.01028	0.8154	0.3778	0.07492	1.556	0.03227
12:130497958:C:CT	12	130497958	CT	0.001714	0.7888	0.0007278	0.8294	0.9612	0	0.8396	0.3229	0.2068	1.472	0.01028	0.8154	0.3778	0.07492	1.556	0.03227
12:130622464:A:T	12	130622464	T	0.0004653	0.667	0.0004963	0.6619	0.7697	0	0.5959	0.2948	0.01817	1.174	0.04506	0.7088	0.2486	0.2215	1.196	0.004886
12:130816889:G:T	12	130816889	G	0.00268	-0.6945	0.002863	-0.6889	0.9583	0	-0.6763	0.3341	-1.331	-0.02144	0.04479	-0.7005	0.3198	-1.327	-0.07357	0.02985
12:131051901:C:T	12	131051901	T	0.001163	-0.8224	0.001015	-0.8304	0.9392	0	-0.8562	0.4216	-1.683	-0.02981	0.04412	-0.816	0.3157	-1.435	-0.1973	0.01055
12:131195527:C:T	12	131195527	T	0.003865	0.5059	0.002009	0.5337	0.9053	0	0.5118	0.2527	0.01655	1.007	0.04466	0.553	0.2368	0.08883	1.017	0.02068
12:131197201:C:T	12	131197201	T	0.007659	0.4712	0.004085	0.5006	0.9511	0	0.5118	0.2527	0.01655	1.007	0.04466	0.4904	0.2408	0.01841	0.9624	0.04322
12:131545635:A:G	12	131545635	G	0.000734	-0.7915	0.0005599	-0.8052	0.6769	0	-0.9162	0.3542	-1.61	-0.2221	0.01066	-0.72	0.3102	-1.328	-0.112	0.02144
12:131737933:T:C	12	131737933	C	0.001384	-0.9584	0.001556	-0.9465	0.5024	0	-1.185	0.4647	-2.096	-0.2741	0.01181	-0.7777	0.3909	-1.544	-0.01165	0.04817
12:131740718:C:T	12	131740718	T	0.002077	-0.8936	0.002454	-0.8778	0.872	0	-0.9322	0.4447	-1.804	-0.06057	0.0378	-0.8377	0.3821	-1.587	-0.08886	0.02966
12:131880319:A:G	12	131880319	G	0.0007388	-1.0193	0.0009024	-1.003	0.8878	0	-0.9643	0.408	-1.764	-0.1647	0.01942	-1.05	0.4497	-1.932	-0.1689	0.02065
12:131896329:A:C	12	131896329	C	0.002423	-0.9549	0.003285	-0.9255	0.7854	0	-0.8565	0.4042	-1.649	-0.06421	0.03581	-1.032	0.502	-2.016	-0.04767	0.04137
12:132051472:G:A	12	132051472	A	0.001884	0.5824	0.001097	0.5991	0.9744	0	0.6049	0.2581	0.09903	1.111	0.02045	0.5931	0.261	0.08157	1.105	0.02427
12:132065629:C:G	12	132065629	G	0.00137	-0.5684	0.00103	-0.5816	0.5718	0	-0.6877	0.2581	-1.194	-0.1817	0.008599	-0.487	0.2437	-0.9646	-0.009407	0.0472
12:133033706:T:G	12	133033706	G	0.0001081	1.1638	7.18e-05	1.1868	0.5218	0	0.994	0.4242	0.1625	1.825	0.02048	1.377	0.4213	0.5508	2.202	0.001307
12:133036961:CA:C	12	133036961	C	0.003571	0.9862	0.002306	1.0246	0.3854	0	0.8281	0.4053	0.03371	1.622	0.04285	1.458	0.6019	0.2782	2.638	0.01645
12:14264726:A:G	12	14264726	G	0.001963	0.5645	0.002811	0.5439	0.8087	0	0.5953	0.2798	0.04697	1.144	0.03504	0.5061	0.2397	0.03623	0.9759	0.03619
12:15051689:T:C	12	15051689	C	0.003829	0.7067	0.003187	0.7171	0.8785	0	0.762	0.3814	0.01449	1.509	0.04759	0.6863	0.3156	0.06771	1.305	0.03101
12:15055874:A:C	12	15055874	C	0.003829	0.7067	0.003187	0.7171	0.8785	0	0.762	0.3814	0.01449	1.509	0.04759	0.6863	0.3156	0.06771	1.305	0.03101
12:15057859:C:T	12	15057859	T	0.004601	0.6943	0.003839	0.7049	0.8457	0	0.762	0.3814	0.01449	1.509	0.04759	0.6655	0.3171	0.04405	1.287	0.03726
12:15877038:T:C	12	15877038	C	0.001418	-0.7614	0.0007303	-0.7966	0.9401	0	-0.7762	0.3599	-1.482	-0.07075	0.03269	-0.812	0.3122	-1.424	-0.2002	0.01008
12:15993468:GT:G	12	15993468	G	0.0001975	-0.9707	0.0001285	-0.9942	0.3662	0	-1.287	0.4152	-2.101	-0.4734	0.002323	-0.8062	0.3327	-1.458	-0.154	0.01642
12:15993470:T:G	12	15993470	G	0.0001975	-0.9707	0.0001285	-0.9942	0.3662	0	-1.287	0.4152	-2.101	-0.4734	0.002323	-0.8062	0.3327	-1.458	-0.154	0.01642
12:15994521:T:C	12	15994521	C	0.0001975	-0.9707	0.0001285	-0.9942	0.3662	0	-1.287	0.4152	-2.101	-0.4734	0.002323	-0.8062	0.3327	-1.458	-0.154	0.01642
12:15997022:T:A	12	15997022	A	0.0001975	-0.9707	0.0001285	-0.9942	0.3662	0	-1.287	0.4152	-2.101	-0.4734	0.002323	-0.8062	0.3327	-1.458	-0.154	0.01642
12:17693860:T:C	12	17693860	C	0.008043	-0.6213	0.004677	-0.6561	0.7084	0	-0.7663	0.3749	-1.501	-0.03154	0.04275	-0.5878	0.2953	-1.167	-0.00903	0.04809
12:19216450:G:T	12	19216450	T	0.00201	-0.7036	0.001486	-0.7218	0.6332	0	-0.8416	0.3386	-1.505	-0.1779	0.01407	-0.6237	0.3063	-1.224	-0.02337	0.04323
12:19860885:G:T	12	19860885	T	0.002481	0.855	0.002883	0.8188	0.7882	0	0.9083	0.4318	0.06199	1.755	0.03715	0.7579	0.3562	0.05978	1.456	0.03475
12:20294527:CT:C	12	20294527	C	0.001201	-0.518	0.00182	-0.4984	0.9496	0	-0.488	0.2292	-0.9371	-0.03882	0.03491	-0.5082	0.223	-0.9454	-0.07105	0.02391
12:20889086:C:T	12	20889086	C	0.001021	0.5541	0.001314	0.5421	0.992	0	0.5439	0.2457	0.06232	1.025	0.02842	0.5405	0.2321	0.08563	0.9953	0.021
12:20909298:T:C	12	20909298	T	0.002023	0.5127	0.002901	0.4945	0.8211	0	0.5342	0.2417	0.06046	1.008	0.02867	0.459	0.2285	0.01108	0.9069	0.04613
12:20911127:G:C	12	20911127	G	0.002246	0.5083	0.003096	0.492	0.8512	0	0.525	0.242	0.0507	0.9994	0.03168	0.4625	0.229	0.0137	0.9113	0.04493
12:20911534:T:G	12	20911534	T	0.002313	0.5063	0.003178	0.4901	0.8428	0	0.525	0.242	0.0507	0.9994	0.03168	0.459	0.2285	0.01108	0.9069	0.04613
12:20917325:G:C	12	20917325	G	0.001237	0.5362	0.001618	0.5236	0.6807	0	0.5959	0.2418	0.122	1.07	0.0149	0.459	0.2285	0.01108	0.9069	0.04613
12:20919018:G:A	12	20919018	G	0.001211	0.5443	0.00158	0.5316	0.7113	0	0.5959	0.2418	0.122	1.07	0.0149	0.4713	0.2343	0.0122	0.9305	0.04575
12:20919279:A:G	12	20919279	A	0.001211	0.5443	0.00158	0.5316	0.7113	0	0.5959	0.2418	0.122	1.07	0.0149	0.4713	0.2343	0.0122	0.9305	0.04575
12:20922460:T:C	12	20922460	T	0.003714	0.4937	0.004073	0.489	0.9249	0	0.5064	0.2512	0.01403	0.9987	0.04567	0.4742	0.2315	0.02052	0.928	0.04199
12:20925678:A:G	12	20925678	A	0.002951	0.5052	0.003242	0.5005	0.9748	0	0.5064	0.2512	0.01403	0.9987	0.04567	0.4956	0.231	0.04283	0.9484	0.0333
12:20926182:G:A	12	20926182	G	0.002951	0.5052	0.003242	0.5005	0.9748	0	0.5064	0.2512	0.01403	0.9987	0.04567	0.4956	0.231	0.04283	0.9484	0.0333
12:20930682:C:G	12	20930682	C	0.002951	0.5052	0.003242	0.5005	0.9748	0	0.5064	0.2512	0.01403	0.9987	0.04567	0.4956	0.231	0.04283	0.9484	0.0333
12:20931210:C:G	12	20931210	C	0.001819	0.5207	0.002004	0.5162	0.9866	0	0.5191	0.2426	0.04358	0.9947	0.03406	0.5135	0.2304	0.06198	0.9651	0.02709
12:20931626:T:C	12	20931626	T	0.001819	0.5207	0.002004	0.5162	0.9866	0	0.5191	0.2426	0.04358	0.9947	0.03406	0.5135	0.2304	0.06198	0.9651	0.02709
12:20936148:T:G	12	20936148	T	0.001519	0.5235	0.001731	0.5174	0.9804	0	0.5216	0.2369	0.05717	0.986	0.0293	0.5135	0.2304	0.06198	0.9651	0.02709
12:20937928:C:T	12	20937928	C	0.001519	0.5235	0.001731	0.5174	0.9804	0	0.5216	0.2369	0.05717	0.986	0.0293	0.5135	0.2304	0.06198	0.9651	0.02709
12:20939824:T:C	12	20939824	T	0.001519	0.5235	0.001731	0.5174	0.9804	0	0.5216	0.2369	0.05717	0.986	0.0293	0.5135	0.2304	0.06198	0.9651	0.02709
12:20942778:G:A	12	20942778	A	0.0001019	1.1683	7.69e-05	1.1855	0.4505	0	1.399	0.4123	0.5908	2.207	0.0008917	0.9458	0.4368	0.08962	1.802	0.03173
12:20943095:T:C	12	20943095	T	0.001519	0.5235	0.001731	0.5174	0.9804	0	0.5216	0.2369	0.05717	0.986	0.0293	0.5135	0.2304	0.06198	0.9651	0.02709
12:20951536:C:T	12	20951536	T	0.001497	0.7094	0.001454	0.7106	0.8922	0	0.7394	0.3081	0.1355	1.343	0.01767	0.6788	0.3238	0.04408	1.314	0.03751
12:20971485:C:T	12	20971485	T	1.685e-05	1.2876	1.28e-05	1.3031	0.4391	0	1.503	0.3949	0.7285	2.277	0.0002088	1.036	0.4565	0.1409	1.931	0.02451
12:20973638:A:G	12	20973638	G	1.066e-05	1.3506	7.74e-06	1.3682	0.5574	0	1.52	0.4007	0.7349	2.306	0.0002171	1.156	0.4737	0.228	2.085	0.01563
12:20982144:A:T	12	20982144	T	1.179e-05	1.3344	8.61e-06	1.3516	0.5193	0	1.52	0.4007	0.7349	2.306	0.0002171	1.124	0.4658	0.2107	2.036	0.01689
12:21238290:T:G	12	21238290	G	0.0002152	0.9542	0.000155	0.9708	0.5977	0	1.094	0.3469	0.4136	1.774	0.00197	0.8219	0.3814	0.07446	1.569	0.03251
12:2206971:G:A	12	2206971	A	0.001896	0.5566	0.001501	0.5643	0.9126	0	0.5852	0.2607	0.07418	1.096	0.02632	0.5461	0.243	0.06985	1.022	0.02586
12:2207601:A:G	12	2207601	G	0.002678	0.535	0.002134	0.5427	0.8246	0	0.5852	0.2607	0.07418	1.096	0.02632	0.5066	0.2404	0.03541	0.9777	0.03652
12:2209687:A:C	12	2209687	C	0.004842	0.4915	0.002765	0.5168	0.9236	0	0.5351	0.257	0.03137	1.039	0.0391	0.5018	0.2332	0.04466	0.9589	0.03281
12:2210984:C:T	12	2210984	T	0.002678	0.535	0.002134	0.5427	0.8246	0	0.5852	0.2607	0.07418	1.096	0.02632	0.5066	0.2404	0.03541	0.9777	0.03652
12:2211015:G:C	12	2211015	C	0.002678	0.535	0.002134	0.5427	0.8246	0	0.5852	0.2607	0.07418	1.096	0.02632	0.5066	0.2404	0.03541	0.9777	0.03652
12:2211845:C:T	12	2211845	T	0.004842	0.4915	0.002765	0.5168	0.9236	0	0.5351	0.257	0.03137	1.039	0.0391	0.5018	0.2332	0.04466	0.9589	0.03281
12:2212941:A:T	12	2212941	T	0.004842	0.4915	0.002765	0.5168	0.9236	0	0.5351	0.257	0.03137	1.039	0.0391	0.5018	0.2332	0.04466	0.9589	0.03281
12:2213238:T:C	12	2213238	C	0.004842	0.4915	0.002765	0.5168	0.9236	0	0.5351	0.257	0.03137	1.039	0.0391	0.5018	0.2332	0.04466	0.9589	0.03281
12:2216223:A:G	12	2216223	G	0.001929	0.5515	0.002139	0.5441	0.6769	0	0.6261	0.2649	0.1069	1.145	0.01942	0.4776	0.2384	0.01028	0.9449	0.04671
12:2216958:T:G	12	2216958	G	0.0003384	0.5837	0.0004549	0.5714	0.6254	0	0.6489	0.2275	0.203	1.095	0.004978	0.4897	0.2336	0.03178	0.9476	0.03752
12:2219095:T:C	12	2219095	T	0.001221	0.5492	0.0008013	0.5607	0.9797	0	0.565	0.2372	0.1001	1.03	0.01853	0.5565	0.2359	0.09404	1.019	0.01945
12:2220405:T:A	12	2220405	A	0.0002781	0.6612	0.0002416	0.6636	0.3219	0	0.8678	0.2742	0.3304	1.405	0.001892	0.5066	0.2404	0.03541	0.9777	0.03652
12:2222882:C:G	12	2222882	G	0.0002536	0.6656	0.0002918	0.6698	0.3065	4.39	0.8793	0.2739	0.3425	1.416	0.001633	0.5066	0.2404	0.03541	0.9777	0.03652
12:2225764:A:C	12	2225764	C	8.68e-05	0.7081	5.29e-05	0.7258	0.3469	0	0.9216	0.2749	0.3829	1.46	0.00102	0.5801	0.2371	0.1153	1.045	0.01542
12:2226045:G:A	12	2226045	A	3.433e-05	0.7378	2.55e-05	0.7486	0.5961	0	0.8527	0.2649	0.3334	1.372	0.00159	0.6633	0.2399	0.193	1.134	0.006315
12:2227311:G:A	12	2227311	A	0.0001519	0.6896	0.0005111	0.6975	0.2686	18.31	0.9216	0.2749	0.3829	1.46	0.00102	0.5177	0.2402	0.04692	0.9884	0.0325
12:23403295:A:G	12	23403295	G	0.003908	-0.6586	0.003851	-0.6593	0.9558	0	-0.6733	0.3401	-1.34	-0.006735	0.04962	-0.6479	0.3076	-1.251	-0.04502	0.0366
12:23457173:G:A	12	23457173	A	0.003449	-0.7242	0.003161	-0.7303	0.8344	0	-0.7918	0.3844	-1.545	-0.03846	0.04118	-0.6868	0.3233	-1.32	-0.05312	0.03505
12:23460673:T:C	12	23460673	C	0.003449	-0.7242	0.003161	-0.7303	0.8344	0	-0.7918	0.3844	-1.545	-0.03846	0.04118	-0.6868	0.3233	-1.32	-0.05312	0.03505
12:23460857:C:A	12	23460857	A	0.0006858	-0.6221	0.0005017	-0.6358	0.7098	0	-0.7139	0.2782	-1.259	-0.1686	0.0113	-0.5766	0.2423	-1.051	-0.1017	0.0184
12:23461064:C:T	12	23461064	T	0.0006858	-0.6221	0.0005017	-0.6358	0.7098	0	-0.7139	0.2782	-1.259	-0.1686	0.0113	-0.5766	0.2423	-1.051	-0.1017	0.0184
12:23461314:C:A	12	23461314	A	0.0006858	-0.6221	0.0005017	-0.6358	0.7098	0	-0.7139	0.2782	-1.259	-0.1686	0.0113	-0.5766	0.2423	-1.051	-0.1017	0.0184
12:23461664:T:TA	12	23461664	TA	0.0006858	-0.6221	0.0005017	-0.6358	0.7098	0	-0.7139	0.2782	-1.259	-0.1686	0.0113	-0.5766	0.2423	-1.051	-0.1017	0.0184
12:23462421:C:A	12	23462421	A	0.001335	-0.5881	0.0009938	-0.6017	0.5927	0	-0.7139	0.2782	-1.259	-0.1686	0.0113	-0.5165	0.2424	-0.9916	-0.04131	0.03454
12:23462512:C:A	12	23462512	A	0.001335	-0.5881	0.0009938	-0.6017	0.5927	0	-0.7139	0.2782	-1.259	-0.1686	0.0113	-0.5165	0.2424	-0.9916	-0.04131	0.03454
12:23462902:C:T	12	23462902	T	0.001335	-0.5881	0.0009938	-0.6017	0.5927	0	-0.7139	0.2782	-1.259	-0.1686	0.0113	-0.5165	0.2424	-0.9916	-0.04131	0.03454
12:23464391:G:A	12	23464391	A	0.001113	-0.5981	0.0008109	-0.6125	0.8214	0	-0.66	0.2788	-1.207	-0.1135	0.01925	-0.5766	0.2423	-1.051	-0.1017	0.0184
12:23464931:C:T	12	23464931	T	0.001113	-0.5981	0.0008109	-0.6125	0.8214	0	-0.66	0.2788	-1.207	-0.1135	0.01925	-0.5766	0.2423	-1.051	-0.1017	0.0184
12:23465616:T:C	12	23465616	C	0.001335	-0.5881	0.0009938	-0.6017	0.5927	0	-0.7139	0.2782	-1.259	-0.1686	0.0113	-0.5165	0.2424	-0.9916	-0.04131	0.03454
12:23466298:G:A	12	23466298	A	0.0007346	-0.6177	0.0005289	-0.632	0.8945	0	-0.66	0.2788	-1.207	-0.1135	0.01925	-0.6111	0.2411	-1.084	-0.1386	0.01212
12:23467476:G:A	12	23467476	A	0.0004468	-0.6415	0.0003231	-0.6552	0.7801	0	-0.7139	0.2782	-1.259	-0.1686	0.0113	-0.6111	0.2411	-1.084	-0.1386	0.01212
12:23467782:T:C	12	23467782	C	0.001429	-0.5837	0.001049	-0.5979	0.7684	0	-0.66	0.2788	-1.207	-0.1135	0.01925	-0.5514	0.2413	-1.024	-0.07844	0.02351
12:23468023:T:A	12	23468023	A	0.001429	-0.5837	0.001049	-0.5979	0.7684	0	-0.66	0.2788	-1.207	-0.1135	0.01925	-0.5514	0.2413	-1.024	-0.07844	0.02351
12:23468422:C:CATG	12	23468422	CATG	0.00278	-0.5581	0.001973	-0.575	0.7301	0	-0.6492	0.2843	-1.206	-0.09187	0.02388	-0.5196	0.2455	-1.001	-0.03838	0.03574
12:23469366:G:A	12	23469366	A	0.001133	-0.5958	0.0008238	-0.6103	0.9961	0	-0.6093	0.2792	-1.156	-0.06206	0.0307	-0.6111	0.2411	-1.084	-0.1386	0.01212
12:23469547:G:T	12	23469547	T	0.001133	-0.5958	0.0008238	-0.6103	0.9961	0	-0.6093	0.2792	-1.156	-0.06206	0.0307	-0.6111	0.2411	-1.084	-0.1386	0.01212
12:23470357:AT:A	12	23470357	A	0.0007034	-0.6195	0.0005135	-0.6333	0.8882	0	-0.6629	0.2786	-1.209	-0.1168	0.01865	-0.6111	0.2411	-1.084	-0.1386	0.01212
12:23470597:A:G	12	23470597	G	0.001133	-0.5958	0.0008238	-0.6103	0.9961	0	-0.6093	0.2792	-1.156	-0.06206	0.0307	-0.6111	0.2411	-1.084	-0.1386	0.01212
12:23471163:C:T	12	23471163	T	0.001886	-0.6205	0.001312	-0.6391	0.9719	0	-0.6313	0.298	-1.215	-0.04726	0.03583	-0.6454	0.2671	-1.169	-0.1219	0.01672
12:23472516:T:C	12	23472516	C	0.001886	-0.6205	0.001312	-0.6391	0.9719	0	-0.6313	0.298	-1.215	-0.04726	0.03583	-0.6454	0.2671	-1.169	-0.1219	0.01672
12:23472880:G:A	12	23472880	A	0.001886	-0.6205	0.001312	-0.6391	0.9719	0	-0.6313	0.298	-1.215	-0.04726	0.03583	-0.6454	0.2671	-1.169	-0.1219	0.01672
12:23473122:C:T	12	23473122	T	0.001886	-0.6205	0.001312	-0.6391	0.9719	0	-0.6313	0.298	-1.215	-0.04726	0.03583	-0.6454	0.2671	-1.169	-0.1219	0.01672
12:23473148:C:G	12	23473148	G	0.001133	-0.5958	0.0008238	-0.6103	0.9961	0	-0.6093	0.2792	-1.156	-0.06206	0.0307	-0.6111	0.2411	-1.084	-0.1386	0.01212
12:23473353:C:T	12	23473353	T	0.003449	-0.7242	0.003161	-0.7303	0.8344	0	-0.7918	0.3844	-1.545	-0.03846	0.04118	-0.6868	0.3233	-1.32	-0.05312	0.03505
12:23473723:G:A	12	23473723	A	0.001787	-0.6235	0.001265	-0.6411	0.8322	0	-0.6877	0.2964	-1.269	-0.1068	0.02173	-0.603	0.2682	-1.129	-0.07728	0.02582
12:23474749:A:C	12	23474749	C	0.003028	-0.5277	0.002817	-0.5316	0.808	0	-0.5807	0.2691	-1.108	-0.05331	0.03257	-0.4935	0.2373	-0.9586	-0.02835	0.03903
12:23475341:C:T	12	23475341	T	0.003449	-0.7242	0.003161	-0.7303	0.8344	0	-0.7918	0.3844	-1.545	-0.03846	0.04118	-0.6868	0.3233	-1.32	-0.05312	0.03505
12:23846480:T:C	12	23846480	C	0.0003056	-1.1451	0.00035	-1.1335	0.7659	0	-1.035	0.4583	-1.933	-0.1362	0.02549	-1.224	0.4391	-2.085	-0.3637	0.005883
12:23847271:T:G	12	23847271	G	0.0004842	-1.1266	0.0005731	-1.1115	0.8321	0	-1.04	0.4668	-1.955	-0.1251	0.02742	-1.177	0.4467	-2.053	-0.3015	0.009172
12:23856875:A:G	12	23856875	G	0.001579	-0.7123	0.002741	-0.6717	0.7598	0	-0.7447	0.3275	-1.387	-0.1028	0.02445	-0.6073	0.3077	-1.21	-0.004251	0.04998
12:244227:C:T	12	244227	T	0.003195	1.1464	0.003963	1.1207	0.9805	0	1.13	0.5456	0.06048	2.199	0.04015	1.111	0.5547	0.02399	2.198	0.0467
12:244664:C:T	12	244664	T	0.003195	1.1464	0.003963	1.1207	0.9805	0	1.13	0.5456	0.06048	2.199	0.04015	1.111	0.5547	0.02399	2.198	0.0467
12:2456416:A:G	12	2456416	G	0.003058	0.7413	0.002677	0.7452	0.8625	0	0.7094	0.323	0.07629	1.342	0.02967	0.7968	0.3878	0.03682	1.557	0.04137
12:24978398:T:C	12	24978398	C	0.001797	0.9254	0.001805	0.9237	0.6919	0	1.054	0.4424	0.1865	1.921	0.01854	0.8181	0.3983	0.03742	1.599	0.04147
12:25520886:ATAT:A	12	25520886	A	0.004071	1.0056	0.002548	1.0484	0.9223	0	1.085	0.5109	0.08343	2.086	0.03543	1.017	0.4739	0.08797	1.945	0.03328
12:25521925:CTCTG:C	12	25521925	C	0.004071	1.0056	0.002548	1.0484	0.9223	0	1.085	0.5109	0.08343	2.086	0.03543	1.017	0.4739	0.08797	1.945	0.03328
12:26231178:A:G	12	26231178	G	0.002803	-0.7602	0.001848	-0.7883	0.9681	0	-0.7993	0.3741	-1.533	-0.06609	0.03431	-0.779	0.3439	-1.453	-0.1051	0.02471
12:26231677:T:C	12	26231677	C	0.002803	-0.7602	0.001848	-0.7883	0.9681	0	-0.7993	0.3741	-1.533	-0.06609	0.03431	-0.779	0.3439	-1.453	-0.1051	0.02471
12:26232416:C:T	12	26232416	T	0.002803	-0.7602	0.001848	-0.7883	0.9681	0	-0.7993	0.3741	-1.533	-0.06609	0.03431	-0.779	0.3439	-1.453	-0.1051	0.02471
12:26232925:T:G	12	26232925	G	0.002803	-0.7602	0.001848	-0.7883	0.9681	0	-0.7993	0.3741	-1.533	-0.06609	0.03431	-0.779	0.3439	-1.453	-0.1051	0.02471
12:26240312:A:G	12	26240312	G	0.003417	-0.7264	0.002063	-0.759	0.9337	0	-0.738	0.3531	-1.43	-0.04599	0.03834	-0.779	0.3439	-1.453	-0.1051	0.02471
12:26241340:CA:C	12	26241340	C	0.003417	-0.7264	0.002063	-0.759	0.9337	0	-0.738	0.3531	-1.43	-0.04599	0.03834	-0.779	0.3439	-1.453	-0.1051	0.02471
12:26361035:C:T	12	26361035	T	2.747e-05	1.3802	2.02e-05	1.3977	0.9502	0	1.417	0.4508	0.5338	2.301	0.002021	1.376	0.4778	0.4396	2.312	0.004471
12:26488505:G:A	12	26488505	A	0.004673	-0.4422	0.004318	-0.4448	0.9425	0	-0.4565	0.2253	-0.898	-0.01487	0.0446	-0.434	0.2158	-0.8569	-0.01112	0.04581
12:27653081:AT:A	12	27653081	A	0.0003016	-0.6511	0.0005278	-0.6232	0.3622	0	-0.8281	0.2879	-1.392	-0.2638	0.004629	-0.4922	0.2302	-0.9434	-0.04091	0.03393
12:30250173:ATT:A	12	30250173	A	0.0002481	-0.8159	0.0002452	-0.8164	0.7965	0	-0.8834	0.3421	-1.554	-0.2129	0.0108	-0.7672	0.2932	-1.342	-0.1926	0.009652
12:30510149:A:G	12	30510149	G	0.003091	0.4991	0.001662	0.5217	0.845	0	0.4899	0.2324	0.03436	0.9455	0.03677	0.5548	0.2369	0.09053	1.019	0.0203
12:30510847:G:A	12	30510847	A	0.004811	0.4765	0.002668	0.4995	0.8998	0	0.4786	0.2351	0.01775	0.9394	0.04363	0.5205	0.2353	0.05932	0.9816	0.02825
12:30905506:TA:T	12	30905506	T	0.001999	-0.8138	0.002046	-0.8116	0.9156	0	-0.8449	0.4101	-1.649	-0.0412	0.04114	-0.7882	0.3432	-1.461	-0.1156	0.02281
12:30949511:T:C	12	30949511	C	0.0002702	0.8352	0.001523	0.8479	0.246	25.71	1.157	0.3599	0.4514	1.862	0.001611	0.6165	0.2958	0.03666	1.196	0.03862
12:30953728:ATAGT:A	12	30953728	ATAGT	0.00219	-0.5199	0.003526	-0.4943	0.7769	0	-0.5493	0.2577	-1.054	-0.04417	0.03475	-0.4524	0.2248	-0.893	-0.01172	0.04574
12:30955156:T:C	12	30955156	T	0.00219	-0.5199	0.003526	-0.4943	0.7769	0	-0.5493	0.2577	-1.054	-0.04417	0.03475	-0.4524	0.2248	-0.893	-0.01172	0.04574
12:30959864:AT:A	12	30959864	AT	0.001203	-0.5497	0.001965	-0.5245	0.8521	0	-0.5608	0.258	-1.066	-0.05517	0.03134	-0.497	0.2247	-0.9375	-0.05654	0.02829
12:30960881:C:T	12	30960881	T	0.0006912	0.6076	0.0005069	0.6214	0.6716	0	0.5401	0.2621	0.02642	1.054	0.04111	0.692	0.2443	0.2131	1.171	0.005168
12:30963029:A:G	12	30963029	A	0.001094	-0.5537	0.00181	-0.5282	0.7206	0	-0.597	0.2562	-1.099	-0.09485	0.02118	-0.4749	0.2256	-0.9171	-0.03271	0.03672
12:30963347:G:A	12	30963347	G	0.001094	-0.5537	0.00181	-0.5282	0.7206	0	-0.597	0.2562	-1.099	-0.09485	0.02118	-0.4749	0.2256	-0.9171	-0.03271	0.03672
12:30963591:T:C	12	30963591	T	0.001094	-0.5537	0.00181	-0.5282	0.7206	0	-0.597	0.2562	-1.099	-0.09485	0.02118	-0.4749	0.2256	-0.9171	-0.03271	0.03672
12:3143343:C:T	12	3143343	T	0.001464	0.5299	0.001623	0.5254	0.9465	0	0.5136	0.2423	0.03875	0.9884	0.03571	0.536	0.2297	0.08591	0.9862	0.02073
12:3196517:GA:GAA	12	3196517	GAA	0.004101	-0.8636	0.002949	-0.8915	0.8694	0	-0.9491	0.4609	-1.853	-0.04568	0.04128	-0.8493	0.3949	-1.623	-0.07528	0.03288
12:32174514:T:G	12	32174514	G	0.0007539	1.0372	0.0006959	1.0436	0.924	0	1.07	0.4141	0.2585	1.882	0.01075	1.011	0.4599	0.1102	1.913	0.02914
12:32318484:T:TG	12	32318484	TG	0.002587	0.8965	0.002849	0.888	0.8717	0	0.9383	0.4308	0.09389	1.783	0.03103	0.8421	0.4117	0.03514	1.649	0.04232
12:32339902:C:T	12	32339902	T	0.0002207	1.1508	0.000243	1.1438	0.6085	0	0.9763	0.4518	0.09069	1.862	0.03236	1.296	0.4306	0.4525	2.14	0.002991
12:33133078:C:T	12	33133078	T	0.002851	-0.6044	0.002152	-0.6199	0.9497	0	-0.6343	0.3048	-1.232	-0.03694	0.03918	-0.6086	0.2698	-1.137	-0.07984	0.02531
12:33136674:A:G	12	33136674	G	0.003343	-0.5946	0.002493	-0.611	0.897	0	-0.6405	0.3043	-1.237	-0.04405	0.03704	-0.5878	0.2702	-1.117	-0.05832	0.03091
12:3324332:C:T	12	3324332	T	0.001378	-0.7841	0.001006	-0.804	0.9549	0	-0.7871	0.3856	-1.543	-0.0314	0.04302	-0.8153	0.3161	-1.435	-0.1958	0.01072
12:3326496:C:T	12	3326496	T	0.001565	-0.7741	0.0009805	-0.8024	0.9488	0	-0.7835	0.3816	-1.531	-0.03561	0.04184	-0.8153	0.3161	-1.435	-0.1958	0.01072
12:33948043:GCAATTGAGAAC:G	12	33948043	G	0.001608	-0.9723	0.001436	-0.9817	0.9902	0	-0.9865	0.4955	-1.958	-0.01541	0.04835	-0.9787	0.3932	-1.749	-0.2081	0.01373
12:33960294:C:T	12	33960294	T	0.001393	-1.0018	0.001245	-1.011	0.892	0	-1.067	0.5179	-2.082	-0.05201	0.04115	-0.9787	0.3932	-1.749	-0.2081	0.01373
12:4092175:A:G	12	4092175	A	0.004431	-0.7882	0.002867	-0.8213	0.9315	0	-0.8467	0.4038	-1.638	-0.05527	0.03774	-0.7992	0.3767	-1.537	-0.06093	0.03527
12:4157378:A:G	12	4157378	G	0.004677	0.6276	0.003841	0.6379	0.5984	0	0.5531	0.2732	0.0176	1.089	0.04477	0.7972	0.3743	0.06358	1.531	0.03458
12:41591687:TTTCTTC:TTTC	12	41591687	TTTCTTC	0.00111	0.5646	0.001474	0.5502	0.8945	0	0.5747	0.2531	0.07855	1.071	0.02466	0.5287	0.2371	0.06397	0.9934	0.02704
12:45940867:C:T	12	45940867	C	0.001174	0.6214	0.001346	0.6143	0.9352	0	0.6006	0.2552	0.1004	1.101	0.01994	0.632	0.2901	0.06348	1.2	0.03068
12:46079246:T:A	12	46079246	A	0.001849	-0.8602	0.001643	-0.8693	0.9855	0	-0.8634	0.4272	-1.701	-0.02611	0.04511	-0.8736	0.3619	-1.583	-0.1642	0.01683
12:46082651:G:A	12	46082651	A	0.001059	-0.9458	0.0009277	-0.956	0.9049	0	-0.9979	0.4544	-1.888	-0.1073	0.02967	-0.9276	0.3738	-1.66	-0.195	0.01402
12:46083717:G:T	12	46083717	T	0.001059	-0.9458	0.0009277	-0.956	0.9049	0	-0.9979	0.4544	-1.888	-0.1073	0.02967	-0.9276	0.3738	-1.66	-0.195	0.01402
12:4608411:T:G	12	4608411	G	0.003594	-1.0546	0.00251	-1.0903	0.7341	0	-1.237	0.5627	-2.34	-0.1342	0.0295	-0.9879	0.4701	-1.909	-0.06652	0.03703
12:46084377:A:G	12	46084377	G	0.00267	-0.8508	0.002329	-0.8618	0.7055	0	-0.9921	0.4461	-1.866	-0.1177	0.0277	-0.774	0.3662	-1.492	-0.05631	0.03595
12:46084699:G:A	12	46084699	A	0.00267	-0.8508	0.002329	-0.8618	0.7055	0	-0.9921	0.4461	-1.866	-0.1177	0.0277	-0.774	0.3662	-1.492	-0.05631	0.03595
12:46085221:A:G	12	46085221	G	0.00267	-0.8508	0.002329	-0.8618	0.7055	0	-0.9921	0.4461	-1.866	-0.1177	0.0277	-0.774	0.3662	-1.492	-0.05631	0.03595
12:46085330:C:T	12	46085330	T	0.00267	-0.8508	0.002329	-0.8618	0.7055	0	-0.9921	0.4461	-1.866	-0.1177	0.0277	-0.774	0.3662	-1.492	-0.05631	0.03595
12:46166436:A:G	12	46166436	A	0.0001116	-1.1568	0.0001531	-1.1337	0.9004	0	-1.097	0.4191	-1.919	-0.2759	0.009776	-1.172	0.428	-2.011	-0.3335	0.006797
12:4616734:C:T	12	4616734	T	0.00385	-1.0347	0.002576	-1.0739	0.7791	0	-1.19	0.5461	-2.26	-0.1194	0.03098	-0.9879	0.4701	-1.909	-0.06652	0.03703
12:46182415:T:C	12	46182415	T	0.0001116	-1.1568	0.0001531	-1.1337	0.9004	0	-1.097	0.4191	-1.919	-0.2759	0.009776	-1.172	0.428	-2.011	-0.3335	0.006797
12:46187129:C:CT	12	46187129	C	0.0001116	-1.1568	0.0001531	-1.1337	0.9004	0	-1.097	0.4191	-1.919	-0.2759	0.009776	-1.172	0.428	-2.011	-0.3335	0.006797
12:46188126:G:A	12	46188126	G	0.0001116	-1.1568	0.0001531	-1.1337	0.9004	0	-1.097	0.4191	-1.919	-0.2759	0.009776	-1.172	0.428	-2.011	-0.3335	0.006797
12:46192357:A:T	12	46192357	A	4.175e-05	-1.2228	5.94e-05	-1.1987	0.9306	0	-1.224	0.4166	-2.04	-0.4069	0.003859	-1.172	0.428	-2.011	-0.3335	0.006797
12:4631329:C:T	12	4631329	T	0.003594	-1.0546	0.00251	-1.0903	0.7341	0	-1.237	0.5627	-2.34	-0.1342	0.0295	-0.9879	0.4701	-1.909	-0.06652	0.03703
12:4635003:G:A	12	4635003	A	0.003594	-1.0546	0.00251	-1.0903	0.7341	0	-1.237	0.5627	-2.34	-0.1342	0.0295	-0.9879	0.4701	-1.909	-0.06652	0.03703
12:46353279:C:T	12	46353279	T	0.0005185	-0.8298	0.0003884	-0.8477	0.3611	0	-0.7009	0.288	-1.265	-0.1365	0.01614	-1.172	0.428	-2.011	-0.3335	0.006797
12:4636755:TGAAATGGATAA:T	12	4636755	T	0.003594	-1.0546	0.00251	-1.0903	0.7341	0	-1.237	0.5627	-2.34	-0.1342	0.0295	-0.9879	0.4701	-1.909	-0.06652	0.03703
12:4648091:G:T	12	4648091	T	0.003594	-1.0546	0.00251	-1.0903	0.7341	0	-1.237	0.5627	-2.34	-0.1342	0.0295	-0.9879	0.4701	-1.909	-0.06652	0.03703
12:4649235:C:T	12	4649235	T	0.003594	-1.0546	0.00251	-1.0903	0.7341	0	-1.237	0.5627	-2.34	-0.1342	0.0295	-0.9879	0.4701	-1.909	-0.06652	0.03703
12:4657378:A:G	12	4657378	G	0.003594	-1.0546	0.00251	-1.0903	0.7341	0	-1.237	0.5627	-2.34	-0.1342	0.0295	-0.9879	0.4701	-1.909	-0.06652	0.03703
12:49133357:T:C	12	49133357	C	0.0009767	-0.9324	0.001434	-0.8916	0.8003	0	-0.9794	0.4458	-1.853	-0.1057	0.02961	-0.8346	0.3592	-1.539	-0.1305	0.02131
12:51198021:A:C	12	51198021	C	9.825e-05	1.0942	0.0001293	1.0754	0.5566	0	0.8906	0.4216	0.06424	1.717	0.03637	1.223	0.3768	0.4846	1.962	0.001403
12:52698256:A:T	12	52698256	A	0.0002192	-0.896	0.0001521	-0.9159	0.7456	0	-0.8268	0.3659	-1.544	-0.1098	0.02531	-0.985	0.3222	-1.616	-0.3535	0.002584
12:54572028:T:C	12	54572028	T	0.001437	-0.7042	0.001825	-0.6867	0.9569	0	-0.6989	0.315	-1.316	-0.08155	0.02805	-0.6751	0.3082	-1.279	-0.0711	0.0298
12:54572990:A:G	12	54572990	A	0.001571	-0.7003	0.002027	-0.6816	0.976	0	-0.6884	0.3166	-1.309	-0.06781	0.03132	-0.6751	0.3082	-1.279	-0.0711	0.0298
12:5547187:A:C	12	5547187	C	0.00249	0.8671	0.00235	0.8601	0.815	0	0.8007	0.38	0.05584	1.546	0.03685	0.9338	0.4232	0.1042	1.763	0.02867
12:58241907:A:G	12	58241907	G	0.0004682	-1.1393	0.0007069	-1.0825	0.934	0	-1.057	0.4433	-1.926	-0.1885	0.01836	-1.11	0.4612	-2.014	-0.2057	0.01717
12:58846726:A:G	12	58846726	G	0.000582	-1.1937	0.001152	-1.1226	0.849	0	-1.199	0.5296	-2.237	-0.1615	0.025	-1.066	0.4555	-1.959	-0.1731	0.02042
12:58857813:GATA:G	12	58857813	G	0.000582	-1.1937	0.001152	-1.1226	0.849	0	-1.199	0.5296	-2.237	-0.1615	0.025	-1.066	0.4555	-1.959	-0.1731	0.02042
12:58862060:C:G	12	58862060	G	0.000582	-1.1937	0.001152	-1.1226	0.849	0	-1.199	0.5296	-2.237	-0.1615	0.025	-1.066	0.4555	-1.959	-0.1731	0.02042
12:59202571:T:C	12	59202571	C	0.002218	0.517	0.001736	0.5285	0.8633	0	0.4999	0.2368	0.03568	0.964	0.03652	0.558	0.2405	0.08661	1.029	0.02149
12:59219062:C:<INS:ME:ALU>	12	59219062	<INS:ME:ALU>	0.001599	0.5491	0.001037	0.5681	0.8577	0	0.5369	0.2457	0.05536	1.018	0.03047	0.599	0.2442	0.1204	1.077	0.01514
12:59220475:T:G	12	59220475	G	0.003128	0.5055	0.002263	0.521	0.9034	0	0.5414	0.2398	0.07137	1.011	0.02546	0.5	0.2428	0.02417	0.9758	0.04093
12:59220921:G:A	12	59220921	A	0.003128	0.5055	0.002263	0.521	0.9034	0	0.5414	0.2398	0.07137	1.011	0.02546	0.5	0.2428	0.02417	0.9758	0.04093
12:59221138:A:G	12	59221138	G	0.003128	0.5055	0.002263	0.521	0.9034	0	0.5414	0.2398	0.07137	1.011	0.02546	0.5	0.2428	0.02417	0.9758	0.04093
12:59221362:T:A	12	59221362	A	0.003128	0.5055	0.002263	0.521	0.9034	0	0.5414	0.2398	0.07137	1.011	0.02546	0.5	0.2428	0.02417	0.9758	0.04093
12:59221401:A:T	12	59221401	T	0.003128	0.5055	0.002263	0.521	0.9034	0	0.5414	0.2398	0.07137	1.011	0.02546	0.5	0.2428	0.02417	0.9758	0.04093
12:59221513:T:C	12	59221513	C	0.005103	0.4777	0.003593	0.4949	0.9765	0	0.49	0.238	0.02351	0.9566	0.04131	0.5	0.2428	0.02417	0.9758	0.04093
12:59221524:CA:C	12	59221524	C	0.005103	0.4777	0.003593	0.4949	0.9765	0	0.49	0.238	0.02351	0.9566	0.04131	0.5	0.2428	0.02417	0.9758	0.04093
12:59556368:A:G	12	59556368	G	0.003804	0.5567	0.003972	0.5542	0.8735	0	0.5887	0.2899	0.02044	1.157	0.04414	0.527	0.2572	0.02301	1.031	0.04191
12:59627020:G:GA	12	59627020	GA	0.003161	0.4857	0.002931	0.4891	0.8213	0	0.5275	0.2366	0.06376	0.9913	0.02732	0.4532	0.2286	0.005206	0.9012	0.04896
12:61549651:G:GCTAGCAGGAAAGGTC	12	61549651	GCTAGCAGGAAAGGTC	0.003419	0.4979	0.002585	0.5085	0.8866	0	0.5353	0.2526	0.04023	1.03	0.03577	0.4869	0.2268	0.04227	0.9315	0.03323
12:63419373:A:G	12	63419373	G	0.004411	-0.593	0.004773	-0.5859	0.8586	0	-0.6276	0.3127	-1.24	-0.01474	0.0466	-0.5531	0.2777	-1.097	-0.008755	0.04798
12:63520912:C:T	12	63520912	T	0.0008142	-1.1031	0.0007657	-1.1085	0.7557	0	-0.9961	0.489	-1.954	-0.0377	0.04346	-1.202	0.4458	-2.076	-0.3281	0.007704
12:63521939:A:T	12	63521939	T	0.0008142	-1.1031	0.0007657	-1.1085	0.7557	0	-0.9961	0.489	-1.954	-0.0377	0.04346	-1.202	0.4458	-2.076	-0.3281	0.007704
12:64351849:AGAGATACT:A	12	64351849	AGAGATACT	0.0009773	0.6739	0.0008594	0.6712	0.3896	0	1.001	0.433	0.1522	1.85	0.02221	0.5802	0.2275	0.1343	1.026	0.01163
12:65147371:T:C	12	65147371	T	0.001949	-0.5438	0.001495	-0.5564	0.6495	0	-0.6446	0.2615	-1.157	-0.132	0.01488	-0.4845	0.236	-0.947	-0.02207	0.04151
12:65163066:A:G	12	65163066	G	0.003274	0.4916	0.002223	0.5084	0.9897	0	0.5107	0.2454	0.02981	0.9916	0.03915	0.5064	0.2259	0.06369	0.9492	0.02622
12:65164783:C:T	12	65164783	T	0.001856	0.5146	0.001222	0.5315	0.5851	0	0.6276	0.2408	0.1556	1.1	0.01011	0.4477	0.2249	0.006905	0.8885	0.04807
12:65166146:C:A	12	65166146	A	0.002882	0.496	0.001978	0.5119	0.9714	0	0.5183	0.2431	0.04178	0.9948	0.03471	0.5064	0.2259	0.06369	0.9492	0.02622
12:65166817:T:C	12	65166817	C	0.003274	0.4916	0.002223	0.5084	0.9897	0	0.5107	0.2454	0.02981	0.9916	0.03915	0.5064	0.2259	0.06369	0.9492	0.02622
12:65180167:A:G	12	65180167	G	0.005008	0.4719	0.003431	0.4892	0.996	0	0.4901	0.2471	0.005804	0.9744	0.04921	0.4884	0.227	0.04346	0.9333	0.03281
12:65216455:C:CTT	12	65216455	C	0.0001201	-0.6302	9.21e-05	-0.6397	0.6082	0	-0.5431	0.2496	-1.032	-0.05394	0.03117	-0.7125	0.2166	-1.137	-0.288	0.001215
12:65332054:C:T	12	65332054	C	0.002505	0.5208	0.001809	0.5351	0.8214	0	0.5818	0.2687	0.0552	1.108	0.03199	0.503	0.2228	0.06627	0.9398	0.02522
12:66325331:TTGTGTG:T	12	66325331	T	0.003031	-0.7058	0.002493	-0.7201	0.3334	0	-0.5676	0.2856	-1.127	-0.007829	0.04876	-1.068	0.4313	-1.913	-0.2228	0.01421
12:66686201:C:A	12	66686201	A	0.001057	0.7208	0.001267	0.6985	0.6834	0	0.8052	0.3397	0.1395	1.471	0.01908	0.6253	0.2814	0.07369	1.177	0.02758
12:66686543:G:A	12	66686543	A	0.001057	0.7208	0.001267	0.6985	0.6834	0	0.8052	0.3397	0.1395	1.471	0.01908	0.6253	0.2814	0.07369	1.177	0.02758
12:66690134:A:G	12	66690134	G	0.001246	0.7099	0.001488	0.688	0.6544	0	0.8052	0.3397	0.1395	1.471	0.01908	0.6078	0.2811	0.05685	1.159	0.03196
12:66691248:C:T	12	66691248	T	0.001246	0.7099	0.001488	0.688	0.6544	0	0.8052	0.3397	0.1395	1.471	0.01908	0.6078	0.2811	0.05685	1.159	0.03196
12:66905028:T:G	12	66905028	T	0.001677	-0.5676	0.003621	-0.5202	0.9871	0	-0.5173	0.2547	-1.016	-0.0181	0.04408	-0.5231	0.2511	-1.015	-0.03088	0.03871
12:66905218:T:C	12	66905218	T	0.001677	-0.5676	0.003621	-0.5202	0.9871	0	-0.5173	0.2547	-1.016	-0.0181	0.04408	-0.5231	0.2511	-1.015	-0.03088	0.03871
12:66905405:A:T	12	66905405	A	0.001677	-0.5676	0.003621	-0.5202	0.9871	0	-0.5173	0.2547	-1.016	-0.0181	0.04408	-0.5231	0.2511	-1.015	-0.03088	0.03871
12:66905678:C:A	12	66905678	C	0.001677	-0.5676	0.003621	-0.5202	0.9871	0	-0.5173	0.2547	-1.016	-0.0181	0.04408	-0.5231	0.2511	-1.015	-0.03088	0.03871
12:66907528:A:G	12	66907528	A	0.001677	-0.5676	0.003621	-0.5202	0.9871	0	-0.5173	0.2547	-1.016	-0.0181	0.04408	-0.5231	0.2511	-1.015	-0.03088	0.03871
12:66907660:A:T	12	66907660	A	0.001677	-0.5676	0.003621	-0.5202	0.9871	0	-0.5173	0.2547	-1.016	-0.0181	0.04408	-0.5231	0.2511	-1.015	-0.03088	0.03871
12:66913729:C:A	12	66913729	C	0.001677	-0.5676	0.003621	-0.5202	0.9871	0	-0.5173	0.2547	-1.016	-0.0181	0.04408	-0.5231	0.2511	-1.015	-0.03088	0.03871
12:66930104:C:T	12	66930104	T	0.002102	-0.7527	0.002076	-0.7545	0.3762	0	-0.5991	0.3015	-1.19	-0.008165	0.0488	-1.057	0.4206	-1.881	-0.2326	0.01287
12:66931299:C:CAT	12	66931299	CAT	1.825e-06	0.8094	2.73e-06	0.7926	0.8252	0	0.746	0.2703	0.2161	1.276	0.006537	0.8225	0.2165	0.3982	1.247	0.0002002
12:66932674:C:T	12	66932674	T	0.002102	-0.7527	0.002076	-0.7545	0.3762	0	-0.5991	0.3015	-1.19	-0.008165	0.0488	-1.057	0.4206	-1.881	-0.2326	0.01287
12:671800:G:T	12	671800	T	0.004921	0.9089	0.004214	0.9219	0.7651	0	1.036	0.4997	0.05618	2.015	0.04	0.8407	0.4214	0.01482	1.667	0.04758
12:6890856:C:G	12	6890856	G	0.003276	-0.5687	0.003042	-0.5718	0.8058	0	-0.6264	0.2942	-1.203	-0.04989	0.0349	-0.5306	0.2556	-1.032	-0.02966	0.03935
12:69535054:G:A	12	69535054	A	0.006338	-0.5839	0.004977	-0.5941	0.8839	0	-0.6282	0.3151	-1.246	-0.01053	0.0481	-0.5661	0.2854	-1.126	-0.006615	0.04892
12:69541879:C:G	12	69541879	G	0.002702	-0.6953	0.001613	-0.7254	0.7558	0	-0.8085	0.3526	-1.5	-0.1175	0.02327	-0.6638	0.3035	-1.259	-0.06885	0.03009
12:69544334:TAAC:T	12	69544334	T	0.002702	-0.6953	0.001613	-0.7254	0.7558	0	-0.8085	0.3526	-1.5	-0.1175	0.02327	-0.6638	0.3035	-1.259	-0.06885	0.03009
12:70182473:A:G	12	70182473	G	0.00253	-1.0349	0.001385	-1.0848	0.9518	0	-1.106	0.4877	-2.062	-0.1503	0.0248	-1.065	0.4722	-1.991	-0.1394	0.02536
12:7067555:G:A	12	7067555	A	0.002257	0.4991	0.001499	0.5143	0.6837	0	0.585	0.2374	0.1198	1.05	0.01489	0.4527	0.2216	0.01833	0.887	0.04259
12:70870733:C:G	12	70870733	G	0.0008238	0.8834	0.001177	0.8567	0.5193	0	1.052	0.4019	0.2645	1.84	0.009781	0.7084	0.3503	0.0219	1.395	0.04465
12:71169421:A:G	12	71169421	G	0.0008692	-0.8517	0.0008781	-0.8508	0.8723	0	-0.8114	0.3541	-1.505	-0.1174	0.02338	-0.8937	0.3697	-1.618	-0.1692	0.01665
12:73711772:C:T	12	73711772	T	0.002518	-0.9464	0.00127	-0.9956	0.3935	0	-0.7921	0.3903	-1.557	-0.02717	0.04423	-1.337	0.5055	-2.328	-0.3463	0.008912
12:73712956:A:G	12	73712956	G	0.001969	-0.9527	0.0009862	-1.0004	0.3955	0	-0.7921	0.3903	-1.557	-0.02717	0.04423	-1.32	0.4834	-2.267	-0.3722	0.006981
12:73713392:G:A	12	73713392	A	0.001969	-0.9527	0.0009862	-1.0004	0.3955	0	-0.7921	0.3903	-1.557	-0.02717	0.04423	-1.32	0.4834	-2.267	-0.3722	0.006981
12:73713688:G:C	12	73713688	C	0.001969	-0.9527	0.0009862	-1.0004	0.3955	0	-0.7921	0.3903	-1.557	-0.02717	0.04423	-1.32	0.4834	-2.267	-0.3722	0.006981
12:73713858:A:T	12	73713858	T	0.001969	-0.9527	0.0009862	-1.0004	0.3955	0	-0.7921	0.3903	-1.557	-0.02717	0.04423	-1.32	0.4834	-2.267	-0.3722	0.006981
12:73714046:A:T	12	73714046	T	0.001969	-0.9527	0.0009862	-1.0004	0.3955	0	-0.7921	0.3903	-1.557	-0.02717	0.04423	-1.32	0.4834	-2.267	-0.3722	0.006981
12:73714546:G:A	12	73714546	A	0.001969	-0.9527	0.0009862	-1.0004	0.3955	0	-0.7921	0.3903	-1.557	-0.02717	0.04423	-1.32	0.4834	-2.267	-0.3722	0.006981
12:73714817:A:G	12	73714817	G	0.001969	-0.9527	0.0009862	-1.0004	0.3955	0	-0.7921	0.3903	-1.557	-0.02717	0.04423	-1.32	0.4834	-2.267	-0.3722	0.006981
12:73714918:G:A	12	73714918	A	0.001969	-0.9527	0.0009862	-1.0004	0.3955	0	-0.7921	0.3903	-1.557	-0.02717	0.04423	-1.32	0.4834	-2.267	-0.3722	0.006981
12:73715263:C:A	12	73715263	A	0.001969	-0.9527	0.0009862	-1.0004	0.3955	0	-0.7921	0.3903	-1.557	-0.02717	0.04423	-1.32	0.4834	-2.267	-0.3722	0.006981
12:73715489:A:G	12	73715489	G	0.001969	-0.9527	0.0009862	-1.0004	0.3955	0	-0.7921	0.3903	-1.557	-0.02717	0.04423	-1.32	0.4834	-2.267	-0.3722	0.006981
12:73715660:T:C	12	73715660	C	0.001969	-0.9527	0.0009862	-1.0004	0.3955	0	-0.7921	0.3903	-1.557	-0.02717	0.04423	-1.32	0.4834	-2.267	-0.3722	0.006981
12:73715761:C:T	12	73715761	T	0.001249	-0.9564	0.0006064	-1.0016	0.3754	0	-0.7784	0.3857	-1.534	-0.0224	0.04543	-1.302	0.4474	-2.179	-0.4254	0.004075
12:73717183:C:A	12	73717183	A	0.001969	-0.9527	0.0009862	-1.0004	0.3955	0	-0.7921	0.3903	-1.557	-0.02717	0.04423	-1.32	0.4834	-2.267	-0.3722	0.006981
12:73717316:A:C	12	73717316	C	0.001969	-0.9527	0.0009862	-1.0004	0.3955	0	-0.7921	0.3903	-1.557	-0.02717	0.04423	-1.32	0.4834	-2.267	-0.3722	0.006981
12:73720698:A:G	12	73720698	G	0.001969	-0.9527	0.0009862	-1.0004	0.3955	0	-0.7921	0.3903	-1.557	-0.02717	0.04423	-1.32	0.4834	-2.267	-0.3722	0.006981
12:73720923:A:G	12	73720923	G	0.001969	-0.9527	0.0009862	-1.0004	0.3955	0	-0.7921	0.3903	-1.557	-0.02717	0.04423	-1.32	0.4834	-2.267	-0.3722	0.006981
12:73720969:G:C	12	73720969	C	0.001969	-0.9527	0.0009862	-1.0004	0.3955	0	-0.7921	0.3903	-1.557	-0.02717	0.04423	-1.32	0.4834	-2.267	-0.3722	0.006981
12:73722866:G:T	12	73722866	T	0.0007246	-0.9639	0.0003839	-1.0032	0.4193	0	-0.8389	0.3482	-1.521	-0.1564	0.01724	-1.32	0.4834	-2.267	-0.3722	0.006981
12:73723473:C:CTA	12	73723473	CTA	0.001969	-0.9527	0.0009862	-1.0004	0.3955	0	-0.7921	0.3903	-1.557	-0.02717	0.04423	-1.32	0.4834	-2.267	-0.3722	0.006981
12:73723898:G:A	12	73723898	A	0.001969	-0.9527	0.0009862	-1.0004	0.3955	0	-0.7921	0.3903	-1.557	-0.02717	0.04423	-1.32	0.4834	-2.267	-0.3722	0.006981
12:73724363:T:C	12	73724363	C	0.001969	-0.9527	0.0009862	-1.0004	0.3955	0	-0.7921	0.3903	-1.557	-0.02717	0.04423	-1.32	0.4834	-2.267	-0.3722	0.006981
12:73725443:C:A	12	73725443	A	0.001969	-0.9527	0.0009862	-1.0004	0.3955	0	-0.7921	0.3903	-1.557	-0.02717	0.04423	-1.32	0.4834	-2.267	-0.3722	0.006981
12:73725526:T:TA	12	73725526	TA	0.001969	-0.9527	0.0009862	-1.0004	0.3955	0	-0.7921	0.3903	-1.557	-0.02717	0.04423	-1.32	0.4834	-2.267	-0.3722	0.006981
12:73726031:T:A	12	73726031	A	0.001969	-0.9527	0.0009862	-1.0004	0.3955	0	-0.7921	0.3903	-1.557	-0.02717	0.04423	-1.32	0.4834	-2.267	-0.3722	0.006981
12:73726220:C:T	12	73726220	T	0.001969	-0.9527	0.0009862	-1.0004	0.3955	0	-0.7921	0.3903	-1.557	-0.02717	0.04423	-1.32	0.4834	-2.267	-0.3722	0.006981
12:73726242:A:G	12	73726242	G	0.001969	-0.9527	0.0009862	-1.0004	0.3955	0	-0.7921	0.3903	-1.557	-0.02717	0.04423	-1.32	0.4834	-2.267	-0.3722	0.006981
12:73726516:C:G	12	73726516	G	0.001969	-0.9527	0.0009862	-1.0004	0.3955	0	-0.7921	0.3903	-1.557	-0.02717	0.04423	-1.32	0.4834	-2.267	-0.3722	0.006981
12:73726682:G:A	12	73726682	A	0.001969	-0.9527	0.0009862	-1.0004	0.3955	0	-0.7921	0.3903	-1.557	-0.02717	0.04423	-1.32	0.4834	-2.267	-0.3722	0.006981
12:73726698:A:G	12	73726698	G	0.001969	-0.9527	0.0009862	-1.0004	0.3955	0	-0.7921	0.3903	-1.557	-0.02717	0.04423	-1.32	0.4834	-2.267	-0.3722	0.006981
12:73727895:A:G	12	73727895	G	0.001969	-0.9527	0.0009862	-1.0004	0.3955	0	-0.7921	0.3903	-1.557	-0.02717	0.04423	-1.32	0.4834	-2.267	-0.3722	0.006981
12:73728398:C:A	12	73728398	A	0.001969	-0.9527	0.0009862	-1.0004	0.3955	0	-0.7921	0.3903	-1.557	-0.02717	0.04423	-1.32	0.4834	-2.267	-0.3722	0.006981
12:73728878:C:T	12	73728878	T	0.001969	-0.9527	0.0009862	-1.0004	0.3955	0	-0.7921	0.3903	-1.557	-0.02717	0.04423	-1.32	0.4834	-2.267	-0.3722	0.006981
12:73729272:T:C	12	73729272	C	0.001969	-0.9527	0.0009862	-1.0004	0.3955	0	-0.7921	0.3903	-1.557	-0.02717	0.04423	-1.32	0.4834	-2.267	-0.3722	0.006981
12:73729534:T:C	12	73729534	C	0.001969	-0.9527	0.0009862	-1.0004	0.3955	0	-0.7921	0.3903	-1.557	-0.02717	0.04423	-1.32	0.4834	-2.267	-0.3722	0.006981
12:73729748:T:C	12	73729748	C	0.001969	-0.9527	0.0009862	-1.0004	0.3955	0	-0.7921	0.3903	-1.557	-0.02717	0.04423	-1.32	0.4834	-2.267	-0.3722	0.006981
12:73730165:T:A	12	73730165	A	0.001969	-0.9527	0.0009862	-1.0004	0.3955	0	-0.7921	0.3903	-1.557	-0.02717	0.04423	-1.32	0.4834	-2.267	-0.3722	0.006981
12:73730183:T:G	12	73730183	G	0.001969	-0.9527	0.0009862	-1.0004	0.3955	0	-0.7921	0.3903	-1.557	-0.02717	0.04423	-1.32	0.4834	-2.267	-0.3722	0.006981
12:73730384:T:C	12	73730384	C	0.001472	-0.9821	0.0007685	-1.0275	0.435	0	-0.8331	0.3941	-1.605	-0.0607	0.03623	-1.32	0.4834	-2.267	-0.3722	0.006981
12:73730464:T:C	12	73730464	C	0.001472	-0.9821	0.0007685	-1.0275	0.435	0	-0.8331	0.3941	-1.605	-0.0607	0.03623	-1.32	0.4834	-2.267	-0.3722	0.006981
12:73730554:T:A	12	73730554	A	0.001472	-0.9821	0.0007685	-1.0275	0.435	0	-0.8331	0.3941	-1.605	-0.0607	0.03623	-1.32	0.4834	-2.267	-0.3722	0.006981
12:73731461:G:T	12	73731461	T	0.001472	-0.9821	0.0007685	-1.0275	0.435	0	-0.8331	0.3941	-1.605	-0.0607	0.03623	-1.32	0.4834	-2.267	-0.3722	0.006981
12:73731538:T:C	12	73731538	C	0.001472	-0.9821	0.0007685	-1.0275	0.435	0	-0.8331	0.3941	-1.605	-0.0607	0.03623	-1.32	0.4834	-2.267	-0.3722	0.006981
12:73732198:T:C	12	73732198	C	0.001472	-0.9821	0.0007685	-1.0275	0.435	0	-0.8331	0.3941	-1.605	-0.0607	0.03623	-1.32	0.4834	-2.267	-0.3722	0.006981
12:73732724:A:G	12	73732724	G	0.001637	-0.9649	0.000859	-1.01	0.4825	0	-0.8331	0.3941	-1.605	-0.0607	0.03623	-1.266	0.474	-2.195	-0.3369	0.008285
12:73732927:A:G	12	73732927	G	0.001637	-0.9649	0.000859	-1.01	0.4825	0	-0.8331	0.3941	-1.605	-0.0607	0.03623	-1.266	0.474	-2.195	-0.3369	0.008285
12:73734809:A:G	12	73734809	G	0.001637	-0.9649	0.000859	-1.01	0.4825	0	-0.8331	0.3941	-1.605	-0.0607	0.03623	-1.266	0.474	-2.195	-0.3369	0.008285
12:73734970:A:AT	12	73734970	AT	0.001637	-0.9649	0.000859	-1.01	0.4825	0	-0.8331	0.3941	-1.605	-0.0607	0.03623	-1.266	0.474	-2.195	-0.3369	0.008285
12:73735916:C:T	12	73735916	T	0.001637	-0.9649	0.000859	-1.01	0.4825	0	-0.8331	0.3941	-1.605	-0.0607	0.03623	-1.266	0.474	-2.195	-0.3369	0.008285
12:73735971:T:C	12	73735971	C	0.001637	-0.9649	0.000859	-1.01	0.4825	0	-0.8331	0.3941	-1.605	-0.0607	0.03623	-1.266	0.474	-2.195	-0.3369	0.008285
12:73735991:G:A	12	73735991	A	0.001637	-0.9649	0.000859	-1.01	0.4825	0	-0.8331	0.3941	-1.605	-0.0607	0.03623	-1.266	0.474	-2.195	-0.3369	0.008285
12:73736457:C:T	12	73736457	T	0.001637	-0.9649	0.000859	-1.01	0.4825	0	-0.8331	0.3941	-1.605	-0.0607	0.03623	-1.266	0.474	-2.195	-0.3369	0.008285
12:73737070:A:G	12	73737070	G	0.001637	-0.9649	0.000859	-1.01	0.4825	0	-0.8331	0.3941	-1.605	-0.0607	0.03623	-1.266	0.474	-2.195	-0.3369	0.008285
12:73737635:C:A	12	73737635	A	0.0009824	-1.0251	0.0005038	-1.0702	0.3358	0	-0.8331	0.3941	-1.605	-0.0607	0.03623	-1.44	0.4922	-2.404	-0.4752	0.003894
12:73737829:G:T	12	73737829	T	0.001637	-0.9649	0.000859	-1.01	0.4825	0	-0.8331	0.3941	-1.605	-0.0607	0.03623	-1.266	0.474	-2.195	-0.3369	0.008285
12:73737858:T:TGTTA	12	73737858	TGTTA	0.001472	-0.9821	0.0007685	-1.0275	0.435	0	-0.8331	0.3941	-1.605	-0.0607	0.03623	-1.32	0.4834	-2.267	-0.3722	0.006981
12:73738008:A:G	12	73738008	G	0.001472	-0.9821	0.0007685	-1.0275	0.435	0	-0.8331	0.3941	-1.605	-0.0607	0.03623	-1.32	0.4834	-2.267	-0.3722	0.006981
12:73738318:G:A	12	73738318	G	0.002171	0.4948	0.001942	0.5001	0.9405	0	0.5138	0.2445	0.03456	0.993	0.03734	0.4895	0.2148	0.06858	0.9104	0.02386
12:73738876:T:A	12	73738876	A	0.001637	-0.9649	0.000859	-1.01	0.4825	0	-0.8331	0.3941	-1.605	-0.0607	0.03623	-1.266	0.474	-2.195	-0.3369	0.008285
12:73739493:A:G	12	73739493	G	0.001637	-0.9649	0.000859	-1.01	0.4825	0	-0.8331	0.3941	-1.605	-0.0607	0.03623	-1.266	0.474	-2.195	-0.3369	0.008285
12:73739738:G:A	12	73739738	A	0.001637	-0.9649	0.000859	-1.01	0.4825	0	-0.8331	0.3941	-1.605	-0.0607	0.03623	-1.266	0.474	-2.195	-0.3369	0.008285
12:73739963:C:CTCTG	12	73739963	CTCTG	0.001637	-0.9649	0.000859	-1.01	0.4825	0	-0.8331	0.3941	-1.605	-0.0607	0.03623	-1.266	0.474	-2.195	-0.3369	0.008285
12:73740334:T:A	12	73740334	A	0.001637	-0.9649	0.000859	-1.01	0.4825	0	-0.8331	0.3941	-1.605	-0.0607	0.03623	-1.266	0.474	-2.195	-0.3369	0.008285
12:73740946:G:T	12	73740946	T	0.0009824	-1.0251	0.0005038	-1.0702	0.3358	0	-0.8331	0.3941	-1.605	-0.0607	0.03623	-1.44	0.4922	-2.404	-0.4752	0.003894
12:73742262:C:G	12	73742262	G	0.001637	-0.9649	0.000859	-1.01	0.4825	0	-0.8331	0.3941	-1.605	-0.0607	0.03623	-1.266	0.474	-2.195	-0.3369	0.008285
12:73742659:C:T	12	73742659	T	0.001637	-0.9649	0.000859	-1.01	0.4825	0	-0.8331	0.3941	-1.605	-0.0607	0.03623	-1.266	0.474	-2.195	-0.3369	0.008285
12:73742942:G:T	12	73742942	T	0.0009824	-1.0251	0.0005038	-1.0702	0.3358	0	-0.8331	0.3941	-1.605	-0.0607	0.03623	-1.44	0.4922	-2.404	-0.4752	0.003894
12:73743385:A:G	12	73743385	G	0.001637	-0.9649	0.000859	-1.01	0.4825	0	-0.8331	0.3941	-1.605	-0.0607	0.03623	-1.266	0.474	-2.195	-0.3369	0.008285
12:73743984:C:A	12	73743984	A	0.001637	-0.9649	0.000859	-1.01	0.4825	0	-0.8331	0.3941	-1.605	-0.0607	0.03623	-1.266	0.474	-2.195	-0.3369	0.008285
12:73745706:G:A	12	73745706	A	0.001829	-0.972	0.0009235	-1.0198	0.4945	0	-0.8402	0.4048	-1.634	-0.04677	0.03971	-1.266	0.474	-2.195	-0.3369	0.008285
12:73745938:G:A	12	73745938	A	0.001829	-0.972	0.0009235	-1.0198	0.4945	0	-0.8402	0.4048	-1.634	-0.04677	0.03971	-1.266	0.474	-2.195	-0.3369	0.008285
12:73750768:C:T	12	73750768	T	0.001091	-1.0346	0.0005373	-1.0822	0.3466	0	-0.8402	0.4048	-1.634	-0.04677	0.03971	-1.44	0.4922	-2.404	-0.4752	0.003894
12:73750769:A:G	12	73750769	G	0.001829	-0.972	0.0009235	-1.0198	0.4945	0	-0.8402	0.4048	-1.634	-0.04677	0.03971	-1.266	0.474	-2.195	-0.3369	0.008285
12:73751230:G:T	12	73751230	T	0.001091	-1.0346	0.0005373	-1.0822	0.3466	0	-0.8402	0.4048	-1.634	-0.04677	0.03971	-1.44	0.4922	-2.404	-0.4752	0.003894
12:73751527:C:T	12	73751527	T	0.001829	-0.972	0.0009235	-1.0198	0.4945	0	-0.8402	0.4048	-1.634	-0.04677	0.03971	-1.266	0.474	-2.195	-0.3369	0.008285
12:73751929:G:A	12	73751929	A	0.001829	-0.972	0.0009235	-1.0198	0.4945	0	-0.8402	0.4048	-1.634	-0.04677	0.03971	-1.266	0.474	-2.195	-0.3369	0.008285
12:73751986:C:G	12	73751986	G	0.001829	-0.972	0.0009235	-1.0198	0.4945	0	-0.8402	0.4048	-1.634	-0.04677	0.03971	-1.266	0.474	-2.195	-0.3369	0.008285
12:73752700:A:G	12	73752700	G	0.001829	-0.972	0.0009235	-1.0198	0.4945	0	-0.8402	0.4048	-1.634	-0.04677	0.03971	-1.266	0.474	-2.195	-0.3369	0.008285
12:73753381:A:AG	12	73753381	AG	0.001829	-0.972	0.0009235	-1.0198	0.4945	0	-0.8402	0.4048	-1.634	-0.04677	0.03971	-1.266	0.474	-2.195	-0.3369	0.008285
12:73753443:C:T	12	73753443	T	0.001829	-0.972	0.0009235	-1.0198	0.4945	0	-0.8402	0.4048	-1.634	-0.04677	0.03971	-1.266	0.474	-2.195	-0.3369	0.008285
12:73753474:C:T	12	73753474	T	0.001829	-0.972	0.0009235	-1.0198	0.4945	0	-0.8402	0.4048	-1.634	-0.04677	0.03971	-1.266	0.474	-2.195	-0.3369	0.008285
12:73755827:C:T	12	73755827	T	0.001829	-0.972	0.0009235	-1.0198	0.4945	0	-0.8402	0.4048	-1.634	-0.04677	0.03971	-1.266	0.474	-2.195	-0.3369	0.008285
12:73757187:A:C	12	73757187	C	0.001829	-0.972	0.0009235	-1.0198	0.4945	0	-0.8402	0.4048	-1.634	-0.04677	0.03971	-1.266	0.474	-2.195	-0.3369	0.008285
12:73758168:C:T	12	73758168	T	0.001829	-0.972	0.0009235	-1.0198	0.4945	0	-0.8402	0.4048	-1.634	-0.04677	0.03971	-1.266	0.474	-2.195	-0.3369	0.008285
12:73758671:C:T	12	73758671	T	0.001829	-0.972	0.0009235	-1.0198	0.4945	0	-0.8402	0.4048	-1.634	-0.04677	0.03971	-1.266	0.474	-2.195	-0.3369	0.008285
12:73758675:T:TC	12	73758675	TC	0.001829	-0.972	0.0009235	-1.0198	0.4945	0	-0.8402	0.4048	-1.634	-0.04677	0.03971	-1.266	0.474	-2.195	-0.3369	0.008285
12:73763389:A:G	12	73763389	G	0.0003025	-0.8656	0.0003472	-0.8333	0.5663	0	-0.9599	0.3209	-1.589	-0.3309	0.003267	-0.6923	0.3387	-1.356	-0.02836	0.04248
12:74946319:C:G	12	74946319	G	0.002817	-0.7187	0.002545	-0.7261	0.9606	0	-0.7373	0.3303	-1.385	-0.08999	0.02712	-0.7135	0.3512	-1.402	-0.02514	0.04371
12:75411911:G:T	12	75411911	T	0.002156	0.7344	0.004435	0.677	0.5307	0	0.8953	0.4217	0.06877	1.722	0.03545	0.5751	0.2882	0.01021	1.14	0.04755
12:75772992:T:G	12	75772992	G	0.004437	-1.0055	0.004248	-1.0098	0.8539	0	-1.083	0.5319	-2.126	-0.04086	0.04349	-0.952	0.4723	-1.878	-0.02637	0.04535
12:75959140:G:GT	12	75959140	GT	0.002344	-0.5711	0.003338	-0.548	0.8978	0	-0.5738	0.2743	-1.111	-0.0361	0.03822	-0.5257	0.2549	-1.025	-0.02612	0.04064
12:76023110:C:A	12	76023110	A	0.002652	-0.6276	0.002366	-0.6337	0.8492	0	-0.6765	0.3067	-1.278	-0.07533	0.02899	-0.597	0.2842	-1.154	-0.03997	0.03711
12:78146449:T:C	12	78146449	C	0.001671	-0.8567	0.002047	-0.8397	0.9453	0	-0.8203	0.392	-1.589	-0.05208	0.03811	-0.8577	0.3786	-1.6	-0.1156	0.02473
12:78638944:C:T	12	78638944	T	0.0001257	-0.66	9.87e-05	-0.6695	0.6499	0	-0.5931	0.2406	-1.065	-0.1214	0.01488	-0.7492	0.2458	-1.231	-0.2675	0.002659
12:78639222:GT:G	12	78639222	G	0.001825	-0.5245	0.001144	-0.5443	0.8152	0	-0.5035	0.2417	-0.9773	-0.0297	0.03902	-0.5818	0.2319	-1.036	-0.1274	0.013
12:78640226:C:A	12	78640226	A	0.0003468	-0.593	0.0003224	-0.5963	0.7117	0	-0.5301	0.2441	-1.009	-0.05166	0.03151	-0.653	0.2259	-1.096	-0.2104	0.004322
12:79004189:C:T	12	79004189	C	0.0005363	-0.5852	0.0003255	-0.602	0.6041	0	-0.5031	0.2539	-1.001	-0.005482	0.04942	-0.6783	0.2229	-1.115	-0.2414	0.002705
12:80153808:G:A	12	80153808	A	0.002007	0.8284	0.001503	0.8417	0.7978	0	0.908	0.3705	0.1819	1.634	0.01544	0.7721	0.3797	0.02795	1.516	0.0435
12:80158780:T:C	12	80158780	C	0.001858	0.8373	0.001332	0.8534	0.7642	0	0.9317	0.3726	0.2014	1.662	0.01351	0.7721	0.3797	0.02795	1.516	0.0435
12:80162856:T:A	12	80162856	A	0.001858	0.8373	0.001332	0.8534	0.7642	0	0.9317	0.3726	0.2014	1.662	0.01351	0.7721	0.3797	0.02795	1.516	0.0435
12:80168414:TA:T	12	80168414	TA	0.0005502	0.7974	0.0004625	0.8032	0.9437	0	0.7869	0.3254	0.1492	1.425	0.01682	0.8193	0.3234	0.1855	1.453	0.01218
12:80198374:T:A	12	80198374	A	0.0005089	0.9433	0.0003615	0.9565	0.4927	0	1.14	0.3788	0.3975	1.882	0.003089	0.7721	0.3797	0.02795	1.516	0.0435
12:80215401:C:T	12	80215401	T	0.003314	0.7734	0.002499	0.7877	0.9551	0	0.8015	0.3581	0.09965	1.503	0.02673	0.7721	0.3797	0.02795	1.516	0.0435
12:80224923:T:C	12	80224923	C	0.001535	0.8533	0.001161	0.8653	0.7306	0	0.9556	0.3738	0.2231	1.688	0.01159	0.7721	0.3797	0.02795	1.516	0.0435
12:80249574:G:T	12	80249574	T	0.001535	0.8533	0.001161	0.8653	0.7306	0	0.9556	0.3738	0.2231	1.688	0.01159	0.7721	0.3797	0.02795	1.516	0.0435
12:80257267:T:C	12	80257267	C	0.001165	0.8794	0.0008746	0.8907	0.8037	0	0.9556	0.3738	0.2231	1.688	0.01159	0.8225	0.3834	0.07095	1.574	0.03333
12:80279255:A:T	12	80279255	T	0.001165	0.8794	0.0008746	0.8907	0.8037	0	0.9556	0.3738	0.2231	1.688	0.01159	0.8225	0.3834	0.07095	1.574	0.03333
12:80305664:T:A	12	80305664	A	0.001165	0.8794	0.0008746	0.8907	0.8037	0	0.9556	0.3738	0.2231	1.688	0.01159	0.8225	0.3834	0.07095	1.574	0.03333
12:80320573:C:A	12	80320573	A	0.003967	0.7596	0.003004	0.7739	0.8626	0	0.732	0.3558	0.03473	1.429	0.04142	0.8225	0.3834	0.07095	1.574	0.03333
12:80343823:A:G	12	80343823	G	0.003967	0.7596	0.003004	0.7739	0.8626	0	0.732	0.3558	0.03473	1.429	0.04142	0.8225	0.3834	0.07095	1.574	0.03333
12:80364869:T:C	12	80364869	C	0.001826	0.8435	0.001665	0.8416	0.9446	0	0.8597	0.3738	0.1271	1.592	0.02288	0.8225	0.3834	0.07095	1.574	0.03333
12:80376691:CTT:C	12	80376691	C	0.001456	0.6405	0.0007341	0.6709	0.9585	0	0.6604	0.2836	0.1046	1.216	0.02125	0.6811	0.2785	0.1351	1.227	0.01547
12:80378480:T:C	12	80378480	C	0.0005044	0.9987	0.000357	1.0099	0.9859	0	1.015	0.4024	0.2265	1.804	0.01272	1.005	0.3978	0.2257	1.785	0.01237
12:80387108:G:A	12	80387108	A	0.001516	0.6387	0.000778	0.6688	0.8606	0	0.6331	0.2845	0.07556	1.191	0.02759	0.703	0.2785	0.1572	1.249	0.01248
12:80390771:A:G	12	80390771	G	0.001622	0.6358	0.001079	0.6561	0.9702	0	0.6483	0.2891	0.08163	1.215	0.02646	0.6633	0.2788	0.1169	1.21	0.01843
12:80392551:C:G	12	80392551	G	0.001622	0.6358	0.001079	0.6561	0.9702	0	0.6483	0.2891	0.08163	1.215	0.02646	0.6633	0.2788	0.1169	1.21	0.01843
12:80393640:GT:G	12	80393640	G	0.0007438	0.6601	0.0005128	0.6771	0.9158	0	0.6561	0.278	0.1113	1.201	0.01959	0.6973	0.2733	0.1617	1.233	0.01158
12:80394465:G:A	12	80394465	A	0.001622	0.6358	0.001079	0.6561	0.9702	0	0.6483	0.2891	0.08163	1.215	0.02646	0.6633	0.2788	0.1169	1.21	0.01843
12:80394620:C:T	12	80394620	T	0.004054	0.5746	0.002775	0.5952	0.8001	0	0.6483	0.2891	0.08163	1.215	0.02646	0.5474	0.2742	0.009949	1.085	0.04746
12:80394621:C:A	12	80394621	A	0.004054	0.5746	0.002775	0.5952	0.8001	0	0.6483	0.2891	0.08163	1.215	0.02646	0.5474	0.2742	0.009949	1.085	0.04746
12:80394670:A:C	12	80394670	C	0.004054	0.5746	0.002775	0.5952	0.8001	0	0.6483	0.2891	0.08163	1.215	0.02646	0.5474	0.2742	0.009949	1.085	0.04746
12:80394682:A:G	12	80394682	G	0.001622	0.6358	0.001079	0.6561	0.9702	0	0.6483	0.2891	0.08163	1.215	0.02646	0.6633	0.2788	0.1169	1.21	0.01843
12:80394781:G:T	12	80394781	T	0.001622	0.6358	0.001079	0.6561	0.9702	0	0.6483	0.2891	0.08163	1.215	0.02646	0.6633	0.2788	0.1169	1.21	0.01843
12:80398831:A:G	12	80398831	G	0.002949	0.8182	0.002739	0.8235	0.9575	0	0.8076	0.405	0.01381	1.601	0.04802	0.837	0.3743	0.1034	1.57	0.0266
12:80399112:GATTT:G	12	80399112	G	0.0005196	1.0461	0.0005167	1.0439	0.8178	0	0.9724	0.432	0.1256	1.819	0.0259	1.111	0.4187	0.2903	1.932	0.008709
12:80453684:A:G	12	80453684	G	0.00378	0.5082	0.002866	0.5222	0.9248	0	0.5382	0.2435	0.06096	1.015	0.02865	0.5051	0.2521	0.01111	0.9991	0.04661
12:80463084:G:A	12	80463084	A	0.001841	0.6615	0.001136	0.6853	0.8496	0	0.7284	0.3097	0.1215	1.335	0.02001	0.6483	0.2872	0.0854	1.211	0.02522
12:81021233:G:C	12	81021233	C	0.00302	-0.5534	0.001809	-0.5734	0.6478	0	-0.6647	0.2715	-1.197	-0.1326	0.01555	-0.4962	0.2497	-0.9855	-0.006877	0.04843
12:81024366:G:A	12	81024366	A	0.002498	-0.5587	0.001567	-0.577	0.6357	0	-0.6695	0.2673	-1.193	-0.1456	0.01337	-0.4962	0.2497	-0.9855	-0.006877	0.04843
12:81027367:G:A	12	81027367	A	0.002498	-0.5587	0.001567	-0.577	0.6357	0	-0.6695	0.2673	-1.193	-0.1456	0.01337	-0.4962	0.2497	-0.9855	-0.006877	0.04843
12:8124554:A:G	12	8124554	G	0.003244	0.5348	0.002038	0.5569	0.9865	0	0.554	0.2501	0.06371	1.044	0.02834	0.5601	0.2609	0.04874	1.072	0.03319
12:83399129:G:T	12	83399129	G	0.002138	-0.519	0.001846	-0.526	0.9698	0	-0.5192	0.2469	-1.003	-0.03527	0.03721	-0.532	0.2316	-0.986	-0.07795	0.02283
12:83404121:T:G	12	83404121	T	0.002683	-0.5236	0.002254	-0.5322	0.6522	0	-0.6259	0.2712	-1.157	-0.09448	0.02239	-0.4664	0.2274	-0.9121	-0.02072	0.04175
12:83404171:G:A	12	83404171	G	0.002683	-0.5236	0.002254	-0.5322	0.6522	0	-0.6259	0.2712	-1.157	-0.09448	0.02239	-0.4664	0.2274	-0.9121	-0.02072	0.04175
12:83404300:C:T	12	83404300	C	0.002683	-0.5236	0.002254	-0.5322	0.6522	0	-0.6259	0.2712	-1.157	-0.09448	0.02239	-0.4664	0.2274	-0.9121	-0.02072	0.04175
12:83404313:C:A	12	83404313	C	0.002683	-0.5236	0.002254	-0.5322	0.6522	0	-0.6259	0.2712	-1.157	-0.09448	0.02239	-0.4664	0.2274	-0.9121	-0.02072	0.04175
12:83404524:G:A	12	83404524	G	0.002683	-0.5236	0.002254	-0.5322	0.6522	0	-0.6259	0.2712	-1.157	-0.09448	0.02239	-0.4664	0.2274	-0.9121	-0.02072	0.04175
12:83404607:ATTAT:A	12	83404607	ATTAT	0.002683	-0.5236	0.002254	-0.5322	0.6522	0	-0.6259	0.2712	-1.157	-0.09448	0.02239	-0.4664	0.2274	-0.9121	-0.02072	0.04175
12:83405006:A:G	12	83405006	A	0.002683	-0.5236	0.002254	-0.5322	0.6522	0	-0.6259	0.2712	-1.157	-0.09448	0.02239	-0.4664	0.2274	-0.9121	-0.02072	0.04175
12:83405495:A:T	12	83405495	A	0.003502	-0.5088	0.00297	-0.5172	0.7285	0	-0.5891	0.2706	-1.119	-0.05868	0.03111	-0.4664	0.2274	-0.9121	-0.02072	0.04175
12:83406454:G:A	12	83406454	G	0.003502	-0.5088	0.00297	-0.5172	0.7285	0	-0.5891	0.2706	-1.119	-0.05868	0.03111	-0.4664	0.2274	-0.9121	-0.02072	0.04175
12:83406474:T:C	12	83406474	T	0.003502	-0.5088	0.00297	-0.5172	0.7285	0	-0.5891	0.2706	-1.119	-0.05868	0.03111	-0.4664	0.2274	-0.9121	-0.02072	0.04175
12:83406773:G:A	12	83406773	G	0.003502	-0.5088	0.00297	-0.5172	0.7285	0	-0.5891	0.2706	-1.119	-0.05868	0.03111	-0.4664	0.2274	-0.9121	-0.02072	0.04175
12:83406946:A:C	12	83406946	A	0.003502	-0.5088	0.00297	-0.5172	0.7285	0	-0.5891	0.2706	-1.119	-0.05868	0.03111	-0.4664	0.2274	-0.9121	-0.02072	0.04175
12:83410188:A:G	12	83410188	A	0.001999	-0.7238	0.001181	-0.7538	0.6517	0	-0.891	0.3826	-1.641	-0.1411	0.02125	-0.6736	0.2926	-1.247	-0.1001	0.02251
12:86763473:T:C	12	86763473	C	0.003674	-0.8522	0.003038	-0.8681	0.6545	0	-1.037	0.4778	-1.973	-0.1003	0.03164	-0.7664	0.3707	-1.493	-0.0398	0.04017
12:86842890:T:TG	12	86842890	TG	0.003919	-1.0115	0.003951	-1.0107	0.9479	0	-1.034	0.5008	-2.016	-0.05266	0.04069	-0.9882	0.4912	-1.951	-0.02537	0.0458
12:86847521:A:T	12	86847521	T	0.002717	-1.0275	0.002667	-1.0296	0.9062	0	-1.069	0.4786	-2.007	-0.1306	0.0271	-0.9882	0.4912	-1.951	-0.02537	0.0458
12:86857616:G:C	12	86857616	C	0.002717	-1.0275	0.002667	-1.0296	0.9062	0	-1.069	0.4786	-2.007	-0.1306	0.0271	-0.9882	0.4912	-1.951	-0.02537	0.0458
12:86859074:T:G	12	86859074	G	0.002717	-1.0275	0.002667	-1.0296	0.9062	0	-1.069	0.4786	-2.007	-0.1306	0.0271	-0.9882	0.4912	-1.951	-0.02537	0.0458
12:86870794:A:G	12	86870794	G	0.001383	-1.0819	0.001351	-1.0845	0.9635	0	-1.069	0.4786	-2.007	-0.1306	0.0271	-1.1	0.4785	-2.038	-0.1622	0.02269
12:86884449:G:A	12	86884449	A	0.001383	-1.0819	0.001351	-1.0845	0.9635	0	-1.069	0.4786	-2.007	-0.1306	0.0271	-1.1	0.4785	-2.038	-0.1622	0.02269
12:86884553:A:T	12	86884553	T	0.001383	-1.0819	0.001351	-1.0845	0.9635	0	-1.069	0.4786	-2.007	-0.1306	0.0271	-1.1	0.4785	-2.038	-0.1622	0.02269
12:86884805:C:A	12	86884805	A	0.001383	-1.0819	0.001351	-1.0845	0.9635	0	-1.069	0.4786	-2.007	-0.1306	0.0271	-1.1	0.4785	-2.038	-0.1622	0.02269
12:86885027:A:G	12	86885027	G	0.001383	-1.0819	0.001351	-1.0845	0.9635	0	-1.069	0.4786	-2.007	-0.1306	0.0271	-1.1	0.4785	-2.038	-0.1622	0.02269
12:86890088:TTACTC:T	12	86890088	T	0.001383	-1.0819	0.001351	-1.0845	0.9635	0	-1.069	0.4786	-2.007	-0.1306	0.0271	-1.1	0.4785	-2.038	-0.1622	0.02269
12:86894258:T:A	12	86894258	A	0.001602	-1.0578	0.001571	-1.0598	0.9786	0	-1.069	0.4786	-2.007	-0.1306	0.0271	-1.051	0.4698	-1.971	-0.1299	0.02659
12:86895177:G:A	12	86895177	A	0.001602	-1.0578	0.001571	-1.0598	0.9786	0	-1.069	0.4786	-2.007	-0.1306	0.0271	-1.051	0.4698	-1.971	-0.1299	0.02659
12:86899953:G:A	12	86899953	A	0.001471	-1.0566	0.001369	-1.0635	0.97	0	-1.076	0.4699	-1.997	-0.1548	0.0235	-1.051	0.4698	-1.971	-0.1299	0.02659
12:86902762:G:C	12	86902762	C	0.001471	-1.0566	0.001369	-1.0635	0.97	0	-1.076	0.4699	-1.997	-0.1548	0.0235	-1.051	0.4698	-1.971	-0.1299	0.02659
12:86903926:A:T	12	86903926	T	0.001471	-1.0566	0.001369	-1.0635	0.97	0	-1.076	0.4699	-1.997	-0.1548	0.0235	-1.051	0.4698	-1.971	-0.1299	0.02659
12:86904975:C:T	12	86904975	T	0.001471	-1.0566	0.001369	-1.0635	0.97	0	-1.076	0.4699	-1.997	-0.1548	0.0235	-1.051	0.4698	-1.971	-0.1299	0.02659
12:86926183:A:G	12	86926183	G	0.001471	-1.0566	0.001369	-1.0635	0.97	0	-1.076	0.4699	-1.997	-0.1548	0.0235	-1.051	0.4698	-1.971	-0.1299	0.02659
12:86930899:C:CA	12	86930899	CA	0.001471	-1.0566	0.001369	-1.0635	0.97	0	-1.076	0.4699	-1.997	-0.1548	0.0235	-1.051	0.4698	-1.971	-0.1299	0.02659
12:86931004:G:A	12	86931004	A	0.001471	-1.0566	0.001369	-1.0635	0.97	0	-1.076	0.4699	-1.997	-0.1548	0.0235	-1.051	0.4698	-1.971	-0.1299	0.02659
12:86931148:C:CAA	12	86931148	CAA	0.001471	-1.0566	0.001369	-1.0635	0.97	0	-1.076	0.4699	-1.997	-0.1548	0.0235	-1.051	0.4698	-1.971	-0.1299	0.02659
12:86932798:A:C	12	86932798	C	0.001471	-1.0566	0.001369	-1.0635	0.97	0	-1.076	0.4699	-1.997	-0.1548	0.0235	-1.051	0.4698	-1.971	-0.1299	0.02659
12:86936782:T:G	12	86936782	G	0.002199	-1.0097	0.002049	-1.0166	0.8591	0	-1.076	0.4699	-1.997	-0.1548	0.0235	-0.9589	0.4628	-1.866	-0.05187	0.03973
12:86947850:C:T	12	86947850	T	0.001471	-1.0566	0.001369	-1.0635	0.97	0	-1.076	0.4699	-1.997	-0.1548	0.0235	-1.051	0.4698	-1.971	-0.1299	0.02659
12:86954491:TATA:T	12	86954491	T	0.001471	-1.0566	0.001369	-1.0635	0.97	0	-1.076	0.4699	-1.997	-0.1548	0.0235	-1.051	0.4698	-1.971	-0.1299	0.02659
12:86961901:T:C	12	86961901	C	0.001471	-1.0566	0.001369	-1.0635	0.97	0	-1.076	0.4699	-1.997	-0.1548	0.0235	-1.051	0.4698	-1.971	-0.1299	0.02659
12:86963681:A:G	12	86963681	G	0.001471	-1.0566	0.001369	-1.0635	0.97	0	-1.076	0.4699	-1.997	-0.1548	0.0235	-1.051	0.4698	-1.971	-0.1299	0.02659
12:86964647:G:A	12	86964647	A	0.001471	-1.0566	0.001369	-1.0635	0.97	0	-1.076	0.4699	-1.997	-0.1548	0.0235	-1.051	0.4698	-1.971	-0.1299	0.02659
12:87920259:C:T	12	87920259	T	8.558e-05	-0.6458	7.05e-05	-0.6493	0.3946	0	-0.7954	0.2369	-1.26	-0.3311	0.001004	-0.5169	0.2256	-0.9591	-0.07474	0.02314
12:87920496:T:C	12	87920496	C	8.558e-05	-0.6458	7.05e-05	-0.6493	0.3946	0	-0.7954	0.2369	-1.26	-0.3311	0.001004	-0.5169	0.2256	-0.9591	-0.07474	0.02314
12:87923225:T:C	12	87923225	C	6.536e-05	-0.6612	5.48e-05	-0.6641	0.5801	0	-0.7611	0.2405	-1.232	-0.2898	0.00189	-0.5786	0.2258	-1.021	-0.1361	0.01123
12:87923883:A:G	12	87923883	G	6.811e-05	-0.6572	5.54e-05	-0.6608	0.5967	0	-0.7523	0.2383	-1.219	-0.2852	0.001942	-0.5786	0.2258	-1.021	-0.1361	0.01123
12:87924787:T:C	12	87924787	C	6.739e-05	-0.66	5.43e-05	-0.664	0.6085	0	-0.7523	0.2383	-1.219	-0.2852	0.001942	-0.5836	0.2274	-1.029	-0.1379	0.01112
12:87925692:T:C	12	87925692	C	6.739e-05	-0.66	5.43e-05	-0.664	0.6085	0	-0.7523	0.2383	-1.219	-0.2852	0.001942	-0.5836	0.2274	-1.029	-0.1379	0.01112
12:87927350:C:T	12	87927350	T	6.739e-05	-0.66	5.43e-05	-0.664	0.6085	0	-0.7523	0.2383	-1.219	-0.2852	0.001942	-0.5836	0.2274	-1.029	-0.1379	0.01112
12:87927418:TA:T	12	87927418	T	4.777e-05	-0.6709	4.11e-05	-0.673	0.5702	0	-0.7701	0.237	-1.235	-0.3055	0.001441	-0.5836	0.2274	-1.029	-0.1379	0.01112
12:87927440:C:G	12	87927440	G	4.777e-05	-0.6709	4.11e-05	-0.673	0.5702	0	-0.7701	0.237	-1.235	-0.3055	0.001441	-0.5836	0.2274	-1.029	-0.1379	0.01112
12:87927444:G:T	12	87927444	T	4.777e-05	-0.6709	4.11e-05	-0.673	0.5702	0	-0.7701	0.237	-1.235	-0.3055	0.001441	-0.5836	0.2274	-1.029	-0.1379	0.01112
12:87928847:A:G	12	87928847	G	4.491e-05	-0.6656	3.82e-05	-0.6683	0.5558	0	-0.7701	0.237	-1.235	-0.3055	0.001441	-0.5785	0.2227	-1.015	-0.142	0.01019
12:87928927:T:C	12	87928927	C	4.491e-05	-0.6656	3.82e-05	-0.6683	0.5558	0	-0.7701	0.237	-1.235	-0.3055	0.001441	-0.5785	0.2227	-1.015	-0.142	0.01019
12:87931813:C:T	12	87931813	T	4.491e-05	-0.6656	3.82e-05	-0.6683	0.5558	0	-0.7701	0.237	-1.235	-0.3055	0.001441	-0.5785	0.2227	-1.015	-0.142	0.01019
12:87934074:T:C	12	87934074	C	4.551e-05	-0.6626	3.9e-05	-0.665	0.5441	0	-0.7701	0.237	-1.235	-0.3055	0.001441	-0.5735	0.2211	-1.007	-0.1401	0.0103
12:87936691:A:G	12	87936691	G	5.121e-05	-0.6591	4.62e-05	-0.6603	0.5923	0	-0.7524	0.2363	-1.216	-0.2893	0.001777	-0.5785	0.2227	-1.015	-0.142	0.01019
12:87938536:T:C	12	87938536	C	5.121e-05	-0.6591	4.62e-05	-0.6603	0.5923	0	-0.7524	0.2363	-1.216	-0.2893	0.001777	-0.5785	0.2227	-1.015	-0.142	0.01019
12:87938785:C:T	12	87938785	T	7.243e-05	-0.6522	6.47e-05	-0.6535	0.5388	0	-0.7599	0.2382	-1.227	-0.293	0.001744	-0.5585	0.225	-0.9995	-0.1174	0.01402
12:87940886:A:C	12	87940886	C	5.121e-05	-0.6591	4.62e-05	-0.6603	0.5923	0	-0.7524	0.2363	-1.216	-0.2893	0.001777	-0.5785	0.2227	-1.015	-0.142	0.01019
12:87942101:T:G	12	87942101	G	5.121e-05	-0.6591	4.62e-05	-0.6603	0.5923	0	-0.7524	0.2363	-1.216	-0.2893	0.001777	-0.5785	0.2227	-1.015	-0.142	0.01019
12:87942327:G:A	12	87942327	A	5.121e-05	-0.6591	4.62e-05	-0.6603	0.5923	0	-0.7524	0.2363	-1.216	-0.2893	0.001777	-0.5785	0.2227	-1.015	-0.142	0.01019
12:87945637:G:A	12	87945637	A	4.942e-05	-0.6628	4.58e-05	-0.6631	0.578	0	-0.7599	0.2382	-1.227	-0.293	0.001744	-0.5785	0.2227	-1.015	-0.142	0.01019
12:87946488:C:T	12	87946488	T	5.121e-05	-0.6591	4.62e-05	-0.6603	0.5923	0	-0.7524	0.2363	-1.216	-0.2893	0.001777	-0.5785	0.2227	-1.015	-0.142	0.01019
12:87948847:G:A	12	87948847	A	6.625e-05	-0.6504	6.03e-05	-0.6512	0.5557	0	-0.7524	0.2363	-1.216	-0.2893	0.001777	-0.5608	0.2234	-0.9986	-0.1229	0.01298
12:87953543:C:A	12	87953543	A	5.222e-05	-0.6582	4.55e-05	-0.6604	0.5924	0	-0.7522	0.2359	-1.215	-0.2899	0.001752	-0.5785	0.2227	-1.015	-0.142	0.01019
12:87954460:TG:T	12	87954460	T	5.222e-05	-0.6582	4.55e-05	-0.6604	0.5924	0	-0.7522	0.2359	-1.215	-0.2899	0.001752	-0.5785	0.2227	-1.015	-0.142	0.01019
12:87954468:G:A	12	87954468	A	5.222e-05	-0.6582	4.55e-05	-0.6604	0.5924	0	-0.7522	0.2359	-1.215	-0.2899	0.001752	-0.5785	0.2227	-1.015	-0.142	0.01019
12:87954996:G:A	12	87954996	A	5.222e-05	-0.6582	4.55e-05	-0.6604	0.5924	0	-0.7522	0.2359	-1.215	-0.2899	0.001752	-0.5785	0.2227	-1.015	-0.142	0.01019
12:87955665:C:T	12	87955665	T	5.222e-05	-0.6582	4.55e-05	-0.6604	0.5924	0	-0.7522	0.2359	-1.215	-0.2899	0.001752	-0.5785	0.2227	-1.015	-0.142	0.01019
12:87957541:G:A	12	87957541	A	5.222e-05	-0.6582	4.55e-05	-0.6604	0.5924	0	-0.7522	0.2359	-1.215	-0.2899	0.001752	-0.5785	0.2227	-1.015	-0.142	0.01019
12:87959213:T:G	12	87959213	G	5.222e-05	-0.6582	4.55e-05	-0.6604	0.5924	0	-0.7522	0.2359	-1.215	-0.2899	0.001752	-0.5785	0.2227	-1.015	-0.142	0.01019
12:87960871:T:C	12	87960871	C	5.222e-05	-0.6582	4.55e-05	-0.6604	0.5924	0	-0.7522	0.2359	-1.215	-0.2899	0.001752	-0.5785	0.2227	-1.015	-0.142	0.01019
12:87967665:T:C	12	87967665	C	2.408e-05	-0.6849	2.09e-05	-0.6869	0.48	0	-0.8068	0.2343	-1.266	-0.3475	0.0007523	-0.5785	0.2227	-1.015	-0.142	0.01019
12:87967917:A:AG	12	87967917	AG	2.408e-05	-0.6849	2.09e-05	-0.6869	0.48	0	-0.8068	0.2343	-1.266	-0.3475	0.0007523	-0.5785	0.2227	-1.015	-0.142	0.01019
12:87968136:A:G	12	87968136	G	2.408e-05	-0.6849	2.09e-05	-0.6869	0.48	0	-0.8068	0.2343	-1.266	-0.3475	0.0007523	-0.5785	0.2227	-1.015	-0.142	0.01019
12:87968404:A:T	12	87968404	T	2.408e-05	-0.6849	2.09e-05	-0.6869	0.48	0	-0.8068	0.2343	-1.266	-0.3475	0.0007523	-0.5785	0.2227	-1.015	-0.142	0.01019
12:87968774:A:C	12	87968774	C	3.331e-05	-0.672	2.87e-05	-0.6743	0.5328	0	-0.7798	0.2336	-1.238	-0.322	0.001071	-0.5785	0.2227	-1.015	-0.142	0.01019
12:87972685:T:C	12	87972685	C	2.408e-05	-0.6849	2.09e-05	-0.6869	0.48	0	-0.8068	0.2343	-1.266	-0.3475	0.0007523	-0.5785	0.2227	-1.015	-0.142	0.01019
12:87973896:C:G	12	87973896	G	2.408e-05	-0.6849	2.09e-05	-0.6869	0.48	0	-0.8068	0.2343	-1.266	-0.3475	0.0007523	-0.5785	0.2227	-1.015	-0.142	0.01019
12:87975016:T:TAACA	12	87975016	TAACA	2.408e-05	-0.6849	2.09e-05	-0.6869	0.48	0	-0.8068	0.2343	-1.266	-0.3475	0.0007523	-0.5785	0.2227	-1.015	-0.142	0.01019
12:87975033:T:A	12	87975033	A	2.408e-05	-0.6849	2.09e-05	-0.6869	0.48	0	-0.8068	0.2343	-1.266	-0.3475	0.0007523	-0.5785	0.2227	-1.015	-0.142	0.01019
12:87977737:C:A	12	87977737	A	2.408e-05	-0.6849	2.09e-05	-0.6869	0.48	0	-0.8068	0.2343	-1.266	-0.3475	0.0007523	-0.5785	0.2227	-1.015	-0.142	0.01019
12:87980109:T:C	12	87980109	C	2.408e-05	-0.6849	2.09e-05	-0.6869	0.48	0	-0.8068	0.2343	-1.266	-0.3475	0.0007523	-0.5785	0.2227	-1.015	-0.142	0.01019
[truncated: 8,751 more rows]
