# Supplementary material for: Tuberculosis severity associates with variants and eQTLs related to vascular biology and infection-induced inflammation
Source: PLoS Genet. 2023 Mar 27;19(3):e1010387. doi: 10.1371/journal.pgen.1010387 (PMC10079228; doi:10.1371/journal.pgen.1010387)
Supplement: S5 Table — (Excel file) (XLSX) [file pgen.1010387.s006.xlsx]

## Sheet: meta_hiv_final
SNP	CHR	BP	Effect Allele	Meta P (HIV- Only)	Meta β (HIV- Only)	P (META)	β (META)	Q	I	β (MegaEx)	SE (Omni5)	L95 (MegaEx)	U95 (MegaEx)	P (MegaEx)	β (Omni5)	SE (Omni5)	L95 (Omni5)	U95 (Omni5)	P (Omni5)
1:103507742:C:T	1	103507742	T	0.009288	0.8928	0.001507	0.9876	0.8764	0	1.046	0.4879	0.08988	2.002	0.03368	0.9475	0.4041	0.1555	1.739	0.02016
1:103515515:C:T	1	103515515	T	0.008764	0.9352	0.002258	0.9936	0.8855	0	1.046	0.4879	0.08988	2.002	0.03368	0.9517	0.4366	0.09594	1.808	0.03062
1:103515541:G:T	1	103515541	T	0.008764	0.9352	0.002258	0.9936	0.8855	0	1.046	0.4879	0.08988	2.002	0.03368	0.9517	0.4366	0.09594	1.808	0.03062
1:106958259:C:T	1	106958259	T	0.009936	-0.5211	0.002089	-0.5645	0.9688	0	-0.5568	0.2694	-1.085	-0.02881	0.04052	-0.5712	0.2505	-1.062	-0.08022	0.0238
1:107758278:G:T	1	107758278	T	0.00299	-1.0111	0.0002057	-1.1055	0.33	0	-1.509	0.5102	-2.509	-0.5094	0.003612	-0.8969	0.3668	-1.616	-0.1779	0.01548
1:107758327:A:T	1	107758327	T	0.00299	-1.0111	0.0002057	-1.1055	0.33	0	-1.509	0.5102	-2.509	-0.5094	0.003612	-0.8969	0.3668	-1.616	-0.1779	0.01548
1:113833086:A:T	1	113833086	T	0.003707	0.5423	0.004467	0.4827	0.9057	0	0.5041	0.2481	0.01793	0.9904	0.04396	0.4638	0.2328	0.007526	0.92	0.04789
1:115080319:C:T	1	115080319	T	0.0002223	-0.953	0.0003398	-0.8579	0.9932	0	-0.8605	0.3838	-1.613	-0.1082	0.02648	-0.8563	0.3064	-1.457	-0.2558	0.005773
1:115846181:T:C	1	115846181	T	0.004321	-0.7353	0.003991	-0.6642	0.7217	0	-0.7712	0.3788	-1.514	-0.02875	0.04359	-0.6011	0.2909	-1.171	-0.03088	0.04029
1:116286015:C:T	1	116286015	T	0.00383	-0.7998	0.001854	-0.7729	0.9117	0	-0.8072	0.3965	-1.584	-0.03008	0.04359	-0.7508	0.3185	-1.375	-0.1266	0.0195
1:116312326:A:T	1	116312326	T	0.02179	-0.4864	0.003735	-0.5524	0.9191	0	-0.5744	0.2886	-1.14	-0.008787	0.04843	-0.5354	0.2536	-1.032	-0.03843	0.03615
1:118290796:C:T	1	118290796	T	0.0004821	-0.6382	0.0007326	-0.5624	0.6523	0	-0.4824	0.2435	-0.9596	-0.005171	0.04946	-0.6328	0.2283	-1.08	-0.1853	0.006184
1:118292742:C:T	1	118292742	T	0.0004821	-0.6382	0.0007326	-0.5624	0.6523	0	-0.4824	0.2435	-0.9596	-0.005171	0.04946	-0.6328	0.2283	-1.08	-0.1853	0.006184
1:118296638:G:T	1	118296638	T	7.827e-05	-0.7254	8.52e-05	-0.6628	0.8703	0	-0.6342	0.243	-1.11	-0.1579	0.01001	-0.6893	0.2343	-1.149	-0.23	0.003708
1:154000788:C:T	1	154000788	T	0.06943	0.5316	0.00133	0.8396	0.834	0	0.7891	0.3557	0.09199	1.486	0.02807	0.8991	0.3861	0.1424	1.656	0.02101
1:156744737:T:C	1	156744737	T	0.0006574	-0.6195	0.002888	-0.4936	0.7609	0	-0.552	0.2535	-1.049	-0.05516	0.03106	-0.4501	0.2189	-0.8792	-0.02101	0.04127
1:156796247:T:C	1	156796247	T	0.0004056	1.0603	0.001071	0.8917	0.8823	0	0.8494	0.3948	0.07562	1.623	0.03309	0.9302	0.3768	0.1917	1.669	0.01452
1:156796302:T:C	1	156796302	T	0.0001774	1.1397	0.0005811	0.949	0.7831	0	1.029	0.4007	0.2439	1.814	0.01122	0.8769	0.3803	0.1316	1.622	0.02229
1:156796697:T:C	1	156796697	T	0.0003947	1.0873	0.001123	0.9053	0.6682	0	1.029	0.4007	0.2439	1.814	0.01122	0.7906	0.3857	0.03473	1.547	0.04185
1:156797905:T:C	1	156797905	T	0.0008003	0.9804	0.001021	0.8748	0.9792	0	0.882	0.3827	0.1318	1.632	0.02262	0.8681	0.3709	0.1412	1.595	0.02037
1:160361977:C:T	1	160361977	T	0.002706	0.6532	0.0006116	0.6619	0.6667	0	0.7702	0.3171	0.1486	1.392	0.01639	0.598	0.2436	0.1206	1.075	0.01506
1:160840851:C:T	1	160840851	T	0.004947	-0.8422	0.0009961	-0.9417	0.2955	8.62	-1.301	0.4428	-2.169	-0.4336	0.003831	-0.7139	0.3448	-1.39	-0.03801	0.0399
1:16448295:C:T	1	16448295	T	0.01927	-0.4648	0.003142	-0.5153	0.9276	0	-0.5335	0.2656	-1.054	-0.01297	0.04642	-0.5015	0.2314	-0.9552	-0.04792	0.03159
1:176822124:T:C	1	176822124	T	0.0002197	1.0395	0.001452	0.7777	0.887	0	0.8209	0.3898	0.05686	1.585	0.03694	0.7498	0.3134	0.1354	1.364	0.01782
1:177925728:TTATC:T	1	177925728	T	0.001088	-1.0386	0.003454	-0.8385	0.6589	0	-1.001	0.4666	-1.916	-0.08665	0.03356	-0.7399	0.3635	-1.452	-0.02744	0.04332
1:177969544:G:T	1	177969544	T	0.00211	1.0113	0.001823	0.917	0.9603	0	0.9031	0.4062	0.107	1.699	0.02773	0.9324	0.4265	0.09646	1.768	0.03013
1:177986866:C:T	1	177986866	T	0.003697	1.0232	0.002129	0.9514	0.8386	0	0.8898	0.4331	0.04091	1.739	0.04173	1.016	0.4432	0.1476	1.885	0.02304
1:177987700:C:T	1	177987700	T	0.003697	1.0232	0.002129	0.9514	0.8386	0	0.8898	0.4331	0.04091	1.739	0.04173	1.016	0.4432	0.1476	1.885	0.02304
1:177999188:G:T	1	177999188	T	0.004227	0.7201	0.002278	0.6727	0.9325	0	0.6533	0.3179	0.03035	1.276	0.04163	0.6907	0.306	0.09101	1.29	0.02522
1:178000521:C:T	1	178000521	T	0.003711	0.7333	0.001863	0.6893	0.8747	0	0.6533	0.3179	0.03035	1.276	0.04163	0.7232	0.3089	0.1177	1.329	0.02036
1:178010599:C:T	1	178010599	T	0.001201	0.7989	0.0004586	0.7554	0.7316	0	0.8321	0.3106	0.2233	1.441	0.008246	0.6841	0.2995	0.09715	1.271	0.02355
1:179396247:C:T	1	179396247	T	0.003041	-0.9274	0.002437	-0.9145	0.7731	0	-0.8517	0.3721	-1.581	-0.1224	0.02353	-1.035	0.5155	-2.046	-0.02477	0.04618
1:181727593:T:C	1	181727593	T	0.001419	0.7234	0.0005271	0.7163	0.9098	0	0.7394	0.2902	0.1707	1.308	0.01187	0.6926	0.2943	0.1158	1.269	0.01971
1:182742192:C:T	1	182742192	T	0.00147	-0.9173	0.002119	-0.7916	0.474	0	-1.028	0.4188	-1.849	-0.2072	0.01528	-0.6477	0.3267	-1.288	-0.007308	0.04901
1:183339280:G:T	1	183339280	T	0.0008849	1.0999	0.000469	1.0132	0.8253	0	0.9386	0.4449	0.06665	1.811	0.03659	1.068	0.3816	0.3202	1.816	0.005703
1:188246507:T:C	1	188246507	T	0.005596	0.5927	0.000961	0.6442	0.8671	0	0.676	0.2724	0.1421	1.21	0.01423	0.6107	0.2796	0.06279	1.159	0.03025
1:188247226:T:C	1	188247226	T	0.006128	0.5933	0.001274	0.6359	0.8309	0	0.676	0.2724	0.1421	1.21	0.01423	0.5916	0.2864	0.03025	1.153	0.04034
1:188247809:T:A	1	188247809	T	0.004559	0.6006	0.0008904	0.6313	0.819	0	0.676	0.2724	0.1421	1.21	0.01423	0.589	0.2651	0.06929	1.109	0.02761
1:188248217:T:C	1	188248217	T	0.007019	0.5783	0.001275	0.6251	0.7901	0	0.676	0.2724	0.1421	1.21	0.01423	0.5727	0.2765	0.03065	1.115	0.03984
1:188248649:T:C	1	188248649	T	0.005213	0.5866	0.0008905	0.6216	0.7834	0	0.676	0.2724	0.1421	1.21	0.01423	0.573	0.2573	0.06873	1.077	0.02722
1:188249143:T:C	1	188249143	T	0.005975	0.5914	0.001566	0.6097	0.8196	0	0.6571	0.2834	0.1016	1.213	0.02182	0.5689	0.2631	0.05319	1.085	0.03197
1:188412412:C:T	1	188412412	T	0.008142	0.8064	0.001216	0.8797	0.7235	0	0.7901	0.3717	0.06161	1.519	0.03522	0.983	0.3989	0.2012	1.765	0.01469
1:188421009:G:T	1	188421009	T	0.002891	0.93	0.0004112	0.9792	0.9894	0	0.9756	0.3854	0.2202	1.731	0.01243	0.983	0.3989	0.2012	1.765	0.01469
1:188438551:C:T	1	188438551	T	0.00247	0.9224	0.000243	1.0016	0.949	0	1.018	0.3743	0.2849	1.752	0.007305	0.983	0.3989	0.2012	1.765	0.01469
1:188439137:G:T	1	188439137	T	0.00247	0.9224	0.000243	1.0016	0.949	0	1.018	0.3743	0.2849	1.752	0.007305	0.983	0.3989	0.2012	1.765	0.01469
1:188440722:G:T	1	188440722	T	0.00247	0.9224	0.000243	1.0016	0.949	0	1.018	0.3743	0.2849	1.752	0.007305	0.983	0.3989	0.2012	1.765	0.01469
1:188441457:C:T	1	188441457	T	0.003117	0.8261	0.0003548	0.8956	0.8517	0	0.9385	0.34	0.2722	1.605	0.006518	0.8444	0.3713	0.1166	1.572	0.02418
1:190760788:C:T	1	190760788	T	0.001193	-0.7467	0.0004226	-0.7471	0.9643	0	-0.7582	0.3255	-1.396	-0.1203	0.02122	-0.739	0.2792	-1.286	-0.1918	0.00887
1:194262272:G:T	1	194262272	T	0.006124	0.6155	0.003275	0.5966	0.9731	0	0.6037	0.2922	0.03107	1.176	0.04058	0.59	0.2819	0.03754	1.142	0.03778
1:194262537:C:T	1	194262537	T	0.006124	0.6155	0.003275	0.5966	0.9731	0	0.6037	0.2922	0.03107	1.176	0.04058	0.59	0.2819	0.03754	1.142	0.03778
1:194842438:TAAAG:T	1	194842438	T	0.003041	-0.7203	0.002824	-0.6376	0.9004	0	-0.6684	0.326	-1.307	-0.02947	0.04213	-0.6144	0.2825	-1.168	-0.06076	0.03097
1:195444261:T:C	1	195444261	T	0.0002162	-0.8559	0.0002815	-0.7498	0.9699	0	-0.7419	0.294	-1.318	-0.1658	0.01268	-0.7575	0.29	-1.326	-0.1892	0.009774
1:195570008:A:T	1	195570008	T	0.01085	0.4792	0.002775	0.5083	0.6684	0	0.5928	0.2603	0.08261	1.103	0.02423	0.4456	0.2243	0.005964	0.8851	0.04853
1:200620516:C:T	1	200620516	T	0.001678	-0.9853	0.000477	-0.9404	0.6315	0	-0.7975	0.4015	-1.584	-0.01062	0.04887	-1.057	0.3628	-1.768	-0.3455	0.004055
1:20099513:C:T	1	20099513	T	0.009108	0.5042	0.003277	0.5191	0.8302	0	0.5598	0.2593	0.05162	1.068	0.03249	0.4839	0.241	0.01147	0.9563	0.04623
1:201611828:C:T	1	201611828	T	0.001306	-0.6812	0.0008996	-0.6169	0.9504	0	-0.6037	0.2815	-1.155	-0.05198	0.03365	-0.627	0.2473	-1.112	-0.1422	0.01212
1:203530875:T:C	1	203530875	T	0.00188	1.0374	0.0007703	1.0149	0.8877	0	1.061	0.4447	0.1895	1.933	0.01832	0.9755	0.4108	0.1705	1.781	0.01863
1:204137591:C:T	1	204137591	T	0.0001315	-0.6896	0.000192	-0.6105	0.7293	0	-0.6695	0.2364	-1.133	-0.2061	0.005292	-0.5561	0.2269	-1.001	-0.1113	0.01526
1:205289376:G:T	1	205289376	T	0.0003784	-0.6718	0.004021	-0.4884	0.8084	0	-0.5355	0.2581	-1.041	-0.02962	0.03978	-0.4524	0.2254	-0.8942	-0.01064	0.04627
1:205289834:C:T	1	205289834	T	0.0003784	-0.6718	0.004021	-0.4884	0.8084	0	-0.5355	0.2581	-1.041	-0.02962	0.03978	-0.4524	0.2254	-0.8942	-0.01064	0.04627
1:205561511:T:A	1	205561511	T	0.0007465	0.8041	0.0001611	0.8178	0.4707	0	0.6692	0.299	0.08311	1.255	0.02675	0.9823	0.3146	0.3656	1.599	0.002103
1:205563505:T:C	1	205563505	T	0.000544	0.6763	0.00377	0.5224	0.8293	0	0.4881	0.2403	0.01703	0.9592	0.0441	0.5665	0.2728	0.03192	1.101	0.03926
1:205564054:T:C	1	205564054	T	0.0003948	0.693	0.002961	0.5361	0.882	0	0.5125	0.2405	0.04112	0.9838	0.03478	0.5665	0.2728	0.03192	1.101	0.03926
1:205564196:T:A	1	205564196	T	0.0003948	0.693	0.002961	0.5361	0.882	0	0.5125	0.2405	0.04112	0.9838	0.03478	0.5665	0.2728	0.03192	1.101	0.03926
1:209648653:C:T	1	209648653	T	0.002552	0.9469	0.001629	0.9054	0.8047	0	1.002	0.485	0.05166	1.953	0.04056	0.8531	0.3567	0.154	1.552	0.01784
1:209651188:TA:T	1	209651188	T	0.001725	0.9881	0.001217	0.9336	0.8607	0	1.002	0.485	0.05166	1.953	0.04056	0.8961	0.3591	0.1923	1.6	0.01351
1:209685058:C:T	1	209685058	T	0.002911	0.5236	0.0004615	0.5586	0.9114	0	0.5411	0.2243	0.1014	0.9807	0.01712	0.5766	0.2269	0.1318	1.021	0.01192
1:215056248:G:T	1	215056248	T	0.003425	0.9816	0.003228	0.8596	0.6984	0	0.9991	0.4635	0.0906	1.908	0.03278	0.7679	0.3757	0.03166	1.504	0.04243
1:215622422:TA:T	1	215622422	T	6.968e-05	-1.4459	0.0002106	-1.4987	0.2351	29.08	-1.085	0.4894	-2.044	-0.1254	0.02823	-1.894	0.474	-2.823	-0.9649	9.49e-05
1:215667023:C:T	1	215667023	T	7e-05	-1.4058	0.0001428	-1.4478	0.253	23.46	-1.028	0.5025	-2.013	-0.04348	0.04251	-1.793	0.4421	-2.659	-0.9265	7.51e-05
1:215701392:C:T	1	215701392	T	0.0001103	-1.3561	2.02e-05	-1.4056	0.3194	0	-1.028	0.5025	-2.013	-0.04348	0.04251	-1.691	0.4369	-2.548	-0.835	0.0001527
1:21927856:C:T	1	21927856	T	0.00514	0.5634	0.00359	0.5301	0.9188	0	0.5505	0.2706	0.02019	1.081	0.04372	0.5132	0.246	0.03095	0.9954	0.03845
1:221915205:A:T	1	221915205	T	0.001988	0.5753	0.0003569	0.6052	0.6751	0	0.5345	0.2392	0.06571	1.003	0.02697	0.6766	0.2403	0.2055	1.148	0.005436
1:223123936:C:T	1	223123936	T	0.002805	-0.954	0.0007158	-1.0136	0.8117	0	-1.079	0.4064	-1.876	-0.2827	0.008805	-0.9357	0.4433	-1.804	-0.06686	0.03621
1:223163229:C:T	1	223163229	T	0.001686	-1.2095	0.001109	-1.15	0.9515	0	-1.167	0.4502	-2.049	-0.2846	0.01051	-1.123	0.5672	-2.234	-0.01125	0.04929
1:224783385:G:T	1	224783385	T	0.0008005	0.9586	0.0009375	0.91	0.9688	0	0.8977	0.4187	0.07717	1.718	0.03368	0.9194	0.3648	0.2044	1.634	0.01263
1:224784807:C:T	1	224784807	T	0.0002454	1.0228	0.0005065	0.9308	0.7234	0	1.035	0.3979	0.2552	1.815	0.01025	0.8447	0.3618	0.1356	1.554	0.02069
1:224788226:C:T	1	224788226	T	0.0004299	0.9994	0.0005227	0.9477	0.9067	0	0.9839	0.4123	0.1758	1.792	0.0183	0.9194	0.3648	0.2044	1.634	0.01263
1:224788431:C:T	1	224788431	T	0.0004299	0.9994	0.0005227	0.9477	0.9067	0	0.9839	0.4123	0.1758	1.792	0.0183	0.9194	0.3648	0.2044	1.634	0.01263
1:224986596:A:T	1	224986596	T	0.001708	-1.0248	0.001177	-0.9822	0.9939	0	-0.9795	0.4598	-1.881	-0.07825	0.03485	-0.9842	0.4022	-1.772	-0.1959	0.01539
1:226896237:C:T	1	226896237	T	0.003613	-1.0359	0.0006461	-1.0957	0.9392	0	-1.072	0.4467	-1.947	-0.1963	0.01769	-1.121	0.4621	-2.027	-0.2155	0.01627
1:226898858:C:T	1	226898858	T	0.002345	-1.092	0.0004106	-1.1424	0.9482	0	-1.163	0.4526	-2.051	-0.2763	0.01117	-1.121	0.4621	-2.027	-0.2155	0.01627
1:232449892:C:T	1	232449892	T	0.01608	-0.7765	0.002343	-0.8952	0.8476	0	-0.9599	0.4472	-1.836	-0.08336	0.03351	-0.8458	0.3906	-1.611	-0.08021	0.03172
1:233700237:T:G	1	233700237	T	0.0003334	0.8173	0.0003037	0.7549	0.8637	0	0.7205	0.2896	0.1528	1.288	0.01399	0.7923	0.3019	0.2006	1.384	0.009446
1:237218350:C:T	1	237218350	T	0.00498	0.7645	0.004025	0.701	0.7268	0	0.8105	0.3971	0.03214	1.589	0.04307	0.6348	0.3087	0.02986	1.24	0.0412
1:23986473:C:T	1	23986473	T	0.0007248	1.0879	0.0002389	1.0686	0.9512	0	1.043	0.5091	0.04562	2.041	0.04221	1.081	0.3544	0.3863	1.776	0.002645
1:240258525:C:T	1	240258525	T	0.0008984	0.7344	0.0007612	0.6577	0.9582	0	0.6686	0.2854	0.1093	1.228	0.0205	0.6481	0.268	0.1228	1.173	0.01663
1:240259800:C:T	1	240259800	T	0.00114	0.7134	0.0009659	0.6402	0.8923	0	0.6686	0.2854	0.1093	1.228	0.0205	0.6159	0.2645	0.0974	1.134	0.02105
1:240318117:TTTCCTTCCTTCC:T	1	240318117	T	0.0007334	0.8737	0.0002645	0.8594	0.7589	0	0.7753	0.3614	0.06689	1.484	0.03362	0.9216	0.3107	0.3126	1.531	0.003438
1:240586392:T:C	1	240586392	T	0.001611	0.6929	0.001239	0.6446	0.574	0	0.768	0.2967	0.1864	1.35	0.01063	0.5426	0.2697	0.01411	1.071	0.04572
1:242017658:C:T	1	242017658	T	0.000928	0.6	0.001093	0.5364	0.843	0	0.5016	0.2405	0.0302	0.9731	0.03877	0.5668	0.2249	0.126	1.008	0.01263
1:245382481:C:T	1	245382481	T	0.005197	0.5726	0.004016	0.5314	0.9534	0	0.5421	0.2597	0.033	1.051	0.03864	0.5205	0.2628	0.005556	1.036	0.04915
1:245645456:C:T	1	245645456	T	0.02432	0.4967	0.001306	0.6324	0.558	0	0.7798	0.3194	0.1537	1.406	0.01584	0.5423	0.2497	0.05283	1.032	0.03124
1:248896228:C:T	1	248896228	T	0.006899	-0.603	0.004508	-0.573	0.9603	0	-0.563	0.2841	-1.12	-0.006209	0.04939	-0.5831	0.2865	-1.145	-0.02148	0.04337
1:24919236:C:T	1	24919236	T	0.01568	-0.7805	0.004033	-0.8574	0.8224	0	-0.9318	0.446	-1.806	-0.05761	0.03844	-0.7972	0.4009	-1.583	-0.01143	0.04832
1:26705640:G:T	1	26705640	T	0.006881	0.8231	0.0009494	0.9538	0.7308	0	1.067	0.4377	0.2094	1.925	0.01596	0.8667	0.3838	0.1145	1.619	0.02517
1:26707905:C:T	1	26707905	T	0.005277	0.8485	0.0007147	0.9755	0.575	0	1.159	0.4361	0.3039	2.013	0.008773	0.8331	0.3842	0.08004	1.586	0.03149
1:26713956:C:T	1	26713956	T	0.002911	0.8894	0.0005471	0.9747	0.7237	0	1.086	0.4227	0.2574	1.914	0.01121	0.8854	0.3785	0.1436	1.627	0.02044
1:26714205:G:T	1	26714205	T	0.003313	0.9441	0.0004205	1.0699	0.3347	0	1.41	0.4651	0.4987	2.322	0.002878	0.8181	0.4002	0.03361	1.603	0.04246
1:30583350:C:T	1	30583350	T	0.00157	1.0084	0.001739	1.1251	0.2301	30.57	1.538	0.4681	0.6207	2.456	0.001275	0.8125	0.3825	0.06281	1.562	0.03506
1:31247499:C:T	1	31247499	T	0.002792	0.5992	0.003668	0.5275	0.8233	0	0.5729	0.2725	0.03893	1.107	0.03721	0.4913	0.2435	0.01411	0.9685	0.04513
1:35589057:A:T	1	35589057	T	0.02758	-0.4299	0.00357	-0.502	0.7354	0	-0.5695	0.2637	-1.086	-0.05261	0.03246	-0.4518	0.2276	-0.8979	-0.005712	0.0487
1:38733509:T:C	1	38733509	T	0.01098	-0.5631	0.001125	-0.6341	0.9131	0	-0.6555	0.2764	-1.197	-0.1137	0.01905	-0.613	0.2742	-1.151	-0.07555	0.02665
1:38733788:T:G	1	38733788	T	0.006012	-0.5736	0.0002797	-0.6722	0.5055	0	-0.5576	0.2527	-1.053	-0.0624	0.02889	-0.8046	0.2716	-1.337	-0.2723	0.003476
1:38798111:T:C	1	38798111	T	0.003526	-0.5402	0.0009665	-0.5506	0.9279	0	-0.536	0.2324	-0.9916	-0.08041	0.02253	-0.5662	0.2397	-1.036	-0.0963	0.01929
1:38801128:T:C	1	38801128	T	0.003254	-0.5435	0.0009017	-0.5529	0.8708	0	-0.5261	0.2341	-0.985	-0.06723	0.02614	-0.5803	0.237	-1.045	-0.1158	0.01534
1:38802662:T:C	1	38802662	T	0.003254	-0.5435	0.0009017	-0.5529	0.8708	0	-0.5261	0.2341	-0.985	-0.06723	0.02614	-0.5803	0.237	-1.045	-0.1158	0.01534
1:38804601:T:TG	1	38804601	T	0.002946	-0.5532	0.0008273	-0.5601	0.904	0	-0.5399	0.2368	-1.004	-0.07574	0.02408	-0.5803	0.237	-1.045	-0.1158	0.01534
1:38807594:A:T	1	38807594	T	0.0009829	0.596	4.58e-05	0.6576	0.752	0	0.6023	0.2379	0.1359	1.069	0.01243	0.7046	0.2195	0.2744	1.135	0.001577
1:38808110:C:T	1	38808110	T	1.519e-05	1.5762	1.79e-05	1.3842	0.6019	0	1.208	0.4672	0.2924	2.124	0.0107	1.545	0.4462	0.6703	2.42	0.0006734
1:38810291:T:C	1	38810291	T	0.002331	-0.5712	0.0006155	-0.5778	0.9974	0	-0.5784	0.2409	-1.051	-0.1062	0.01762	-0.5773	0.2364	-1.041	-0.114	0.0156
1:39959491:C:T	1	39959491	T	0.008002	-0.5489	0.0007163	-0.6326	0.7386	0	-0.5666	0.2722	-1.1	-0.03315	0.03912	-0.6916	0.2573	-1.196	-0.1873	0.007887
1:42743062:G:T	1	42743062	T	0.008827	-0.8089	0.007146	-0.8695	0.2572	22.12	-1.331	0.5149	-2.341	-0.322	0.01072	-0.6431	0.3216	-1.273	-0.01268	0.04711
1:47312552:TG:T	1	47312552	T	0.06513	0.5592	0.004309	0.7866	0.9295	0	0.763	0.3833	0.01176	1.514	0.0484	0.8118	0.3964	0.03491	1.589	0.04205
1:47312830:A:T	1	47312830	T	0.06513	0.5592	0.004309	0.7866	0.9295	0	0.763	0.3833	0.01176	1.514	0.0484	0.8118	0.3964	0.03491	1.589	0.04205
1:47314433:C:T	1	47314433	T	0.06513	0.5592	0.004309	0.7866	0.9295	0	0.763	0.3833	0.01176	1.514	0.0484	0.8118	0.3964	0.03491	1.589	0.04205
1:48500746:C:T	1	48500746	T	0.002303	0.6503	0.002654	0.6961	0.2352	29.04	0.9625	0.3047	0.3653	1.56	0.001927	0.4947	0.2499	0.004865	0.9845	0.04934
1:50708702:T:C	1	50708702	T	0.008476	-0.6536	0.0004808	-0.7909	0.7144	0	-0.8966	0.3671	-1.616	-0.1771	0.01579	-0.7259	0.2879	-1.29	-0.1616	0.01259
1:57226713:C:T	1	57226713	T	0.004694	-0.5951	0.002882	-0.5618	0.4254	0	-0.7823	0.3348	-1.439	-0.1261	0.02084	-0.4594	0.2281	-0.9065	-0.01224	0.04558
1:63458845:C:T	1	63458845	T	0.0003036	-0.7361	0.0001125	-0.726	0.6975	0	-0.6386	0.2932	-1.213	-0.06398	0.03101	-0.7871	0.245	-1.267	-0.307	0.001563
1:66861518:C:T	1	66861518	T	0.002918	-0.5432	0.00372	-0.4889	0.9048	0	-0.5111	0.2504	-1.002	-0.02041	0.04301	-0.4706	0.2279	-0.9172	-0.024	0.04037
1:67606448:T:G	1	67606448	T	0.002256	0.6211	0.0002324	0.6542	0.9276	0	0.6703	0.2509	0.1785	1.162	0.008416	0.638	0.2518	0.1446	1.132	0.01215
1:67607283:T:A	1	67607283	T	0.002256	0.6211	0.0002324	0.6542	0.9276	0	0.6703	0.2509	0.1785	1.162	0.008416	0.638	0.2518	0.1446	1.132	0.01215
1:67645069:C:T	1	67645069	T	0.009104	0.7919	0.004038	1.0097	0.2153	34.86	1.422	0.4529	0.5339	2.309	0.002055	0.7106	0.3529	0.01901	1.402	0.04556
1:70813586:C:T	1	70813586	T	0.004837	0.7055	0.002317	0.694	0.7412	0	0.7735	0.3315	0.1236	1.423	0.02103	0.6228	0.3136	0.008208	1.237	0.04858
1:70838737:G:T	1	70838737	T	0.001565	0.803	0.001426	0.7519	0.8451	0	0.7981	0.3341	0.1432	1.453	0.01821	0.706	0.3327	0.05402	1.358	0.03521
1:71022016:G:T	1	71022016	T	0.0006904	-0.7197	0.003292	-0.573	0.8207	0	-0.6283	0.3124	-1.241	-0.01594	0.04618	-0.5377	0.2495	-1.027	-0.0487	0.03251
1:71023351:C:T	1	71023351	T	0.0006228	-0.69	0.001683	-0.5754	0.8693	0	-0.6109	0.2829	-1.165	-0.05646	0.03245	-0.5498	0.2404	-1.021	-0.07866	0.02338
1:76096111:C:T	1	76096111	T	0.001399	1.1111	0.001376	1.0273	0.457	0	1.314	0.5017	0.3303	2.297	0.009776	0.8284	0.4178	0.009482	1.647	0.04897
1:80460364:T:C	1	80460364	T	0.002325	0.7159	0.0021	0.6524	0.9787	0	0.6467	0.3	0.05865	1.235	0.03278	0.658	0.2999	0.07015	1.246	0.02956
1:80463537:T:G	1	80463537	T	0.003337	0.7021	0.003053	0.6378	0.9661	0	0.6467	0.3	0.05865	1.235	0.03278	0.6284	0.3092	0.02236	1.234	0.04364
1:81130340:A:T	1	81130340	T	0.02043	-0.6481	0.004171	-0.7181	0.8095	0	-0.7857	0.376	-1.523	-0.0488	0.03839	-0.6641	0.3363	-1.323	-0.005051	0.04984
1:81160529:A:T	1	81160529	T	0.004751	0.8037	0.0009873	0.8197	0.7029	0	0.7251	0.3513	0.03647	1.414	0.04082	0.9149	0.3525	0.224	1.606	0.01025
1:81772485:C:T	1	81772485	T	0.02163	0.5258	0.008204	0.5902	0.2847	12.61	0.9559	0.4095	0.1534	1.758	0.02094	0.4539	0.2292	0.00461	0.9032	0.04926
1:8355320:C:T	1	8355320	T	0.01561	0.7504	0.003983	0.8189	0.6746	0	0.7267	0.3594	0.02227	1.431	0.04502	0.9735	0.4652	0.06161	1.885	0.03785
1:86437800:TCTC:T	1	86437800	T	0.001405	1.1942	0.001279	1.1159	0.5845	0	1.329	0.5214	0.3067	2.351	0.01187	0.9474	0.4637	0.03857	1.856	0.04254
1:86478163:C:T	1	86478163	T	0.0004195	0.646	0.001586	0.5329	0.9629	0	0.5249	0.2402	0.05404	0.9958	0.0305	0.5406	0.237	0.07619	1.005	0.02372
1:86478294:TA:T	1	86478294	T	0.0004195	0.646	0.001586	0.5329	0.9629	0	0.5249	0.2402	0.05404	0.9958	0.0305	0.5406	0.237	0.07619	1.005	0.02372
1:86478330:C:T	1	86478330	T	0.0004195	0.646	0.001586	0.5329	0.9629	0	0.5249	0.2402	0.05404	0.9958	0.0305	0.5406	0.237	0.07619	1.005	0.02372
1:86479467:C:T	1	86479467	T	0.0004195	0.646	0.001595	0.5305	0.9739	0	0.5249	0.2402	0.05404	0.9958	0.0305	0.5359	0.2352	0.07499	0.9968	0.02388
1:86480644:C:T	1	86480644	T	0.0003287	0.6621	0.001249	0.5452	0.8329	0	0.5817	0.2417	0.1079	1.055	0.01737	0.5104	0.2362	0.04747	0.9734	0.03206
1:86481453:C:T	1	86481453	T	0.0003287	0.6621	0.001249	0.5452	0.8329	0	0.5817	0.2417	0.1079	1.055	0.01737	0.5104	0.2362	0.04747	0.9734	0.03206
1:86481560:C:T	1	86481560	T	0.0003287	0.6621	0.001249	0.5452	0.8329	0	0.5817	0.2417	0.1079	1.055	0.01737	0.5104	0.2362	0.04747	0.9734	0.03206
1:86482140:C:T	1	86482140	T	0.0004731	0.6468	0.001715	0.5314	0.8984	0	0.5537	0.2433	0.0769	1.03	0.02431	0.5104	0.2362	0.04747	0.9734	0.03206
1:86482158:C:T	1	86482158	T	0.0004731	0.6468	0.001715	0.5314	0.8984	0	0.5537	0.2433	0.0769	1.03	0.02431	0.5104	0.2362	0.04747	0.9734	0.03206
1:86482286:C:T	1	86482286	T	0.0004731	0.6468	0.001715	0.5314	0.8984	0	0.5537	0.2433	0.0769	1.03	0.02431	0.5104	0.2362	0.04747	0.9734	0.03206
1:86482922:A:T	1	86482922	T	0.000594	0.6311	0.002162	0.5171	0.9087	0	0.4972	0.2418	0.02332	0.971	0.04154	0.5359	0.2352	0.07499	0.9968	0.02388
1:87728007:C:T	1	87728007	T	0.002402	-0.5609	0.001461	-0.5439	0.7928	0	-0.5979	0.2673	-1.122	-0.07403	0.02682	-0.5066	0.2223	-0.9423	-0.07086	0.02389
1:91552251:C:T	1	91552251	T	0.002288	-0.9932	0.001595	-0.9526	0.5594	0	-1.185	0.4996	-2.164	-0.2059	0.019	-0.8191	0.3786	-1.561	-0.077	0.03187
1:92102823:C:T	1	92102823	T	0.001243	1.0604	0.001959	0.8574	0.9661	0	0.8702	0.4098	0.06703	1.673	0.03541	0.8466	0.3756	0.1105	1.583	0.02543
1:93448779:C:T	1	93448779	T	0.001511	0.7789	0.0007016	0.7571	0.6387	0	0.6506	0.3183	0.02673	1.274	0.04277	0.8604	0.3136	0.2458	1.475	0.006705
1:95128960:G:T	1	95128960	T	0.01628	-0.6339	0.0005296	-0.8234	0.4824	0	-0.6892	0.3049	-1.287	-0.09158	0.02529	-1.031	0.3792	-1.774	-0.2874	0.007232
1:95128970:C:T	1	95128970	T	0.01628	-0.6339	0.0005296	-0.8234	0.4824	0	-0.6892	0.3049	-1.287	-0.09158	0.02529	-1.031	0.3792	-1.774	-0.2874	0.007232
10:106581588:C:T	10	106581588	T	0.007192	0.9866	0.002589	1.0235	0.9988	0	1.024	0.4607	0.1208	1.927	0.02782	1.023	0.503	0.03718	2.009	0.04347
10:109384349:C:T	10	109384349	T	0.0001835	-0.7388	2.46e-05	-0.7578	0.8159	0	-0.802	0.2613	-1.314	-0.2898	0.002566	-0.7182	0.2474	-1.203	-0.2333	0.004169
10:111528008:A:T	10	111528008	T	0.0009632	0.862	0.0003871	0.8643	0.9654	0	0.8569	0.2969	0.2749	1.439	0.0045	0.8794	0.4258	0.04473	1.714	0.0404
10:112167240:C:T	10	112167240	T	0.002671	-0.6677	0.002565	-0.6072	0.9257	0	-0.6278	0.2992	-1.214	-0.04143	0.0376	-0.5901	0.2722	-1.124	-0.05655	0.03153
10:113050963:C:T	10	113050963	T	0.008308	0.6713	0.00474	0.6478	0.9821	0	0.653	0.3255	0.01513	1.291	0.04667	0.6427	0.3233	0.009079	1.276	0.04837
10:113888821:T:C	10	113888821	T	0.007928	-0.4761	0.0003965	-0.5681	0.4506	0	-0.7173	0.2546	-1.216	-0.2183	0.005515	-0.47	0.2065	-0.8747	-0.06534	0.02403
10:113897746:T:C	10	113897746	T	0.01329	-0.434	0.0008393	-0.5258	0.7043	0	-0.5997	0.2504	-1.09	-0.1089	0.0179	-0.4775	0.2025	-0.8744	-0.0807	0.01945
10:113903867:C:T	10	113903867	T	0.007501	-0.55	0.000598	-0.6314	0.841	0	-0.6729	0.277	-1.216	-0.13	0.01635	-0.5986	0.246	-1.081	-0.1163	0.01599
10:114340753:C:T	10	114340753	T	0.007026	-0.6151	0.003167	-0.5827	0.9443	0	-0.5964	0.2783	-1.142	-0.05098	0.03377	-0.5688	0.2802	-1.118	-0.01966	0.04386
10:116280548:T:C	10	116280548	T	1.768e-06	1.107	4.98e-06	0.9781	0.7777	0	0.917	0.3046	0.32	1.514	0.003079	1.038	0.3014	0.4475	1.629	0.0007157
10:116296327:C:T	10	116296327	T	0.004143	0.5065	0.002074	0.4895	0.9116	0	0.51	0.2433	0.0332	0.9867	0.03778	0.4743	0.21	0.06263	0.8859	0.02517
10:117940384:C:T	10	117940384	T	0.008903	0.8098	0.003456	0.8183	0.9641	0	0.8314	0.4035	0.04049	1.622	0.04116	0.8062	0.3885	0.0448	1.568	0.03942
10:123247044:T:C	10	123247044	T	0.0009634	0.6052	0.0004192	0.5856	0.9549	0	0.5956	0.2423	0.1207	1.07	0.01515	0.5768	0.2279	0.1302	1.023	0.01225
10:124122430:C:T	10	124122430	T	0.01438	-0.5044	0.002136	-0.5612	0.7977	0	-0.6142	0.2761	-1.155	-0.07313	0.02764	-0.5198	0.2438	-0.9977	-0.04186	0.03443
10:126756513:C:T	10	126756513	T	0.004052	-0.7913	0.001248	-0.8195	0.962	0	-0.807	0.3644	-1.521	-0.09287	0.02833	-0.8312	0.3539	-1.525	-0.1376	0.01995
10:128303419:T:C	10	128303419	T	0.002745	0.5572	0.004478	0.4679	0.8818	0	0.4943	0.242	0.01996	0.9686	0.04292	0.4452	0.2246	0.004929	0.8854	0.04906
10:128304508:T:C	10	128304508	T	0.0008334	0.6291	0.001095	0.5453	0.8272	0	0.505	0.249	0.01695	0.9931	0.04439	0.5783	0.2252	0.1369	1.02	0.01106
10:128307192:T:C	10	128307192	T	0.0008334	0.6291	0.001095	0.5453	0.8272	0	0.505	0.249	0.01695	0.9931	0.04439	0.5783	0.2252	0.1369	1.02	0.01106
10:13393142:C:T	10	13393142	T	0.001535	0.9432	0.001659	0.8523	0.9813	0	0.8463	0.3723	0.1166	1.576	0.02449	0.859	0.3951	0.08473	1.633	0.03101
10:134070776:C:T	10	134070776	T	0.004038	0.7544	0.002626	0.7141	0.8424	0	0.6698	0.3257	0.03139	1.308	0.04154	0.7644	0.3467	0.08492	1.444	0.02876
10:14653365:C:T	10	14653365	T	0.006127	-0.9037	0.001433	-0.9592	0.4103	0	-1.285	0.4971	-2.26	-0.311	0.01071	-0.7708	0.378	-1.512	-0.02994	0.04294
10:14653486:TATATATATATATATATATATATATA:T	10	14653486	T	0.006127	-0.9037	0.001433	-0.9592	0.4103	0	-1.285	0.4971	-2.26	-0.311	0.01071	-0.7708	0.378	-1.512	-0.02994	0.04294
10:16099257:A:T	10	16099257	T	0.001081	0.7311	0.0002019	0.7558	0.9512	0	0.77	0.3091	0.1642	1.376	0.01386	0.7449	0.27	0.2158	1.274	0.006405
10:19781932:C:T	10	19781932	T	0.009167	-0.9929	0.001206	-1.0643	0.8436	0	-0.9939	0.4851	-1.945	-0.04309	0.04229	-1.124	0.447	-2.001	-0.2484	0.01278
10:19785696:A:T	10	19785696	T	8.378e-05	1.2349	0.001084	0.9434	0.7127	0	1.058	0.4245	0.2257	1.89	0.01384	0.8448	0.3938	0.0729	1.617	0.03333
10:19975026:G:T	10	19975026	T	0.002218	0.8899	0.001454	0.8367	0.9824	0	0.8311	0.3663	0.1132	1.549	0.02475	0.8427	0.3773	0.1032	1.582	0.02678
10:2160519:C:T	10	2160519	T	0.0004545	0.6703	0.0005087	0.5888	0.4957	0	0.7171	0.2533	0.2207	1.214	0.005295	0.485	0.2278	0.03839	0.9315	0.0347
10:2162005:C:T	10	2162005	T	0.0003477	0.6864	0.0002717	0.6175	0.4624	0	0.7544	0.2519	0.2607	1.248	0.003233	0.504	0.2294	0.05449	0.9535	0.02929
10:2162008:C:T	10	2162008	T	0.0003477	0.6864	0.0002717	0.6175	0.4624	0	0.7544	0.2519	0.2607	1.248	0.003233	0.504	0.2294	0.05449	0.9535	0.02929
10:2162117:C:T	10	2162117	T	0.0003477	0.6864	0.0002717	0.6175	0.4624	0	0.7544	0.2519	0.2607	1.248	0.003233	0.504	0.2294	0.05449	0.9535	0.02929
10:2162385:G:T	10	2162385	T	0.0005355	0.6661	0.0004115	0.6003	0.4073	0	0.7544	0.2519	0.2607	1.248	0.003233	0.4716	0.2302	0.02035	0.9229	0.04202
10:2168121:C:T	10	2168121	T	0.002302	0.6224	0.000497	0.6171	0.6419	0	0.7147	0.2747	0.1762	1.253	0.01025	0.5475	0.2319	0.0929	1.002	0.01935
10:2176676:C:T	10	2176676	T	0.009327	0.5712	0.002255	0.5891	0.5682	0	0.7269	0.309	0.1212	1.333	0.02001	0.5012	0.2469	0.01723	0.9852	0.0439
10:2177527:C:T	10	2177527	T	0.008754	0.5751	0.002223	0.5898	0.5702	0	0.7269	0.309	0.1212	1.333	0.02001	0.5024	0.2468	0.01868	0.9862	0.04329
10:2179157:C:T	10	2179157	T	0.007455	0.5854	0.001879	0.5983	0.5345	0	0.7473	0.3075	0.1447	1.35	0.01629	0.5024	0.2468	0.01868	0.9862	0.04329
10:24604992:A:T	10	24604992	T	0.003846	-0.5502	0.003262	-0.4953	0.8256	0	-0.5378	0.2561	-1.04	-0.03595	0.03743	-0.4629	0.2234	-0.9008	-0.02509	0.03971
10:25611781:G:T	10	25611781	T	0.005209	0.9346	0.002594	0.8964	0.9273	0	0.9266	0.4451	0.0542	1.799	0.03913	0.872	0.4002	0.0877	1.656	0.03066
10:25619796:TCCTA:T	10	25619796	T	0.006405	0.9204	0.003968	0.8553	0.8986	0	0.8988	0.4523	0.01221	1.785	0.04881	0.8224	0.3936	0.05086	1.594	0.03814
10:2745216:TA:T	10	2745216	T	0.0246	0.6741	0.002404	0.8246	0.8043	0	0.9081	0.4328	0.05995	1.756	0.0376	0.7703	0.349	0.08636	1.454	0.02858
10:30065690:C:T	10	30065690	T	0.02481	-0.5665	0.001499	-0.7281	0.8723	0	-0.6878	0.3396	-1.354	-0.02213	0.04469	-0.7618	0.3109	-1.371	-0.1525	0.01525
10:30075728:T:G	10	30075728	T	0.008392	-0.5731	0.001073	-0.6352	0.6218	0	-0.7538	0.309	-1.359	-0.1482	0.01591	-0.5578	0.2497	-1.047	-0.06838	0.02677
10:30077977:T:A	10	30077977	T	0.00459	-0.6093	0.0005319	-0.666	0.7168	0	-0.7538	0.309	-1.359	-0.1482	0.01591	-0.6106	0.2456	-1.092	-0.1292	0.01385
10:30087105:C:T	10	30087105	T	0.0007866	-0.9823	0.0002811	-1.0011	0.6011	0	-1.14	0.3828	-1.89	-0.3892	0.003417	-0.8516	0.3972	-1.63	-0.07303	0.03343
10:30569704:C:T	10	30569704	T	0.00239	-0.7414	0.02103	-0.6795	0.2341	29.37	-1.161	0.5043	-2.15	-0.173	0.0227	-0.4994	0.2342	-0.9585	-0.04035	0.03438
10:31509334:T:C	10	31509334	T	0.0002977	-0.798	0.001865	-0.6059	0.3553	0	-0.8834	0.3578	-1.585	-0.1821	0.01471	-0.4891	0.2322	-0.9442	-0.03396	0.03661
10:3861663:C:T	10	3861663	T	0.002456	-0.6828	0.00232	-0.6206	0.9144	0	-0.6438	0.2969	-1.226	-0.06195	0.03174	-0.5999	0.2801	-1.149	-0.05082	0.03363
10:3965659:C:T	10	3965659	T	0.001943	0.8606	0.0007249	0.8671	0.7357	0	0.7805	0.3628	0.06946	1.491	0.0331	0.9537	0.3628	0.2427	1.665	0.009326
10:44165167:C:T	10	44165167	T	0.0001961	-0.9607	0.0002213	-0.8496	0.6323	0	-0.7245	0.3482	-1.407	-0.04216	0.03919	-0.9464	0.3064	-1.547	-0.3459	0.002336
10:45366596:C:T	10	45366596	T	0.001394	0.6868	0.0003942	0.6583	0.4169	0	0.8753	0.3255	0.2373	1.513	0.008011	0.5535	0.2262	0.1101	0.9968	0.0154
10:45366907:C:T	10	45366907	T	0.0008794	0.6987	0.0004655	0.6743	0.2988	7.38	0.9402	0.319	0.3149	1.565	0.00374	0.5347	0.2248	0.09417	0.9752	0.01844
10:50129942:G:T	10	50129942	T	0.001092	-0.9257	0.0005724	-0.8459	0.8148	0	-0.7852	0.3571	-1.485	-0.08541	0.02945	-0.9004	0.3383	-1.564	-0.2373	0.008511
10:50134180:C:T	10	50134180	T	0.001812	0.638	0.002788	0.5403	0.7408	0	0.6082	0.2735	0.07211	1.144	0.02772	0.4877	0.2407	0.01596	0.9594	0.04425
10:50774822:T:A	10	50774822	T	0.000134	-0.8446	0.0006181	-0.6851	0.6972	0	-0.7768	0.3091	-1.383	-0.171	0.01306	-0.619	0.2626	-1.134	-0.1042	0.01954
10:53558869:C:T	10	53558869	T	5.861e-05	0.8926	7.27e-06	0.8989	0.365	0	1.094	0.2942	0.5175	1.671	0.0002854	0.73	0.2737	0.1936	1.266	0.008364
10:54409165:A:T	10	54409165	T	0.0004868	-1.014	0.0003088	-0.9252	0.5839	0	-1.055	0.3492	-1.739	-0.3704	0.002981	-0.7732	0.3778	-1.514	-0.03276	0.04219
10:54609200:T:C	10	54609200	T	0.01085	0.536	0.0003429	0.6717	0.9203	0	0.6464	0.3148	0.02936	1.263	0.04185	0.6856	0.2336	0.2278	1.143	0.003781
10:54613091:T:C	10	54613091	T	0.004399	0.5617	0.0001859	0.6638	0.8857	0	0.6339	0.2734	0.09801	1.17	0.02182	0.6856	0.2336	0.2278	1.143	0.003781
10:55846040:C:T	10	55846040	T	0.001605	0.857	0.002192	0.7541	0.8816	0	0.7157	0.3568	0.01638	1.415	0.04673	0.7891	0.3402	0.1223	1.456	0.02153
10:55846096:C:T	10	55846096	T	0.001605	0.857	0.002192	0.7541	0.8816	0	0.7157	0.3568	0.01638	1.415	0.04673	0.7891	0.3402	0.1223	1.456	0.02153
10:60568080:C:T	10	60568080	T	0.004698	0.899	0.003012	0.8698	0.8522	0	0.8219	0.3898	0.05785	1.586	0.03672	0.9321	0.4449	0.06021	1.804	0.03758
10:60798782:T:A	10	60798782	T	0.002359	0.5196	0.002617	0.4741	0.826	0	0.5118	0.2328	0.05546	0.9681	0.02952	0.4423	0.214	0.02279	0.8618	0.04026
10:65606846:G:T	10	65606846	T	0.001197	-0.8531	0.0008023	-0.8053	0.3948	0	-1.076	0.3986	-1.858	-0.2953	0.007741	-0.6509	0.3011	-1.241	-0.06086	0.03197
10:65880447:A:T	10	65880447	T	0.01606	-0.6561	0.002074	-0.7214	0.4528	0	-0.9741	0.4101	-1.778	-0.1703	0.01884	-0.599	0.2854	-1.158	-0.0396	0.03728
10:66281499:C:T	10	66281499	T	0.0004385	-0.6574	0.00111	-0.5466	0.7417	0	-0.4886	0.243	-0.9649	-0.01227	0.04624	-0.5992	0.2315	-1.053	-0.1455	0.01045
10:67630510:C:T	10	67630510	T	0.02059	0.5422	0.001244	0.6741	0.4735	0	0.8516	0.3239	0.2169	1.486	0.009468	0.5479	0.2731	0.01267	1.083	0.04636
10:67660984:T:C	10	67660984	T	0.002938	0.9096	0.0009098	0.9364	0.3912	0	1.227	0.4411	0.3621	2.091	0.006139	0.7348	0.3674	0.01476	1.455	0.04703
10:68004653:C:T	10	68004653	T	0.008601	-0.7308	0.003153	-0.7346	0.8175	0	-0.795	0.3612	-1.503	-0.08705	0.02932	-0.68	0.3432	-1.353	-0.007266	0.04914
10:72057781:C:T	10	72057781	T	0.0006524	-0.6895	0.000122	-0.7038	0.8845	0	-0.6726	0.2826	-1.226	-0.1187	0.01862	-0.7265	0.2406	-1.198	-0.2549	0.002911
10:72059094:C:T	10	72059094	T	0.0006524	-0.6895	0.000122	-0.7038	0.8845	0	-0.6726	0.2826	-1.226	-0.1187	0.01862	-0.7265	0.2406	-1.198	-0.2549	0.002911
10:72061628:A:T	10	72061628	T	0.003611	-1.2468	0.002548	-1.1418	0.8954	0	-1.197	0.5653	-2.305	-0.089	0.03593	-1.097	0.5093	-2.095	-0.09848	0.03266
10:72148758:C:T	10	72148758	T	0.0541	-0.5854	0.004862	-0.7737	0.8948	0	-0.813	0.4049	-1.607	-0.01939	0.04652	-0.7401	0.374	-1.473	-0.007164	0.04937
10:72648336:C:T	10	72648336	T	0.002564	0.9815	0.0001337	1.0694	0.3569	0	1.327	0.3957	0.5516	2.103	0.001017	0.8111	0.3962	0.03444	1.588	0.04217
10:73069393:T:C	10	73069393	T	8.721e-05	0.9453	0.0003228	0.8105	0.3078	3.86	1.05	0.3228	0.4175	1.683	0.001419	0.5984	0.3031	0.004261	1.192	0.04995
10:73073343:C:T	10	73073343	T	0.01071	-0.6988	0.003851	-0.7275	0.8998	0	-0.7603	0.3623	-1.47	-0.05012	0.03761	-0.6969	0.35	-1.383	-0.01094	0.04801
10:7655140:C:T	10	7655140	T	0.0002099	-1.4055	0.0005031	-1.2553	0.5912	0	-1.472	0.5413	-2.533	-0.4108	0.007351	-1.082	0.484	-2.031	-0.1334	0.02665
10:77134774:C:T	10	77134774	T	2.785e-05	-1.4629	0.0009281	-1.0373	0.6119	0	-0.8801	0.4405	-1.743	-0.01675	0.04759	-1.198	0.4455	-2.071	-0.3247	0.007865
10:79405010:T:G	10	79405010	T	0.0002763	1.3293	0.001016	1.0618	0.7236	0	0.9454	0.4613	0.04131	1.85	0.04221	1.174	0.4528	0.2863	2.061	0.01034
10:79405063:T:C	10	79405063	T	0.0002763	1.3293	0.001016	1.0618	0.7236	0	0.9454	0.4613	0.04131	1.85	0.04221	1.174	0.4528	0.2863	2.061	0.01034
10:79406780:T:C	10	79406780	T	0.0002763	1.3293	0.001016	1.0618	0.7236	0	0.9454	0.4613	0.04131	1.85	0.04221	1.174	0.4528	0.2863	2.061	0.01034
10:79413050:T:A	10	79413050	T	0.0002763	1.3293	0.001016	1.0618	0.7236	0	0.9454	0.4613	0.04131	1.85	0.04221	1.174	0.4528	0.2863	2.061	0.01034
10:79416467:T:A	10	79416467	T	0.002163	0.7272	0.0002437	0.7864	0.6981	0	0.8782	0.3193	0.2523	1.504	0.006715	0.7111	0.2892	0.1442	1.278	0.01492
10:79418479:T:G	10	79418479	T	0.0001103	1.462	0.0005264	1.1497	0.8459	0	1.083	0.4773	0.1479	2.019	0.02469	1.212	0.4611	0.3083	2.116	0.009333
10:79420191:T:C	10	79420191	T	0.0001507	1.4165	0.0006601	1.1196	0.775	0	1.024	0.4688	0.1052	1.943	0.03055	1.212	0.4611	0.3083	2.116	0.009333
10:79421353:T:C	10	79421353	T	9.325e-05	1.4433	0.0004164	1.1475	0.7146	0	1.024	0.4688	0.1052	1.943	0.03055	1.262	0.4513	0.3775	2.146	0.005746
10:79421977:T:C	10	79421977	T	0.0001507	1.4165	0.0006601	1.1196	0.775	0	1.024	0.4688	0.1052	1.943	0.03055	1.212	0.4611	0.3083	2.116	0.009333
10:79496571:C:T	10	79496571	T	0.005733	0.7495	0.002374	0.7463	0.9499	0	0.7602	0.3311	0.1112	1.409	0.02313	0.7292	0.3661	0.01168	1.447	0.04794
10:80957368:T:C	10	80957368	T	0.008084	-0.6028	0.004057	-0.5962	0.7732	0	-0.6704	0.3307	-1.319	-0.02214	0.0445	-0.548	0.2664	-1.07	-0.02589	0.04116
10:82016530:T:G	10	82016530	T	0.001016	0.6817	0.0007453	0.6445	0.5965	0	0.7494	0.2753	0.2098	1.289	0.007288	0.5469	0.2655	0.02651	1.067	0.0409
10:82023142:G:T	10	82023142	T	0.005089	0.6201	0.00134	0.6304	0.6187	0	0.7359	0.2891	0.1692	1.303	0.01197	0.5397	0.268	0.01436	1.065	0.04559
10:83291902:C:T	10	83291902	T	0.008823	0.8123	0.000219	1.0174	0.9758	0	1.005	0.493	0.03866	1.971	0.04333	1.023	0.3318	0.3724	1.673	0.002387
10:8385573:G:T	10	8385573	T	0.004886	-1.0236	0.002269	-1.0497	0.9185	0	-1.019	0.4564	-1.913	-0.1242	0.02715	-1.09	0.523	-2.115	-0.06488	0.03861
10:90669444:C:T	10	90669444	T	0.00333	-1.1919	0.002716	-1.02	0.6579	0	-1.2	0.5301	-2.239	-0.1607	0.02511	-0.8939	0.4436	-1.763	-0.02442	0.04543
10:90719652:TG:T	10	90719652	T	0.00172	-1.1867	0.0004068	-1.1646	0.8964	0	-1.221	0.5444	-2.288	-0.1537	0.02646	-1.132	0.4137	-1.943	-0.321	0.006858
10:90733683:C:T	10	90733683	T	0.001741	-1.1308	0.0004416	-1.1074	0.9766	0	-1.119	0.506	-2.11	-0.1268	0.02863	-1.1	0.4028	-1.889	-0.31	0.006988
10:91734271:A:T	10	91734271	T	0.001263	0.9732	0.0005151	0.9705	0.8356	0	0.8982	0.4465	0.02305	1.773	0.04611	1.017	0.3583	0.315	1.72	0.005061
10:91776024:C:T	10	91776024	T	0.002593	1.0199	0.0008455	1.0406	0.9357	0	1.011	0.4811	0.06802	1.954	0.03734	1.062	0.4094	0.2593	1.864	0.01031
10:93443617:C:T	10	93443617	T	0.02768	0.4109	0.0009468	0.5463	0.9981	0	0.5468	0.2587	0.03982	1.054	0.03624	0.546	0.2148	0.125	0.967	0.01189
10:93444343:C:T	10	93444343	T	0.03831	0.3888	0.001426	0.5315	0.9385	0	0.5468	0.2587	0.03982	1.054	0.03624	0.5207	0.2179	0.09366	0.9478	0.01792
10:93444827:C:T	10	93444827	T	0.03831	0.3888	0.001426	0.5315	0.9385	0	0.5468	0.2587	0.03982	1.054	0.03624	0.5207	0.2179	0.09366	0.9478	0.01792
10:93492022:C:T	10	93492022	T	0.06763	0.3981	0.002266	0.6052	0.9083	0	0.6286	0.284	0.07199	1.185	0.02843	0.5829	0.2768	0.04043	1.125	0.03663
10:93533668:C:T	10	93533668	T	0.05748	0.4146	0.002216	0.6065	0.9193	0	0.5855	0.2869	0.0232	1.148	0.04308	0.6257	0.2742	0.08827	1.163	0.0237
10:99712134:T:A	10	99712134	T	0.01763	-0.4285	0.002941	-0.4885	0.9131	0	-0.5075	0.2391	-0.9761	-0.03885	0.0355	-0.4716	0.2261	-0.9147	-0.02846	0.03844
11:100396636:C:T	11	100396636	T	0.004409	0.5809	0.001027	0.5961	0.9729	0	0.604	0.2944	0.02703	1.181	0.04199	0.5913	0.2307	0.1391	1.044	0.01122
11:100540232:G:T	11	100540232	T	0.002447	-0.7773	0.0003547	-0.8314	0.8992	0	-0.8103	0.2864	-1.372	-0.2489	0.00533	-0.8726	0.3996	-1.656	-0.08937	0.03032
11:100679357:C:T	11	100679357	T	0.001647	-1.1956	0.001787	-1.055	0.6987	0	-1.208	0.52	-2.227	-0.1884	0.02161	-0.9433	0.4442	-1.814	-0.07264	0.03512
11:104528738:C:T	11	104528738	T	0.01789	0.7827	0.003365	0.841	0.734	0	0.9516	0.4337	0.1015	1.802	0.02982	0.7551	0.3824	0.005587	1.505	0.04989
11:109397816:C:T	11	109397816	T	0.002776	0.6983	0.003331	0.6416	0.9008	0	0.6698	0.3145	0.05337	1.286	0.03489	0.6153	0.304	0.01941	1.211	0.04451
11:115836632:T:C	11	115836632	T	0.00217	0.7211	0.002686	0.6273	0.7604	0	0.7107	0.3441	0.03626	1.385	0.04067	0.5786	0.2631	0.06287	1.094	0.0292
11:1220599:T:C	11	1220599	T	0.002157	-0.6043	0.001998	-0.5521	0.8007	0	-0.5978	0.2544	-1.096	-0.09932	0.0201	-0.5076	0.2509	-0.9994	-0.01587	0.04457
11:1220760:T:C	11	1220760	T	0.002157	-0.6043	0.001998	-0.5521	0.8007	0	-0.5978	0.2544	-1.096	-0.09932	0.0201	-0.5076	0.2509	-0.9994	-0.01587	0.04457
11:1225078:T:C	11	1225078	T	0.002157	-0.6043	0.001998	-0.5521	0.8007	0	-0.5978	0.2544	-1.096	-0.09932	0.0201	-0.5076	0.2509	-0.9994	-0.01587	0.04457
11:125724721:TAAAAAAAAAAAAAAAAAAAAAAAAAAA:T	11	125724721	T	4.136e-05	-0.691	6.09e-06	-0.6882	0.5677	0	-0.7767	0.2171	-1.202	-0.3512	0.0004713	-0.6028	0.2133	-1.021	-0.1848	0.005254
11:125900258:C:T	11	125900258	T	0.0009425	-1.1968	0.0002578	-1.199	0.4295	0	-1.512	0.5144	-2.521	-0.5042	0.003819	-0.9843	0.426	-1.819	-0.1495	0.02201
11:125946412:A:T	11	125946412	T	0.007551	0.9569	0.0006175	1.1424	0.8691	0	1.196	0.4659	0.2831	2.109	0.01125	1.086	0.4781	0.1484	2.023	0.0244
11:126030635:C:T	11	126030635	T	0.0006145	0.8771	0.0003031	0.857	0.6932	0	0.9461	0.3275	0.3042	1.588	0.004458	0.7587	0.3441	0.08425	1.433	0.02877
11:126031442:C:T	11	126031442	T	0.0003514	1.0569	0.0002112	0.9947	0.6683	0	1.101	0.3655	0.3846	1.817	0.00306	0.8702	0.3956	0.09483	1.646	0.02914
11:126808627:T:G	11	126808627	T	0.002657	-0.6465	0.0007577	-0.643	0.9835	0	-0.6381	0.3041	-1.234	-0.04206	0.03761	-0.6462	0.2453	-1.127	-0.1654	0.009194
11:129991652:TGAAGAG:T	11	129991652	T	0.000449	-0.8264	0.0007642	-0.6958	0.6451	0	-0.8009	0.3079	-1.404	-0.1975	0.01024	-0.6095	0.279	-1.156	-0.0626	0.03027
11:130958244:C:T	11	130958244	T	0.02352	0.8208	0.003379	0.9573	0.8265	0	1.037	0.4887	0.07887	1.995	0.03559	0.893	0.4391	0.03241	1.754	0.04348
11:131410985:C:T	11	131410985	T	0.01631	-0.4696	0.003643	-0.5005	0.9084	0	-0.5216	0.2513	-1.014	-0.02906	0.03969	-0.4819	0.2363	-0.945	-0.01869	0.04295
11:132179886:C:T	11	132179886	T	0.03011	-0.5154	0.002215	-0.6035	0.8904	0	-0.6314	0.2827	-1.186	-0.07734	0.02704	-0.577	0.2753	-1.116	-0.03753	0.03749
11:132694476:A:T	11	132694476	T	0.001373	1.0154	0.001265	0.94	0.6533	0	0.8249	0.3882	0.06392	1.586	0.03532	1.089	0.4417	0.2232	1.955	0.01466
11:132697713:G:T	11	132697713	T	0.00289	1.0029	0.003003	0.9114	0.9734	0	0.9227	0.4566	0.02772	1.818	0.04515	0.9021	0.4151	0.08862	1.716	0.03109
11:132797690:C:T	11	132797690	T	0.002685	0.9024	0.001291	0.8991	0.6793	0	1.044	0.4482	0.1657	1.923	0.02121	0.807	0.3573	0.1067	1.507	0.02513
11:133872603:A:T	11	133872603	T	0.001867	-0.5539	0.0006572	-0.5483	0.8707	0	-0.5748	0.2291	-1.024	-0.1258	0.0132	-0.5224	0.2261	-0.9656	-0.07926	0.02203
11:134429821:C:T	11	134429821	T	0.0003461	-0.6607	0.0001186	-0.6452	0.8112	0	-0.5983	0.2582	-1.104	-0.09228	0.02188	-0.6794	0.2204	-1.111	-0.2475	0.002379
11:134448470:C:T	11	134448470	T	0.002763	-0.6629	0.001628	-0.6333	0.6692	0	-0.7311	0.3047	-1.328	-0.134	0.01768	-0.5579	0.2674	-1.082	-0.03376	0.03841
11:17830697:G:T	11	17830697	T	0.02799	-0.8847	0.001014	-1.1541	0.8705	0	-1.102	0.4748	-2.032	-0.1711	0.02172	-1.217	0.5217	-2.239	-0.1944	0.0208
11:18150177:C:T	11	18150177	T	0.004735	-0.5928	0.0009917	-0.6409	0.8747	0	-0.6754	0.2926	-1.249	-0.1019	0.02241	-0.6136	0.2607	-1.125	-0.1026	0.01971
11:18360251:C:T	11	18360251	T	0.006059	-0.9845	0.002033	-0.9689	0.8431	0	-1.041	0.4807	-1.983	-0.09846	0.03204	-0.9153	0.4148	-1.728	-0.1022	0.02866
11:20952514:G:T	11	20952514	T	0.006432	1.015	0.001752	1.0047	0.6271	0	1.232	0.5674	0.1195	2.344	0.03159	0.8977	0.3894	0.1344	1.661	0.02233
11:20958865:C:T	11	20958865	T	0.01562	0.8356	0.003372	0.8826	0.6878	0	1.041	0.4959	0.06879	2.013	0.03758	0.7902	0.3789	0.04752	1.533	0.03849
11:21961299:C:T	11	21961299	T	0.01278	-0.4915	0.004009	-0.5172	0.9669	0	-0.5247	0.2551	-1.025	-0.02477	0.04147	-0.5098	0.2533	-1.006	-0.01324	0.04573
11:21961305:C:T	11	21961305	T	0.01278	-0.4915	0.004009	-0.5172	0.9669	0	-0.5247	0.2551	-1.025	-0.02477	0.04147	-0.5098	0.2533	-1.006	-0.01324	0.04573
11:21962764:C:T	11	21962764	T	0.01278	-0.4915	0.004009	-0.5172	0.9669	0	-0.5247	0.2551	-1.025	-0.02477	0.04147	-0.5098	0.2533	-1.006	-0.01324	0.04573
11:21963184:C:T	11	21963184	T	0.01278	-0.4915	0.004009	-0.5172	0.9669	0	-0.5247	0.2551	-1.025	-0.02477	0.04147	-0.5098	0.2533	-1.006	-0.01324	0.04573
11:32350351:A:T	11	32350351	T	0.002114	-0.6319	0.001603	-0.5703	0.829	0	-0.5307	0.2576	-1.036	-0.02577	0.04119	-0.6088	0.2537	-1.106	-0.1115	0.01747
11:41169987:G:T	11	41169987	T	0.005381	0.693	0.001999	0.6962	0.9042	0	0.7299	0.3593	0.02559	1.434	0.04406	0.6744	0.2892	0.1074	1.241	0.02087
11:42444601:C:T	11	42444601	T	0.006418	-0.5715	0.002717	-0.571	0.786	0	-0.6258	0.2774	-1.17	-0.08211	0.02557	-0.5222	0.262	-1.036	-0.008665	0.04781
11:42448633:C:T	11	42448633	T	0.003475	-0.6182	0.001488	-0.6097	0.6237	0	-0.711	0.2819	-1.264	-0.1584	0.01275	-0.5222	0.262	-1.036	-0.008665	0.04781
11:44836580:T:C	11	44836580	T	0.0194	-0.5236	0.001617	-0.6464	0.9996	0	-0.6465	0.319	-1.272	-0.02124	0.04454	-0.6463	0.2676	-1.171	-0.1219	0.01674
11:44839962:G:T	11	44839962	T	0.0006509	-0.6462	0.001564	-0.5397	0.9108	0	-0.5183	0.2564	-1.021	-0.0157	0.0451	-0.5568	0.2287	-1.005	-0.1085	0.01592
11:4697544:T:C	11	4697544	T	0.0014	-0.6639	0.001263	-0.6193	0.7822	0	-0.563	0.28	-1.112	-0.01428	0.04618	-0.6694	0.264	-1.187	-0.152	0.0121
11:5630635:T:C	11	5630635	T	0.0002793	-0.7133	0.001233	-0.5749	0.8777	0	-0.5504	0.2387	-1.018	-0.08256	0.02254	-0.6055	0.2669	-1.129	-0.08229	0.02454
11:58694035:C:T	11	58694035	T	0.0005961	-1.1548	0.0004674	-1.1036	0.9697	0	-1.092	0.4392	-1.953	-0.2315	0.01402	-1.116	0.4533	-2.004	-0.2277	0.01478
11:58698317:C:T	11	58698317	T	0.0001903	-1.2716	0.0001554	-1.2068	0.7779	0	-1.296	0.4492	-2.176	-0.415	0.004527	-1.116	0.4533	-2.004	-0.2277	0.01478
11:58700008:C:T	11	58700008	T	0.0001903	-1.2716	0.0001554	-1.2068	0.7779	0	-1.296	0.4492	-2.176	-0.415	0.004527	-1.116	0.4533	-2.004	-0.2277	0.01478
11:60212297:C:T	11	60212297	T	0.0009074	-0.6987	0.0002312	-0.6965	0.9204	0	-0.6761	0.2781	-1.221	-0.131	0.01629	-0.714	0.258	-1.22	-0.2084	0.006249
11:60216906:C:T	11	60216906	T	0.000293	-0.6669	0.0009352	-0.5469	0.5949	0	-0.6411	0.2422	-1.116	-0.1664	0.009016	-0.4649	0.2261	-0.908	-0.02169	0.04128
11:66989845:G:T	11	66989845	T	9.638e-05	-1.4104	0.0002153	-1.2657	0.5569	0	-1.069	0.4786	-2.007	-0.1306	0.0271	-1.471	0.489	-2.43	-0.5128	0.003012
11:69004010:C:T	11	69004010	T	0.007044	0.5471	0.003222	0.5431	0.9862	0	0.5466	0.273	0.01145	1.082	0.04716	0.5402	0.25	0.05024	1.03	0.03206
11:7271075:C:T	11	7271075	T	0.003337	-0.6369	0.001162	-0.6588	0.9065	0	-0.6416	0.2503	-1.132	-0.151	0.01139	-0.6918	0.3462	-1.37	-0.01335	0.04721
11:74806605:T:C	11	74806605	T	0.0005989	-0.7534	0.004897	-0.6292	0.2756	15.87	-0.9584	0.3742	-1.692	-0.225	0.01145	-0.4773	0.2339	-0.9358	-0.01891	0.04277
11:74831203:G:T	11	74831203	T	0.006549	-0.8377	0.003668	-0.8266	0.8218	0	-0.8983	0.4268	-1.735	-0.06183	0.03703	-0.7693	0.3817	-1.517	-0.02118	0.04539
11:74834216:C:T	11	74834216	T	0.005684	-0.8457	0.003216	-0.8331	0.8036	0	-0.9106	0.4209	-1.736	-0.08561	0.03215	-0.7693	0.3817	-1.517	-0.02118	0.04539
11:74840281:C:T	11	74840281	T	0.006881	-0.8166	0.003817	-0.8093	0.8776	0	-0.8557	0.4112	-1.662	-0.04973	0.0392	-0.7693	0.3817	-1.517	-0.02118	0.04539
11:74840414:A:T	11	74840414	T	0.006881	-0.8166	0.003817	-0.8093	0.8776	0	-0.8557	0.4112	-1.662	-0.04973	0.0392	-0.7693	0.3817	-1.517	-0.02118	0.04539
11:74842197:C:T	11	74842197	T	0.006881	-0.8166	0.003817	-0.8093	0.8776	0	-0.8557	0.4112	-1.662	-0.04973	0.0392	-0.7693	0.3817	-1.517	-0.02118	0.04539
11:74859783:C:T	11	74859783	T	0.006355	-0.6439	0.003292	-0.6337	0.954	0	-0.6208	0.3109	-1.23	-0.01149	0.04771	-0.6457	0.2993	-1.232	-0.05906	0.03235
11:74860323:G:T	11	74860323	T	0.006355	-0.6439	0.003292	-0.6337	0.954	0	-0.6208	0.3109	-1.23	-0.01149	0.04771	-0.6457	0.2993	-1.232	-0.05906	0.03235
11:74861433:C:T	11	74861433	T	0.006355	-0.6439	0.003292	-0.6337	0.954	0	-0.6208	0.3109	-1.23	-0.01149	0.04771	-0.6457	0.2993	-1.232	-0.05906	0.03235
11:74862883:C:T	11	74862883	T	0.004821	-0.6635	0.002454	-0.6517	0.8903	0	-0.6208	0.3109	-1.23	-0.01149	0.04771	-0.6802	0.2981	-1.264	-0.09603	0.02368
11:76012667:C:T	11	76012667	T	0.002264	-0.8054	0.001953	-0.7269	0.6223	0	-0.8873	0.4014	-1.674	-0.1006	0.02864	-0.6436	0.2893	-1.211	-0.07648	0.02741
11:80749805:C:T	11	80749805	T	0.001136	-0.5921	0.0008578	-0.55	0.8781	0	-0.5776	0.2442	-1.056	-0.09907	0.01932	-0.5268	0.2238	-0.9655	-0.08816	0.01969
11:81045283:G:T	11	81045283	T	0.004911	0.6213	0.003027	0.5772	0.823	0	0.6293	0.3037	0.03404	1.225	0.04003	0.5408	0.2536	0.04373	1.038	0.03437
11:81051151:C:T	11	81051151	T	0.006942	0.5969	0.002491	0.5936	0.8776	0	0.6293	0.3037	0.03404	1.225	0.04003	0.568	0.2572	0.06381	1.072	0.02854
11:81052981:C:T	11	81052981	T	0.006942	0.5969	0.002491	0.5936	0.8776	0	0.6293	0.3037	0.03404	1.225	0.04003	0.568	0.2572	0.06381	1.072	0.02854
11:81098689:G:T	11	81098689	T	0.004911	0.6213	0.003027	0.5772	0.823	0	0.6293	0.3037	0.03404	1.225	0.04003	0.5408	0.2536	0.04373	1.038	0.03437
11:81099720:C:T	11	81099720	T	0.005552	0.6044	0.00328	0.5661	0.6832	0	0.6608	0.3015	0.06999	1.252	0.02996	0.5009	0.2502	0.01046	0.9914	0.04685
11:81233457:C:T	11	81233457	T	0.01705	-0.4665	0.003108	-0.5213	0.7567	0	-0.5811	0.2614	-1.094	-0.06872	0.02778	-0.4714	0.2388	-0.9394	-0.003439	0.04991
11:82947745:C:T	11	82947745	T	0.00536	-0.5124	0.00412	-0.481	0.7953	0	-0.5324	0.2596	-1.041	-0.02352	0.04211	-0.4442	0.2196	-0.8746	-0.01393	0.04455
11:82952496:C:T	11	82952496	T	0.004541	-0.5204	0.003576	-0.4869	0.7641	0	-0.5458	0.2577	-1.051	-0.04063	0.03591	-0.4442	0.2196	-0.8746	-0.01393	0.04455
11:83415560:A:T	11	83415560	T	0.1064	-0.2808	0.001401	-0.492	0.9824	0	-0.4886	0.2194	-0.9187	-0.05851	0.02751	-0.4954	0.2163	-0.9193	-0.07153	0.02317
11:83559201:TA:T	11	83559201	T	0.008639	0.7492	0.001711	0.8448	0.9867	0	0.849	0.3672	0.1293	1.569	0.02219	0.84	0.3964	0.0631	1.617	0.03549
11:84120668:T:C	11	84120668	T	0.02578	0.5953	0.002627	0.7198	0.7256	0	0.8356	0.4075	0.03693	1.634	0.04211	0.6589	0.2956	0.07965	1.238	0.02705
11:84354568:C:T	11	84354568	T	0.00667	0.4979	0.0009499	0.552	0.8744	0	0.5801	0.2441	0.1017	1.059	0.01878	0.5272	0.229	0.07837	0.9761	0.0225
11:84362989:C:T	11	84362989	T	0.008478	0.4804	0.003613	0.4828	0.8554	0	0.5152	0.2431	0.03869	0.9917	0.03578	0.4546	0.227	0.009682	0.8994	0.04676
11:8699025:G:T	11	8699025	T	0.0004388	1.3834	0.001639	1.049	0.8768	0	1.111	0.5205	0.09108	2.131	0.03445	1.006	0.4336	0.1559	1.856	0.02151
11:90527549:C:T	11	90527549	T	0.02885	0.4203	0.003832	0.4999	0.9952	0	0.5009	0.241	0.02857	0.9733	0.03942	0.4988	0.2481	0.01244	0.9851	0.04596
11:91406841:G:T	11	91406841	T	0.01052	0.7286	0.0004622	0.8791	0.9484	0	0.8615	0.3706	0.1351	1.588	0.02149	0.8941	0.3413	0.2252	1.563	0.00957
11:92430033:TTGTG:T	11	92430033	T	0.0006702	1.0416	0.001323	0.917	0.4953	0	0.7683	0.3593	0.06406	1.473	0.03417	1.172	0.4706	0.2493	2.094	0.01372
11:9247265:C:T	11	9247265	T	0.001354	0.8816	0.00264	0.7455	0.8064	0	0.8198	0.3915	0.05259	1.587	0.03797	0.6958	0.3204	0.0678	1.324	0.03123
11:95738589:G:T	11	95738589	T	0.009125	-0.8031	0.0008809	-0.8908	0.978	0	-0.8985	0.3854	-1.654	-0.1432	0.02111	-0.8837	0.3725	-1.614	-0.1537	0.01875
11:95741957:C:T	11	95741957	T	0.01015	-0.7865	0.0009726	-0.8785	0.9427	0	-0.8985	0.3854	-1.654	-0.1432	0.02111	-0.8602	0.3685	-1.583	-0.1379	0.02073
11:95774973:TTTTC:T	11	95774973	T	0.03384	-0.8098	0.002391	-1.015	0.9976	0	-1.014	0.4785	-1.951	-0.07581	0.03585	-1.016	0.4671	-1.931	-0.1005	0.03097
11:96949740:T:TTGAATAA	11	96949740	T	0.0003995	-0.7058	0.0007374	-0.6032	0.8304	0	-0.5588	0.2736	-1.095	-0.0226	0.04291	-0.6362	0.236	-1.099	-0.1737	0.007707
11:97880827:C:T	11	97880827	T	0.0005661	0.7496	0.0002657	0.7079	0.6223	0	0.8173	0.2949	0.2393	1.395	0.006311	0.6243	0.2579	0.1189	1.13	0.0165
11:97883683:C:T	11	97883683	T	0.0007042	0.7377	0.000313	0.7003	0.598	0	0.8173	0.2949	0.2393	1.395	0.006311	0.6106	0.2583	0.1042	1.117	0.0192
11:97884365:A:T	11	97884365	T	0.0007042	0.7377	0.000313	0.7003	0.598	0	0.8173	0.2949	0.2393	1.395	0.006311	0.6106	0.2583	0.1042	1.117	0.0192
11:97889628:T:C	11	97889628	T	0.001129	0.7089	0.0005139	0.6747	0.4596	0	0.8377	0.2938	0.2619	1.413	0.004989	0.5481	0.2589	0.04077	1.056	0.03563
11:97889743:T:TATAA	11	97889743	T	0.001129	0.7089	0.0005139	0.6747	0.4596	0	0.8377	0.2938	0.2619	1.413	0.004989	0.5481	0.2589	0.04077	1.056	0.03563
11:99190376:C:T	11	99190376	T	0.002802	1.0117	0.001112	1.0454	0.6698	0	1.182	0.4533	0.2937	2.07	0.01006	0.9086	0.4535	0.01975	1.798	0.04666
11:99190623:A:T	11	99190623	T	0.002802	1.0117	0.001112	1.0454	0.6698	0	1.182	0.4533	0.2937	2.07	0.01006	0.9086	0.4535	0.01975	1.798	0.04666
11:99204233:C:T	11	99204233	T	0.0006157	1.0904	0.0002723	1.1033	0.7252	0	1.211	0.4309	0.366	2.055	0.005651	0.9979	0.4264	0.1621	1.834	0.02041
11:99204823:A:T	11	99204823	T	0.001546	1.0053	0.0006726	1.0278	0.9208	0	1.058	0.4285	0.2185	1.898	0.01468	0.9979	0.4264	0.1621	1.834	0.02041
12:100098349:TACAC:T	12	100098349	T	0.002952	-0.7055	0.002244	-0.6516	0.6767	0	-0.7508	0.3195	-1.377	-0.1246	0.02012	-0.5719	0.2863	-1.133	-0.01071	0.04733
12:10177958:C:T	12	10177958	T	0.000328	-1.169	0.0001303	-1.1057	0.6373	0	-1.242	0.4088	-2.043	-0.441	0.00282	-0.9695	0.4086	-1.77	-0.1686	0.01876
12:102323450:C:T	12	102323450	T	0.001798	0.9366	0.0007742	0.9174	0.7331	0	0.8259	0.3827	0.07572	1.576	0.03259	1.012	0.3892	0.2489	1.775	0.01013
12:102963550:C:T	12	102963550	T	0.002168	0.54	0.0009178	0.5367	0.9613	0	0.5445	0.2281	0.09747	0.9916	0.01826	0.5288	0.2299	0.0782	0.9794	0.02262
12:103100110:T:C	12	103100110	T	0.0005488	0.7491	0.004293	0.5464	0.9585	0	0.5566	0.2735	0.02054	1.093	0.04367	0.5367	0.2678	0.01175	1.062	0.04663
12:105812103:G:T	12	105812103	T	0.02485	-0.6453	0.002602	-0.731	0.8916	0	-0.7662	0.3545	-1.461	-0.07129	0.03233	-0.6999	0.3331	-1.353	-0.04708	0.03705
12:10991438:C:T	12	10991438	T	0.0002736	1.3521	0.003079	0.9619	0.9941	0	0.9645	0.4808	0.0222	1.907	0.0467	0.9597	0.441	0.0953	1.824	0.03089
12:114771041:C:T	12	114771041	T	0.007866	-0.6682	0.0004408	-0.7769	0.635	0	-0.8895	0.3243	-1.525	-0.2539	0.006862	-0.6791	0.3021	-1.271	-0.08696	0.02584
12:114772304:C:T	12	114772304	T	0.003654	-0.7605	0.0003491	-0.8197	0.7555	0	-0.8921	0.3265	-1.532	-0.2522	0.007073	-0.7493	0.3219	-1.38	-0.1185	0.02106
12:114773152:C:T	12	114773152	T	0.01809	-0.604	0.002077	-0.6927	0.7118	0	-0.7806	0.3274	-1.422	-0.1388	0.01842	-0.6141	0.3097	-1.221	-0.006999	0.04898
12:116891824:C:T	12	116891824	T	0.001829	0.6013	0.00179	0.5558	0.6474	0	0.6482	0.2693	0.1203	1.176	0.01736	0.4841	0.2371	0.01937	0.9489	0.04269
12:119907549:G:T	12	119907549	T	0.0003283	1.4774	8.44e-05	1.3114	0.748	0	1.47	0.5957	0.3026	2.638	0.01475	1.239	0.4026	0.45	2.028	0.002423
12:122181123:T:C	12	122181123	T	0.00214	-0.771	0.00248	-0.6823	0.924	0	-0.6595	0.3282	-1.303	-0.01617	0.04637	-0.7026	0.3103	-1.311	-0.09434	0.0248
12:122184724:C:T	12	122184724	T	0.0007501	-0.8664	0.0009321	-0.7631	0.8526	0	-0.7196	0.3286	-1.364	-0.07547	0.03015	-0.8053	0.3235	-1.439	-0.1713	0.01373
12:122186268:C:T	12	122186268	T	0.00214	-0.771	0.00248	-0.6823	0.924	0	-0.6595	0.3282	-1.303	-0.01617	0.04637	-0.7026	0.3103	-1.311	-0.09434	0.0248
12:122188550:C:T	12	122188550	T	0.002693	-0.7418	0.002924	-0.662	0.9918	0	-0.6595	0.3282	-1.303	-0.01617	0.04637	-0.6641	0.3026	-1.257	-0.07103	0.0295
12:124602598:C:T	12	124602598	T	0.001133	-0.589	0.0006935	-0.5636	0.9856	0	-0.5603	0.2457	-1.042	-0.07864	0.02407	-0.5663	0.2255	-1.008	-0.1242	0.01296
12:124603816:G:T	12	124603816	T	0.00179	-0.5644	0.001564	-0.5234	0.8389	0	-0.5603	0.2457	-1.042	-0.07864	0.02407	-0.4927	0.2239	-0.9315	-0.05398	0.02904
12:12746382:C:T	12	12746382	T	0.0004661	0.8383	0.0001493	0.8002	0.8469	0	0.7525	0.3249	0.1156	1.389	0.02198	0.835	0.2775	0.2911	1.379	0.003007
12:129423927:C:T	12	129423927	T	0.01328	0.5369	0.001344	0.6291	0.9596	0	0.6401	0.2923	0.0672	1.213	0.03013	0.6201	0.2647	0.1014	1.139	0.02026
12:129745968:C:T	12	129745968	T	0.0003049	0.8677	0.001289	0.7005	0.9117	0	0.6755	0.3134	0.06127	1.29	0.03278	0.7238	0.3025	0.131	1.317	0.01777
12:130417800:C:T	12	130417800	T	0.00353	0.5923	0.001945	0.5581	0.9924	0	0.5601	0.2787	0.01388	1.106	0.04631	0.5566	0.236	0.09408	1.019	0.01945
12:130497257:A:T	12	130497257	T	0.0002154	0.9885	0.0001764	0.9505	0.8432	0	0.9103	0.3249	0.2734	1.547	0.005785	1.013	0.405	0.219	1.806	0.01331
12:130497259:C:T	12	130497259	T	0.0002154	0.9885	0.0001764	0.9505	0.8432	0	0.9103	0.3249	0.2734	1.547	0.005785	1.013	0.405	0.219	1.806	0.01331
12:130497404:TGATA:T	12	130497404	T	0.0003821	0.8958	0.0001615	0.8862	0.7055	0	0.8065	0.3156	0.1881	1.425	0.01162	0.9851	0.3517	0.2957	1.674	0.005675
12:130622464:A:T	12	130622464	T	0.003821	0.6088	0.0004963	0.6619	0.7697	0	0.5959	0.2948	0.01817	1.174	0.04506	0.7088	0.2486	0.2215	1.196	0.004886
12:131051901:C:T	12	131051901	T	0.005056	-0.7954	0.001015	-0.8304	0.9392	0	-0.8562	0.4216	-1.683	-0.02981	0.04412	-0.816	0.3157	-1.435	-0.1973	0.01055
12:131195527:C:T	12	131195527	T	0.004729	0.5507	0.002009	0.5337	0.9053	0	0.5118	0.2527	0.01655	1.007	0.04466	0.553	0.2368	0.08883	1.017	0.02068
12:131197201:C:T	12	131197201	T	0.00475	0.5572	0.004085	0.5006	0.9511	0	0.5118	0.2527	0.01655	1.007	0.04466	0.4904	0.2408	0.01841	0.9624	0.04322
12:131740718:C:T	12	131740718	T	0.01011	-0.8198	0.002454	-0.8778	0.872	0	-0.9322	0.4447	-1.804	-0.06057	0.0378	-0.8377	0.3821	-1.587	-0.08886	0.02966
12:15057859:C:T	12	15057859	T	0.001867	0.8415	0.003839	0.7049	0.8457	0	0.762	0.3814	0.01449	1.509	0.04759	0.6655	0.3171	0.04405	1.287	0.03726
12:19216450:G:T	12	19216450	T	5.553e-05	-0.9856	0.001486	-0.7218	0.6332	0	-0.8416	0.3386	-1.505	-0.1779	0.01407	-0.6237	0.3063	-1.224	-0.02337	0.04323
12:19860885:G:T	12	19860885	T	0.00236	0.8985	0.002883	0.8188	0.7882	0	0.9083	0.4318	0.06199	1.755	0.03715	0.7579	0.3562	0.05978	1.456	0.03475
12:20909298:T:C	12	20909298	T	0.003581	0.5333	0.002901	0.4945	0.8211	0	0.5342	0.2417	0.06046	1.008	0.02867	0.459	0.2285	0.01108	0.9069	0.04613
12:20911534:T:G	12	20911534	T	0.003913	0.5286	0.003178	0.4901	0.8428	0	0.525	0.242	0.0507	0.9994	0.03168	0.459	0.2285	0.01108	0.9069	0.04613
12:20922460:T:C	12	20922460	T	0.00467	0.529	0.004073	0.489	0.9249	0	0.5064	0.2512	0.01403	0.9987	0.04567	0.4742	0.2315	0.02052	0.928	0.04199
12:20931626:T:C	12	20931626	T	0.003074	0.5413	0.002004	0.5162	0.9866	0	0.5191	0.2426	0.04358	0.9947	0.03406	0.5135	0.2304	0.06198	0.9651	0.02709
12:20936148:T:G	12	20936148	T	0.002604	0.543	0.001731	0.5174	0.9804	0	0.5216	0.2369	0.05717	0.986	0.0293	0.5135	0.2304	0.06198	0.9651	0.02709
12:20939824:T:C	12	20939824	T	0.002604	0.543	0.001731	0.5174	0.9804	0	0.5216	0.2369	0.05717	0.986	0.0293	0.5135	0.2304	0.06198	0.9651	0.02709
12:20943095:T:C	12	20943095	T	0.002604	0.543	0.001731	0.5174	0.9804	0	0.5216	0.2369	0.05717	0.986	0.0293	0.5135	0.2304	0.06198	0.9651	0.02709
12:20951536:C:T	12	20951536	T	0.0005358	0.8304	0.001454	0.7106	0.8922	0	0.7394	0.3081	0.1355	1.343	0.01767	0.6788	0.3238	0.04408	1.314	0.03751
12:20971485:C:T	12	20971485	T	1.128e-05	1.3685	1.28e-05	1.3031	0.4391	0	1.503	0.3949	0.7285	2.277	0.0002088	1.036	0.4565	0.1409	1.931	0.02451
12:20982144:A:T	12	20982144	T	7.117e-06	1.4128	8.61e-06	1.3516	0.5193	0	1.52	0.4007	0.7349	2.306	0.0002171	1.124	0.4658	0.2107	2.036	0.01689
12:2210984:C:T	12	2210984	T	0.005716	0.5483	0.002134	0.5427	0.8246	0	0.5852	0.2607	0.07418	1.096	0.02632	0.5066	0.2404	0.03541	0.9777	0.03652
12:2211845:C:T	12	2211845	T	0.007526	0.5201	0.002765	0.5168	0.9236	0	0.5351	0.257	0.03137	1.039	0.0391	0.5018	0.2332	0.04466	0.9589	0.03281
12:2212941:A:T	12	2212941	T	0.007526	0.5201	0.002765	0.5168	0.9236	0	0.5351	0.257	0.03137	1.039	0.0391	0.5018	0.2332	0.04466	0.9589	0.03281
12:2219095:T:C	12	2219095	T	0.001615	0.5833	0.0008013	0.5607	0.9797	0	0.565	0.2372	0.1001	1.03	0.01853	0.5565	0.2359	0.09404	1.019	0.01945
12:23461064:C:T	12	23461064	T	0.0006916	-0.6641	0.0005017	-0.6358	0.7098	0	-0.7139	0.2782	-1.259	-0.1686	0.0113	-0.5766	0.2423	-1.051	-0.1017	0.0184
12:23462902:C:T	12	23462902	T	0.0006916	-0.6641	0.0009938	-0.6017	0.5927	0	-0.7139	0.2782	-1.259	-0.1686	0.0113	-0.5165	0.2424	-0.9916	-0.04131	0.03454
12:23464931:C:T	12	23464931	T	0.001154	-0.6368	0.0008109	-0.6125	0.8214	0	-0.66	0.2788	-1.207	-0.1135	0.01925	-0.5766	0.2423	-1.051	-0.1017	0.0184
12:23469547:G:T	12	23469547	T	0.001819	-0.6113	0.0008238	-0.6103	0.9961	0	-0.6093	0.2792	-1.156	-0.06206	0.0307	-0.6111	0.2411	-1.084	-0.1386	0.01212
12:23471163:C:T	12	23471163	T	0.002038	-0.6608	0.001312	-0.6391	0.9719	0	-0.6313	0.298	-1.215	-0.04726	0.03583	-0.6454	0.2671	-1.169	-0.1219	0.01672
12:23473122:C:T	12	23473122	T	0.002038	-0.6608	0.001312	-0.6391	0.9719	0	-0.6313	0.298	-1.215	-0.04726	0.03583	-0.6454	0.2671	-1.169	-0.1219	0.01672
12:23473353:C:T	12	23473353	T	0.0009701	-0.8839	0.003161	-0.7303	0.8344	0	-0.7918	0.3844	-1.545	-0.03846	0.04118	-0.6868	0.3233	-1.32	-0.05312	0.03505
12:23475341:C:T	12	23475341	T	0.0009701	-0.8839	0.003161	-0.7303	0.8344	0	-0.7918	0.3844	-1.545	-0.03846	0.04118	-0.6868	0.3233	-1.32	-0.05312	0.03505
12:244227:C:T	12	244227	T	0.01184	1.0417	0.003963	1.1207	0.9805	0	1.13	0.5456	0.06048	2.199	0.04015	1.111	0.5547	0.02399	2.198	0.0467
12:244664:C:T	12	244664	T	0.01184	1.0417	0.003963	1.1207	0.9805	0	1.13	0.5456	0.06048	2.199	0.04015	1.111	0.5547	0.02399	2.198	0.0467
12:26232416:C:T	12	26232416	T	0.007095	-0.7462	0.001848	-0.7883	0.9681	0	-0.7993	0.3741	-1.533	-0.06609	0.03431	-0.779	0.3439	-1.453	-0.1051	0.02471
12:26361035:C:T	12	26361035	T	0.0002397	1.3182	2.02e-05	1.3977	0.9502	0	1.417	0.4508	0.5338	2.301	0.002021	1.376	0.4778	0.4396	2.312	0.004471
12:30905506:TA:T	12	30905506	T	0.01653	-0.6871	0.002046	-0.8116	0.9156	0	-0.8449	0.4101	-1.649	-0.0412	0.04114	-0.7882	0.3432	-1.461	-0.1156	0.02281
12:30955156:T:C	12	30955156	T	0.009251	-0.4883	0.003526	-0.4943	0.7769	0	-0.5493	0.2577	-1.054	-0.04417	0.03475	-0.4524	0.2248	-0.893	-0.01172	0.04574
12:30960881:C:T	12	30960881	T	0.00191	0.6235	0.0005069	0.6214	0.6716	0	0.5401	0.2621	0.02642	1.054	0.04111	0.692	0.2443	0.2131	1.171	0.005168
12:30963591:T:C	12	30963591	T	0.008431	-0.4937	0.00181	-0.5282	0.7206	0	-0.597	0.2562	-1.099	-0.09485	0.02118	-0.4749	0.2256	-0.9171	-0.03271	0.03672
12:3143343:C:T	12	3143343	T	0.002458	0.5624	0.001623	0.5254	0.9465	0	0.5136	0.2423	0.03875	0.9884	0.03571	0.536	0.2297	0.08591	0.9862	0.02073
12:32339902:C:T	12	32339902	T	0.003493	1.0432	0.000243	1.1438	0.6085	0	0.9763	0.4518	0.09069	1.862	0.03236	1.296	0.4306	0.4525	2.14	0.002991
12:33133078:C:T	12	33133078	T	0.0008931	-0.7477	0.002152	-0.6199	0.9497	0	-0.6343	0.3048	-1.232	-0.03694	0.03918	-0.6086	0.2698	-1.137	-0.07984	0.02531
12:3324332:C:T	12	3324332	T	0.007992	-0.7302	0.001006	-0.804	0.9549	0	-0.7871	0.3856	-1.543	-0.0314	0.04302	-0.8153	0.3161	-1.435	-0.1958	0.01072
12:3326496:C:T	12	3326496	T	0.007822	-0.7285	0.0009805	-0.8024	0.9488	0	-0.7835	0.3816	-1.531	-0.03561	0.04184	-0.8153	0.3161	-1.435	-0.1958	0.01072
12:33960294:C:T	12	33960294	T	7.255e-05	-1.4308	0.001245	-1.011	0.892	0	-1.067	0.5179	-2.082	-0.05201	0.04115	-0.9787	0.3932	-1.749	-0.2081	0.01373
12:46083717:G:T	12	46083717	T	0.001526	-1.0062	0.0009277	-0.956	0.9049	0	-0.9979	0.4544	-1.888	-0.1073	0.02967	-0.9276	0.3738	-1.66	-0.195	0.01402
12:46085330:C:T	12	46085330	T	0.001553	-0.9934	0.002329	-0.8618	0.7055	0	-0.9921	0.4461	-1.866	-0.1177	0.0277	-0.774	0.3662	-1.492	-0.05631	0.03595
12:4616734:C:T	12	4616734	T	0.0004085	-1.3545	0.002576	-1.0739	0.7791	0	-1.19	0.5461	-2.26	-0.1194	0.03098	-0.9879	0.4701	-1.909	-0.06652	0.03703
12:46182415:T:C	12	46182415	T	0.001487	-1.0533	0.0001531	-1.1337	0.9004	0	-1.097	0.4191	-1.919	-0.2759	0.009776	-1.172	0.428	-2.011	-0.3335	0.006797
12:4631329:C:T	12	4631329	T	0.0003748	-1.3826	0.00251	-1.0903	0.7341	0	-1.237	0.5627	-2.34	-0.1342	0.0295	-0.9879	0.4701	-1.909	-0.06652	0.03703
12:46353279:C:T	12	46353279	T	0.001132	-0.8366	0.0003884	-0.8477	0.3611	0	-0.7009	0.288	-1.265	-0.1365	0.01614	-1.172	0.428	-2.011	-0.3335	0.006797
12:4636755:TGAAATGGATAA:T	12	4636755	T	0.0003748	-1.3826	0.00251	-1.0903	0.7341	0	-1.237	0.5627	-2.34	-0.1342	0.0295	-0.9879	0.4701	-1.909	-0.06652	0.03703
12:4648091:G:T	12	4648091	T	0.0003748	-1.3826	0.00251	-1.0903	0.7341	0	-1.237	0.5627	-2.34	-0.1342	0.0295	-0.9879	0.4701	-1.909	-0.06652	0.03703
12:4649235:C:T	12	4649235	T	0.0003748	-1.3826	0.00251	-1.0903	0.7341	0	-1.237	0.5627	-2.34	-0.1342	0.0295	-0.9879	0.4701	-1.909	-0.06652	0.03703
12:54572028:T:C	12	54572028	T	0.009248	-0.6491	0.001825	-0.6867	0.9569	0	-0.6989	0.315	-1.316	-0.08155	0.02805	-0.6751	0.3082	-1.279	-0.0711	0.0298
12:59221401:A:T	12	59221401	T	0.01932	0.4572	0.002263	0.521	0.9034	0	0.5414	0.2398	0.07137	1.011	0.02546	0.5	0.2428	0.02417	0.9758	0.04093
12:63520912:C:T	12	63520912	T	0.002033	-1.1371	0.0007657	-1.1085	0.7557	0	-0.9961	0.489	-1.954	-0.0377	0.04346	-1.202	0.4458	-2.076	-0.3281	0.007704
12:63521939:A:T	12	63521939	T	0.002033	-1.1371	0.0007657	-1.1085	0.7557	0	-0.9961	0.489	-1.954	-0.0377	0.04346	-1.202	0.4458	-2.076	-0.3281	0.007704
12:65147371:T:C	12	65147371	T	0.007314	-0.5374	0.001495	-0.5564	0.6495	0	-0.6446	0.2615	-1.157	-0.132	0.01488	-0.4845	0.236	-0.947	-0.02207	0.04151
12:65164783:C:T	12	65164783	T	0.006323	0.497	0.001222	0.5315	0.5851	0	0.6276	0.2408	0.1556	1.1	0.01011	0.4477	0.2249	0.006905	0.8885	0.04807
12:66325331:TTGTGTG:T	12	66325331	T	0.007659	-0.6875	0.002493	-0.7201	0.3334	0	-0.5676	0.2856	-1.127	-0.007829	0.04876	-1.068	0.4313	-1.913	-0.2228	0.01421
12:66691248:C:T	12	66691248	T	0.001448	0.7646	0.001488	0.688	0.6544	0	0.8052	0.3397	0.1395	1.471	0.01908	0.6078	0.2811	0.05685	1.159	0.03196
12:66905028:T:G	12	66905028	T	0.01006	-0.508	0.003621	-0.5202	0.9871	0	-0.5173	0.2547	-1.016	-0.0181	0.04408	-0.5231	0.2511	-1.015	-0.03088	0.03871
12:66905218:T:C	12	66905218	T	0.01006	-0.508	0.003621	-0.5202	0.9871	0	-0.5173	0.2547	-1.016	-0.0181	0.04408	-0.5231	0.2511	-1.015	-0.03088	0.03871
12:66930104:C:T	12	66930104	T	0.01215	-0.6801	0.002076	-0.7545	0.3762	0	-0.5991	0.3015	-1.19	-0.008165	0.0488	-1.057	0.4206	-1.881	-0.2326	0.01287
12:66932674:C:T	12	66932674	T	0.01215	-0.6801	0.002076	-0.7545	0.3762	0	-0.5991	0.3015	-1.19	-0.008165	0.0488	-1.057	0.4206	-1.881	-0.2326	0.01287
12:671800:G:T	12	671800	T	0.01166	0.8979	0.004214	0.9219	0.7651	0	1.036	0.4997	0.05618	2.015	0.04	0.8407	0.4214	0.01482	1.667	0.04758
12:69544334:TAAC:T	12	69544334	T	0.0006579	-0.8726	0.001613	-0.7254	0.7558	0	-0.8085	0.3526	-1.5	-0.1175	0.02327	-0.6638	0.3035	-1.259	-0.06885	0.03009
12:73711772:C:T	12	73711772	T	0.00953	-0.8711	0.00127	-0.9956	0.3935	0	-0.7921	0.3903	-1.557	-0.02717	0.04423	-1.337	0.5055	-2.328	-0.3463	0.008912
12:73713858:A:T	12	73713858	T	0.008019	-0.874	0.0009862	-1.0004	0.3955	0	-0.7921	0.3903	-1.557	-0.02717	0.04423	-1.32	0.4834	-2.267	-0.3722	0.006981
12:73714046:A:T	12	73714046	T	0.008019	-0.874	0.0009862	-1.0004	0.3955	0	-0.7921	0.3903	-1.557	-0.02717	0.04423	-1.32	0.4834	-2.267	-0.3722	0.006981
12:73715761:C:T	12	73715761	T	0.004341	-0.9147	0.0006064	-1.0016	0.3754	0	-0.7784	0.3857	-1.534	-0.0224	0.04543	-1.302	0.4474	-2.179	-0.4254	0.004075
12:73722866:G:T	12	73722866	T	0.006254	-0.8376	0.0003839	-1.0032	0.4193	0	-0.8389	0.3482	-1.521	-0.1564	0.01724	-1.32	0.4834	-2.267	-0.3722	0.006981
12:73726220:C:T	12	73726220	T	0.008019	-0.874	0.0009862	-1.0004	0.3955	0	-0.7921	0.3903	-1.557	-0.02717	0.04423	-1.32	0.4834	-2.267	-0.3722	0.006981
12:73728878:C:T	12	73728878	T	0.008019	-0.874	0.0009862	-1.0004	0.3955	0	-0.7921	0.3903	-1.557	-0.02717	0.04423	-1.32	0.4834	-2.267	-0.3722	0.006981
12:73731461:G:T	12	73731461	T	0.006412	-0.9048	0.0007685	-1.0275	0.435	0	-0.8331	0.3941	-1.605	-0.0607	0.03623	-1.32	0.4834	-2.267	-0.3722	0.006981
12:73735916:C:T	12	73735916	T	0.006594	-0.8935	0.000859	-1.01	0.4825	0	-0.8331	0.3941	-1.605	-0.0607	0.03623	-1.266	0.474	-2.195	-0.3369	0.008285
12:73736457:C:T	12	73736457	T	0.006594	-0.8935	0.000859	-1.01	0.4825	0	-0.8331	0.3941	-1.605	-0.0607	0.03623	-1.266	0.474	-2.195	-0.3369	0.008285
12:73737829:G:T	12	73737829	T	0.006594	-0.8935	0.000859	-1.01	0.4825	0	-0.8331	0.3941	-1.605	-0.0607	0.03623	-1.266	0.474	-2.195	-0.3369	0.008285
12:73740946:G:T	12	73740946	T	0.004355	-0.954	0.0005038	-1.0702	0.3358	0	-0.8331	0.3941	-1.605	-0.0607	0.03623	-1.44	0.4922	-2.404	-0.4752	0.003894
12:73742659:C:T	12	73742659	T	0.006594	-0.8935	0.000859	-1.01	0.4825	0	-0.8331	0.3941	-1.605	-0.0607	0.03623	-1.266	0.474	-2.195	-0.3369	0.008285
12:73742942:G:T	12	73742942	T	0.004355	-0.954	0.0005038	-1.0702	0.3358	0	-0.8331	0.3941	-1.605	-0.0607	0.03623	-1.44	0.4922	-2.404	-0.4752	0.003894
12:73750768:C:T	12	73750768	T	0.002606	-1.014	0.0005373	-1.0822	0.3466	0	-0.8402	0.4048	-1.634	-0.04677	0.03971	-1.44	0.4922	-2.404	-0.4752	0.003894
12:73751230:G:T	12	73751230	T	0.002606	-1.014	0.0005373	-1.0822	0.3466	0	-0.8402	0.4048	-1.634	-0.04677	0.03971	-1.44	0.4922	-2.404	-0.4752	0.003894
12:73751527:C:T	12	73751527	T	0.004074	-0.9507	0.0009235	-1.0198	0.4945	0	-0.8402	0.4048	-1.634	-0.04677	0.03971	-1.266	0.474	-2.195	-0.3369	0.008285
12:73753443:C:T	12	73753443	T	0.004074	-0.9507	0.0009235	-1.0198	0.4945	0	-0.8402	0.4048	-1.634	-0.04677	0.03971	-1.266	0.474	-2.195	-0.3369	0.008285
12:73753474:C:T	12	73753474	T	0.004074	-0.9507	0.0009235	-1.0198	0.4945	0	-0.8402	0.4048	-1.634	-0.04677	0.03971	-1.266	0.474	-2.195	-0.3369	0.008285
12:73755827:C:T	12	73755827	T	0.004074	-0.9507	0.0009235	-1.0198	0.4945	0	-0.8402	0.4048	-1.634	-0.04677	0.03971	-1.266	0.474	-2.195	-0.3369	0.008285
12:73758168:C:T	12	73758168	T	0.004074	-0.9507	0.0009235	-1.0198	0.4945	0	-0.8402	0.4048	-1.634	-0.04677	0.03971	-1.266	0.474	-2.195	-0.3369	0.008285
12:73758671:C:T	12	73758671	T	0.004074	-0.9507	0.0009235	-1.0198	0.4945	0	-0.8402	0.4048	-1.634	-0.04677	0.03971	-1.266	0.474	-2.195	-0.3369	0.008285
12:75411911:G:T	12	75411911	T	0.001391	0.8498	0.004435	0.677	0.5307	0	0.8953	0.4217	0.06877	1.722	0.03545	0.5751	0.2882	0.01021	1.14	0.04755
12:78638944:C:T	12	78638944	T	0.001223	-0.6378	9.87e-05	-0.6695	0.6499	0	-0.5931	0.2406	-1.065	-0.1214	0.01488	-0.7492	0.2458	-1.231	-0.2675	0.002659
12:80215401:C:T	12	80215401	T	0.005189	0.7993	0.002499	0.7877	0.9551	0	0.8015	0.3581	0.09965	1.503	0.02673	0.7721	0.3797	0.02795	1.516	0.0435
12:80249574:G:T	12	80249574	T	0.002276	0.8961	0.001161	0.8653	0.7306	0	0.9556	0.3738	0.2231	1.688	0.01159	0.7721	0.3797	0.02795	1.516	0.0435
12:80279255:A:T	12	80279255	T	0.001622	0.931	0.0008746	0.8907	0.8037	0	0.9556	0.3738	0.2231	1.688	0.01159	0.8225	0.3834	0.07095	1.574	0.03333
12:80394620:C:T	12	80394620	T	0.007785	0.5892	0.002775	0.5952	0.8001	0	0.6483	0.2891	0.08163	1.215	0.02646	0.5474	0.2742	0.009949	1.085	0.04746
12:80394781:G:T	12	80394781	T	0.004553	0.6279	0.001079	0.6561	0.9702	0	0.6483	0.2891	0.08163	1.215	0.02646	0.6633	0.2788	0.1169	1.21	0.01843
12:83404121:T:G	12	83404121	T	0.002021	-0.591	0.002254	-0.5322	0.6522	0	-0.6259	0.2712	-1.157	-0.09448	0.02239	-0.4664	0.2274	-0.9121	-0.02072	0.04175
12:83406474:T:C	12	83406474	T	0.002791	-0.5719	0.00297	-0.5172	0.7285	0	-0.5891	0.2706	-1.119	-0.05868	0.03111	-0.4664	0.2274	-0.9121	-0.02072	0.04175
12:86847521:A:T	12	86847521	T	0.006167	-1.0508	0.002667	-1.0296	0.9062	0	-1.069	0.4786	-2.007	-0.1306	0.0271	-0.9882	0.4912	-1.951	-0.02537	0.0458
12:86884553:A:T	12	86884553	T	0.00288	-1.1251	0.001351	-1.0845	0.9635	0	-1.069	0.4786	-2.007	-0.1306	0.0271	-1.1	0.4785	-2.038	-0.1622	0.02269
12:86890088:TTACTC:T	12	86890088	T	0.00288	-1.1251	0.001351	-1.0845	0.9635	0	-1.069	0.4786	-2.007	-0.1306	0.0271	-1.1	0.4785	-2.038	-0.1622	0.02269
12:86903926:A:T	12	86903926	T	0.002471	-1.1297	0.001369	-1.0635	0.97	0	-1.076	0.4699	-1.997	-0.1548	0.0235	-1.051	0.4698	-1.971	-0.1299	0.02659
12:86904975:C:T	12	86904975	T	0.002471	-1.1297	0.001369	-1.0635	0.97	0	-1.076	0.4699	-1.997	-0.1548	0.0235	-1.051	0.4698	-1.971	-0.1299	0.02659
12:86947850:C:T	12	86947850	T	0.002471	-1.1297	0.001369	-1.0635	0.97	0	-1.076	0.4699	-1.997	-0.1548	0.0235	-1.051	0.4698	-1.971	-0.1299	0.02659
12:86954491:TATA:T	12	86954491	T	0.002471	-1.1297	0.001369	-1.0635	0.97	0	-1.076	0.4699	-1.997	-0.1548	0.0235	-1.051	0.4698	-1.971	-0.1299	0.02659
12:87920259:C:T	12	87920259	T	0.0001107	-0.6993	7.05e-05	-0.6493	0.3946	0	-0.7954	0.2369	-1.26	-0.3311	0.001004	-0.5169	0.2256	-0.9591	-0.07474	0.02314
12:87927350:C:T	12	87927350	T	0.0001212	-0.7009	5.43e-05	-0.664	0.6085	0	-0.7523	0.2383	-1.219	-0.2852	0.001942	-0.5836	0.2274	-1.029	-0.1379	0.01112
12:87927418:TA:T	12	87927418	T	5.565e-05	-0.735	4.11e-05	-0.673	0.5702	0	-0.7701	0.237	-1.235	-0.3055	0.001441	-0.5836	0.2274	-1.029	-0.1379	0.01112
12:87927444:G:T	12	87927444	T	5.565e-05	-0.735	4.11e-05	-0.673	0.5702	0	-0.7701	0.237	-1.235	-0.3055	0.001441	-0.5836	0.2274	-1.029	-0.1379	0.01112
12:87931813:C:T	12	87931813	T	5.653e-05	-0.725	3.82e-05	-0.6683	0.5558	0	-0.7701	0.237	-1.235	-0.3055	0.001441	-0.5785	0.2227	-1.015	-0.142	0.01019
12:87938785:C:T	12	87938785	T	0.0001088	-0.7061	6.47e-05	-0.6535	0.5388	0	-0.7599	0.2382	-1.227	-0.293	0.001744	-0.5585	0.225	-0.9995	-0.1174	0.01402
12:87946488:C:T	12	87946488	T	8.371e-05	-0.7099	4.62e-05	-0.6603	0.5923	0	-0.7524	0.2363	-1.216	-0.2893	0.001777	-0.5785	0.2227	-1.015	-0.142	0.01019
12:87954460:TG:T	12	87954460	T	8.353e-05	-0.7092	4.55e-05	-0.6604	0.5924	0	-0.7522	0.2359	-1.215	-0.2899	0.001752	-0.5785	0.2227	-1.015	-0.142	0.01019
12:87955665:C:T	12	87955665	T	8.353e-05	-0.7092	4.55e-05	-0.6604	0.5924	0	-0.7522	0.2359	-1.215	-0.2899	0.001752	-0.5785	0.2227	-1.015	-0.142	0.01019
12:87968404:A:T	12	87968404	T	3.679e-05	-0.7409	2.09e-05	-0.6869	0.48	0	-0.8068	0.2343	-1.266	-0.3475	0.0007523	-0.5785	0.2227	-1.015	-0.142	0.01019
12:87983906:A:T	12	87983906	T	3.679e-05	-0.7409	2.09e-05	-0.6869	0.48	0	-0.8068	0.2343	-1.266	-0.3475	0.0007523	-0.5785	0.2227	-1.015	-0.142	0.01019
12:87984996:A:T	12	87984996	T	2.749e-05	-0.7498	1.6e-05	-0.694	0.4531	0	-0.8201	0.2326	-1.276	-0.3642	0.000566	-0.5785	0.2227	-1.015	-0.142	0.01019
12:87985838:C:T	12	87985838	T	0.0003413	-0.6656	0.0001611	-0.6289	0.7779	0	-0.681	0.2488	-1.169	-0.1933	0.006981	-0.5865	0.2245	-1.026	-0.1465	0.009767
12:88012959:C:T	12	88012959	T	0.002057	-0.5803	0.0009364	-0.5559	0.7209	0	-0.6225	0.2509	-1.114	-0.1307	0.01425	-0.5018	0.2262	-0.9452	-0.05846	0.02782
12:88015310:C:T	12	88015310	T	0.002057	-0.5803	0.0009364	-0.5559	0.7209	0	-0.6225	0.2509	-1.114	-0.1307	0.01425	-0.5018	0.2262	-0.9452	-0.05846	0.02782
12:88019191:C:T	12	88019191	T	0.002057	-0.5803	0.0009364	-0.5559	0.7209	0	-0.6225	0.2509	-1.114	-0.1307	0.01425	-0.5018	0.2262	-0.9452	-0.05846	0.02782
12:88025526:G:T	12	88025526	T	0.00634	-0.5119	0.002816	-0.5004	0.9927	0	-0.4987	0.2493	-0.9874	-0.01012	0.04731	-0.5018	0.2262	-0.9452	-0.05846	0.02782
12:88107680:G:T	12	88107680	T	0.001149	0.9824	0.001775	0.8204	0.879	0	0.8692	0.4144	0.05694	1.681	0.0377	0.7877	0.3392	0.1229	1.453	0.02138
12:88778346:C:T	12	88778346	T	0.004432	-0.9864	0.0005672	-1.0337	0.7302	0	-1.179	0.5172	-2.193	-0.1654	0.02407	-0.9601	0.3681	-1.682	-0.2386	0.009889
12:88788489:A:T	12	88788489	T	0.01702	-0.8432	0.002396	-0.9306	0.551	0	-1.179	0.5172	-2.193	-0.1654	0.02407	-0.7961	0.3805	-1.542	-0.05022	0.03789
12:88789253:C:T	12	88789253	T	0.004432	-0.9864	0.0005672	-1.0337	0.7302	0	-1.179	0.5172	-2.193	-0.1654	0.02407	-0.9601	0.3681	-1.682	-0.2386	0.009889
12:88790795:C:T	12	88790795	T	0.01702	-0.8432	0.002396	-0.9306	0.551	0	-1.179	0.5172	-2.193	-0.1654	0.02407	-0.7961	0.3805	-1.542	-0.05022	0.03789
12:97734345:T:C	12	97734345	T	0.02133	-0.573	0.003035	-0.6829	0.8692	0	-0.726	0.3486	-1.409	-0.04271	0.03905	-0.6495	0.307	-1.251	-0.04778	0.03579
12:97842470:C:T	12	97842470	T	0.0003157	1.2732	0.0004361	1.1257	0.5891	0	1.344	0.5156	0.3334	2.355	0.0101	0.9888	0.4082	0.1887	1.789	0.01644
12:98151584:T:C	12	98151584	T	0.0002881	0.9152	0.0002228	0.8431	0.839	0	0.7972	0.3213	0.1675	1.427	0.01424	0.89	0.3247	0.2536	1.526	0.006761
12:98167556:C:T	12	98167556	T	0.0003856	1.2253	1.2e-05	1.3991	0.6712	0	1.517	0.4234	0.6874	2.347	0.0004622	1.243	0.4871	0.2886	2.198	0.01155
12:98168932:T:G	12	98168932	T	0.0005894	0.8568	0.0003624	0.8039	0.6992	0	0.7165	0.3193	0.09074	1.342	0.02634	0.8907	0.3183	0.2668	1.515	0.005719
12:98172480:T:G	12	98172480	T	0.0005894	0.8568	0.0003624	0.8039	0.6992	0	0.7165	0.3193	0.09074	1.342	0.02634	0.8907	0.3183	0.2668	1.515	0.005719
12:98179856:T:TG	12	98179856	T	0.0004969	0.8537	0.0005104	0.8686	0.2491	24.73	0.624	0.3023	0.03147	1.216	0.04079	1.124	0.3111	0.5142	1.734	0.0003962
12:98181006:C:T	12	98181006	T	0.005266	0.8497	0.0019	0.8497	0.9044	0	0.8812	0.3791	0.1381	1.624	0.02149	0.8154	0.3953	0.04069	1.59	0.0406
12:98182603:C:T	12	98182603	T	0.006117	0.8258	0.002198	0.8305	0.9582	0	0.8439	0.3728	0.1132	1.575	0.02508	0.8154	0.3953	0.04069	1.59	0.0406
12:98192514:T:C	12	98192514	T	0.0001421	0.9326	1.7e-05	0.9315	0.4033	0	0.7458	0.3103	0.1376	1.354	0.01751	1.108	0.3025	0.5154	1.701	0.0003289
12:99272245:C:T	12	99272245	T	0.0001178	1.0786	0.003644	0.7308	0.81	0	0.7965	0.3713	0.06887	1.524	0.03358	0.6752	0.3415	0.005882	1.345	0.04959
13:103805256:C:T	13	103805256	T	0.004134	0.6933	0.001627	0.6805	0.8043	0	0.7422	0.3297	0.09604	1.388	0.02587	0.6341	0.2858	0.07389	1.194	0.02781
13:104151127:T:C	13	104151127	T	5.217e-05	1.1952	0.0006821	0.9127	0.8915	0	0.9512	0.3896	0.1875	1.715	0.01585	0.8778	0.3711	0.1504	1.605	0.01911
13:107928180:G:T	13	107928180	T	0.002215	-0.8904	0.000451	-0.9038	0.5968	0	-1.071	0.4077	-1.87	-0.2715	0.009574	-0.7927	0.3324	-1.444	-0.1413	0.01815
13:107991374:C:T	13	107991374	T	0.02197	0.4489	0.0025	0.5304	0.7985	0	0.5809	0.2644	0.06277	1.099	0.02958	0.4907	0.2345	0.03116	0.9502	0.0378
13:108156101:T:G	13	108156101	T	0.004436	-0.5106	0.003296	-0.4672	0.7671	0	-0.5196	0.2379	-0.9859	-0.05335	0.03055	-0.4249	0.2137	-0.8438	-0.006024	0.04835
13:110002761:C:T	13	110002761	T	0.002722	-1.0436	0.002748	-0.9421	0.4574	0	-1.29	0.5641	-2.396	-0.1843	0.02367	-0.785	0.379	-1.528	-0.04229	0.03977
13:114809103:C:T	13	114809103	T	0.002368	-0.7059	0.0004687	-0.726	0.9864	0	-0.7299	0.3075	-1.333	-0.1272	0.01892	-0.7228	0.2813	-1.274	-0.1715	0.01102
13:114816245:C:T	13	114816245	T	0.002368	-0.7059	0.0007249	-0.7011	0.8991	0	-0.7299	0.3075	-1.333	-0.1272	0.01892	-0.6771	0.281	-1.228	-0.1262	0.01703
13:114824885:C:T	13	114824885	T	0.001642	-0.7368	0.0004486	-0.7317	0.9937	0	-0.7299	0.3075	-1.333	-0.1272	0.01892	-0.7332	0.2836	-1.289	-0.1773	0.01055
13:115074780:C:T	13	115074780	T	0.006524	-0.6711	0.001539	-0.7126	0.9187	0	-0.7377	0.3337	-1.392	-0.08373	0.02861	-0.6916	0.3046	-1.289	-0.09462	0.02439
13:115074795:G:T	13	115074795	T	0.008658	-0.7148	0.002215	-0.7545	0.8916	0	-0.7933	0.3768	-1.532	-0.05476	0.03699	-0.7254	0.3261	-1.365	-0.0862	0.02741
13:22045729:C:T	13	22045729	T	0.004552	0.5436	0.002323	0.5428	0.8438	0	0.5804	0.2611	0.06874	1.092	0.02775	0.51	0.2439	0.03186	0.9881	0.03801
13:22086259:C:T	13	22086259	T	0.001656	1.1779	0.0018	1.11	0.696	0	1.277	0.556	0.1877	2.367	0.02302	0.9944	0.4626	0.08776	1.901	0.03295
13:22087835:C:T	13	22087835	T	0.001656	1.1779	0.0018	1.11	0.696	0	1.277	0.556	0.1877	2.367	0.02302	0.9944	0.4626	0.08776	1.901	0.03295
13:23377642:C:T	13	23377642	T	0.0009959	-1.0354	0.0009767	-0.9148	0.6292	0	-0.8028	0.3617	-1.512	-0.09382	0.02802	-1.075	0.4325	-1.923	-0.2274	0.01386
13:23634238:C:T	13	23634238	T	0.0001631	1.4089	0.0008093	1.0206	0.9949	0	1.023	0.4877	0.06766	1.979	0.03758	1.019	0.3902	0.2539	1.783	0.009823
13:23975129:T:TA	13	23975129	T	0.002047	0.6914	0.0002738	0.7281	0.7613	0	0.8014	0.3135	0.1869	1.416	0.01161	0.6777	0.2599	0.1684	1.187	0.009898
13:23978990:T:C	13	23978990	T	0.00198	0.7346	0.0002927	0.7729	0.5362	0	0.9282	0.3295	0.2824	1.574	0.005527	0.6607	0.2801	0.1116	1.21	0.01945
13:24197741:C:T	13	24197741	T	0.008923	0.6015	0.002188	0.6305	0.8731	0	0.6669	0.3071	0.06496	1.269	0.03152	0.6008	0.2773	0.05734	1.144	0.0316
13:24743568:C:T	13	24743568	T	0.005516	-0.5214	0.002212	-0.5116	0.9588	0	-0.5023	0.2452	-0.9828	-0.0218	0.04228	-0.5196	0.2285	-0.9675	-0.07175	0.02418
13:24770252:T:C	13	24770252	T	0.0004491	-0.6807	0.001966	-0.5437	0.9356	0	-0.5598	0.2657	-1.081	-0.03902	0.03686	-0.5312	0.2341	-0.99	-0.07239	0.02448
13:24771834:T:G	13	24771834	T	0.0003481	-0.6042	5.96e-05	-0.6152	0.4373	0	-0.4999	0.2133	-0.918	-0.08175	0.02048	-0.7381	0.2203	-1.17	-0.3063	0.0009884
13:28610841:G:T	13	28610841	T	0.004089	0.5303	0.002102	0.5162	0.6958	0	0.5869	0.2468	0.1031	1.071	0.01872	0.4553	0.2289	0.006613	0.9039	0.04828
13:29557357:T:C	13	29557357	T	0.0006786	0.6134	0.0005167	0.5586	0.5151	0	0.6718	0.2369	0.2075	1.136	0.005221	0.4617	0.2192	0.03219	0.8913	0.03656
13:29557614:T:C	13	29557614	T	0.0006786	0.6134	0.0005167	0.5586	0.5151	0	0.6718	0.2369	0.2075	1.136	0.005221	0.4617	0.2192	0.03219	0.8913	0.03656
13:29748126:T:C	13	29748126	T	0.0002006	-0.9733	0.001894	-0.706	0.9421	0	-0.7248	0.344	-1.399	-0.05061	0.03683	-0.6915	0.3028	-1.285	-0.09805	0.02359
13:29831179:C:T	13	29831179	T	0.001088	0.9303	0.00447	0.7533	0.997	0	0.7543	0.3687	0.03173	1.477	0.04256	0.7523	0.3811	0.005445	1.499	0.04993
13:33510153:TAAA:T	13	33510153	T	0.001301	0.8245	0.0002519	0.8232	0.4527	0	1.045	0.3712	0.3176	1.773	0.005547	0.6946	0.2827	0.1405	1.249	0.01498
13:33510329:G:T	13	33510329	T	0.004529	0.7174	0.00139	0.7096	0.9247	0	0.7361	0.358	0.03441	1.438	0.04157	0.693	0.2829	0.1385	1.247	0.01528
13:33511789:A:T	13	33511789	T	0.004336	0.7204	0.001362	0.7105	0.9275	0	0.7361	0.358	0.03441	1.438	0.04157	0.6946	0.2827	0.1405	1.249	0.01498
13:33512814:C:T	13	33512814	T	0.0007745	0.8788	0.0001303	0.8902	0.7004	0	0.8069	0.3179	0.1837	1.43	0.01221	0.9864	0.3415	0.317	1.656	0.004365
13:33514648:C:T	13	33514648	T	0.002098	0.6907	0.0003998	0.7089	0.9506	0	0.7214	0.284	0.1649	1.278	0.01212	0.6966	0.2824	0.1431	1.25	0.0146
13:33515638:A:T	13	33515638	T	0.0006702	0.7373	8.13e-05	0.7646	0.9644	0	0.7558	0.2772	0.2124	1.299	0.007198	0.7731	0.2717	0.2406	1.306	0.004964
13:34957702:G:T	13	34957702	T	0.002271	-0.6001	0.0003805	-0.633	0.6493	0	-0.7253	0.27	-1.254	-0.1962	0.008057	-0.5619	0.2371	-1.027	-0.09726	0.01887
13:34958770:C:T	13	34958770	T	0.002271	-0.6001	0.0003805	-0.633	0.6493	0	-0.7253	0.27	-1.254	-0.1962	0.008057	-0.5619	0.2371	-1.027	-0.09726	0.01887
13:34960569:A:T	13	34960569	T	0.002271	-0.6001	0.0003805	-0.633	0.6493	0	-0.7253	0.27	-1.254	-0.1962	0.008057	-0.5619	0.2371	-1.027	-0.09726	0.01887
13:34960832:C:T	13	34960832	T	0.002271	-0.6001	0.0003805	-0.633	0.6493	0	-0.7253	0.27	-1.254	-0.1962	0.008057	-0.5619	0.2371	-1.027	-0.09726	0.01887
13:34972177:A:T	13	34972177	T	0.00116	-0.6684	0.000174	-0.7005	0.5378	0	-0.834	0.286	-1.394	-0.2734	0.004108	-0.6015	0.2462	-1.084	-0.119	0.01555
13:34972260:G:T	13	34972260	T	0.0009324	-0.6797	0.0001489	-0.708	0.5564	0	-0.8357	0.2863	-1.397	-0.2745	0.004075	-0.6136	0.2462	-1.096	-0.1312	0.0136
13:34981826:G:T	13	34981826	T	0.001804	-0.6422	0.0002877	-0.6769	0.4684	0	-0.834	0.286	-1.394	-0.2734	0.004108	-0.5603	0.2464	-1.043	-0.07732	0.0242
13:34994752:T:C	13	34994752	T	0.005281	-0.6336	0.002342	-0.6003	0.5688	0	-0.7661	0.3516	-1.455	-0.07698	0.03096	-0.5241	0.2383	-0.9912	-0.05705	0.02916
13:36500085:A:T	13	36500085	T	0.003238	0.5563	0.001853	0.5359	0.6731	0	0.6218	0.2666	0.09927	1.144	0.02106	0.4745	0.2255	0.0326	0.9164	0.03676
13:40456595:T:C	13	40456595	T	0.0008836	-0.705	0.002453	-0.5872	0.6956	0	-0.5212	0.2569	-1.025	-0.01771	0.0443	-0.6744	0.2954	-1.253	-0.09552	0.02361
13:47270040:T:A	13	47270040	T	0.0002456	0.7005	0.000834	0.5971	0.6912	0	0.5218	0.2605	0.0112	1.032	0.04705	0.664	0.2456	0.1826	1.145	0.007546
13:47290240:G:T	13	47290240	T	3.292e-05	-1.2759	1.85e-05	-1.1352	0.4225	0	-1.408	0.4312	-2.253	-0.563	0.001363	-0.9695	0.3361	-1.628	-0.3107	0.004415
13:53566434:G:T	13	53566434	T	0.005174	0.9549	0.0006906	1.0063	0.3743	0	1.359	0.4955	0.3877	2.33	0.006871	0.8095	0.3702	0.08406	1.535	0.03007
13:53595367:A:T	13	53595367	T	0.004325	0.9394	0.0003376	0.9791	0.7535	0	1.096	0.4617	0.1913	2.001	0.01889	0.9162	0.3388	0.2522	1.58	0.007516
13:61129047:A:T	13	61129047	T	0.0006064	-0.8483	0.0002543	-0.8191	0.7594	0	-0.8771	0.2933	-1.452	-0.3021	0.003279	-0.738	0.3467	-1.417	-0.05858	0.03466
13:69123119:T:A	13	69123119	T	0.002466	-0.7191	0.001409	-0.6637	0.853	0	-0.7098	0.3243	-1.346	-0.07412	0.03023	-0.6315	0.2708	-1.162	-0.1008	0.02083
13:69151784:TC:T	13	69151784	T	0.00697	-0.6645	0.003331	-0.6327	0.6844	0	-0.7371	0.3353	-1.394	-0.07994	0.02951	-0.5592	0.2814	-1.111	-0.007655	0.04846
13:69151791:C:T	13	69151791	T	0.00697	-0.6645	0.003331	-0.6327	0.6844	0	-0.7371	0.3353	-1.394	-0.07994	0.02951	-0.5592	0.2814	-1.111	-0.007655	0.04846
13:69164108:A:T	13	69164108	T	0.00697	-0.6645	0.003331	-0.6327	0.6844	0	-0.7371	0.3353	-1.394	-0.07994	0.02951	-0.5592	0.2814	-1.111	-0.007655	0.04846
13:69167943:G:T	13	69167943	T	0.006114	-0.6788	0.00286	-0.6452	0.6454	0	-0.7642	0.3372	-1.425	-0.1033	0.0249	-0.5619	0.282	-1.115	-0.009149	0.04788
13:69168068:C:T	13	69168068	T	0.006114	-0.6788	0.00286	-0.6452	0.6454	0	-0.7642	0.3372	-1.425	-0.1033	0.0249	-0.5619	0.282	-1.115	-0.009149	0.04788
13:69180223:C:T	13	69180223	T	0.006114	-0.6788	0.00286	-0.6452	0.6454	0	-0.7642	0.3372	-1.425	-0.1033	0.0249	-0.5619	0.282	-1.115	-0.009149	0.04788
13:72826274:C:T	13	72826274	T	0.001631	-0.7163	0.0006629	-0.6699	0.7956	0	-0.6161	0.2862	-1.177	-0.05511	0.03301	-0.7182	0.271	-1.249	-0.187	0.008785
13:74010099:C:T	13	74010099	T	0.00462	0.5872	0.0004031	0.6883	0.4586	0	0.6305	0.2096	0.2198	1.041	0.003095	1.048	0.5228	0.02303	2.072	0.04661
13:81146396:C:T	13	81146396	T	0.002746	-0.5461	0.001093	-0.5569	0.94	0	-0.5702	0.2454	-1.051	-0.08931	0.02152	-0.5445	0.2372	-1.009	-0.07972	0.02286
13:85620222:A:T	13	85620222	T	0.002951	0.7039	0.001325	0.6916	0.9552	0	0.7036	0.3035	0.1087	1.298	0.02184	0.6794	0.3058	0.0801	1.279	0.02757
13:93858135:T:TAAA	13	93858135	T	0.003563	0.649	0.0008979	0.6626	0.3311	0	0.9241	0.335	0.2675	1.581	0.006557	0.5188	0.2484	0.03191	1.006	0.03821
13:94174427:G:T	13	94174427	T	0.0004546	1.3789	0.0001512	1.3321	0.914	0	1.296	0.485	0.3452	2.246	0.008408	1.372	0.5103	0.3722	2.373	0.007853
13:97593065:G:T	13	97593065	T	0.001988	-1.0731	0.0005109	-1.1054	0.8984	0	-1.152	0.4841	-2.1	-0.2029	0.01865	-1.07	0.422	-1.898	-0.2433	0.01207
13:97764313:C:T	13	97764313	T	9.317e-05	-1.1691	0.0001037	-1.0758	0.6957	0	-1.185	0.3934	-1.956	-0.4142	0.003054	-0.9682	0.3905	-1.734	-0.2029	0.0141
14:100063508:C:T	14	100063508	T	0.003127	0.5495	0.0004626	0.5979	0.6172	0	0.6892	0.25	0.1991	1.179	0.006599	0.5181	0.2338	0.05999	0.9763	0.02794
14:21657537:A:T	14	21657537	T	0.003361	0.7254	0.002937	0.6478	0.9855	0	0.6519	0.3154	0.03384	1.27	0.04049	0.644	0.3011	0.05395	1.234	0.03381
14:21658250:A:T	14	21658250	T	0.003711	0.6941	0.003131	0.6262	0.9566	0	0.6142	0.3057	0.01501	1.213	0.04638	0.6373	0.2941	0.06083	1.214	0.0316
14:23566474:A:T	14	23566474	T	5.789e-05	0.7789	0.0003352	0.6354	0.5831	0	0.7414	0.2621	0.2277	1.255	0.005338	0.5462	0.2404	0.07503	1.017	0.0243
14:26704377:G:T	14	26704377	T	0.001257	-0.6423	0.0006385	-0.6044	0.8018	0	-0.6642	0.2968	-1.246	-0.08243	0.02677	-0.5714	0.2205	-1.004	-0.1393	0.01036
14:27579370:C:T	14	27579370	T	0.007294	-0.4831	0.002376	-0.4907	0.8518	0	-0.5223	0.234	-0.981	-0.06362	0.02716	-0.4619	0.2231	-0.8991	-0.02472	0.03984
14:33986956:C:T	14	33986956	T	0.001975	0.9949	0.001876	0.9512	0.8669	0	1.009	0.4612	0.1055	1.913	0.03022	0.9057	0.4088	0.1045	1.707	0.02801
14:33987098:A:T	14	33987098	T	0.001975	0.9949	0.001876	0.9512	0.8669	0	1.009	0.4612	0.1055	1.913	0.03022	0.9057	0.4088	0.1045	1.707	0.02801
14:40121718:C:T	14	40121718	T	0.0007191	-0.837	0.0003949	-0.7977	0.8252	0	-0.8525	0.3351	-1.509	-0.1957	0.01201	-0.7526	0.3039	-1.348	-0.1569	0.01422
14:40144569:C:T	14	40144569	T	0.007956	-0.7672	0.001972	-0.8116	0.6486	0	-1.009	0.5064	-2.002	-0.0165	0.04819	-0.7392	0.3066	-1.34	-0.1382	0.01695
14:41807298:T:C	14	41807298	T	0.004181	-0.6125	0.003768	-0.5503	0.4258	0	-0.797	0.3634	-1.509	-0.0847	0.0299	-0.4575	0.2228	-0.8941	-0.0209	0.04149
14:42554496:TCAGCAGA:T	14	42554496	T	9.35e-06	-0.8282	1.1e-05	-0.7447	0.9162	0	-0.7648	0.2552	-1.265	-0.2646	0.003212	-0.7289	0.2264	-1.173	-0.2852	0.001531
14:42560347:C:T	14	42560347	T	0.0003353	-0.6128	0.001022	-0.523	0.8943	0	-0.5019	0.225	-0.9429	-0.06081	0.02727	-0.5442	0.2254	-0.986	-0.1024	0.01679
14:42562947:G:T	14	42562947	T	0.0003353	-0.6128	0.001022	-0.523	0.8943	0	-0.5019	0.225	-0.9429	-0.06081	0.02727	-0.5442	0.2254	-0.986	-0.1024	0.01679
14:42570727:A:T	14	42570727	T	0.0003062	-0.6213	0.00117	-0.5219	0.9196	0	-0.5049	0.2328	-0.9612	-0.04862	0.03173	-0.5374	0.2223	-0.9732	-0.1016	0.01667
14:42895134:C:T	14	42895134	T	0.004816	-0.6239	0.002167	-0.6222	0.8295	0	-0.5782	0.2878	-1.142	-0.01412	0.04639	-0.6656	0.2861	-1.226	-0.1049	0.02113
14:42897787:C:T	14	42897787	T	0.004816	-0.6239	0.002167	-0.6222	0.8295	0	-0.5782	0.2878	-1.142	-0.01412	0.04639	-0.6656	0.2861	-1.226	-0.1049	0.02113
14:42900313:C:T	14	42900313	T	0.004561	-0.6279	0.002038	-0.6259	0.8439	0	-0.5857	0.2878	-1.15	-0.02154	0.04369	-0.6656	0.2861	-1.226	-0.1049	0.02113
14:43047389:C:T	14	43047389	T	0.002956	-0.7783	0.002819	-0.705	0.9346	0	-0.6843	0.3454	-1.361	-0.007423	0.04943	-0.7231	0.3233	-1.357	-0.08943	0.02658
14:43061380:A:T	14	43061380	T	0.002956	-0.7783	0.002819	-0.705	0.9346	0	-0.6843	0.3454	-1.361	-0.007423	0.04943	-0.7231	0.3233	-1.357	-0.08943	0.02658
14:43255912:C:T	14	43255912	T	0.03041	-0.5603	0.003073	-0.667	0.913	0	-0.6947	0.3392	-1.36	-0.02983	0.04238	-0.6451	0.3014	-1.236	-0.05442	0.0337
14:43607532:A:T	14	43607532	T	0.008164	-0.6691	0.00267	-0.6922	0.9879	0	-0.6959	0.3343	-1.351	-0.04062	0.03915	-0.6889	0.3182	-1.313	-0.06524	0.03174
14:49619314:T:A	14	49619314	T	0.01282	-0.4867	0.004012	-0.5003	0.8577	0	-0.5354	0.2618	-1.048	-0.0224	0.04261	-0.4726	0.2326	-0.9284	-0.01677	0.04366
14:50097862:C:T	14	50097862	T	0.002681	-0.5711	0.00304	-0.5018	0.9894	0	-0.5042	0.245	-0.9845	-0.02404	0.04137	-0.4997	0.2343	-0.959	-0.04051	0.03433
14:50220966:C:T	14	50220966	T	0.0061	-0.9929	0.004221	-0.9357	0.9455	0	-0.9596	0.4793	-1.899	-0.02026	0.04712	-0.9148	0.4473	-1.792	-0.03802	0.04236
14:50234803:C:T	14	50234803	T	0.003989	-1.0536	0.001034	-1.0623	0.9853	0	-1.069	0.4888	-2.027	-0.1108	0.03037	-1.057	0.4321	-1.904	-0.2104	0.0154
14:50236816:A:T	14	50236816	T	0.006879	-0.9449	0.0003406	-1.1103	0.9131	0	-1.069	0.4888	-2.027	-0.1108	0.03037	-1.138	0.4008	-1.924	-0.3527	0.005049
14:50240583:C:T	14	50240583	T	0.006648	-0.9165	0.000162	-1.1249	0.8853	0	-1.069	0.4888	-2.027	-0.1108	0.03037	-1.158	0.3764	-1.896	-0.4203	0.00243
14:50365160:T:C	14	50365160	T	7.272e-05	-0.7894	0.0001066	-0.6921	0.5587	0	-0.5718	0.2725	-1.106	-0.03773	0.0376	-0.7828	0.2365	-1.246	-0.3192	0.001135
14:50525452:T:C	14	50525452	T	0.003337	0.646	0.001454	0.6065	0.9611	0	0.6164	0.2779	0.07166	1.161	0.02812	0.5978	0.2617	0.08493	1.111	0.02354
14:51596929:G:T	14	51596929	T	0.002027	-0.6492	0.001276	-0.6189	0.5757	0	-0.7465	0.2981	-1.331	-0.1623	0.01338	-0.5283	0.2513	-1.021	-0.03582	0.03694
14:51900962:T:C	14	51900962	T	0.0009748	-0.6463	0.0006703	-0.5917	0.6079	0	-0.7014	0.2757	-1.242	-0.1611	0.012	-0.5191	0.2242	-0.9584	-0.07975	0.02173
14:51901247:T:TAATAATGGATTAGACTCAA	14	51901247	T	0.0009748	-0.6463	0.0007643	-0.5851	0.5867	0	-0.7014	0.2757	-1.242	-0.1611	0.012	-0.5083	0.224	-0.9474	-0.06921	0.0245
14:54548764:TA:T	14	54548764	T	0.0002813	0.7502	0.0007837	0.636	0.8367	0	0.5912	0.2882	0.02628	1.156	0.04205	0.67	0.2512	0.1775	1.162	0.008381
14:55154874:C:T	14	55154874	T	0.0007441	0.7793	0.001174	0.6614	0.5701	0	0.7849	0.298	0.2009	1.369	0.009353	0.5529	0.2794	0.005293	1.101	0.0494
14:55276391:T:C	14	55276391	T	7.087e-05	0.76	0.0001971	0.6415	0.7234	0	0.7015	0.2418	0.2276	1.175	0.004298	0.5795	0.2456	0.09806	1.061	0.01942
14:55363194:T:TA	14	55363194	T	0.003425	0.5717	0.0006775	0.5807	0.9289	0	0.5649	0.2465	0.08176	1.048	0.02337	0.5954	0.2371	0.1306	1.06	0.01295
14:55375844:T:G	14	55375844	T	0.005864	0.534	0.0009006	0.5667	0.776	0	0.6134	0.2368	0.1493	1.078	0.01057	0.5162	0.2463	0.03351	0.9988	0.03752
14:55379215:T:A	14	55379215	T	0.005366	0.5268	0.0008105	0.5608	0.7298	0	0.6146	0.2286	0.1666	1.063	0.008009	0.4986	0.246	0.01653	0.9807	0.04416
14:55380896:T:C	14	55380896	T	0.00789	0.5113	0.001247	0.5481	0.7808	0	0.5932	0.2347	0.1331	1.053	0.01258	0.4986	0.246	0.01653	0.9807	0.04416
14:58110418:C:T	14	58110418	T	0.0005318	0.6691	0.0004143	0.5943	0.5669	0	0.7041	0.2552	0.2039	1.204	0.006547	0.5097	0.2239	0.07079	0.9486	0.02405
14:61623514:A:T	14	61623514	T	0.001004	-0.6471	0.0001403	-0.6692	0.575	0	-0.5661	0.2544	-1.065	-0.06737	0.02764	-0.7634	0.2431	-1.24	-0.287	0.00198
14:61623526:G:T	14	61623526	T	0.0002366	-0.7353	5.25e-05	-0.7244	0.499	0	-0.5937	0.2635	-1.11	-0.07718	0.02577	-0.8366	0.2442	-1.315	-0.358	0.0007628
14:61624180:C:T	14	61624180	T	0.001123	-0.6393	0.0001582	-0.6626	0.6392	0	-0.5786	0.2508	-1.07	-0.08717	0.02244	-0.7431	0.2454	-1.224	-0.2621	0.002832
14:61648357:C:T	14	61648357	T	0.01461	0.4386	0.0008807	0.5413	0.8367	0	0.5051	0.2394	0.03586	0.9742	0.0366	0.5724	0.2219	0.1375	1.007	0.01071
14:62226611:C:T	14	62226611	T	0.0002778	1.2322	2.11e-05	1.2583	0.4746	0	1.558	0.5131	0.5528	2.564	0.00283	1.109	0.3621	0.3996	1.819	0.002534
14:62238011:C:T	14	62238011	T	0.0005613	1.1214	0.0001453	1.0866	0.7693	0	1.199	0.4782	0.2618	2.136	0.01326	1.024	0.3569	0.3245	1.724	0.004623
14:62250133:A:T	14	62250133	T	0.0005613	1.1214	0.0001453	1.0866	0.7693	0	1.199	0.4782	0.2618	2.136	0.01326	1.024	0.3569	0.3245	1.724	0.004623
14:62261125:G:T	14	62261125	T	0.0006412	1.1255	0.0001244	1.0874	0.9531	0	1.067	0.4483	0.1888	1.946	0.01855	1.101	0.3657	0.3846	1.818	0.002982
14:62270819:C:T	14	62270819	T	0.004272	0.5407	0.001054	0.5571	0.9637	0	0.565	0.2423	0.09008	1.04	0.0211	0.5495	0.2388	0.08151	1.017	0.02255
14:62278908:T:C	14	62278908	T	0.00164	0.6633	0.0001276	0.719	0.9928	0	0.7209	0.2866	0.1591	1.283	0.01299	0.7175	0.2483	0.2309	1.204	0.004344
14:63015867:C:T	14	63015867	T	0.0009424	1.0856	0.0008828	0.9824	0.3399	0	1.334	0.4722	0.4083	2.259	0.005402	0.7563	0.3787	0.01413	1.499	0.04735
14:63595593:T:C	14	63595593	T	6.167e-05	0.8139	0.0001439	0.6921	0.3381	0	0.881	0.2684	0.3549	1.407	0.001291	0.5311	0.2478	0.04545	1.017	0.03346
14:63600090:T:C	14	63600090	T	3.562e-05	0.8181	7.58e-05	0.7059	0.4677	0	0.8486	0.2654	0.3284	1.369	0.001702	0.5883	0.2409	0.1161	1.061	0.0156
14:65031137:A:T	14	65031137	T	0.00385	0.8794	0.004147	0.7956	0.8103	0	0.737	0.3696	0.0126	1.461	0.04802	0.8713	0.4202	0.0476	1.695	0.03962
14:65031509:G:T	14	65031509	T	0.00385	0.8794	0.004147	0.7956	0.8103	0	0.737	0.3696	0.0126	1.461	0.04802	0.8713	0.4202	0.0476	1.695	0.03962
14:68065667:T:TC	14	68065667	T	0.006661	-0.5598	0.002584	-0.5537	0.8669	0	-0.5854	0.2637	-1.102	-0.06866	0.02795	-0.5238	0.2562	-1.026	-0.02162	0.04242
14:68748260:C:T	14	68748260	T	0.009121	-0.5119	0.002403	-0.543	0.7004	0	-0.4804	0.2418	-0.9543	-0.006617	0.04877	-0.6187	0.2659	-1.14	-0.09763	0.0211
14:75759060:C:T	14	75759060	T	0.0006994	0.6874	0.002955	0.5429	0.8911	0	0.568	0.2589	0.06052	1.076	0.02985	0.518	0.2577	0.01293	1.023	0.04595
14:76412848:T:C	14	76412848	T	0.01121	0.6969	0.001167	0.8097	0.7036	0	0.7219	0.3397	0.05606	1.388	0.03529	0.9122	0.3672	0.1925	1.632	0.01393
14:78418790:G:T	14	78418790	T	0.00519	0.9068	0.0007488	1.007	0.8672	0	0.9503	0.4519	0.06453	1.836	0.03722	1.051	0.3981	0.2712	1.832	0.009011
14:79855349:T:C	14	79855349	T	0.004049	-0.5644	0.003053	-0.5169	0.8305	0	-0.5584	0.2608	-1.07	-0.04711	0.03398	-0.4833	0.2348	-0.9435	-0.02311	0.04104
14:84177768:T:C	14	84177768	T	0.0001262	1.0664	0.0005344	0.8567	0.8651	0	0.9119	0.4081	0.112	1.712	0.02699	0.8247	0.3111	0.2149	1.434	0.008768
14:84178884:T:C	14	84178884	T	0.0001262	1.0664	0.0005344	0.8567	0.8651	0	0.9119	0.4081	0.112	1.712	0.02699	0.8247	0.3111	0.2149	1.434	0.008768
14:84179997:T:TATCTC	14	84179997	T	0.0001262	1.0664	0.0005344	0.8567	0.8651	0	0.9119	0.4081	0.112	1.712	0.02699	0.8247	0.3111	0.2149	1.434	0.008768
14:84180243:T:C	14	84180243	T	0.0001262	1.0664	0.0005344	0.8567	0.8651	0	0.9119	0.4081	0.112	1.712	0.02699	0.8247	0.3111	0.2149	1.434	0.008768
14:84180364:T:G	14	84180364	T	0.0001262	1.0664	0.0005344	0.8567	0.8651	0	0.9119	0.4081	0.112	1.712	0.02699	0.8247	0.3111	0.2149	1.434	0.008768
14:84181012:T:C	14	84181012	T	0.0001262	1.0664	0.0005344	0.8567	0.8651	0	0.9119	0.4081	0.112	1.712	0.02699	0.8247	0.3111	0.2149	1.434	0.008768
14:84181270:T:C	14	84181270	T	0.0001262	1.0664	0.0005344	0.8567	0.8651	0	0.9119	0.4081	0.112	1.712	0.02699	0.8247	0.3111	0.2149	1.434	0.008768
14:84184022:T:C	14	84184022	T	9.001e-05	1.0941	0.0004173	0.876	0.7845	0	0.9658	0.4118	0.1586	1.773	0.02038	0.8247	0.3111	0.2149	1.434	0.008768
14:84185422:T:C	14	84185422	T	9.001e-05	1.0941	0.0004173	0.876	0.7845	0	0.9658	0.4118	0.1586	1.773	0.02038	0.8247	0.3111	0.2149	1.434	0.008768
14:84185624:T:G	14	84185624	T	9.001e-05	1.0941	0.0004173	0.876	0.7845	0	0.9658	0.4118	0.1586	1.773	0.02038	0.8247	0.3111	0.2149	1.434	0.008768
14:84187619:T:C	14	84187619	T	9.001e-05	1.0941	0.0004173	0.876	0.7845	0	0.9658	0.4118	0.1586	1.773	0.02038	0.8247	0.3111	0.2149	1.434	0.008768
14:84188676:T:C	14	84188676	T	9.001e-05	1.0941	0.0004173	0.876	0.7845	0	0.9658	0.4118	0.1586	1.773	0.02038	0.8247	0.3111	0.2149	1.434	0.008768
14:84189894:T:A	14	84189894	T	9.001e-05	1.0941	0.0004173	0.876	0.7845	0	0.9658	0.4118	0.1586	1.773	0.02038	0.8247	0.3111	0.2149	1.434	0.008768
14:84195737:T:G	14	84195737	T	9.001e-05	1.0941	0.0004173	0.876	0.7845	0	0.9658	0.4118	0.1586	1.773	0.02038	0.8247	0.3111	0.2149	1.434	0.008768
14:84196276:T:C	14	84196276	T	9.001e-05	1.0941	0.0004173	0.876	0.7845	0	0.9658	0.4118	0.1586	1.773	0.02038	0.8247	0.3111	0.2149	1.434	0.008768
14:84197572:T:C	14	84197572	T	3.288e-05	1.1883	0.0002034	0.9406	0.9995	0	0.9408	0.4172	0.123	1.759	0.02564	0.9405	0.3186	0.3161	1.565	0.003588
14:84198997:T:C	14	84198997	T	3.288e-05	1.1883	0.0002034	0.9406	0.9995	0	0.9408	0.4172	0.123	1.759	0.02564	0.9405	0.3186	0.3161	1.565	0.003588
14:84200815:T:C	14	84200815	T	9.001e-05	1.0941	0.0004173	0.876	0.7845	0	0.9658	0.4118	0.1586	1.773	0.02038	0.8247	0.3111	0.2149	1.434	0.008768
14:84201065:T:C	14	84201065	T	9.001e-05	1.0941	0.0004173	0.876	0.7845	0	0.9658	0.4118	0.1586	1.773	0.02038	0.8247	0.3111	0.2149	1.434	0.008768
14:84748206:C:T	14	84748206	T	0.001152	-0.706	0.001205	-0.6224	0.4974	0	-0.784	0.3061	-1.384	-0.184	0.01146	-0.5171	0.247	-1.001	-0.03304	0.03773
14:84755238:C:T	14	84755238	T	0.001152	-0.706	0.001205	-0.6224	0.4974	0	-0.784	0.3061	-1.384	-0.184	0.01146	-0.5171	0.247	-1.001	-0.03304	0.03773
14:84756061:A:T	14	84756061	T	0.0008015	-0.7286	0.0008892	-0.6393	0.4301	0	-0.8278	0.3067	-1.429	-0.2267	0.007776	-0.5171	0.247	-1.001	-0.03304	0.03773
14:86644141:TG:T	14	86644141	T	0.004216	0.6275	0.001008	0.6595	0.9321	0	0.6438	0.2722	0.1104	1.177	0.01932	0.6781	0.2966	0.09687	1.259	0.02342
14:87995188:C:T	14	87995188	T	0.0002933	0.7743	0.0005111	0.6698	0.6039	0	0.5666	0.277	0.02369	1.11	0.04261	0.7667	0.2684	0.2407	1.293	0.004796
14:89591627:C:T	14	89591627	T	0.004034	0.5826	0.002908	0.5445	0.8748	0	0.5757	0.2695	0.04747	1.104	0.03435	0.5179	0.249	0.02979	1.006	0.03902
14:89595945:C:T	14	89595945	T	0.001226	0.6539	0.0004192	0.6478	0.7298	0	0.719	0.276	0.178	1.26	0.01015	0.5913	0.246	0.1092	1.073	0.01726
14:89835904:T:A	14	89835904	T	0.001906	-0.688	0.001247	-0.6416	0.5248	0	-0.8664	0.4056	-1.661	-0.07139	0.03436	-0.5705	0.228	-1.017	-0.1237	0.01325
14:93552277:TG:T	14	93552277	T	0.01458	-0.7127	0.003081	-0.7801	0.6734	0	-0.9323	0.447	-1.808	-0.05626	0.03875	-0.699	0.3264	-1.339	-0.0593	0.03361
14:94221931:C:T	14	94221931	T	0.001197	0.8641	0.001236	0.8071	0.9706	0	0.8181	0.3886	0.05646	1.58	0.03699	0.7994	0.3262	0.1601	1.439	0.01523
14:94222884:C:T	14	94222884	T	0.00117	0.8253	0.000929	0.7875	0.9264	0	0.8129	0.3639	0.09966	1.526	0.02702	0.7685	0.3142	0.1526	1.384	0.01545
14:94223324:C:T	14	94223324	T	0.00123	0.8179	0.001291	0.7524	0.9744	0	0.7612	0.3608	0.05407	1.468	0.03659	0.746	0.307	0.1443	1.348	0.01611
14:94224583:C:T	14	94224583	T	0.00123	0.8179	0.001291	0.7524	0.9744	0	0.7612	0.3608	0.05407	1.468	0.03659	0.746	0.307	0.1443	1.348	0.01611
14:94850306:C:T	14	94850306	T	0.003646	0.8202	0.002852	0.746	0.487	0	0.9952	0.4371	0.1384	1.852	0.02427	0.6248	0.3049	0.02715	1.222	0.04196
14:98173555:C:T	14	98173555	T	0.004704	-0.673	0.003024	-0.653	0.8323	0	-0.703	0.3229	-1.336	-0.06999	0.03112	-0.6095	0.3011	-1.2	-0.01929	0.04449
14:99052251:G:T	14	99052251	T	0.001889	-0.9238	0.002843	-0.769	0.615	0	-0.9612	0.4609	-1.865	-0.05788	0.03877	-0.6816	0.3108	-1.291	-0.07242	0.02963
15:26286136:C:T	15	26286136	T	0.01208	0.5125	0.002461	0.5559	0.7717	0	0.6123	0.2673	0.08833	1.136	0.02344	0.5056	0.2526	0.0105	1.001	0.04688
15:27464852:C:T	15	27464852	T	0.03792	-0.4426	0.003838	-0.5523	0.7091	0	-0.6425	0.3081	-1.246	-0.03874	0.03876	-0.496	0.2435	-0.9732	-0.0188	0.04314
15:30208654:T:C	15	30208654	T	0.01276	0.4846	0.003723	0.503	0.957	0	0.4934	0.2486	0.006078	0.9807	0.0491	0.5121	0.242	0.03781	0.9864	0.03574
15:31309468:C:T	15	31309468	T	0.004825	-0.8838	0.0002074	-1.007	0.8638	0	-1.053	0.3816	-1.801	-0.3051	0.006535	-0.9599	0.3862	-1.717	-0.203	0.01387
15:31360345:G:T	15	31360345	T	0.008925	0.8444	0.004608	0.8056	0.7897	0	0.7441	0.3661	0.02661	1.462	0.04391	0.8991	0.4514	0.01428	1.784	0.04797
15:33214984:C:T	15	33214984	T	0.0004219	-0.7257	7.62e-05	-0.7188	0.6977	0	-0.7937	0.265	-1.313	-0.2743	0.003228	-0.6523	0.2496	-1.142	-0.163	0.009759
15:39821031:G:T	15	39821031	T	0.006385	-0.7672	0.0005082	-0.8911	0.5138	0	-1.092	0.4005	-1.877	-0.3067	0.007203	-0.7517	0.3336	-1.405	-0.09788	0.02548
15:45281944:C:T	15	45281944	T	0.00394	0.7936	0.003299	0.7103	0.4276	0	0.993	0.4306	0.1492	1.837	0.02251	0.5802	0.2921	0.007653	1.153	0.04858
15:49394381:C:T	15	49394381	T	0.000714	-0.9655	0.0004991	-0.8774	0.6851	0	-0.9946	0.3835	-1.746	-0.243	0.01047	-0.7883	0.3344	-1.444	-0.1329	0.0195
15:51010829:T:C	15	51010829	T	0.006557	0.4816	0.000964	0.52	0.6494	0	0.6004	0.2369	0.1361	1.065	0.01233	0.4562	0.2109	0.04283	0.8696	0.0319
15:51037604:T:TC	15	51037604	T	0.004808	0.505	0.0008825	0.5299	0.6318	0	0.6138	0.2367	0.15	1.078	0.01047	0.4604	0.2155	0.03808	0.8827	0.03401
15:51040798:T:C	15	51040798	T	0.006138	0.4948	0.0009227	0.5301	0.7109	0	0.5961	0.2393	0.127	1.065	0.01388	0.4768	0.2152	0.05499	0.8986	0.02802
15:51104350:T:C	15	51104350	T	0.01772	0.5077	0.0007649	0.6362	0.8942	0	0.6637	0.2799	0.115	1.212	0.01906	0.6132	0.2564	0.1107	1.116	0.01784
15:51127841:T:C	15	51127841	T	0.01784	0.5129	0.002091	0.5997	0.8822	0	0.6306	0.2855	0.07116	1.19	0.02873	0.5727	0.2667	0.04991	1.095	0.03316
15:55826968:C:T	15	55826968	T	0.006088	0.9689	0.0009175	1.1011	0.5039	0	0.9085	0.4398	0.04647	1.77	0.04064	1.357	0.5069	0.3635	2.35	0.008135
15:58747784:T:C	15	58747784	T	0.007281	0.7668	0.002347	0.7876	0.8309	0	0.8455	0.3747	0.1111	1.58	0.02554	0.7348	0.3581	0.03286	1.437	0.04169
15:60419748:C:T	15	60419748	T	0.001528	-0.7991	0.002263	-0.6746	0.7364	0	-0.7574	0.3307	-1.406	-0.1092	0.02346	-0.6078	0.2969	-1.19	-0.02594	0.04212
15:61602007:C:T	15	61602007	T	0.002398	-0.5491	0.001817	-0.5135	0.6779	0	-0.5921	0.2509	-1.084	-0.1003	0.01962	-0.454	0.2182	-0.8816	-0.02632	0.03893
15:63512054:T:A	15	63512054	T	0.004792	-0.6039	0.003091	-0.5723	0.9099	0	-0.5537	0.2536	-1.051	-0.05659	0.03064	-0.5981	0.2991	-1.184	-0.01185	0.04709
15:65633443:C:T	15	65633443	T	0.0004856	-0.8562	0.0002312	-0.8146	0.9252	0	-0.834	0.3031	-1.428	-0.24	0.006681	-0.7924	0.3236	-1.427	-0.1582	0.01532
15:65916171:G:T	15	65916171	T	0.01028	-1.1411	0.002674	-1.2198	0.7505	0	-1.369	0.6206	-2.585	-0.1522	0.02902	-1.108	0.5373	-2.161	-0.05523	0.04061
15:65919611:C:T	15	65919611	T	0.01028	-1.1411	0.002674	-1.2198	0.7505	0	-1.369	0.6206	-2.585	-0.1522	0.02902	-1.108	0.5373	-2.161	-0.05523	0.04061
15:65920545:C:T	15	65920545	T	0.01028	-1.1411	0.002674	-1.2198	0.7505	0	-1.369	0.6206	-2.585	-0.1522	0.02902	-1.108	0.5373	-2.161	-0.05523	0.04061
15:71778557:C:T	15	71778557	T	0.002454	-0.8764	0.003702	-0.7815	0.7503	0	-0.8879	0.4294	-1.729	-0.04634	0.04043	-0.7125	0.3456	-1.39	-0.0351	0.04073
15:72178535:TA:T	15	72178535	T	0.0005547	0.6503	0.001624	0.5343	0.8614	0	0.5021	0.2503	0.01159	0.9926	0.04669	0.5615	0.2304	0.1099	1.013	0.01582
15:72600729:C:T	15	72600729	T	0.0004385	-1.0225	0.0005605	-0.9086	0.687	0	-1.072	0.4836	-2.019	-0.1237	0.02826	-0.8397	0.314	-1.455	-0.2242	0.008206
15:72614618:C:T	15	72614618	T	0.0073	0.538	0.00482	0.4917	0.8725	0	0.5237	0.265	0.004385	1.043	0.04999	0.4672	0.2317	0.01302	0.9214	0.04531
15:72617416:A:T	15	72617416	T	0.006277	0.5501	0.004207	0.5005	0.8263	0	0.5447	0.2666	0.0221	1.067	0.04288	0.4672	0.2317	0.01302	0.9214	0.04531
15:74221157:C:T	15	74221157	T	0.00762	-0.659	0.001599	-0.7073	0.9972	0	-0.708	0.2989	-1.294	-0.1222	0.01916	-0.7064	0.3387	-1.37	-0.04263	0.03844
15:74222202:T:C	15	74222202	T	0.006401	-0.6533	0.001133	-0.6985	0.9805	0	-0.7034	0.2929	-1.277	-0.1294	0.01759	-0.6929	0.3153	-1.311	-0.07478	0.02933
15:74223571:T:C	15	74223571	T	0.007076	-0.6466	0.001291	-0.6922	0.9549	0	-0.7034	0.2929	-1.277	-0.1294	0.01759	-0.679	0.3169	-1.3	-0.05782	0.03354
15:74231439:C:T	15	74231439	T	0.01132	-0.6274	0.002204	-0.6888	0.8789	0	-0.6588	0.2989	-1.244	-0.07301	0.02908	-0.728	0.3418	-1.398	-0.05811	0.03457
15:74241624:A:T	15	74241624	T	0.005916	-0.6842	0.001109	-0.7359	0.9755	0	-0.742	0.3004	-1.331	-0.1531	0.01468	-0.728	0.3418	-1.398	-0.05811	0.03457
15:74536400:TAAG:T	15	74536400	T	0.01737	-0.5589	0.004389	-0.5793	0.8543	0	-0.6209	0.3046	-1.218	-0.02395	0.04331	-0.5458	0.2731	-1.081	-0.0106	0.04718
15:78963296:C:T	15	78963296	T	0.004778	-0.6863	0.003453	-0.6325	0.9611	0	-0.6428	0.3024	-1.235	-0.05012	0.03522	-0.6217	0.3095	-1.228	-0.01514	0.04609
15:80373165:A:T	15	80373165	T	0.0102	-0.707	0.001618	-0.7703	0.8473	0	-0.8248	0.3739	-1.558	-0.09204	0.02895	-0.7297	0.3228	-1.362	-0.0969	0.02505
15:80383818:C:T	15	80383818	T	0.004716	-0.8112	0.001406	-0.8109	0.6242	0	-0.959	0.3948	-1.733	-0.1852	0.01636	-0.7064	0.3316	-1.356	-0.05657	0.03452
15:80387271:C:T	15	80387271	T	0.00694	-0.7453	0.002048	-0.7592	0.8119	0	-0.8242	0.3677	-1.545	-0.1036	0.0265	-0.7064	0.3316	-1.356	-0.05657	0.03452
15:80389792:C:T	15	80389792	T	0.004716	-0.8112	0.001406	-0.8109	0.6242	0	-0.959	0.3948	-1.733	-0.1852	0.01636	-0.7064	0.3316	-1.356	-0.05657	0.03452
15:80830345:T:C	15	80830345	T	0.007189	-0.4764	0.0008547	-0.5192	0.7511	0	-0.4644	0.2326	-0.9203	-0.008484	0.04776	-0.5637	0.2096	-0.9744	-0.1529	0.007851
15:80834520:T:C	15	80834520	T	0.02347	-0.4156	0.001708	-0.5046	0.9149	0	-0.5243	0.2444	-1.003	-0.0453	0.0336	-0.4896	0.2137	-0.9084	-0.0709	0.02311
15:81078826:C:T	15	81078826	T	0.01147	0.4585	0.004036	0.4685	0.8912	0	0.4924	0.2391	0.02377	0.9609	0.04125	0.4477	0.2226	0.01133	0.884	0.04588
15:84231816:C:T	15	84231816	T	0.009937	0.9404	0.002374	0.9688	0.7129	0	1.114	0.5072	0.1201	2.108	0.02963	0.874	0.4099	0.07068	1.677	0.03437
15:84565106:C:T	15	84565106	T	0.001823	-0.9026	0.0007199	-0.8713	0.8694	0	-0.9137	0.3646	-1.628	-0.1991	0.01332	-0.829	0.3641	-1.543	-0.1154	0.024
15:86308548:T:C	15	86308548	T	0.002483	-0.5571	0.002028	-0.5055	0.856	0	-0.5391	0.2471	-1.023	-0.05484	0.03073	-0.4792	0.2188	-0.908	-0.05033	0.02985
15:86308562:T:TA	15	86308562	T	0.001428	-0.5838	0.0012	-0.5282	0.9156	0	-0.548	0.2478	-1.034	-0.06231	0.02857	-0.5131	0.2166	-0.9375	-0.08861	0.01892
15:87679069:C:T	15	87679069	T	0.0188	0.7274	0.004207	0.7816	0.6004	0	0.9991	0.497	0.02497	1.973	0.04626	0.6875	0.3268	0.04698	1.328	0.03683
15:89169484:C:T	15	89169484	T	0.004361	0.7376	0.001798	0.7299	0.9741	0	0.7386	0.3551	0.04255	1.435	0.03931	0.7233	0.3107	0.1144	1.332	0.02104
15:89721461:T:C	15	89721461	T	0.0001693	0.9807	3.67e-05	0.9518	0.4209	0	0.742	0.348	0.06003	1.424	0.03465	1.116	0.3079	0.5127	1.72	0.0003787
15:89753220:C:T	15	89753220	T	0.0005817	0.6399	0.001808	0.5233	0.7493	0	0.5771	0.2376	0.1115	1.043	0.01635	0.4699	0.2368	0.005764	0.934	0.04878
15:90473209:C:T	15	90473209	T	0.0009783	-0.7018	0.002061	-0.587	0.5264	0	-0.7358	0.3024	-1.329	-0.143	0.0162	-0.4891	0.2453	-0.9699	-0.008239	0.04775
15:92342096:C:T	15	92342096	T	0.008238	0.6556	0.002961	0.6647	0.6558	0	0.8018	0.3804	0.05624	1.547	0.03677	0.5922	0.2765	0.05039	1.134	0.03356
15:92342703:C:T	15	92342703	T	0.008238	0.6556	0.002961	0.6647	0.6558	0	0.8018	0.3804	0.05624	1.547	0.03677	0.5922	0.2765	0.05039	1.134	0.03356
15:92342997:G:T	15	92342997	T	0.008238	0.6556	0.002961	0.6647	0.6558	0	0.8018	0.3804	0.05624	1.547	0.03677	0.5922	0.2765	0.05039	1.134	0.03356
15:93246028:C:T	15	93246028	T	0.001349	0.7767	0.002211	0.6574	0.7163	0	0.7586	0.3517	0.0693	1.448	0.03265	0.5972	0.2713	0.06547	1.129	0.02902
15:93433522:C:T	15	93433522	T	0.0006385	-0.9794	0.007245	-0.9857	0.212	35.81	-1.521	0.5571	-2.613	-0.4289	0.007122	-0.734	0.2953	-1.313	-0.1552	0.01388
15:93435225:C:T	15	93435225	T	0.00103	-0.8953	0.0009586	-0.8251	0.4332	0	-1.133	0.4656	-2.046	-0.2207	0.01615	-0.7006	0.2961	-1.281	-0.1203	0.01906
15:96565221:A:T	15	96565221	T	0.002831	-0.6231	0.001564	-0.5915	0.9046	0	-0.6169	0.2826	-1.171	-0.06297	0.03066	-0.5717	0.2495	-1.061	-0.0827	0.02313
15:98052384:A:T	15	98052384	T	0.002239	-0.9232	0.002025	-0.8393	0.9353	0	-0.8163	0.3927	-1.586	-0.04664	0.0394	-0.8605	0.3769	-1.599	-0.1217	0.02364
15:98052385:A:T	15	98052385	T	0.002239	-0.9232	0.002025	-0.8393	0.9353	0	-0.8163	0.3927	-1.586	-0.04664	0.0394	-0.8605	0.3769	-1.599	-0.1217	0.02364
15:98052387:G:T	15	98052387	T	0.002239	-0.9232	0.002025	-0.8393	0.9353	0	-0.8163	0.3927	-1.586	-0.04664	0.0394	-0.8605	0.3769	-1.599	-0.1217	0.02364
15:99350059:C:T	15	99350059	T	0.009403	-0.8657	0.003846	-0.8871	0.8249	0	-0.9681	0.4777	-1.904	-0.03181	0.04454	-0.8302	0.4005	-1.615	-0.04522	0.03965
15:99617773:C:T	15	99617773	T	0.01394	0.4854	0.003007	0.5153	0.8952	0	0.54	0.2554	0.03949	1.041	0.03618	0.4941	0.2369	0.02981	0.9585	0.03845
16:13871974:A:T	16	13871974	T	0.001694	0.6305	0.002017	0.5636	0.8563	0	0.5962	0.2564	0.09372	1.099	0.02143	0.5301	0.2599	0.0208	1.039	0.04285
16:13877843:A:T	16	13877843	T	0.002422	0.5995	0.001675	0.5669	0.9024	0	0.5457	0.2498	0.05598	1.035	0.03057	0.59	0.2608	0.07895	1.101	0.02488
16:15099303:T:<CN2>	16	15099303	T	0.003347	-0.5948	0.001655	-0.5791	0.8344	0	-0.6183	0.2627	-1.133	-0.1033	0.01995	-0.5413	0.258	-1.047	-0.03565	0.03733
16:1513506:C:T	16	1513506	T	0.01147	-0.6867	0.003754	-0.6829	0.8993	0	-0.7156	0.3497	-1.401	-0.0302	0.04253	-0.6557	0.3189	-1.281	-0.03068	0.04125
16:16110253:T:C	16	16110253	T	0.002389	0.5522	0.001307	0.5267	0.933	0	0.5122	0.2379	0.04579	0.9785	0.03302	0.5398	0.226	0.09688	0.9828	0.01798
16:17600402:C:T	16	17600402	T	0.0006638	0.8662	0.0001281	0.8845	0.4904	0	1.027	0.3099	0.4201	1.635	0.001156	0.7065	0.3463	0.02772	1.385	0.04285
16:17601665:G:T	16	17601665	T	0.001023	0.8231	0.0001989	0.8484	0.5862	0	0.957	0.303	0.3631	1.551	0.001931	0.7065	0.3463	0.02772	1.385	0.04285
16:17605203:A:T	16	17605203	T	0.001023	0.8231	0.0001989	0.8484	0.5862	0	0.957	0.303	0.3631	1.551	0.001931	0.7065	0.3463	0.02772	1.385	0.04285
16:17611094:C:T	16	17611094	T	0.001023	0.8231	0.0001989	0.8484	0.5862	0	0.957	0.303	0.3631	1.551	0.001931	0.7065	0.3463	0.02772	1.385	0.04285
16:23366912:C:T	16	23366912	T	0.001285	0.6474	0.001015	0.5912	0.963	0	0.5831	0.2509	0.09127	1.075	0.02153	0.5998	0.2581	0.09392	1.106	0.02128
16:23368819:G:T	16	23368819	T	0.001221	0.8112	0.002226	0.69	0.9795	0	0.6966	0.341	0.02826	1.365	0.04288	0.6849	0.3009	0.09514	1.275	0.02405
16:297750:T:C	16	297750	T	0.0007309	-0.7558	0.001157	-0.6445	0.6734	0	-0.7496	0.3187	-1.374	-0.125	0.02001	-0.578	0.2534	-1.075	-0.08134	0.02376
16:301740:T:C	16	301740	T	0.002302	-0.6718	0.002797	-0.5854	0.572	0	-0.7293	0.3212	-1.359	-0.09978	0.02464	-0.5003	0.2471	-0.9846	-0.01596	0.04444
16:31811970:T:A	16	31811970	T	0.000103	1.0224	0.0001002	0.9381	0.7628	0	1.007	0.3321	0.3561	1.658	0.002875	0.8612	0.3507	0.1738	1.549	0.01505
16:3782943:C:T	16	3782943	T	0.0001179	-0.9217	0.001414	-0.6862	0.9948	0	-0.6848	0.3049	-1.282	-0.08724	0.02621	-0.6876	0.3032	-1.282	-0.09337	0.02456
16:4057703:C:T	16	4057703	T	0.00219	-0.9887	0.001047	-0.9616	0.822	0	-1.022	0.3978	-1.802	-0.2423	0.01121	-0.8895	0.4344	-1.741	-0.03801	0.04211
16:4057767:C:T	16	4057767	T	0.001788	-0.9989	0.001039	-0.9491	0.7895	0	-1.022	0.3978	-1.802	-0.2423	0.01121	-0.8672	0.4218	-1.694	-0.04046	0.04128
16:4057778:C:T	16	4057778	T	0.00219	-0.9887	0.001047	-0.9616	0.822	0	-1.022	0.3978	-1.802	-0.2423	0.01121	-0.8895	0.4344	-1.741	-0.03801	0.04211
16:48898107:C:T	16	48898107	T	0.01259	-0.534	0.003281	-0.5534	0.8794	0	-0.5836	0.2739	-1.12	-0.04669	0.03482	-0.5264	0.2591	-1.034	-0.01855	0.04371
16:50976199:C:T	16	50976199	T	0.0003636	1.4466	0.0002759	1.3921	0.5003	0	1.13	0.5456	0.06048	2.199	0.04015	1.646	0.5371	0.5933	2.699	0.002524
16:51461971:C:T	16	51461971	T	0.002872	0.9863	0.001307	0.9049	0.5542	0	1.092	0.4234	0.262	1.922	0.01091	0.7567	0.3769	0.018	1.495	0.04621
16:51926127:C:T	16	51926127	T	0.001407	-0.9513	0.002468	-0.7902	0.9282	0	-0.8171	0.3966	-1.594	-0.03967	0.04119	-0.7696	0.3467	-1.449	-0.09019	0.02769
16:51933152:C:T	16	51933152	T	0.001089	-0.979	0.00204	-0.8088	0.8626	0	-0.8613	0.4009	-1.647	-0.07552	0.03335	-0.7696	0.3467	-1.449	-0.09019	0.02769
16:52458432:C:T	16	52458432	T	0.0002328	1.0956	5.74e-05	1.1127	0.9743	0	1.105	0.3655	0.3888	1.822	0.002954	1.123	0.423	0.2937	1.952	0.008679
16:52463313:C:T	16	52463313	T	0.0003159	1.3296	7.4e-05	1.317	0.9177	0	1.279	0.4955	0.3074	2.25	0.01086	1.348	0.448	0.4699	2.226	0.003011
16:54930003:G:T	16	54930003	T	0.005321	0.5909	0.0008672	0.6253	0.764	0	0.6831	0.2688	0.1564	1.21	0.01208	0.5703	0.2624	0.05606	1.085	0.03108
16:54936504:G:T	16	54936504	T	0.001842	0.5906	0.0001066	0.6412	0.7716	0	0.5905	0.2405	0.1192	1.062	0.01525	0.6867	0.228	0.2398	1.134	0.002984
16:54940880:G:T	16	54940880	T	0.0039	0.5464	0.0001536	0.6286	0.7101	0	0.563	0.2424	0.08786	1.038	0.02161	0.6867	0.228	0.2398	1.134	0.002984
16:54941739:C:T	16	54941739	T	0.002098	0.5789	7.77e-05	0.6534	0.8321	0	0.6165	0.2402	0.1456	1.087	0.0113	0.6867	0.228	0.2398	1.134	0.002984
16:54942667:TA:T	16	54942667	T	0.002098	0.5789	8.25e-05	0.6501	0.847	0	0.6165	0.2402	0.1456	1.087	0.0113	0.6803	0.2274	0.2347	1.126	0.003169
16:54944649:C:T	16	54944649	T	0.003411	0.5545	0.0001818	0.6242	0.5561	0	0.519	0.2444	0.04001	0.9981	0.0354	0.7158	0.2281	0.2688	1.163	0.001993
16:54946717:TC:T	16	54946717	T	0.002098	0.5789	8.25e-05	0.6501	0.847	0	0.6165	0.2402	0.1456	1.087	0.0113	0.6803	0.2274	0.2347	1.126	0.003169
16:54951850:C:T	16	54951850	T	0.001482	0.5876	6e-05	0.6479	0.3815	0	0.4934	0.2392	0.02451	0.9623	0.04095	0.7771	0.2188	0.3483	1.206	0.0004914
16:54952085:C:T	16	54952085	T	0.004038	0.5519	0.0003096	0.605	0.9722	0	0.599	0.2411	0.1265	1.071	0.0141	0.6107	0.2335	0.153	1.068	0.009697
16:54954739:C:T	16	54954739	T	0.004038	0.5519	0.0003096	0.605	0.9722	0	0.599	0.2411	0.1265	1.071	0.0141	0.6107	0.2335	0.153	1.068	0.009697
16:54957174:C:T	16	54957174	T	0.003809	0.5499	0.0001539	0.6296	0.7883	0	0.5831	0.2401	0.1126	1.054	0.01637	0.6725	0.2307	0.2204	1.125	0.004019
16:55232000:A:T	16	55232000	T	0.001605	0.6984	0.003273	0.5928	0.758	0	0.6649	0.3088	0.05973	1.27	0.03294	0.5393	0.2661	0.01781	1.061	0.04419
16:55232099:A:T	16	55232099	T	0.001605	0.6984	0.003273	0.5928	0.758	0	0.6649	0.3088	0.05973	1.27	0.03294	0.5393	0.2661	0.01781	1.061	0.04419
16:55232426:C:T	16	55232426	T	0.001273	0.7049	0.002645	0.6002	0.7835	0	0.6649	0.3088	0.05973	1.27	0.03294	0.5537	0.2617	0.04086	1.067	0.03575
16:55234072:C:T	16	55234072	T	0.001273	0.7049	0.002645	0.6002	0.7835	0	0.6649	0.3088	0.05973	1.27	0.03294	0.5537	0.2617	0.04086	1.067	0.03575
16:5547781:T:C	16	5547781	T	0.0008672	0.6237	0.0004329	0.5882	0.96	0	0.5977	0.2529	0.1021	1.093	0.01943	0.5808	0.2227	0.1444	1.017	0.009882
16:5548020:T:G	16	5548020	T	0.001465	0.5945	0.001549	0.5294	0.678	0	0.6077	0.2521	0.1136	1.102	0.01719	0.4678	0.2235	0.02979	0.9059	0.03777
16:5556569:C:T	16	5556569	T	0.01191	-0.6959	0.005822	-0.6811	0.3655	0	-1.095	0.5198	-2.114	-0.07644	0.03684	-0.5604	0.2807	-1.11	-0.01034	0.0474
16:56975775:T:TATA	16	56975775	T	0.003058	0.8822	0.002458	0.8478	0.8597	0	0.8031	0.3771	0.06387	1.542	0.03492	0.9026	0.4178	0.08364	1.721	0.03212
16:56982299:T:C	16	56982299	T	0.001334	0.9152	0.0004956	0.9463	0.6736	0	1.052	0.3698	0.327	1.776	0.005095	0.8224	0.4005	0.03738	1.607	0.04153
16:61123773:A:T	16	61123773	T	0.005254	0.6916	0.001326	0.7262	0.5721	0	0.8873	0.364	0.1738	1.601	0.016	0.6248	0.2887	0.05895	1.191	0.03181
16:6447953:G:T	16	6447953	T	0.01595	-0.7763	0.001074	-0.9589	0.9373	0	-0.9324	0.4465	-1.807	-0.05727	0.03853	-0.979	0.3888	-1.741	-0.217	0.0127
16:6447970:G:T	16	6447970	T	0.02285	-0.7409	0.001994	-0.9297	0.9934	0	-0.9324	0.4465	-1.807	-0.05727	0.03853	-0.9274	0.4069	-1.725	-0.1298	0.02388
16:6758018:T:C	16	6758018	T	0.002567	0.5866	0.001001	0.5786	0.6829	0	0.5098	0.2434	0.03273	0.9868	0.03796	0.6536	0.2543	0.1551	1.152	0.01101
16:73079683:T:C	16	73079683	T	2.491e-06	0.8623	5.45e-05	0.6662	0.7865	0	0.7162	0.2476	0.2309	1.201	0.004413	0.6262	0.2215	0.1921	1.06	0.005239
16:73094493:T:A	16	73094493	T	0.007099	-0.5253	0.003116	-0.5187	0.7629	0	-0.5777	0.2627	-1.093	-0.06279	0.02946	-0.4712	0.2358	-0.9333	-0.009073	0.04722
16:73355695:G:T	16	73355695	T	0.01391	-0.7451	0.002261	-0.8141	0.7493	0	-0.9201	0.4256	-1.754	-0.08602	0.03225	-0.7456	0.342	-1.416	-0.07538	0.03056
16:73356611:C:T	16	73356611	T	0.008914	-0.7862	0.001414	-0.8456	0.6439	0	-0.9956	0.4189	-1.817	-0.1746	0.01877	-0.7456	0.342	-1.416	-0.07538	0.03056
16:73358697:G:T	16	73358697	T	0.01924	-0.6979	0.00318	-0.7761	0.889	0	-0.8203	0.4118	-1.627	-0.01328	0.04822	-0.7456	0.342	-1.416	-0.07538	0.03056
16:73361121:C:T	16	73361121	T	0.007638	-0.7305	0.001269	-0.7788	0.7231	0	-0.8665	0.3459	-1.545	-0.1885	0.01336	-0.6952	0.3377	-1.357	-0.03342	0.04098
16:73369244:C:T	16	73369244	T	0.005504	0.5744	0.000641	0.6164	0.9155	0	0.6401	0.2872	0.07719	1.203	0.02737	0.6009	0.2322	0.1458	1.056	0.01046
16:73369728:C:T	16	73369728	T	0.004847	0.5683	0.001997	0.5482	0.8409	0	0.5915	0.2793	0.04404	1.139	0.03591	0.5189	0.2296	0.06896	0.9689	0.02503
16:73371634:C:T	16	73371634	T	0.002847	0.5994	0.001204	0.5725	0.7142	0	0.6507	0.2772	0.1074	1.194	0.02026	0.5189	0.2296	0.06896	0.9689	0.02503
16:73374299:C:T	16	73374299	T	0.01199	0.4772	0.00174	0.5304	0.8554	0	0.5648	0.2535	0.06804	1.062	0.02739	0.5027	0.2277	0.05649	0.9489	0.02854
16:73379354:C:T	16	73379354	T	0.01064	0.4867	0.001993	0.5278	0.8681	0	0.5591	0.2544	0.06053	1.058	0.02954	0.5021	0.2303	0.05066	0.9535	0.0306
16:73379990:G:T	16	73379990	T	0.005927	0.5677	0.00142	0.5812	0.793	0	0.6385	0.2844	0.08111	1.196	0.02627	0.5413	0.2372	0.07636	1.006	0.0237
16:74829052:C:T	16	74829052	T	0.001132	-0.7142	0.001266	-0.6521	0.6239	0	-0.5633	0.2715	-1.096	-0.03111	0.0398	-0.7629	0.3033	-1.357	-0.1684	0.0128
16:75395969:C:T	16	75395969	T	0.03205	0.5427	0.002044	0.7183	0.4927	0	0.619	0.2742	0.08162	1.156	0.02546	0.9755	0.4414	0.1104	1.841	0.0284
16:75413277:C:T	16	75413277	T	0.03614	0.5285	0.002482	0.7026	0.5665	0	0.619	0.2742	0.08162	1.156	0.02546	0.9146	0.4367	0.05869	1.771	0.03767
16:76031405:T:C	16	76031405	T	0.0419	0.3989	0.0008675	0.5711	0.6028	0	0.4831	0.2409	0.01099	0.9551	0.04676	0.6616	0.2442	0.1829	1.14	0.007423
16:76032418:T:C	16	76032418	T	0.0419	0.3989	0.0008675	0.5711	0.6028	0	0.4831	0.2409	0.01099	0.9551	0.04676	0.6616	0.2442	0.1829	1.14	0.007423
16:76054016:T:A	16	76054016	T	0.0336	0.4118	0.001788	0.5331	0.9378	0	0.5189	0.2495	0.02983	1.008	0.03933	0.5456	0.234	0.08705	1.004	0.02084
16:79317430:T:A	16	79317430	T	0.004517	0.5745	0.001205	0.5848	0.9603	0	0.5943	0.2633	0.0782	1.11	0.02551	0.5763	0.2482	0.08988	1.063	0.02138
16:79368090:C:T	16	79368090	T	0.008605	-0.8322	0.002178	-0.903	0.8346	0	-0.983	0.4833	-1.93	-0.03576	0.04378	-0.8557	0.3717	-1.584	-0.1271	0.02252
16:81640210:A:T	16	81640210	T	0.008251	-0.6368	0.0006208	-0.747	0.7958	0	-0.807	0.3184	-1.431	-0.183	0.01231	-0.6938	0.2998	-1.281	-0.1063	0.02181
16:81645640:G:T	16	81645640	T	0.00104	-1.0544	0.0007209	-1.0163	0.5543	0	-0.8565	0.4042	-1.649	-0.06421	0.03581	-1.214	0.4495	-2.096	-0.3335	0.007576
16:8211263:G:T	16	8211263	T	0.005825	-0.8506	0.001156	-0.8839	0.7666	0	-0.965	0.3856	-1.721	-0.2092	0.01345	-0.8035	0.3837	-1.555	-0.05147	0.03769
16:82213239:T:G	16	82213239	T	4.426e-05	-0.914	0.0003366	-0.7309	0.743	0	-0.8133	0.3236	-1.448	-0.179	0.01307	-0.6767	0.2625	-1.191	-0.1622	0.01077
16:82487176:C:T	16	82487176	T	0.0004454	-1.1612	0.002136	-0.8824	0.7626	0	-0.9826	0.4389	-1.843	-0.1224	0.0267	-0.8072	0.3802	-1.552	-0.06204	0.03515
16:82492472:T:C	16	82492472	T	3.608e-07	-1.5222	3.79e-05	-1.1141	0.7809	0	-1.196	0.3998	-1.979	-0.4119	0.003277	-1.045	0.3671	-1.765	-0.3258	0.004933
16:82494010:T:G	16	82494010	T	1.689e-07	-1.5487	2.08e-05	-1.1415	0.7002	0	-1.252	0.3928	-2.022	-0.4822	0.001757	-1.045	0.3671	-1.765	-0.3258	0.004933
16:83161886:C:T	16	83161886	T	0.005804	-0.7107	0.002068	-0.6901	0.6017	0	-0.8462	0.3737	-1.579	-0.1138	0.02503	-0.6025	0.2799	-1.151	-0.05384	0.03275
16:84241125:C:T	16	84241125	T	0.0007174	1.0893	0.002778	0.8682	0.5274	0	1.149	0.5307	0.1087	2.189	0.03204	0.7484	0.3467	0.06889	1.428	0.03224
16:84819969:C:T	16	84819969	T	0.001501	0.8133	0.002699	0.681	0.7463	0	0.7654	0.3458	0.08775	1.443	0.02841	0.6171	0.3009	0.02744	1.207	0.04174
16:85356074:G:T	16	85356074	T	6.563e-05	-1.0945	0.0001737	-0.9362	0.582	0	-0.784	0.3723	-1.514	-0.05435	0.03693	-1.06	0.3358	-1.718	-0.4014	0.001888
16:86301557:C:T	16	86301557	T	0.003736	-1.3009	0.00345	-1.0874	0.7495	0	-1.222	0.5622	-2.324	-0.1201	0.03135	-0.9827	0.4957	-1.954	-0.01122	0.04898
16:86722252:C:T	16	86722252	T	0.007791	0.7406	0.001391	0.7593	0.3711	0	1.084	0.4338	0.2342	1.935	0.01353	0.6203	0.2839	0.06394	1.177	0.0302
16:86722264:C:T	16	86722264	T	0.007791	0.7406	0.001391	0.7593	0.3711	0	1.084	0.4338	0.2342	1.935	0.01353	0.6203	0.2839	0.06394	1.177	0.0302
16:87234026:A:T	16	87234026	T	0.002335	-0.7293	0.002553	-0.664	0.8893	0	-0.6398	0.2805	-1.19	-0.09001	0.02402	-0.7028	0.355	-1.399	-0.00708	0.04928
16:87234463:G:T	16	87234463	T	0.002335	-0.7293	0.002553	-0.664	0.8893	0	-0.6398	0.2805	-1.19	-0.09001	0.02402	-0.7028	0.355	-1.399	-0.00708	0.04928
16:87234558:C:T	16	87234558	T	0.0001946	-0.7974	6.44e-05	-0.7796	0.642	0	-0.8703	0.2759	-1.411	-0.3296	0.001953	-0.6889	0.2759	-1.23	-0.1482	0.01344
16:87235205:C:T	16	87235205	T	0.0004239	-0.75	0.0008591	-0.6479	0.7918	0	-0.7023	0.2834	-1.258	-0.1468	0.01436	-0.5995	0.2671	-1.123	-0.07597	0.02606
16:87235256:C:T	16	87235256	T	0.0004239	-0.75	0.0008591	-0.6479	0.7918	0	-0.7023	0.2834	-1.258	-0.1468	0.01436	-0.5995	0.2671	-1.123	-0.07597	0.02606
16:87866118:C:T	16	87866118	T	0.0001274	-0.9682	0.0001191	-0.8897	0.436	0	-1.054	0.313	-1.668	-0.4407	0.0009696	-0.6923	0.343	-1.365	-0.01999	0.04509
16:88332479:T:C	16	88332479	T	0.01508	-0.4382	0.001473	-0.5198	0.8378	0	-0.5557	0.2398	-1.026	-0.08573	0.02188	-0.4886	0.2234	-0.9265	-0.05064	0.0301
16:90061344:C:T	16	90061344	T	0.01784	0.6504	0.003063	0.7238	0.5787	0	0.8989	0.3989	0.117	1.681	0.02575	0.6186	0.3093	0.01235	1.225	0.04706
16:90069758:T:C	16	90069758	T	0.007119	-0.5432	0.002488	-0.5494	0.8115	0	-0.5961	0.2671	-1.12	-0.07257	0.02717	-0.5092	0.2477	-0.9947	-0.02368	0.04131
16:9218747:T:TA	16	9218747	T	0.006383	-0.6511	0.003684	-0.6161	0.9214	0	-0.6389	0.3135	-1.253	-0.02433	0.04341	-0.5969	0.2882	-1.162	-0.032	0.03983
16:9219721:T:TG	16	9219721	T	0.005862	-0.6488	0.003518	-0.6121	0.9085	0	-0.6389	0.3135	-1.253	-0.02433	0.04341	-0.5904	0.2822	-1.144	-0.03727	0.03788
16:9510759:G:T	16	9510759	T	0.0102	-0.6845	0.001602	-0.7505	0.7975	0	-0.8287	0.3866	-1.586	-0.07097	0.03374	-0.7029	0.3017	-1.294	-0.1116	0.02096
16:9549676:C:T	16	9549676	T	0.01357	-0.7133	0.001356	-0.8337	0.6613	0	-0.9705	0.4065	-1.767	-0.1738	0.01825	-0.7387	0.3387	-1.403	-0.07485	0.03052
17:12754649:T:G	17	12754649	T	0.006001	-0.4973	0.004266	-0.465	0.9794	0	-0.4693	0.2324	-0.9248	-0.0138	0.04529	-0.4609	0.2279	-0.9076	-0.01422	0.04466
17:12754761:TG:T	17	12754761	T	0.0054	0.5151	0.003373	0.4902	0.8404	0	0.5285	0.2532	0.03232	1.025	0.03858	0.4606	0.2227	0.02418	0.897	0.04006
17:12755047:T:C	17	12755047	T	0.006001	-0.4973	0.004266	-0.465	0.9794	0	-0.4693	0.2324	-0.9248	-0.0138	0.04529	-0.4609	0.2279	-0.9076	-0.01422	0.04466
17:128389:C:T	17	128389	T	0.001598	0.806	0.0005092	0.781	0.7353	0	0.6934	0.343	0.02108	1.366	0.04508	0.8469	0.2974	0.264	1.43	0.004935
17:13826732:G:T	17	13826732	T	0.002395	1.2084	0.001003	1.16	0.8856	0	1.226	0.5785	0.09237	2.36	0.03574	1.121	0.4448	0.2494	1.993	0.01261
17:13827719:C:T	17	13827719	T	0.002395	1.2084	0.001003	1.16	0.8856	0	1.226	0.5785	0.09237	2.36	0.03574	1.121	0.4448	0.2494	1.993	0.01261
17:13828731:C:T	17	13828731	T	0.001034	1.1329	0.0007359	1.0371	0.748	0	1.166	0.5052	0.1761	2.157	0.02239	0.9615	0.387	0.203	1.72	0.01391
17:14292151:C:T	17	14292151	T	0.003363	0.5854	0.001538	0.5625	0.8266	0	0.6049	0.2627	0.09003	1.12	0.02272	0.5268	0.241	0.05443	0.9992	0.03016
17:14422280:C:T	17	14422280	T	0.0001081	1.026	0.0002831	0.8735	0.5242	0	1.054	0.3718	0.325	1.782	0.005249	0.7434	0.3156	0.1248	1.362	0.01961
17:14432596:C:T	17	14432596	T	0.002669	-0.9113	0.001609	-0.8821	0.8175	0	-0.944	0.3875	-1.703	-0.1846	0.01605	-0.8148	0.404	-1.607	-0.02287	0.04527
17:15861491:T:C	17	15861491	T	0.000833	-0.6676	0.0007108	-0.6087	0.9959	0	-0.6099	0.2876	-1.174	-0.0462	0.03566	-0.608	0.2304	-1.06	-0.1564	0.009074
17:1740739:C:T	17	1740739	T	0.01115	-1.0127	0.004684	-1.0499	0.9742	0	-1.062	0.5271	-2.096	-0.02937	0.04568	-1.038	0.523	-2.063	-0.01319	0.04869
17:2473397:TCAAA:T	17	2473397	T	0.002916	-0.6267	0.003131	-0.5698	0.9795	0	-0.5748	0.2731	-1.11	-0.03959	0.03702	-0.5649	0.2724	-1.099	-0.03096	0.03958
17:32475365:C:T	17	32475365	T	0.03593	-0.4747	0.004341	-0.5779	0.8289	0	-0.6267	0.3034	-1.221	-0.03205	0.04065	-0.5386	0.2722	-1.072	-0.005083	0.04943
17:32772422:TG:T	17	32772422	T	0.001383	0.8919	7.08e-05	1.0013	0.5209	0	1.173	0.3675	0.4527	1.893	0.001734	0.8489	0.3462	0.1703	1.528	0.0152
17:32773077:C:T	17	32773077	T	0.001383	0.8919	7.08e-05	1.0013	0.5209	0	1.173	0.3675	0.4527	1.893	0.001734	0.8489	0.3462	0.1703	1.528	0.0152
17:32778659:C:T	17	32778659	T	0.001183	0.9177	5.79e-05	1.0262	0.4087	0	1.239	0.3626	0.5281	1.95	0.0008235	0.8173	0.3592	0.1133	1.521	0.0241
17:32779455:G:T	17	32779455	T	0.001183	0.9177	5.79e-05	1.0262	0.4087	0	1.239	0.3626	0.5281	1.95	0.0008235	0.8173	0.3592	0.1133	1.521	0.0241
17:32781275:G:T	17	32781275	T	0.001221	0.9107	6.04e-05	1.0194	0.4259	0	1.222	0.3596	0.5174	1.927	0.0008737	0.8173	0.3592	0.1133	1.521	0.0241
17:41457930:C:T	17	41457930	T	0.004711	0.8871	0.00261	0.8402	0.9304	0	0.8637	0.3878	0.1036	1.624	0.02748	0.8149	0.402	0.02702	1.603	0.04416
17:47506776:T:TGA	17	47506776	T	0.02047	-0.8087	0.003799	-0.9232	0.8572	0	-0.8726	0.4254	-1.706	-0.03886	0.04204	-0.9883	0.4821	-1.933	-0.04334	0.04187
17:51857020:A:T	17	51857020	T	0.0504	-0.4979	0.001909	-0.6764	0.9867	0	-0.6726	0.3158	-1.291	-0.05367	0.03487	-0.6799	0.3011	-1.27	-0.08973	0.02518
17:51859590:C:T	17	51859590	T	0.04631	-0.5686	0.003721	-0.7262	0.8706	0	-0.7696	0.3657	-1.486	-0.05284	0.03706	-0.6879	0.3434	-1.361	-0.01489	0.04669
17:53574686:C:T	17	53574686	T	0.006681	-1.0165	0.002041	-1.0691	0.8127	0	-0.9965	0.4628	-1.904	-0.08937	0.03297	-1.162	0.5232	-2.188	-0.1368	0.0276
17:53575598:C:T	17	53575598	T	0.006681	-1.0165	0.002041	-1.0691	0.8127	0	-0.9965	0.4628	-1.904	-0.08937	0.03297	-1.162	0.5232	-2.188	-0.1368	0.0276
17:53579348:C:T	17	53579348	T	0.007647	-1.003	0.002281	-1.0606	0.7953	0	-0.9804	0.4651	-1.892	-0.06876	0.03677	-1.162	0.5232	-2.188	-0.1368	0.0276
17:54767470:C:T	17	54767470	T	0.0001899	-0.6844	0.0005581	-0.5801	0.6265	0	-0.4975	0.2388	-0.9655	-0.02957	0.03893	-0.6611	0.2366	-1.125	-0.1973	0.00579
17:57506870:TC:T	17	57506870	T	0.001662	-0.9762	0.001323	-0.8768	0.7954	0	-0.8101	0.3752	-1.545	-0.07464	0.0325	-0.952	0.3982	-1.732	-0.1715	0.01787
17:57527565:C:T	17	57527565	T	0.001781	-0.9486	0.001415	-0.8576	0.7733	0	-0.7885	0.3601	-1.494	-0.08267	0.03016	-0.9443	0.4036	-1.735	-0.1533	0.02043
17:57558282:A:T	17	57558282	T	0.0002733	-1.1548	0.0003295	-1.0278	0.8891	0	-1.068	0.4061	-1.864	-0.2722	0.009458	-0.9882	0.4035	-1.779	-0.1974	0.01531
17:57600133:A:T	17	57600133	T	0.0005383	-1.0946	0.0002234	-1.0398	0.8989	0	-1	0.4211	-1.825	-0.1749	0.01884	-1.072	0.379	-1.814	-0.3287	0.005243
17:6170442:C:T	17	6170442	T	0.001092	0.82	0.0003229	0.8112	0.6386	0	0.6936	0.337	0.03304	1.354	0.04138	0.9066	0.3036	0.3115	1.502	0.003232
17:6171806:C:T	17	6171806	T	0.001092	0.82	0.0003229	0.8112	0.6386	0	0.6936	0.337	0.03304	1.354	0.04138	0.9066	0.3036	0.3115	1.502	0.003232
17:6178202:C:T	17	6178202	T	0.005458	0.7955	0.0006484	0.9243	0.4673	0	1.14	0.4019	0.3526	1.928	0.005201	0.7444	0.367	0.02514	1.464	0.04403
17:6179550:A:T	17	6179550	T	0.005458	0.7955	0.0006484	0.9243	0.4673	0	1.14	0.4019	0.3526	1.928	0.005201	0.7444	0.367	0.02514	1.464	0.04403
17:63435142:G:T	17	63435142	T	3.477e-05	0.9154	5.51e-06	0.8961	0.6088	0	0.7912	0.2845	0.2336	1.349	0.006139	0.9932	0.2736	0.457	1.529	0.0003711
17:63459879:C:T	17	63459879	T	0.0002612	-0.6959	0.0004863	-0.6073	0.7712	0	-0.6691	0.2748	-1.208	-0.1305	0.0161	-0.5658	0.225	-1.007	-0.1248	0.01282
17:64042361:T:C	17	64042361	T	0.001793	-0.6309	0.0003775	-0.6447	0.636	0	-0.5539	0.264	-1.071	-0.03654	0.03761	-0.7258	0.2495	-1.215	-0.2367	0.0041
17:64299621:T:TG	17	64299621	T	0.002615	-0.6784	0.0003565	-0.7124	0.8502	0	-0.7532	0.2942	-1.33	-0.1766	0.01148	-0.6776	0.2715	-1.21	-0.1455	0.01349
17:65267115:C:T	17	65267115	T	0.03417	0.6951	0.001486	0.9487	0.955	0	0.9647	0.4125	0.1563	1.773	0.02071	0.931	0.4327	0.08293	1.779	0.0328
17:65272254:C:T	17	65272254	T	0.04568	0.4562	0.003442	0.605	0.9614	0	0.6148	0.2901	0.04617	1.184	0.03579	0.5948	0.2949	0.01685	1.173	0.04521
17:66436066:G:T	17	66436066	T	0.007469	0.6015	0.002394	0.6142	0.9939	0	0.6159	0.2971	0.03355	1.198	0.03995	0.6128	0.2762	0.0714	1.154	0.02781
17:69538415:C:T	17	69538415	T	0.0009309	0.9694	0.0001255	1.0036	0.4451	0	1.26	0.4257	0.426	2.095	0.003587	0.8479	0.3318	0.1976	1.498	0.01145
17:7037069:G:T	17	7037069	T	0.001877	-1.172	0.002801	-1.0149	0.9465	0	-0.9924	0.4769	-1.927	-0.05764	0.03921	-1.038	0.4836	-1.986	-0.09048	0.03316
17:70679811:C:T	17	70679811	T	0.001135	1.1891	0.001678	1.0804	0.8971	0	1.034	0.4973	0.05913	2.008	0.03939	1.123	0.476	0.1902	2.056	0.0194
17:71573121:C:T	17	71573121	T	0.0001635	1.3322	0.0001367	1.2562	0.5523	0	1.47	0.4877	0.5142	2.426	0.00304	1.077	0.4466	0.2016	1.952	0.01693
17:72370401:T:C	17	72370401	T	0.008405	0.4767	0.002138	0.4848	0.6828	0	0.5598	0.2421	0.0854	1.034	0.02214	0.4293	0.2083	0.02105	0.8376	0.04078
17:73387596:A:T	17	73387596	T	0.0041	-0.6332	0.001102	-0.6362	0.9451	0	-0.6512	0.2928	-1.225	-0.07729	0.0277	-0.6242	0.2613	-1.136	-0.1121	0.01796
17:73404085:C:T	17	73404085	T	0.004122	-0.6071	0.0009827	-0.6162	0.9815	0	-0.6115	0.2775	-1.155	-0.06769	0.02911	-0.6202	0.2531	-1.116	-0.1242	0.01524
17:73409008:G:T	17	73409008	T	0.00269	-0.6622	0.0006453	-0.6657	0.9868	0	-0.6621	0.2918	-1.234	-0.09012	0.02476	-0.6686	0.2624	-1.183	-0.1544	0.01168
17:73587640:T:C	17	73587640	T	0.00102	-0.7316	0.001074	-0.6707	0.6136	0	-0.7896	0.3123	-1.402	-0.1774	0.01254	-0.5805	0.2719	-1.113	-0.04754	0.03417
17:7434239:T:C	17	7434239	T	0.00549	0.6297	0.002475	0.6207	0.6532	0	0.7336	0.3244	0.09777	1.369	0.02523	0.5455	0.2647	0.02668	1.064	0.04081
17:75341751:G:T	17	75341751	T	0.002996	0.5791	0.002888	0.5226	0.7726	0	0.5775	0.2586	0.07061	1.084	0.02708	0.4758	0.2387	0.007872	0.9437	0.04782
17:77696095:C:T	17	77696095	T	0.03691	0.5573	0.001828	0.729	0.971	0	0.7384	0.348	0.05632	1.421	0.03556	0.7213	0.3159	0.1022	1.34	0.02361
17:77696767:C:T	17	77696767	T	0.03691	0.5573	0.001828	0.729	0.971	0	0.7384	0.348	0.05632	1.421	0.03556	0.7213	0.3159	0.1022	1.34	0.02361
17:77697038:TG:T	17	77697038	T	0.03154	0.557	0.0003987	0.7975	0.8942	0	0.8292	0.3281	0.1861	1.472	0.01257	0.7692	0.3097	0.1622	1.376	0.01395
17:77701918:C:T	17	77701918	T	0.03444	0.5515	0.0004419	0.7955	0.9009	0	0.8257	0.3318	0.1755	1.476	0.01395	0.7692	0.3097	0.1622	1.376	0.01395
17:79139164:C:T	17	79139164	T	0.07716	0.5227	0.002163	0.7817	0.949	0	0.7984	0.3646	0.08386	1.513	0.03012	0.7658	0.3565	0.06715	1.465	0.03306
17:79143641:G:T	17	79143641	T	0.02541	0.6242	0.0002852	0.85	0.8774	0	0.892	0.3591	0.1883	1.596	0.01412	0.8189	0.3091	0.2131	1.425	0.008806
17:79145244:G:T	17	79145244	T	0.009062	0.7359	9.54e-05	0.9379	0.9345	0	0.9155	0.3637	0.2027	1.628	0.01291	0.9553	0.3203	0.3276	1.583	0.003265
17:79150282:C:T	17	79150282	T	0.05712	0.5624	0.001847	0.8003	0.9082	0	0.7694	0.3712	0.04179	1.497	0.03999	0.8287	0.3562	0.1306	1.527	0.02113
17:79151261:C:T	17	79151261	T	0.009492	0.7072	0.0001175	0.9022	0.834	0	0.8444	0.362	0.1349	1.554	0.02105	0.9439	0.3073	0.3416	1.546	0.002468
18:12048150:C:T	18	12048150	T	0.001192	-1.0378	0.0005332	-0.9879	0.798	0	-0.8992	0.4489	-1.779	-0.01946	0.04701	-1.048	0.3694	-1.772	-0.3239	0.005094
18:21917834:C:T	18	21917834	T	0.002443	0.7518	0.003544	0.6629	0.5642	0	0.8527	0.4	0.0688	1.637	0.03469	0.5724	0.2763	0.03094	1.114	0.03974
18:22104886:G:T	18	22104886	T	0.002347	-1.0014	0.0007657	-0.9917	0.7876	0	-1.076	0.4299	-1.918	-0.2332	0.01345	-0.9169	0.4048	-1.71	-0.1236	0.02472
18:23492224:T:C	18	23492224	T	0.009433	0.7351	0.002462	0.8032	0.7817	0	0.8837	0.3934	0.1127	1.655	0.02619	0.7361	0.3592	0.03214	1.44	0.04191
18:23581766:T:C	18	23581766	T	0.001497	0.637	0.001652	0.5801	0.9931	0	0.5785	0.2568	0.07517	1.082	0.02578	0.5817	0.2648	0.0626	1.101	0.02938
18:23584823:T:A	18	23584823	T	0.001497	0.637	0.001652	0.5801	0.9931	0	0.5785	0.2568	0.07517	1.082	0.02578	0.5817	0.2648	0.0626	1.101	0.02938
18:24909478:A:T	18	24909478	T	0.003023	0.8314	0.0002679	0.8906	0.3206	0	1.197	0.3935	0.4258	1.968	0.002791	0.6983	0.3118	0.08724	1.309	0.02636
18:26361337:C:T	18	26361337	T	0.0007012	-0.6676	0.000219	-0.6516	0.6274	0	-0.5545	0.2666	-1.077	-0.03204	0.03927	-0.727	0.235	-1.188	-0.2665	0.0023
18:2822084:TGATGGAA:T	18	2822084	T	0.01545	0.4481	0.001836	0.5185	0.8697	0	0.5512	0.2598	0.04197	1.06	0.03558	0.4957	0.2167	0.071	0.9204	0.02336
18:29537733:T:G	18	29537733	T	0.004835	0.524	0.001804	0.5269	0.9192	0	0.545	0.2458	0.06323	1.027	0.02817	0.5107	0.2323	0.0554	0.966	0.02923
18:29619135:C:T	18	29619135	T	6.226e-06	1.3092	4.98e-05	1.0467	0.9583	0	1.033	0.3676	0.3124	1.753	0.005644	1.06	0.3623	0.3495	1.77	0.003904
18:29619232:C:T	18	29619232	T	3.092e-05	1.0989	0.0001336	0.8983	0.7337	0	0.9813	0.3389	0.3171	1.646	0.004371	0.8212	0.3266	0.181	1.461	0.01283
18:29619541:C:T	18	29619541	T	2.392e-05	1.184	0.0001047	0.978	0.8372	0	1.033	0.3676	0.3124	1.753	0.005644	0.9292	0.3464	0.2503	1.608	0.00801
18:34242118:C:T	18	34242118	T	0.002393	-0.7175	0.0003399	-0.7592	0.6865	0	-0.6702	0.3058	-1.27	-0.07084	0.03	-0.8414	0.2939	-1.417	-0.2653	0.004718
18:34243601:C:T	18	34243601	T	0.004694	-0.674	0.001271	-0.6905	0.926	0	-0.6702	0.3058	-1.27	-0.07084	0.03	-0.71	0.3003	-1.299	-0.1213	0.01918
18:34268634:C:T	18	34268634	T	0.01874	-0.7847	0.001636	-0.9006	0.8336	0	-0.9571	0.3926	-1.727	-0.1876	0.01598	-0.8367	0.4173	-1.655	-0.01884	0.04649
18:3469502:C:T	18	3469502	T	0.001784	-0.7194	0.0004238	-0.7112	0.9933	0	-0.7093	0.3003	-1.298	-0.1208	0.0195	-0.7127	0.2724	-1.247	-0.1788	0.009664
18:3472858:C:T	18	3472858	T	0.001784	-0.7194	0.000517	-0.7078	0.9947	0	-0.7093	0.3003	-1.298	-0.1208	0.0195	-0.7066	0.2777	-1.251	-0.1623	0.01181
18:3484307:T:C	18	3484307	T	0.002029	-0.6023	0.000167	-0.6724	0.8848	0	-0.6414	0.2789	-1.188	-0.09474	0.0229	-0.694	0.2326	-1.15	-0.2381	0.003256
18:34882348:C:T	18	34882348	T	0.001029	0.6463	0.0002525	0.6486	0.5288	0	0.7571	0.2472	0.2727	1.242	0.002612	0.5338	0.2542	0.03566	1.032	0.03714
18:47267464:G:T	18	47267464	T	0.002958	0.6391	0.0004108	0.6859	0.3505	0	0.8855	0.2888	0.3195	1.451	0.002586	0.5213	0.2622	0.007446	1.035	0.04833
18:47272034:C:T	18	47272034	T	0.005664	-0.5564	0.003344	-0.5327	0.9379	0	-0.5481	0.2685	-1.074	-0.02189	0.04301	-0.5197	0.2464	-1.003	-0.03689	0.03631
18:47278864:A:T	18	47278864	T	0.0005022	-0.6686	0.0003344	-0.6279	0.8216	0	-0.5858	0.256	-1.088	-0.08398	0.02358	-0.6649	0.2399	-1.135	-0.1948	0.006173
18:47288899:A:T	18	47288899	T	0.0235	0.5431	0.003838	0.6097	0.9692	0	0.6181	0.3034	0.02346	1.213	0.04344	0.6018	0.2933	0.02695	1.177	0.04167
18:47288909:C:T	18	47288909	T	0.003213	-0.5401	0.001226	-0.5325	0.9901	0	-0.5346	0.2381	-1.001	-0.068	0.02624	-0.5305	0.2281	-0.9776	-0.08345	0.02118
18:47620367:C:T	18	47620367	T	0.01832	-0.4561	0.003686	-0.5095	0.9889	0	-0.5071	0.2475	-0.9922	-0.02196	0.0423	-0.512	0.2488	-0.9996	-0.02437	0.04108
18:47621228:C:T	18	47621228	T	0.01832	-0.4561	0.003686	-0.5095	0.9889	0	-0.5071	0.2475	-0.9922	-0.02196	0.0423	-0.512	0.2488	-0.9996	-0.02437	0.04108
18:47623011:C:T	18	47623011	T	0.009002	-0.5005	0.001079	-0.552	0.824	0	-0.5125	0.2452	-0.9932	-0.03186	0.03837	-0.5877	0.2329	-1.044	-0.1313	0.0125
18:48358613:C:T	18	48358613	T	0.009727	-0.8775	0.004012	-0.9055	0.9823	0	-0.8987	0.439	-1.759	-0.03828	0.04245	-0.9127	0.4514	-1.797	-0.02801	0.0447
18:48744134:G:T	18	48744134	T	0.000277	0.7932	0.0004486	0.6925	0.6913	0	0.6062	0.2935	0.03099	1.181	0.04065	0.7636	0.2665	0.2413	1.286	0.004672
18:48751862:C:T	18	48751862	T	0.0003206	0.7875	0.0005186	0.6864	0.6656	0	0.5918	0.295	0.0137	1.17	0.04667	0.7636	0.2665	0.2413	1.286	0.004672
18:49131365:A:T	18	49131365	T	0.0007121	-0.6287	0.001839	-0.5295	0.5788	0	-0.6386	0.2598	-1.148	-0.1294	0.01515	-0.4479	0.2248	-0.8886	-0.007233	0.04791
18:49497039:C:T	18	49497039	T	0.01129	0.7426	0.0016	0.8345	0.9386	0	0.8604	0.4276	0.0223	1.699	0.04606	0.8185	0.3365	0.159	1.478	0.016
18:49617543:C:T	18	49617543	T	0.004971	0.6131	0.003027	0.5893	0.9599	0	0.5997	0.287	0.03716	1.162	0.03841	0.5797	0.2755	0.0398	1.12	0.03677
18:50640329:C:T	18	50640329	T	0.0111	-0.713	0.002428	-0.7641	0.9314	0	-0.7838	0.3407	-1.452	-0.116	0.02284	-0.7402	0.3744	-1.474	-0.006357	0.04962
18:50646936:C:T	18	50646936	T	0.0111	-0.713	0.002428	-0.7641	0.9314	0	-0.7838	0.3407	-1.452	-0.116	0.02284	-0.7402	0.3744	-1.474	-0.006357	0.04962
18:50659533:C:T	18	50659533	T	0.0111	-0.713	0.002428	-0.7641	0.9314	0	-0.7838	0.3407	-1.452	-0.116	0.02284	-0.7402	0.3744	-1.474	-0.006357	0.04962
18:50694634:C:T	18	50694634	T	0.007789	-0.7422	0.001647	-0.7925	0.8504	0	-0.8356	0.3402	-1.502	-0.1687	0.01523	-0.7402	0.3744	-1.474	-0.006357	0.04962
18:50768085:C:T	18	50768085	T	0.01218	-0.6702	0.001894	-0.7502	0.9542	0	-0.7628	0.3259	-1.402	-0.1241	0.02061	-0.7349	0.3597	-1.44	-0.0298	0.04257
18:50773457:G:T	18	50773457	T	0.01218	-0.6702	0.001894	-0.7502	0.9542	0	-0.7628	0.3259	-1.402	-0.1241	0.02061	-0.7349	0.3597	-1.44	-0.0298	0.04257
18:50778529:C:T	18	50778529	T	0.02044	-0.6296	0.002272	-0.7525	0.76	0	-0.6859	0.329	-1.331	-0.04106	0.03884	-0.8377	0.3723	-1.567	-0.1079	0.0257
18:50786735:G:T	18	50786735	T	0.0223	-0.613	0.002608	-0.7341	0.7127	0	-0.6563	0.3227	-1.289	-0.02374	0.04383	-0.8377	0.3723	-1.567	-0.1079	0.0257
18:50788280:C:T	18	50788280	T	0.0223	-0.613	0.002608	-0.7341	0.7127	0	-0.6563	0.3227	-1.289	-0.02374	0.04383	-0.8377	0.3723	-1.567	-0.1079	0.0257
18:57237217:A:T	18	57237217	T	0.02222	0.6555	0.003168	0.7637	0.8071	0	0.8414	0.41	0.03786	1.645	0.04194	0.7123	0.3337	0.05818	1.366	0.03421
18:57427132:T:C	18	57427132	T	0.003954	1.2546	0.0003607	1.3651	0.886	0	1.306	0.5625	0.2034	2.408	0.02165	1.416	0.5221	0.3924	2.439	0.007365
18:58106326:A:T	18	58106326	T	0.0005073	0.7211	0.001265	0.5987	0.9081	0	0.621	0.268	0.09575	1.146	0.02189	0.5781	0.2576	0.07333	1.083	0.02604
18:5910953:C:T	18	5910953	T	0.001502	-1.1228	0.002867	-0.9418	0.8875	0	-0.9939	0.4851	-1.945	-0.04309	0.04229	-0.9035	0.4162	-1.719	-0.08776	0.03129
18:60796445:C:T	18	60796445	T	0.0005996	0.7835	0.0009083	0.7046	0.9537	0	0.693	0.2913	0.122	1.264	0.01868	0.7177	0.3103	0.1096	1.326	0.02187
18:61578750:C:T	18	61578750	T	0.0003508	-0.6687	0.0002514	-0.6154	0.6383	0	-0.7007	0.2474	-1.186	-0.2158	0.005283	-0.5422	0.2291	-0.9911	-0.09324	0.01902
18:61586875:A:T	18	61586875	T	0.0007805	-0.6336	0.001249	-0.5438	0.608	0	-0.6359	0.2462	-1.118	-0.1534	0.01078	-0.4627	0.2311	-0.9156	-0.009708	0.04683
18:62205743:C:T	18	62205743	T	0.005483	-0.5351	0.0001527	-0.6555	0.6781	0	-0.5801	0.251	-1.072	-0.0882	0.02222	-0.724	0.2391	-1.193	-0.2553	0.002838
18:62260672:C:T	18	62260672	T	0.002595	-0.6366	0.000876	-0.6377	0.7176	0	-0.7069	0.2709	-1.238	-0.1761	0.01001	-0.5683	0.2711	-1.1	-0.03702	0.03747
18:62260982:C:T	18	62260982	T	0.002595	-0.6366	0.000876	-0.6377	0.7176	0	-0.7069	0.2709	-1.238	-0.1761	0.01001	-0.5683	0.2711	-1.1	-0.03702	0.03747
18:62262399:A:T	18	62262399	T	0.002595	-0.6366	0.000876	-0.6377	0.7176	0	-0.7069	0.2709	-1.238	-0.1761	0.01001	-0.5683	0.2711	-1.1	-0.03702	0.03747
18:62264281:C:T	18	62264281	T	0.002595	-0.6366	0.000876	-0.6377	0.7176	0	-0.7069	0.2709	-1.238	-0.1761	0.01001	-0.5683	0.2711	-1.1	-0.03702	0.03747
18:62273320:C:T	18	62273320	T	0.002595	-0.6366	0.000876	-0.6377	0.7176	0	-0.7069	0.2709	-1.238	-0.1761	0.01001	-0.5683	0.2711	-1.1	-0.03702	0.03747
18:62278859:TTAG:T	18	62278859	T	0.002595	-0.6366	0.000876	-0.6377	0.7176	0	-0.7069	0.2709	-1.238	-0.1761	0.01001	-0.5683	0.2711	-1.1	-0.03702	0.03747
18:62284934:G:T	18	62284934	T	0.002819	-0.6443	0.0008101	-0.6585	0.7438	0	-0.7237	0.2802	-1.273	-0.1745	0.0108	-0.5952	0.2759	-1.136	-0.05449	0.03233
18:6405546:C:T	18	6405546	T	0.002629	-0.7997	0.001145	-0.7714	0.4829	0	-0.9631	0.3618	-1.672	-0.254	0.008646	-0.6269	0.3141	-1.243	-0.01116	0.04754
18:7170578:C:T	18	7170578	T	0.001035	-0.6235	0.001709	-0.5392	0.6572	0	-0.6234	0.256	-1.125	-0.1216	0.0161	-0.4701	0.232	-0.9249	-0.01532	0.04428
18:74723459:T:C	18	74723459	T	0.002086	0.6915	0.002251	0.6296	0.9576	0	0.6184	0.2947	0.0408	1.196	0.0376	0.6403	0.2883	0.07512	1.205	0.02767
18:74747763:C:T	18	74747763	T	0.002151	-1.075	0.0004761	-1.0936	0.7714	0	-1.188	0.4511	-2.072	-0.3037	0.009375	-1.006	0.4347	-1.858	-0.1538	0.02185
18:74751267:G:T	18	74751267	T	0.002151	-1.075	0.0004761	-1.0936	0.7714	0	-1.188	0.4511	-2.072	-0.3037	0.009375	-1.006	0.4347	-1.858	-0.1538	0.02185
18:75226092:T:C	18	75226092	T	7.682e-06	-0.7937	0.0001639	-0.6235	0.6806	0	-0.5506	0.2423	-1.026	-0.07556	0.02457	-0.6871	0.2264	-1.131	-0.2434	0.002773
18:75227243:TC:T	18	75227243	T	2.152e-05	0.7765	0.0006804	0.5697	0.887	0	0.5433	0.2501	0.05312	1.034	0.03145	0.5912	0.226	0.1482	1.034	0.009684
18:75853720:C:T	18	75853720	T	8.515e-05	1.3372	0.0009606	1.1723	0.2515	23.95	1.586	0.4852	0.6349	2.537	0.00135	0.8676	0.3963	0.09083	1.644	0.02991
18:75854699:T:C	18	75854699	T	0.001825	0.6172	0.0006755	0.5953	0.6633	0	0.6732	0.2504	0.1825	1.164	0.008009	0.5207	0.245	0.04054	1.001	0.03495
18:76015651:C:T	18	76015651	T	0.00395	-1.0457	0.003497	-0.9426	0.6726	0	-1.122	0.5334	-2.168	-0.07671	0.03712	-0.8389	0.4054	-1.633	-0.04429	0.04
18:76058921:G:T	18	76058921	T	0.000151	1.1648	5.14e-05	1.1659	0.7547	0	1.274	0.45	0.3917	2.156	0.005311	1.091	0.3747	0.3568	1.826	0.004059
18:76120714:C:T	18	76120714	T	0.0006531	-0.8699	0.003904	-0.6663	0.7385	0	-0.76	0.3634	-1.472	-0.04782	0.03822	-0.6029	0.299	-1.189	-0.01681	0.04531
18:76121015:TG:T	18	76121015	T	0.0006531	-0.8699	0.003904	-0.6663	0.7385	0	-0.76	0.3634	-1.472	-0.04782	0.03822	-0.6029	0.299	-1.189	-0.01681	0.04531
18:76121812:C:T	18	76121812	T	0.0006531	-0.8699	0.003904	-0.6663	0.7385	0	-0.76	0.3634	-1.472	-0.04782	0.03822	-0.6029	0.299	-1.189	-0.01681	0.04531
18:76124569:C:T	18	76124569	T	0.000259	-0.7045	0.0002204	-0.6375	0.5582	0	-0.746	0.2532	-1.242	-0.2496	0.003755	-0.5434	0.2358	-1.006	-0.08124	0.02237
18:76124637:C:T	18	76124637	T	0.000259	-0.7045	0.0002204	-0.6375	0.5582	0	-0.746	0.2532	-1.242	-0.2496	0.003755	-0.5434	0.2358	-1.006	-0.08124	0.02237
18:76124802:C:T	18	76124802	T	0.000259	-0.7045	0.0002204	-0.6375	0.5582	0	-0.746	0.2532	-1.242	-0.2496	0.003755	-0.5434	0.2358	-1.006	-0.08124	0.02237
18:76125008:C:T	18	76125008	T	0.000259	-0.7045	0.0002204	-0.6375	0.5582	0	-0.746	0.2532	-1.242	-0.2496	0.003755	-0.5434	0.2358	-1.006	-0.08124	0.02237
18:76125214:C:T	18	76125214	T	0.0005324	-0.6582	0.0004483	-0.5978	0.6227	0	-0.6913	0.2552	-1.191	-0.1912	0.007557	-0.5227	0.2287	-0.971	-0.07444	0.02349
18:76126925:A:T	18	76126925	T	0.000259	-0.7045	0.0002204	-0.6375	0.5582	0	-0.746	0.2532	-1.242	-0.2496	0.003755	-0.5434	0.2358	-1.006	-0.08124	0.02237
18:76127001:G:T	18	76127001	T	0.000259	-0.7045	0.0002204	-0.6375	0.5582	0	-0.746	0.2532	-1.242	-0.2496	0.003755	-0.5434	0.2358	-1.006	-0.08124	0.02237
18:76497132:C:T	18	76497132	T	0.0001635	-0.985	0.001169	-0.7874	0.8233	0	-0.8512	0.3747	-1.586	-0.1167	0.0246	-0.7414	0.3182	-1.365	-0.1177	0.02097
18:76756673:C:T	18	76756673	T	0.001323	-0.7466	0.001716	-0.6455	0.9698	0	-0.6363	0.3194	-1.262	-0.01031	0.04822	-0.6521	0.2693	-1.18	-0.1243	0.01648
18:77648317:C:T	18	77648317	T	0.002821	-1.1164	0.00152	-1.0348	0.9562	0	-1.015	0.4864	-1.968	-0.0617	0.03865	-1.051	0.4401	-1.914	-0.1887	0.01797
18:77653203:C:T	18	77653203	T	0.003005	-1.095	0.001692	-1.015	1	0	-1.015	0.4864	-1.968	-0.0617	0.03865	-1.015	0.4327	-1.863	-0.1665	0.02017
18:77657413:C:T	18	77657413	T	0.003005	-1.095	0.001692	-1.015	1	0	-1.015	0.4864	-1.968	-0.0617	0.03865	-1.015	0.4327	-1.863	-0.1665	0.02017
18:77736365:T:A	18	77736365	T	0.0001801	0.8314	0.0002877	0.7329	0.4048	0	0.9064	0.2902	0.3376	1.475	0.002159	0.5695	0.2817	0.0173	1.122	0.04476
18:77848002:T:C	18	77848002	T	0.0001134	0.8447	0.0001927	0.7428	0.5479	0	0.873	0.2943	0.2962	1.45	0.003525	0.6327	0.2707	0.102	1.163	0.02058
18:77849459:T:G	18	77849459	T	0.0001134	0.8447	0.0001927	0.7428	0.5479	0	0.873	0.2943	0.2962	1.45	0.003525	0.6327	0.2707	0.102	1.163	0.02058
18:77988326:G:T	18	77988326	T	0.005837	0.5953	0.003449	0.5699	0.8726	0	0.6019	0.2788	0.0556	1.148	0.03246	0.5394	0.2725	0.005224	1.074	0.04937
18:8363303:C:T	18	8363303	T	0.001042	-0.7208	0.0003226	-0.7099	0.6707	0	-0.6276	0.2765	-1.17	-0.08564	0.0247	-0.7955	0.2819	-1.348	-0.243	0.005323
18:8568135:C:T	18	8568135	T	0.0002811	0.7674	0.001536	0.589	0.9856	0	0.5855	0.269	0.05829	1.113	0.03112	0.5922	0.2573	0.08796	1.096	0.02252
18:8568590:C:T	18	8568590	T	0.0004404	0.743	0.001997	0.5783	0.9545	0	0.567	0.273	0.03206	1.102	0.03953	0.5884	0.257	0.0847	1.092	0.02324
18:8573156:C:T	18	8573156	T	0.0004404	0.743	0.001997	0.5783	0.9545	0	0.567	0.273	0.03206	1.102	0.03953	0.5884	0.257	0.0847	1.092	0.02324
18:87388:C:T	18	87388	T	0.0162	-0.5204	0.001565	-0.6221	0.8703	0	-0.6514	0.2664	-1.174	-0.1292	0.0157	-0.5869	0.2917	-1.159	-0.0152	0.04575
18:8782823:T:C	18	8782823	T	0.005225	0.6869	0.004915	0.5938	0.5703	0	0.7724	0.379	0.02947	1.515	0.0434	0.5134	0.2542	0.01504	1.012	0.045
18:89146:C:T	18	89146	T	0.01546	-0.5413	0.001634	-0.6399	0.947	0	-0.6514	0.2664	-1.174	-0.1292	0.0157	-0.624	0.3141	-1.24	-0.008416	0.04851
18:89166:C:T	18	89166	T	0.01546	-0.5413	0.001634	-0.6399	0.947	0	-0.6514	0.2664	-1.174	-0.1292	0.0157	-0.624	0.3141	-1.24	-0.008416	0.04851
18:8936326:G:T	18	8936326	T	0.0006048	0.9211	0.000111	0.9277	0.5433	0	1.111	0.3855	0.3556	1.867	0.004548	0.8116	0.3067	0.2105	1.413	0.00888
18:93327:C:T	18	93327	T	0.01226	-0.5358	0.001178	-0.6307	0.9097	0	-0.6514	0.2664	-1.174	-0.1292	0.0157	-0.6072	0.2844	-1.165	-0.04979	0.03415
18:93641:C:T	18	93641	T	0.01226	-0.5358	0.001178	-0.6307	0.9097	0	-0.6514	0.2664	-1.174	-0.1292	0.0157	-0.6072	0.2844	-1.165	-0.04979	0.03415
18:98238:C:T	18	98238	T	0.01121	-0.549	0.0008084	-0.6586	0.9683	0	-0.6514	0.2664	-1.174	-0.1292	0.0157	-0.6671	0.2913	-1.238	-0.09612	0.02322
18:9966100:TC:T	18	9966100	T	0.06143	0.6163	0.002213	0.8961	0.4465	0	1.201	0.4961	0.2283	2.173	0.01675	0.7331	0.3628	0.02215	1.444	0.0448
19:10087179:C:T	19	10087179	T	0.0006313	-1.066	0.0008992	-0.9212	0.6474	0	-1.057	0.4063	-1.853	-0.261	0.01022	-0.8026	0.3798	-1.547	-0.05811	0.03602
19:10090191:TC:T	19	10090191	T	1.127e-05	-1.2026	2.41e-05	-1.0447	0.7853	0	-0.9681	0.3745	-1.702	-0.2342	0.01071	-1.104	0.3295	-1.749	-0.4579	0.000991
19:10090758:C:T	19	10090758	T	1.226e-05	-0.9344	5.22e-05	-0.7637	0.9141	0	-0.789	0.3013	-1.38	-0.1984	0.009768	-0.7473	0.2422	-1.222	-0.2726	0.002363
19:11560753:G:T	19	11560753	T	0.0004534	-0.8095	0.0002612	-0.7786	0.8328	0	-0.8302	0.3245	-1.466	-0.1942	0.01154	-0.7393	0.2829	-1.294	-0.1849	0.009739
19:1447808:A:T	19	1447808	T	0.0003611	1.4462	5.22e-05	1.4798	0.3444	0	1.161	0.4975	0.1859	2.136	0.02099	1.855	0.5397	0.7969	2.913	0.0007361
19:17429424:C:T	19	17429424	T	0.0001621	-1.1799	0.0001951	-1.0853	0.7096	0	-1.179	0.385	-1.933	-0.4244	0.002619	-0.9597	0.4456	-1.833	-0.08642	0.03261
19:19872373:C:T	19	19872373	T	0.002408	0.6189	0.00149	0.5832	0.6686	0	0.6696	0.2729	0.1348	1.205	0.01532	0.5117	0.2481	0.02545	0.998	0.04063
19:2019126:T:C	19	2019126	T	0.01092	-0.5309	0.002426	-0.5719	0.7207	0	-0.655	0.2993	-1.242	-0.06845	0.03022	-0.5172	0.2429	-0.9932	-0.04114	0.03462
19:21356827:C:T	19	21356827	T	0.003837	0.5821	0.001048	0.6073	0.6964	0	0.6803	0.2634	0.164	1.197	0.01079	0.5357	0.2607	0.02467	1.047	0.04141
19:21357219:C:T	19	21357219	T	0.00333	0.5939	0.0008749	0.6198	0.9024	0	0.6425	0.2624	0.1282	1.157	0.01554	0.5968	0.2644	0.07864	1.115	0.02522
19:21357518:G:T	19	21357518	T	0.00183	0.6366	0.0004727	0.6569	0.9457	0	0.6445	0.2615	0.1319	1.157	0.0149	0.6701	0.2702	0.1406	1.2	0.01408
19:21646167:A:T	19	21646167	T	0.003497	0.5293	0.0027	0.5007	0.9184	0	0.5172	0.2323	0.06182	0.9726	0.02756	0.483	0.2399	0.0128	0.9532	0.04561
19:22931379:TA:T	19	22931379	T	0.005515	-0.5261	0.003619	-0.4991	0.8395	0	-0.5368	0.2533	-1.033	-0.04027	0.0358	-0.4671	0.2331	-0.9241	-0.0102	0.04664
19:2536679:C:T	19	2536679	T	0.02648	0.5794	0.001428	0.7364	0.913	0	0.7608	0.3214	0.1309	1.391	0.01924	0.7103	0.332	0.05949	1.361	0.03381
19:29138419:T:TACAC	19	29138419	T	0.002991	0.5443	0.0007939	0.5555	0.6926	0	0.6237	0.2392	0.155	1.092	0.01006	0.4927	0.2294	0.04313	0.9423	0.03309
19:29938384:G:T	19	29938384	T	0.001864	0.5545	0.0009078	0.5341	0.8384	0	0.568	0.2315	0.1143	1.022	0.01532	0.5023	0.224	0.0632	0.9413	0.02621
19:30202004:C:T	19	30202004	T	0.0129	-0.6571	0.002879	-0.7099	0.8584	0	-0.7553	0.3486	-1.438	-0.07213	0.03188	-0.6701	0.3262	-1.309	-0.03074	0.04144
19:30397146:C:T	19	30397146	T	0.0009087	-0.7041	0.0007267	-0.6386	0.6278	0	-0.5543	0.2568	-1.058	-0.05096	0.03254	-0.7382	0.2791	-1.285	-0.1911	0.008924
19:30399305:C:T	19	30399305	T	0.0006044	-0.6136	0.0001965	-0.6028	0.9606	0	-0.595	0.2266	-1.039	-0.151	0.009556	-0.611	0.2314	-1.064	-0.1575	0.009023
19:30399457:C:T	19	30399457	T	0.0007419	-0.6059	0.0002428	-0.5958	0.9357	0	-0.5828	0.2285	-1.031	-0.1349	0.01181	-0.609	0.2307	-1.061	-0.1569	0.009043
19:30399742:G:T	19	30399742	T	0.0007419	-0.6059	0.0002428	-0.5958	0.9357	0	-0.5828	0.2285	-1.031	-0.1349	0.01181	-0.609	0.2307	-1.061	-0.1569	0.009043
19:32138524:TA:T	19	32138524	T	0.001154	-0.5816	0.0009302	-0.5359	0.8102	0	-0.584	0.2574	-1.088	-0.07945	0.02477	-0.5045	0.2082	-0.9126	-0.09631	0.01644
19:3313001:T:G	19	3313001	T	0.001213	-1.0056	0.0003369	-0.9725	0.6564	0	-1.103	0.3995	-1.886	-0.3201	0.006502	-0.8609	0.3695	-1.585	-0.1367	0.02096
19:34057231:C:T	19	34057231	T	0.01073	0.9261	0.004912	0.9134	0.8718	0	0.9723	0.4885	0.01493	1.93	0.04841	0.8668	0.4347	0.0148	1.719	0.0477
19:35311815:T:A	19	35311815	T	0.0006183	-0.6565	0.0008016	-0.5856	0.4302	0	-0.7415	0.2638	-1.259	-0.2244	0.005631	-0.4638	0.2331	-0.9208	-0.006913	0.04819
19:35325399:T:TA	19	35325399	T	0.0006917	-0.672	0.0004564	-0.6297	0.3778	0	-0.8255	0.2856	-1.385	-0.2657	0.004441	-0.5015	0.2311	-0.9545	-0.04845	0.03139
19:35329846:T:TGGGGAACGCTGGGGGCAGTGGC	19	35329846	T	7.137e-05	-0.7671	2.37e-05	-0.7374	0.6545	0	-0.8365	0.2819	-1.389	-0.2839	0.003517	-0.6759	0.2221	-1.111	-0.2406	0.002699
19:37060815:T:G	19	37060815	T	0.0001364	0.7868	0.000409	0.6664	0.3874	0	0.5218	0.2521	0.02774	1.016	0.04023	0.8501	0.2841	0.2932	1.407	0.003175
19:37094435:T:G	19	37094435	T	0.0002153	0.7866	0.0004448	0.6872	0.3761	0	0.5332	0.2618	0.02015	1.046	0.04348	0.882	0.2945	0.3048	1.459	0.003145
19:37150986:C:T	19	37150986	T	0.0001666	0.8249	0.001553	0.7842	0.2235	32.51	0.5549	0.2717	0.02236	1.087	0.04294	1.052	0.3049	0.4545	1.65	0.0007013
19:37193281:C:T	19	37193281	T	0.0001151	0.7962	0.000206	0.7142	0.405	0	0.5724	0.2569	0.06882	1.076	0.02743	0.8953	0.2904	0.3261	1.465	0.002382
19:37230549:C:T	19	37230549	T	8.948e-05	0.8566	0.0007786	0.795	0.2458	25.77	0.5772	0.2727	0.04281	1.112	0.03597	1.052	0.3049	0.4545	1.65	0.0007013
19:37237099:TTGTATC:T	19	37237099	T	6.455e-05	0.8744	0.0002936	0.8075	0.2738	16.51	0.6041	0.273	0.06908	1.139	0.02846	1.052	0.3049	0.4545	1.65	0.0007013
19:37238081:C:T	19	37238081	T	6.455e-05	0.8744	0.0002936	0.8075	0.2738	16.51	0.6041	0.273	0.06908	1.139	0.02846	1.052	0.3049	0.4545	1.65	0.0007013
19:37872729:T:C	19	37872729	T	0.003946	1.1917	8.16e-05	1.4254	0.6319	0	1.591	0.5004	0.6107	2.572	0.001798	1.244	0.5238	0.2177	2.271	0.0186
19:41718575:G:T	19	41718575	T	0.003836	0.5369	0.0008581	0.5619	0.9603	0	0.5702	0.2371	0.1054	1.035	0.01745	0.5534	0.2397	0.08352	1.023	0.02215
19:4479576:T:TA	19	4479576	T	0.002067	-0.5685	0.0009174	-0.5683	0.8572	0	-0.537	0.2444	-1.016	-0.05806	0.02957	-0.5987	0.2406	-1.07	-0.1272	0.01375
19:45584692:C:T	19	45584692	T	0.004944	0.5547	0.0003839	0.6299	0.4664	0	0.7643	0.256	0.2625	1.266	0.003328	0.5057	0.246	0.02352	0.9879	0.04131
19:46326557:C:T	19	46326557	T	0.0003607	1.3826	0.0005382	1.2282	0.4428	0	1.559	0.5583	0.4644	2.653	0.005948	1.004	0.4597	0.1035	1.906	0.03022
19:48320804:T:C	19	48320804	T	0.002052	0.8012	0.00113	0.7577	0.7818	0	0.8245	0.3351	0.1677	1.481	0.01505	0.6955	0.3234	0.06164	1.329	0.03288
19:48981946:T:C	19	48981946	T	0.0005689	0.6964	0.0009607	0.5999	0.7059	0	0.6818	0.2831	0.127	1.237	0.01728	0.5425	0.2369	0.07818	1.007	0.02321
19:49480079:TGGCATAATCATAGCTCACTGCAGC:T	19	49480079	T	0.005188	-0.8717	0.004902	-0.7731	0.579	0	-1.013	0.5123	-2.017	-0.008873	0.04991	-0.6762	0.3256	-1.314	-0.03816	0.03925
19:50960553:G:T	19	50960553	T	0.01841	-0.5706	0.004008	-0.6317	0.9042	0	-0.6063	0.3047	-1.204	-0.009094	0.04849	-0.6592	0.3166	-1.28	-0.03867	0.03879
19:51652753:C:T	19	51652753	T	3.405e-05	-0.892	0.0001954	-0.7212	0.4816	0	-0.5706	0.2886	-1.136	-0.004968	0.04992	-0.8445	0.2611	-1.356	-0.3329	0.001454
19:51659759:T:C	19	51659759	T	4.685e-06	-0.9332	0.0004169	-0.6426	0.6017	0	-0.5408	0.2668	-1.064	-0.01786	0.0445	-0.7313	0.2491	-1.22	-0.2431	0.003775
19:5348933:C:T	19	5348933	T	0.004717	0.685	0.003686	0.6192	0.7687	0	0.6897	0.3209	0.06076	1.319	0.03327	0.5634	0.2853	0.004173	1.123	0.04989
19:53833058:C:T	19	53833058	T	0.002667	-0.9884	0.003565	-0.8738	0.8977	0	-0.9186	0.4596	-1.819	-0.01779	0.04751	-0.8406	0.3956	-1.616	-0.06534	0.03498
19:54281167:C:T	19	54281167	T	0.0001584	0.7309	0.0001072	0.6825	0.9365	0	0.6962	0.2465	0.2131	1.179	0.0054	0.6681	0.2519	0.1745	1.162	0.008717
19:55873159:C:T	19	55873159	T	0.01092	0.4858	0.001391	0.5504	0.984	0	0.5544	0.2645	0.03594	1.073	0.03784	0.5474	0.2268	0.1028	0.992	0.01685
19:56470061:T:C	19	56470061	T	0.01803	-0.4228	0.002607	-0.4868	0.7968	0	-0.5298	0.2325	-0.9855	-0.0741	0.02415	-0.4465	0.225	-0.8875	-0.005636	0.0487
19:6792719:C:T	19	6792719	T	0.003689	-0.9295	0.001095	-0.933	0.9639	0	-0.9461	0.4072	-1.744	-0.148	0.02155	-0.9202	0.4011	-1.706	-0.134	0.02298
19:722528:C:T	19	722528	T	0.004065	0.9723	0.002325	0.8905	0.7851	0	0.9858	0.4557	0.09274	1.879	0.03214	0.8238	0.3813	0.07653	1.571	0.03208
19:7507900:C:T	19	7507900	T	0.00174	0.9945	0.0006196	0.9676	0.7075	0	1.086	0.4236	0.2553	1.916	0.01141	0.8726	0.3796	0.1286	1.617	0.02269
19:7508522:C:T	19	7508522	T	0.00174	0.9945	0.001003	0.9277	0.6165	0	1.086	0.4236	0.2553	1.916	0.01141	0.8017	0.3779	0.06094	1.542	0.03531
19:7509039:G:T	19	7509039	T	0.00174	0.9945	0.001003	0.9277	0.6165	0	1.086	0.4236	0.2553	1.916	0.01141	0.8017	0.3779	0.06094	1.542	0.03531
19:7515447:C:T	19	7515447	T	0.004246	1.0475	0.003182	0.9662	0.645	0	1.167	0.5452	0.09802	2.235	0.03405	0.8528	0.4098	0.04969	1.656	0.03887
19:7738514:C:T	19	7738514	T	0.007474	0.9322	0.002465	0.9538	0.7716	0	1.056	0.4725	0.1304	1.983	0.02688	0.872	0.4227	0.04356	1.7	0.04059
19:7787657:C:T	19	7787657	T	0.009402	-0.5027	0.004554	-0.4983	0.9248	0	-0.5165	0.2607	-1.027	-0.005616	0.04943	-0.4832	0.2377	-0.9491	-0.01728	0.0436
19:788317:T:C	19	788317	T	0.01018	0.4861	0.001179	0.5601	0.8684	0	0.5275	0.2616	0.01479	1.04	0.04559	0.5852	0.2298	0.1348	1.036	0.01174
19:8110867:TA:T	19	8110867	T	0.001658	0.6567	0.00291	0.5685	0.9648	0	0.5595	0.2785	0.01357	1.105	0.04643	0.5764	0.2623	0.06229	1.091	0.0293
19:8110879:A:T	19	8110879	T	0.001658	0.6567	0.00291	0.5685	0.9648	0	0.5595	0.2785	0.01357	1.105	0.04643	0.5764	0.2623	0.06229	1.091	0.0293
19:933070:T:G	19	933070	T	0.0309	0.5424	0.003965	0.6538	0.8989	0	0.626	0.3152	0.008322	1.244	0.04888	0.6837	0.327	0.04285	1.325	0.03797
2:100924964:C:T	2	100924964	T	0.004632	-0.8191	0.002568	-0.7924	0.8763	0	-0.7549	0.3567	-1.454	-0.0557	0.03604	-0.837	0.3887	-1.599	-0.07505	0.03269
2:101626289:C:T	2	101626289	T	0.0002592	0.6717	0.0005189	0.5653	0.7194	0	0.5018	0.2403	0.03087	0.9726	0.03851	0.6192	0.2215	0.185	1.053	0.005771
2:101642843:G:T	2	101642843	T	0.0001596	-0.7051	0.0004461	-0.5906	0.698	0	-0.5234	0.2414	-0.9965	-0.05034	0.03175	-0.654	0.2345	-1.114	-0.1944	0.005874
2:10534375:C:T	2	10534375	T	0.006201	0.6791	0.001492	0.7159	0.7475	0	0.7964	0.3367	0.1364	1.456	0.01935	0.6505	0.3034	0.05573	1.245	0.03344
2:105843155:C:T	2	105843155	T	0.0002913	1.181	0.0005997	0.9967	0.5361	0	0.8215	0.4057	0.02636	1.617	0.04471	1.181	0.416	0.3654	1.996	0.005073
2:105844490:C:T	2	105844490	T	0.00207	0.8763	0.004294	0.7171	0.8333	0	0.7797	0.3892	0.01692	1.542	0.04699	0.6725	0.3287	0.02815	1.317	0.04229
2:106022822:T:C	2	106022822	T	0.0001453	-0.9989	0.001287	-0.7572	0.8744	0	-0.7915	0.32	-1.419	-0.1643	0.01454	-0.7169	0.347	-1.397	-0.03681	0.0403
2:106022992:T:C	2	106022992	T	0.0001453	-0.9989	0.001287	-0.7572	0.8744	0	-0.7915	0.32	-1.419	-0.1643	0.01454	-0.7169	0.347	-1.397	-0.03681	0.0403
2:10622124:C:T	2	10622124	T	0.004301	-0.6023	0.0005869	-0.6528	0.6662	0	-0.7423	0.2812	-1.293	-0.1912	0.009195	-0.5778	0.2575	-1.082	-0.07304	0.02611
2:10627755:C:T	2	10627755	T	0.001242	-0.6862	0.0002084	-0.7102	0.668	0	-0.7985	0.2812	-1.35	-0.2474	0.005161	-0.6338	0.2615	-1.146	-0.1213	0.01637
2:10629348:T:C	2	10629348	T	0.00423	0.7609	0.002109	0.7264	0.8154	0	0.6775	0.3159	0.05833	1.297	0.03365	0.7886	0.356	0.09088	1.486	0.02803
2:108885748:A:T	2	108885748	T	0.001675	-0.5818	0.001153	-0.5346	0.5794	0	-0.6351	0.2448	-1.115	-0.1552	0.01047	-0.4519	0.2221	-0.8871	-0.01662	0.04338
2:108887219:C:T	2	108887219	T	0.00287	-0.5617	0.002089	-0.5146	0.7451	0	-0.5787	0.2585	-1.085	-0.07214	0.02667	-0.4685	0.2193	-0.8984	-0.0386	0.03407
2:108887383:A:T	2	108887383	T	0.00287	-0.5617	0.002089	-0.5146	0.7451	0	-0.5787	0.2585	-1.085	-0.07214	0.02667	-0.4685	0.2193	-0.8984	-0.0386	0.03407
2:11026710:T:C	2	11026710	T	0.000491	0.9034	0.0008899	0.7718	0.8592	0	0.8103	0.3179	0.1873	1.433	0.01184	0.7277	0.3401	0.06103	1.394	0.03379
2:112242186:T:C	2	112242186	T	0.03365	0.5637	0.00248	0.7139	0.8367	0	0.7735	0.3732	0.0421	1.505	0.03996	0.6742	0.3045	0.07729	1.271	0.02814
2:11245507:T:C	2	11245507	T	0.0008276	-0.7229	6.4e-05	-0.7871	0.3853	0	-0.9653	0.2844	-1.523	-0.408	0.0008866	-0.6231	0.2729	-1.158	-0.08829	0.0236
2:11248621:T:C	2	11248621	T	0.0008702	-0.7467	8.19e-05	-0.8093	0.3132	1.69	-1.008	0.2833	-1.563	-0.4528	0.0005049	-0.5968	0.2932	-1.171	-0.02215	0.04331
2:11252094:T:C	2	11252094	T	0.00138	-0.728	0.0001131	-0.796	0.3393	0	-0.9909	0.29	-1.559	-0.4224	0.0008232	-0.5968	0.2932	-1.171	-0.02215	0.04331
2:11253525:T:C	2	11253525	T	0.00138	-0.728	0.0001131	-0.796	0.3393	0	-0.9909	0.29	-1.559	-0.4224	0.0008232	-0.5968	0.2932	-1.171	-0.02215	0.04331
2:11253573:T:C	2	11253573	T	0.001263	-0.7214	0.0001879	-0.7494	0.4992	0	-0.8838	0.2825	-1.438	-0.3302	0.002123	-0.6126	0.2851	-1.171	-0.05377	0.03304
2:11275617:T:C	2	11275617	T	2.674e-06	0.8378	5.08e-06	0.7363	0.5315	0	0.8403	0.2317	0.3862	1.294	0.0003968	0.6382	0.225	0.1972	1.079	0.005096
2:112828778:T:A	2	112828778	T	0.000931	-0.6421	0.0003987	-0.6254	0.4694	0	-0.7734	0.2703	-1.303	-0.2436	0.004846	-0.5151	0.2333	-0.9724	-0.05788	0.02854
2:11283562:T:C	2	11283562	T	9.499e-06	0.811	1.31e-05	0.7202	0.4991	0	0.8318	0.2336	0.3739	1.29	0.0005016	0.6084	0.2338	0.1501	1.067	0.01007
2:11283965:T:C	2	11283965	T	0.0003879	0.6364	0.0005969	0.5641	0.6048	0	0.6504	0.2341	0.1915	1.109	0.006192	0.4803	0.2307	0.02818	0.9325	0.03879
2:11284725:T:G	2	11284725	T	0.0006427	0.6196	0.001484	0.5269	0.7797	0	0.5745	0.2376	0.1088	1.04	0.01685	0.4817	0.2315	0.02788	0.9355	0.03895
2:11284768:T:G	2	11284768	T	0.0006427	0.6196	0.001484	0.5269	0.7797	0	0.5745	0.2376	0.1088	1.04	0.01685	0.4817	0.2315	0.02788	0.9355	0.03895
2:11285016:T:C	2	11285016	T	0.0003879	0.6364	0.0009146	0.5436	0.6657	0	0.6158	0.2341	0.1569	1.075	0.009453	0.4741	0.2297	0.02387	0.9243	0.04051
2:11285693:T:C	2	11285693	T	0.0006427	0.6196	0.001484	0.5269	0.7797	0	0.5745	0.2376	0.1088	1.04	0.01685	0.4817	0.2315	0.02788	0.9355	0.03895
2:11286708:T:C	2	11286708	T	9.379e-06	0.8151	1.3e-05	0.7226	0.4885	0	0.838	0.235	0.3773	1.299	0.0004923	0.6084	0.2338	0.1501	1.067	0.01007
2:11288121:T:A	2	11288121	T	5.392e-06	0.8342	9.03e-06	0.7352	0.4424	0	0.8628	0.2346	0.4029	1.323	0.0003311	0.6084	0.2338	0.1501	1.067	0.01007
2:11288610:T:C	2	11288610	T	1.176e-05	0.8043	1.57e-05	0.7145	0.4387	0	0.8411	0.2326	0.3851	1.297	0.000413	0.5849	0.2353	0.1237	1.046	0.01387
2:114524977:C:T	2	114524977	T	0.0003851	0.9473	0.001264	0.7616	0.8369	0	0.707	0.3554	0.01041	1.404	0.04856	0.8049	0.3162	0.1852	1.425	0.01177
2:114527682:A:T	2	114527682	T	0.0004893	0.9345	0.001523	0.7516	0.8663	0	0.707	0.3554	0.01041	1.404	0.04856	0.7873	0.3182	0.1636	1.411	0.01431
2:114568480:C:T	2	114568480	T	0.006181	0.7306	0.004839	0.6726	0.8562	0	0.7211	0.3586	0.01831	1.424	0.04618	0.634	0.3199	0.007008	1.261	0.04906
2:115544140:C:T	2	115544140	T	0.005707	1.0805	0.0006348	1.2245	0.6258	0	1.041	0.5197	0.02283	2.06	0.04694	1.391	0.495	0.4213	2.362	0.0055
2:116464997:TAC:T	2	116464997	T	0.000337	0.655	0.001231	0.5277	0.9786	0	0.5228	0.2446	0.04346	1.002	0.03422	0.5316	0.2193	0.1017	0.9614	0.01637
2:119164363:G:T	2	119164363	T	0.00226	-0.9946	0.002284	-0.8286	0.7475	0	-0.9363	0.4309	-1.781	-0.09169	0.03142	-0.7576	0.3499	-1.443	-0.07169	0.03176
2:119420843:C:T	2	119420843	T	0.0005642	-1.2514	0.001673	-1.0793	0.7937	0	-0.9992	0.4602	-1.901	-0.09719	0.03155	-1.18	0.5159	-2.191	-0.1689	0.02337
2:121133431:G:T	2	121133431	T	0.01088	-0.6809	0.002896	-0.7074	0.4993	0	-0.9309	0.4072	-1.729	-0.1327	0.02371	-0.5922	0.2924	-1.165	-0.01907	0.04437
2:127582647:G:T	2	127582647	T	0.002831	0.6017	0.001804	0.5766	0.7954	0	0.6264	0.2664	0.1043	1.148	0.02004	0.5305	0.2565	0.02771	1.033	0.04011
2:128182794:C:T	2	128182794	T	0.001184	-1.0169	0.0003444	-1.0223	0.9008	0	-1.069	0.471	-1.992	-0.1457	0.02472	-0.9952	0.3592	-1.699	-0.2911	0.006206
2:128346366:G:T	2	128346366	T	0.000198	-1.1372	0.0008291	-0.9593	0.7778	0	-1.044	0.4152	-1.858	-0.2303	0.01301	-0.8819	0.3971	-1.66	-0.1037	0.02763
2:128347974:G:T	2	128347974	T	0.000198	-1.1372	0.0008291	-0.9593	0.7778	0	-1.044	0.4152	-1.858	-0.2303	0.01301	-0.8819	0.3971	-1.66	-0.1037	0.02763
2:130456202:C:T	2	130456202	T	0.01468	-0.554	0.003994	-0.5891	0.9579	0	-0.5999	0.2898	-1.168	-0.03192	0.04022	-0.5783	0.289	-1.145	-0.01191	0.04692
2:134111486:G:T	2	134111486	T	0.003055	0.7559	0.002785	0.6773	0.9924	0	0.6751	0.3276	0.0331	1.317	0.04109	0.6794	0.3135	0.06488	1.294	0.03159
2:134135413:A:T	2	134135413	T	0.002348	0.7784	0.00228	0.6926	0.941	0	0.6751	0.3276	0.0331	1.317	0.04109	0.7087	0.3148	0.09169	1.326	0.02562
2:134901659:T:G	2	134901659	T	0.0002037	0.8723	0.0002742	0.7899	0.5985	0	0.6672	0.3185	0.043	1.291	0.03791	0.8964	0.2967	0.3148	1.478	0.002897
2:134909383:T:G	2	134909383	T	0.0002268	0.8682	7.66e-05	0.8644	0.5034	0	0.7165	0.3108	0.1073	1.326	0.02258	1.009	0.3074	0.407	1.612	0.001236
2:138631269:G:T	2	138631269	T	0.01691	-0.7057	0.003034	-0.7558	0.9964	0	-0.7547	0.3568	-1.454	-0.0554	0.03612	-0.757	0.3645	-1.471	-0.04269	0.03925
2:138643328:T:A	2	138643328	T	0.08696	0.3251	0.003626	0.4857	0.9093	0	0.5056	0.2417	0.03188	0.9793	0.0382	0.4675	0.2309	0.01495	0.92	0.04442
2:141338918:T:C	2	141338918	T	0.01444	0.4528	0.001881	0.5117	0.8335	0	0.549	0.2422	0.07425	1.024	0.0249	0.4796	0.2244	0.03972	0.9195	0.03399
2:143215656:T:C	2	143215656	T	0.006166	-0.545	0.0005327	-0.6114	0.8002	0	-0.5601	0.2689	-1.087	-0.03315	0.03898	-0.6503	0.234	-1.109	-0.1917	0.006048
2:143657964:C:T	2	143657964	T	0.006341	0.587	0.002091	0.5849	0.8654	0	0.6266	0.3111	0.01692	1.236	0.04582	0.56	0.2401	0.08944	1.031	0.02081
2:143658600:C:T	2	143658600	T	0.004019	0.6271	0.00195	0.6066	0.8289	0	0.6593	0.3128	0.04627	1.272	0.03676	0.5726	0.2511	0.08035	1.065	0.02382
2:143669561:G:T	2	143669561	T	0.01496	0.5252	0.005001	0.5353	0.7104	0	0.6266	0.3111	0.01692	1.236	0.04582	0.4804	0.2414	0.00732	0.9535	0.04812
2:143669619:A:T	2	143669619	T	0.01496	0.5252	0.005001	0.5353	0.7104	0	0.6266	0.3111	0.01692	1.236	0.04582	0.4804	0.2414	0.00732	0.9535	0.04812
2:144066027:C:T	2	144066027	T	0.02726	-0.8924	0.004395	-1.0339	0.6453	0	-1.253	0.5986	-2.427	-0.08014	0.03802	-0.9065	0.4565	-1.801	-0.01171	0.04864
2:145504787:T:C	2	145504787	T	0.01086	0.5726	0.003259	0.5825	0.461	0	0.7903	0.3445	0.1151	1.465	0.02321	0.48	0.2419	0.005824	0.9541	0.04881
2:146969888:C:T	2	146969888	T	0.006342	0.9552	0.001991	0.9505	0.9806	0	0.9588	0.4595	0.05813	1.86	0.03869	0.9438	0.4137	0.1331	1.755	0.02372
2:148011786:T:G	2	148011786	T	1.861e-05	0.8335	1.41e-05	0.7797	0.728	0	0.8419	0.2534	0.3452	1.339	0.001131	0.717	0.2545	0.2181	1.216	0.005405
2:153666745:C:T	2	153666745	T	0.004266	-0.6317	0.002854	-0.6097	0.9643	0	-0.601	0.2815	-1.153	-0.04916	0.03448	-0.6193	0.2972	-1.202	-0.03683	0.03862
2:157134871:C:T	2	157134871	T	0.00303	0.9442	0.001199	0.8838	0.9793	0	0.892	0.419	0.07081	1.713	0.03495	0.8777	0.3595	0.1731	1.582	0.01563
2:157145541:G:T	2	157145541	T	0.001182	1.0312	0.0006626	0.9517	0.7432	0	1.065	0.4446	0.1932	1.936	0.01792	0.8777	0.3595	0.1731	1.582	0.01563
2:171610900:T:TA	2	171610900	T	0.00447	-0.5794	0.001251	-0.5833	0.9294	0	-0.6011	0.2702	-1.131	-0.0715	0.02765	-0.5689	0.2432	-1.046	-0.09228	0.02044
2:17273237:C:T	2	17273237	T	0.002417	0.7342	0.0005858	0.7619	0.8078	0	0.8156	0.3128	0.2026	1.429	0.01007	0.7078	0.314	0.09241	1.323	0.02542
2:17277016:C:T	2	17277016	T	0.002417	0.7342	0.0005858	0.7619	0.8078	0	0.8156	0.3128	0.2026	1.429	0.01007	0.7078	0.314	0.09241	1.323	0.02542
2:17280092:C:T	2	17280092	T	0.009261	0.6606	0.001612	0.7318	0.9897	0	0.7289	0.3217	0.09839	1.359	0.02494	0.7349	0.335	0.07821	1.392	0.0296
2:17281150:A:T	2	17281150	T	0.009261	0.6606	0.001612	0.7318	0.9897	0	0.7289	0.3217	0.09839	1.359	0.02494	0.7349	0.335	0.07821	1.392	0.0296
2:17281900:C:T	2	17281900	T	0.009261	0.6606	0.001612	0.7318	0.9897	0	0.7289	0.3217	0.09839	1.359	0.02494	0.7349	0.335	0.07821	1.392	0.0296
2:177741458:A:T	2	177741458	T	0.008146	-1.0002	0.004476	-0.9979	0.9866	0	-0.9922	0.4882	-1.949	-0.03532	0.04395	-1.004	0.5052	-1.995	-0.01421	0.04836
2:178530224:T:A	2	178530224	T	0.0002314	-0.6847	0.003088	-0.4962	0.9151	0	-0.5148	0.2422	-0.9894	-0.04013	0.03522	-0.479	0.2324	-0.9345	-0.02343	0.0408
2:179076729:G:T	2	179076729	T	0.01431	0.5487	0.002207	0.6271	0.9038	0	0.6582	0.3289	0.01359	1.303	0.04723	0.6074	0.2619	0.0942	1.121	0.02151
2:179605180:C:T	2	179605180	T	0.0005461	-0.916	0.000323	-0.8609	0.5376	0	-1.017	0.3485	-1.7	-0.3343	0.00407	-0.7214	0.3294	-1.367	-0.07571	0.02986
2:179922930:C:T	2	179922930	T	0.003147	1.137	0.002264	1.0365	0.9789	0	1.046	0.4931	0.07923	2.012	0.03565	1.028	0.4681	0.1104	1.945	0.02942
2:179923444:C:T	2	179923444	T	0.003147	1.137	0.002264	1.0365	0.9789	0	1.046	0.4931	0.07923	2.012	0.03565	1.028	0.4681	0.1104	1.945	0.02942
2:179925016:A:T	2	179925016	T	0.003147	1.137	0.002264	1.0365	0.9789	0	1.046	0.4931	0.07923	2.012	0.03565	1.028	0.4681	0.1104	1.945	0.02942
2:179927940:C:T	2	179927940	T	0.003147	1.137	0.002264	1.0365	0.9789	0	1.046	0.4931	0.07923	2.012	0.03565	1.028	0.4681	0.1104	1.945	0.02942
2:179933438:C:T	2	179933438	T	0.001121	1.1909	0.001023	1.0674	0.907	0	1.104	0.4516	0.2189	1.989	0.0157	1.028	0.4681	0.1104	1.945	0.02942
2:180555884:T:C	2	180555884	T	0.001524	0.7864	0.001686	0.7204	0.6103	0	0.8531	0.347	0.173	1.533	0.01513	0.6174	0.3057	0.01835	1.217	0.04491
2:186280606:A:T	2	186280606	T	0.0009678	0.7029	0.001133	0.616	0.4249	0	0.8089	0.307	0.2071	1.411	0.009342	0.4978	0.2403	0.0268	0.9689	0.03978
2:190657568:C:T	2	190657568	T	0.004358	-0.7285	0.0007374	-0.7839	0.7853	0	-0.7404	0.2819	-1.293	-0.1879	0.009547	-0.8759	0.4098	-1.679	-0.07282	0.03393
2:19956133:G:T	2	19956133	T	0.001584	-1.1759	0.0005031	-1.1858	0.5337	0	-0.9748	0.4807	-1.917	-0.03261	0.04441	-1.399	0.4833	-2.346	-0.4517	0.004281
2:199667415:C:T	2	199667415	T	0.006289	-0.5363	0.002496	-0.5253	0.8519	0	-0.5674	0.2848	-1.126	-0.009099	0.04826	-0.5003	0.2192	-0.9299	-0.07074	0.02365
2:201293649:C:T	2	201293649	T	0.002393	0.8258	0.001801	0.7693	0.7603	0	0.8546	0.3728	0.1239	1.585	0.02332	0.703	0.3285	0.05924	1.347	0.03371
2:202036044:A:T	2	202036044	T	2.873e-05	1.4805	5.53e-05	1.2181	0.6728	0	1.06	0.481	0.1168	2.002	0.02918	1.321	0.3882	0.5601	2.082	0.0008276
2:202052754:C:T	2	202052754	T	7.368e-05	1.0204	0.0003199	0.8363	0.7124	0	0.7328	0.3644	0.0186	1.447	0.04618	0.9072	0.3017	0.3158	1.499	0.00303
2:202060086:C:T	2	202060086	T	6.428e-06	1.2385	1.67e-05	1.0741	0.4005	0	0.8089	0.4022	0.02068	1.597	0.04614	1.24	0.3181	0.6163	1.863	0.0001382
2:202074871:C:T	2	202074871	T	0.0009856	1.1038	0.001403	0.9363	0.9663	0	0.9221	0.4461	0.04778	1.796	0.04051	0.9471	0.3889	0.185	1.709	0.01587
2:202076187:A:T	2	202076187	T	0.0009856	1.1038	0.001403	0.9363	0.9663	0	0.9221	0.4461	0.04778	1.796	0.04051	0.9471	0.3889	0.185	1.709	0.01587
2:210770527:C:T	2	210770527	T	0.004781	0.6418	0.002345	0.6322	0.7613	0	0.7084	0.3257	0.07007	1.347	0.03124	0.5799	0.2698	0.05107	1.109	0.03299
2:210773300:C:T	2	210773300	T	0.004781	0.6418	0.002345	0.6322	0.7613	0	0.7084	0.3257	0.07007	1.347	0.03124	0.5799	0.2698	0.05107	1.109	0.03299
2:210842435:C:T	2	210842435	T	0.0007936	0.6229	0.0006681	0.5785	0.401	0	0.7405	0.2571	0.2365	1.245	0.004582	0.4526	0.2267	0.008207	0.897	0.04747
2:214888568:C:T	2	214888568	T	0.0008503	1.0907	6.68e-05	1.2017	0.4311	0	1.422	0.4112	0.6161	2.228	0.0007145	0.9461	0.443	0.0778	1.814	0.0341
2:21752031:T:C	2	21752031	T	0.007805	-0.9024	0.0003435	-1.087	0.8021	0	-0.9936	0.4808	-1.936	-0.05128	0.04055	-1.149	0.3916	-1.916	-0.3812	0.003802
2:21758976:T:C	2	21758976	T	0.007805	-0.9024	0.0003435	-1.087	0.8021	0	-0.9936	0.4808	-1.936	-0.05128	0.04055	-1.149	0.3916	-1.916	-0.3812	0.003802
2:21810761:T:A	2	21810761	T	0.01148	-0.5964	0.002808	-0.6575	0.9488	0	-0.6726	0.3218	-1.303	-0.04189	0.03835	-0.6443	0.3016	-1.235	-0.05311	0.03406
2:21821796:T:A	2	21821796	T	0.0005097	-0.7736	0.0001599	-0.7486	0.5505	0	-0.6164	0.2972	-1.199	-0.0339	0.03985	-0.8546	0.2662	-1.376	-0.3329	0.001577
2:21823323:T:C	2	21823323	T	0.0002192	-0.7313	9.7e-06	-0.7714	0.6604	0	-0.6795	0.2724	-1.213	-0.1456	0.01373	-0.8353	0.227	-1.28	-0.3903	0.0003113
2:220177600:C:T	2	220177600	T	0.01055	-0.5592	0.002981	-0.5809	0.9794	0	-0.5866	0.2953	-1.165	-0.007794	0.04888	-0.5764	0.2611	-1.088	-0.06471	0.02856
2:220199419:C:T	2	220199419	T	0.001697	-0.5775	0.0006614	-0.5569	0.6233	0	-0.4786	0.2284	-0.9263	-0.03093	0.03787	-0.6393	0.2343	-1.099	-0.1801	0.007013
2:220200183:C:T	2	220200183	T	0.001697	-0.5775	0.0006614	-0.5569	0.6233	0	-0.4786	0.2284	-0.9263	-0.03093	0.03787	-0.6393	0.2343	-1.099	-0.1801	0.007013
2:220913363:C:T	2	220913363	T	0.03418	0.4388	0.001198	0.5915	0.9707	0	0.5997	0.2879	0.03538	1.164	0.03902	0.586	0.2362	0.1231	1.049	0.01404
2:221401608:T:A	2	221401608	T	0.007679	0.5527	0.0003038	0.6831	0.7531	0	0.744	0.2707	0.2134	1.274	0.00675	0.625	0.2643	0.107	1.143	0.01914
2:224033608:C:T	2	224033608	T	0.008979	0.5149	0.00197	0.5362	0.9975	0	0.5356	0.2557	0.03444	1.037	0.03794	0.5367	0.2356	0.07502	0.9984	0.02391
2:224036322:C:T	2	224036322	T	0.006538	0.5402	0.001599	0.5507	0.8978	0	0.5744	0.2537	0.07721	1.072	0.02504	0.5295	0.2404	0.05823	1.001	0.02896
2:224036411:C:T	2	224036411	T	0.006538	0.5402	0.001599	0.5507	0.8978	0	0.5744	0.2537	0.07721	1.072	0.02504	0.5295	0.2404	0.05823	1.001	0.02896
2:224036710:C:T	2	224036710	T	0.006538	0.5402	0.001599	0.5507	0.8978	0	0.5744	0.2537	0.07721	1.072	0.02504	0.5295	0.2404	0.05823	1.001	0.02896
2:224036716:C:T	2	224036716	T	0.006538	0.5402	0.001599	0.5507	0.8978	0	0.5744	0.2537	0.07721	1.072	0.02504	0.5295	0.2404	0.05823	1.001	0.02896
2:224039566:C:T	2	224039566	T	0.003113	0.5768	0.0007817	0.5779	0.9532	0	0.5884	0.2487	0.101	1.076	0.0193	0.5682	0.2382	0.1013	1.035	0.01814
2:224040350:C:T	2	224040350	T	0.005376	0.5421	0.001301	0.5527	0.8903	0	0.5769	0.2458	0.09507	1.059	0.02029	0.5295	0.2404	0.05823	1.001	0.02896
2:224043071:C:T	2	224043071	T	0.004787	0.5525	0.001129	0.562	0.9483	0	0.5736	0.2489	0.0858	1.061	0.0226	0.5512	0.2395	0.08174	1.021	0.02256
2:224043127:C:T	2	224043127	T	0.004247	0.5577	0.0005981	0.5894	0.9631	0	0.5977	0.2479	0.1119	1.084	0.01714	0.5818	0.2381	0.1151	1.049	0.01554
2:224803904:C:T	2	224803904	T	0.006947	0.7805	0.0007105	0.8972	0.8231	0	0.9637	0.3982	0.1832	1.744	0.01676	0.8444	0.3551	0.1485	1.54	0.01847
2:228042822:G:T	2	228042822	T	0.01433	-0.5455	0.001794	-0.6226	0.7095	0	-0.7021	0.292	-1.274	-0.1298	0.01746	-0.5532	0.273	-1.088	-0.01816	0.04423
2:228043161:C:T	2	228043161	T	0.01873	-0.5309	0.002391	-0.6121	0.7489	0	-0.6828	0.2989	-1.269	-0.09708	0.02378	-0.5532	0.273	-1.088	-0.01816	0.04423
2:22848356:C:T	2	22848356	T	0.03405	0.7025	0.002249	0.9076	0.8208	0	0.9761	0.424	0.145	1.807	0.02276	0.8415	0.4163	0.02562	1.657	0.04475
2:22856416:C:T	2	22856416	T	0.05737	0.6103	0.003189	0.848	0.9762	0	0.84	0.3934	0.06889	1.611	0.03444	0.8572	0.4214	0.03133	1.683	0.04343
2:228595106:G:T	2	228595106	T	0.01561	-0.4725	0.001583	-0.5413	0.8904	0	-0.5671	0.254	-1.065	-0.06935	0.02708	-0.5197	0.2321	-0.9745	-0.06478	0.02641
2:23113238:C:T	2	23113238	T	0.002697	0.9804	0.002163	0.9228	0.6922	0	1.077	0.4922	0.1121	2.041	0.03029	0.8308	0.3802	0.08563	1.576	0.0302
2:233314151:C:T	2	233314151	T	0.0001608	-0.7429	0.0001389	-0.6831	0.9472	0	-0.6704	0.2627	-1.185	-0.1555	0.01175	-0.6942	0.2453	-1.175	-0.2133	0.005207
2:234620917:C:T	2	234620917	T	0.0009508	0.986	0.0004548	0.9726	0.677	0	1.106	0.4236	0.2756	1.936	0.009983	0.8725	0.3671	0.1529	1.592	0.01856
2:234621269:C:T	2	234621269	T	0.0009508	0.986	0.0004548	0.9726	0.677	0	1.106	0.4236	0.2756	1.936	0.009983	0.8725	0.3671	0.1529	1.592	0.01856
2:234621404:C:T	2	234621404	T	0.0009508	0.986	0.0004548	0.9726	0.677	0	1.106	0.4236	0.2756	1.936	0.009983	0.8725	0.3671	0.1529	1.592	0.01856
2:234622282:C:T	2	234622282	T	0.0009508	0.986	0.0004548	0.9726	0.677	0	1.106	0.4236	0.2756	1.936	0.009983	0.8725	0.3671	0.1529	1.592	0.01856
2:234623667:C:T	2	234623667	T	0.0009508	0.986	0.0004548	0.9726	0.677	0	1.106	0.4236	0.2756	1.936	0.009983	0.8725	0.3671	0.1529	1.592	0.01856
2:234624374:C:T	2	234624374	T	0.0009508	0.986	0.0004548	0.9726	0.677	0	1.106	0.4236	0.2756	1.936	0.009983	0.8725	0.3671	0.1529	1.592	0.01856
2:234627010:C:T	2	234627010	T	0.0008055	1.0063	0.001223	0.9098	0.8743	0	0.9629	0.4381	0.1043	1.822	0.02952	0.8725	0.3671	0.1529	1.592	0.01856
2:234627248:C:T	2	234627248	T	0.0008055	1.0063	0.001223	0.9098	0.8743	0	0.9629	0.4381	0.1043	1.822	0.02952	0.8725	0.3671	0.1529	1.592	0.01856
2:237393796:C:T	2	237393796	T	0.000265	1.0343	0.0009979	0.8324	0.5751	0	0.7032	0.3422	0.0326	1.374	0.04165	0.988	0.3755	0.252	1.724	0.009268
2:237460365:T:C	2	237460365	T	0.0007948	0.5819	0.001008	0.5212	0.9844	0	0.5175	0.2454	0.03659	0.9984	0.03666	0.5238	0.2076	0.1168	0.9308	0.01254
2:237462557:T:C	2	237462557	T	0.0008955	0.5828	0.001119	0.5215	0.9815	0	0.5258	0.244	0.04761	1.004	0.03281	0.5183	0.212	0.1028	0.9339	0.01548
2:237817720:T:C	2	237817720	T	0.004149	0.5368	0.001112	0.5427	0.6591	0	0.6227	0.2461	0.1403	1.105	0.01247	0.4753	0.226	0.03235	0.9183	0.03689
2:237817754:T:C	2	237817754	T	0.008533	0.5	0.002318	0.5125	0.8458	0	0.5488	0.2513	0.05634	1.041	0.03056	0.483	0.2265	0.0391	0.9269	0.03435
2:238080566:C:T	2	238080566	T	0.0005682	-0.9799	0.002944	-0.7828	0.8995	0	-0.8166	0.3753	-1.552	-0.08093	0.03121	-0.7501	0.3694	-1.474	-0.02607	0.04382
2:24187084:TC:T	2	24187084	T	0.0002633	-0.8121	0.0005316	-0.6807	0.9454	0	-0.6963	0.3011	-1.287	-0.106	0.02218	-0.6691	0.2593	-1.177	-0.1608	0.0107
2:242457864:C:T	2	242457864	T	0.01817	0.6959	0.003995	0.7386	0.8895	0	0.7799	0.3926	0.01048	1.549	0.04884	0.7078	0.339	0.04339	1.372	0.03825
2:26170228:A:T	2	26170228	T	0.0002331	-0.8315	0.000117	-0.776	0.6776	0	-0.8811	0.3232	-1.515	-0.2475	0.007205	-0.7093	0.2576	-1.214	-0.2044	0.006519
2:26197007:C:T	2	26197007	T	0.000386	-1.2952	0.0001487	-1.2654	0.7129	0	-1.363	0.4262	-2.198	-0.5273	0.001703	-1.111	0.536	-2.161	-0.06026	0.03969
2:27513418:G:T	2	27513418	T	0.01209	0.5748	0.000743	0.6997	0.5383	0	0.5801	0.2842	0.02299	1.137	0.04308	0.8359	0.3034	0.2413	1.431	0.006485
2:28869785:C:T	2	28869785	T	0.004513	-0.6185	0.004578	-0.5709	0.9521	0	-0.5593	0.2786	-1.105	-0.01329	0.04654	-0.5835	0.2913	-1.154	-0.01264	0.04668
2:30304566:C:T	2	30304566	T	0.01553	0.7813	0.002345	0.8902	0.8678	0	0.9367	0.4045	0.1439	1.729	0.02197	0.8392	0.4237	0.008727	1.67	0.04921
2:30641218:C:T	2	30641218	T	0.0005	-0.8216	0.0003073	-0.7731	0.8993	0	-0.7463	0.3012	-1.337	-0.156	0.01436	-0.8005	0.3047	-1.398	-0.2033	0.009372
2:30641445:G:T	2	30641445	T	0.0008155	-0.7704	0.0003245	-0.7546	0.9439	0	-0.7407	0.2885	-1.306	-0.1753	0.01125	-0.7703	0.306	-1.37	-0.1706	0.01271
2:3332848:C:T	2	3332848	T	0.01053	-0.4741	0.002386	-0.5076	0.9135	0	-0.5245	0.2283	-0.9721	-0.07703	0.02303	-0.4881	0.2453	-0.9688	-0.007359	0.04815
2:36047574:G:T	2	36047574	T	0.004371	-0.8955	0.0006281	-0.9571	0.6617	0	-1.126	0.4768	-2.061	-0.1915	0.01953	-0.8683	0.3458	-1.546	-0.1906	0.01294
2:36057798:C:T	2	36057798	T	0.0005371	-1.0948	7.15e-05	-1.1181	0.4537	0	-1.412	0.4828	-2.359	-0.466	0.003997	-0.9667	0.3466	-1.646	-0.2873	0.005872
2:37010274:C:T	2	37010274	T	0.004715	0.7498	0.000983	0.7967	0.5764	0	0.961	0.3807	0.2149	1.707	0.01266	0.6857	0.313	0.07211	1.299	0.02982
2:37253433:T:C	2	37253433	T	0.002397	0.5907	0.0002381	0.6547	0.99	0	0.6572	0.2684	0.1312	1.183	0.01552	0.6527	0.2382	0.1859	1.12	0.006769
2:37264675:T:C	2	37264675	T	0.00364	0.5636	0.0003796	0.6318	0.926	0	0.6135	0.2656	0.09298	1.134	0.0223	0.6467	0.2393	0.1778	1.116	0.00755
2:37278206:T:A	2	37278206	T	0.002207	0.5961	0.0005852	0.6121	0.9019	0	0.5854	0.2802	0.03618	1.135	0.03845	0.6301	0.2305	0.1784	1.082	0.006902
2:37391792:A:T	2	37391792	T	5.644e-05	-0.8313	3.28e-05	-0.7933	0.4399	0	-0.6323	0.2827	-1.186	-0.07831	0.02681	-0.9285	0.2591	-1.436	-0.4207	0.0004383
2:38072657:C:T	2	38072657	T	0.005112	-0.7389	0.003596	-0.6985	0.7345	0	-0.8067	0.3991	-1.589	-0.02444	0.0451	-0.6373	0.3002	-1.226	-0.04887	0.03518
2:44715599:T:C	2	44715599	T	0.0003227	1.042	0.002254	0.7943	0.8509	0	0.7489	0.3548	0.05348	1.444	0.03652	0.8469	0.3822	0.0978	1.596	0.02799
2:46200672:T:A	2	46200672	T	0.01151	0.821	0.001515	0.9161	0.7772	0	1.038	0.5187	0.02104	2.054	0.04731	0.8613	0.3477	0.1797	1.543	0.01421
2:46327154:G:T	2	46327154	T	0.0005756	0.8498	0.0009971	0.7627	0.6783	0	0.6735	0.3161	0.05399	1.293	0.03479	0.8663	0.3407	0.1985	1.534	0.01187
2:46922544:C:T	2	46922544	T	0.004244	-0.7222	0.0008687	-0.7796	0.8748	0	-0.8145	0.3224	-1.446	-0.1825	0.01261	-0.7406	0.3405	-1.408	-0.07318	0.03098
2:49621064:A:T	2	49621064	T	0.003618	-0.7525	0.002347	-0.7014	0.7698	0	-0.7804	0.3551	-1.476	-0.08436	0.02957	-0.6438	0.3031	-1.238	-0.04973	0.03507
2:51470423:T:A	2	51470423	T	0.008985	-0.6015	0.003818	-0.6226	0.8692	0	-0.6615	0.3194	-1.288	-0.03542	0.04015	-0.5903	0.2913	-1.161	-0.01929	0.04427
2:52710330:C:T	2	52710330	T	0.004064	-1.1016	0.002595	-1.0683	0.8568	0	-1.132	0.5003	-2.112	-0.151	0.0252	-1.004	0.5029	-1.99	-0.01869	0.04736
2:54344353:C:T	2	54344353	T	0.002402	1.0337	0.001378	1.0222	0.5251	0	1.263	0.4957	0.2911	2.234	0.0119	0.851	0.4179	0.03201	1.67	0.0432
2:54895682:C:T	2	54895682	T	0.0001356	1.2411	0.0002144	1.0893	0.8043	0	1.179	0.4665	0.2642	2.093	0.0126	1.03	0.3793	0.2867	1.774	0.007272
2:5629199:C:T	2	5629199	T	0.001195	0.6685	0.0003863	0.6572	0.9767	0	0.651	0.282	0.09832	1.204	0.02237	0.6619	0.2455	0.1806	1.143	0.007711
2:57992368:C:T	2	57992368	T	0.0002294	1.3137	0.0008917	1.0794	0.448	0	0.8725	0.4241	0.04129	1.704	0.04145	1.373	0.5053	0.3822	2.363	0.007266
2:58076075:C:T	2	58076075	T	0.0001021	1.183	0.0004481	0.9886	0.6313	0	0.8801	0.3612	0.1721	1.588	0.01604	1.157	0.4499	0.2756	2.039	0.01093
2:5826409:C:T	2	5826409	T	0.0001499	-0.9981	1.73e-05	-1.0184	0.7699	0	-0.9153	0.4248	-1.748	-0.08272	0.03284	-1.065	0.2856	-1.624	-0.5048	0.000261
2:5826707:C:T	2	5826707	T	0.00041	-0.9641	3.95e-05	-1.002	0.8813	0	-0.949	0.4307	-1.793	-0.1049	0.02913	-1.027	0.2957	-1.607	-0.4479	0.0006449
2:5838683:TAAA:T	2	5838683	T	0.001143	-0.8536	0.0008188	-0.922	0.2458	25.76	-1.257	0.3841	-2.01	-0.504	0.001334	-0.6954	0.2943	-1.272	-0.1185	0.01924
2:58491429:C:T	2	58491429	T	0.009954	0.8532	0.005294	0.8406	0.7834	0	0.9417	0.4755	0.009818	1.874	0.04953	0.7727	0.3898	0.008643	1.537	0.04903
2:61965093:C:T	2	61965093	T	7.92e-05	1.2205	0.0006742	1.2033	0.2302	30.54	0.9197	0.3541	0.2257	1.614	0.01037	1.645	0.4899	0.6844	2.605	0.0009672
2:61969913:A:T	2	61969913	T	9.054e-05	1.2172	0.0008079	1.2013	0.226	31.77	0.9115	0.3565	0.2127	1.61	0.0116	1.645	0.4899	0.6844	2.605	0.0009672
2:61983953:G:T	2	61983953	T	0.000127	1.3988	2.53e-05	1.3724	0.467	0	1.132	0.4641	0.2223	2.042	0.01594	1.606	0.4575	0.7098	2.503	0.0005669
2:62002092:C:T	2	62002092	T	0.003047	0.9196	0.001186	0.9054	0.8018	0	0.9936	0.4487	0.1141	1.873	0.02837	0.8497	0.3568	0.1503	1.549	0.01833
2:62023894:TAAAA:T	2	62023894	T	0.0004914	1.3741	9.6e-05	1.3507	0.928	0	1.323	0.4629	0.4159	2.23	0.004885	1.386	0.5219	0.3635	2.409	0.008626
2:62025653:C:T	2	62025653	T	0.0004914	1.3741	9.6e-05	1.3507	0.928	0	1.323	0.4629	0.4159	2.23	0.004885	1.386	0.5219	0.3635	2.409	0.008626
2:62041624:C:T	2	62041624	T	0.0006088	1.3881	0.0001223	1.3578	0.8085	0	1.286	0.4613	0.3818	2.19	0.006022	1.46	0.5501	0.3819	2.538	0.00868
2:65743607:A:T	2	65743607	T	0.003994	-0.4687	0.001324	-0.4782	0.761	0	-0.4331	0.2103	-0.8452	-0.02094	0.04123	-0.5237	0.211	-0.9373	-0.1102	0.014
2:67883026:T:TGGGGGG	2	67883026	T	0.004456	-0.5812	0.0005034	-0.6479	0.5384	0	-0.7603	0.2609	-1.272	-0.249	0.004127	-0.5311	0.2659	-1.052	-0.01007	0.04728
2:70744107:T:C	2	70744107	T	0.01745	-0.4856	0.002289	-0.5589	0.9876	0	-0.556	0.2618	-1.069	-0.04297	0.03536	-0.5617	0.2566	-1.065	-0.05877	0.02992
2:70944965:T:C	2	70944965	T	0.001141	0.5512	0.000565	0.5404	0.641	0	0.4643	0.2263	0.0207	0.9079	0.04202	0.6106	0.2173	0.1848	1.037	0.005515
2:70956620:T:C	2	70956620	T	0.006108	-0.4985	0.002345	-0.5034	0.9482	0	-0.4915	0.2472	-0.976	-0.00704	0.04865	-0.5131	0.2227	-0.9496	-0.07661	0.0224
2:70956939:T:C	2	70956939	T	0.006108	-0.4985	0.002345	-0.5034	0.9482	0	-0.4915	0.2472	-0.976	-0.00704	0.04865	-0.5131	0.2227	-0.9496	-0.07661	0.0224
2:72828296:T:C	2	72828296	T	0.0007066	-0.7139	5.49e-05	-0.7455	0.3882	0	-0.9265	0.2796	-1.475	-0.3786	0.001162	-0.605	0.2463	-1.088	-0.1223	0.015
2:79353898:G:T	2	79353898	T	0.003408	-0.6332	0.003299	-0.5654	0.8049	0	-0.622	0.2993	-1.209	-0.03545	0.03943	-0.5255	0.2512	-1.018	-0.0332	0.03787
2:83032159:C:T	2	83032159	T	0.01597	0.4546	0.004911	0.4827	0.901	0	0.5057	0.2524	0.01108	1	0.04695	0.4629	0.234	0.004348	0.9215	0.04944
2:83700224:T:C	2	83700224	T	0.0005478	0.7226	0.0006744	0.6404	0.8832	0	0.669	0.2707	0.1384	1.2	0.01463	0.6136	0.2623	0.09946	1.128	0.02046
2:83720576:T:C	2	83720576	T	0.002084	-0.5954	0.001277	-0.547	0.471	0	-0.6932	0.2645	-1.212	-0.1749	0.009699	-0.4445	0.2215	-0.8785	-0.0104	0.0463
2:83752912:C:T	2	83752912	T	9.194e-05	-0.8095	0.0002795	-0.662	0.6202	0	-0.7849	0.3077	-1.388	-0.1818	0.01179	-0.5957	0.2261	-1.039	-0.1526	0.009167
2:83753288:C:T	2	83753288	T	0.000135	-0.7041	0.0009262	-0.54	0.5395	0	-0.6572	0.2511	-1.149	-0.165	0.009809	-0.4546	0.2144	-0.8748	-0.03448	0.03535
2:8751911:A:T	2	8751911	T	0.00431	-0.5163	0.00179	-0.5024	0.9762	0	-0.4973	0.2351	-0.9582	-0.0365	0.03612	-0.5069	0.2206	-0.9392	-0.07459	0.02274
2:8752739:C:T	2	8752739	T	0.007134	-0.4887	0.003276	-0.4723	0.8687	0	-0.5012	0.2372	-0.9661	-0.0364	0.03628	-0.4479	0.2183	-0.8758	-0.02008	0.04167
2:8763813:C:T	2	8763813	T	0.002822	-0.6582	0.0002968	-0.7159	0.7339	0	-0.7983	0.3128	-1.411	-0.1852	0.01174	-0.661	0.2555	-1.162	-0.1603	0.01049
2:9515116:C:T	2	9515116	T	0.002498	-1.2429	0.0005995	-1.2697	0.7127	0	-1.415	0.5409	-2.475	-0.3545	0.009856	-1.142	0.5072	-2.136	-0.1476	0.02563
2:97862870:C:T	2	97862870	T	0.01168	-0.6557	0.001264	-0.742	0.8796	0	-0.7784	0.3329	-1.431	-0.1259	0.02075	-0.7086	0.3185	-1.333	-0.08439	0.02736
2:97878033:A:T	2	97878033	T	0.009727	-0.6717	0.0009016	-0.7618	0.858	0	-0.8048	0.3325	-1.456	-0.153	0.01675	-0.7226	0.3171	-1.344	-0.1011	0.02388
2:97892576:C:T	2	97892576	T	0.004812	-0.7286	0.0004439	-0.8015	0.989	0	-0.8048	0.3325	-1.456	-0.153	0.01675	-0.7985	0.3137	-1.413	-0.1838	0.01177
2:98296281:C:T	2	98296281	T	0.01821	-0.5713	0.002059	-0.6676	0.8789	0	-0.6351	0.3041	-1.231	-0.03916	0.03848	-0.7011	0.3087	-1.306	-0.09605	0.02436
2:98297155:C:T	2	98297155	T	0.01821	-0.5713	0.002059	-0.6676	0.8789	0	-0.6351	0.3041	-1.231	-0.03916	0.03848	-0.7011	0.3087	-1.306	-0.09605	0.02436
20:11962939:A:T	20	11962939	T	0.0007955	0.838	0.0009537	0.7468	0.6307	0	0.863	0.331	0.2142	1.512	0.01009	0.6452	0.3094	0.03875	1.252	0.0385
20:12018922:A:T	20	12018922	T	0.03067	-0.4833	0.004192	-0.5801	0.9037	0	-0.5581	0.2724	-1.092	-0.0243	0.04225	-0.6074	0.3031	-1.202	-0.01328	0.04664
20:12181668:A:T	20	12181668	T	0.003573	0.8903	0.002903	0.828	0.7789	0	0.9147	0.4156	0.1002	1.729	0.02931	0.7577	0.3741	0.02446	1.491	0.04435
20:17414834:C:T	20	17414834	T	0.001701	-0.9892	0.001035	-0.9281	0.6946	0	-0.8226	0.3901	-1.587	-0.05812	0.03667	-1.045	0.4108	-1.851	-0.2402	0.0118
20:17414937:C:T	20	17414937	T	0.001701	-0.9892	0.001035	-0.9281	0.6946	0	-0.8226	0.3901	-1.587	-0.05812	0.03667	-1.045	0.4108	-1.851	-0.2402	0.0118
20:17458454:G:T	20	17458454	T	0.01953	0.6357	0.002754	0.7223	0.8473	0	0.7819	0.3924	0.01276	1.551	0.0482	0.6861	0.3059	0.08652	1.286	0.02616
20:17460132:A:T	20	17460132	T	0.01953	0.6357	0.002754	0.7223	0.8473	0	0.7819	0.3924	0.01276	1.551	0.0482	0.6861	0.3059	0.08652	1.286	0.02616
20:17460572:TCAAAGTCTGGAGTCTTGATGTTACAC:T	20	17460572	T	0.01953	0.6357	0.002754	0.7223	0.8473	0	0.7819	0.3924	0.01276	1.551	0.0482	0.6861	0.3059	0.08652	1.286	0.02616
20:17462001:C:T	20	17462001	T	0.006661	0.7053	0.0008614	0.7714	0.9177	0	0.8023	0.3779	0.06164	1.543	0.03545	0.7529	0.2929	0.1789	1.327	0.01098
20:17462150:C:T	20	17462150	T	0.006661	0.7053	0.0008614	0.7714	0.9177	0	0.8023	0.3779	0.06164	1.543	0.03545	0.7529	0.2929	0.1789	1.327	0.01098
20:17478310:C:T	20	17478310	T	0.01834	0.5256	0.001723	0.6261	0.6451	0	0.727	0.2965	0.1459	1.308	0.0154	0.5422	0.2703	0.01243	1.072	0.0464
20:18734206:C:T	20	18734206	T	9.717e-05	-0.848	0.0002739	-0.731	0.5229	0	-0.6177	0.2679	-1.143	-0.09268	0.02253	-0.8764	0.3036	-1.471	-0.2813	0.004386
20:23097801:G:T	20	23097801	T	0.002233	1.1102	0.004548	0.9389	0.8598	0	1.003	0.491	0.04068	1.965	0.04288	0.8856	0.4479	0.007691	1.764	0.0496
20:24137991:T:G	20	24137991	T	0.008766	-0.7549	0.002426	-0.7965	0.7968	0	-0.7414	0.3389	-1.406	-0.07728	0.03027	-0.8795	0.4157	-1.694	-0.06479	0.03577
20:2452700:TAAAAAAGAA:T	20	2452700	T	0.0001174	0.6931	0.0002088	0.6013	0.9422	0	0.5876	0.2495	0.09861	1.077	0.01985	0.6114	0.2134	0.1931	1.03	0.004683
20:2457788:G:T	20	2457788	T	0.0001348	0.6922	0.0002389	0.5995	0.9309	0	0.5827	0.2532	0.08655	1.079	0.02277	0.6114	0.2134	0.1931	1.03	0.004683
20:2458160:T:C	20	2458160	T	3.32e-05	-0.7232	0.0001498	-0.6194	0.5294	0	-0.729	0.2389	-1.197	-0.2609	0.002702	-0.5231	0.2239	-0.9619	-0.08437	0.02058
20:2459109:T:C	20	2459109	T	3.703e-05	-0.7162	0.000145	-0.6184	0.4665	0	-0.7456	0.2388	-1.214	-0.2776	0.002165	-0.508	0.2224	-0.9438	-0.07212	0.02356
20:2459171:T:G	20	2459171	T	4.722e-05	-0.7193	9.56e-05	-0.6434	0.6642	0	-0.7192	0.2402	-1.19	-0.2484	0.003236	-0.5758	0.2268	-1.02	-0.1312	0.01201
20:24616186:G:T	20	24616186	T	8.525e-05	1.1317	0.0005694	0.8911	0.5507	0	1.085	0.4153	0.2712	1.899	0.00992	0.7683	0.3305	0.1206	1.416	0.02123
20:24618581:C:T	20	24618581	T	8.293e-05	1.1759	0.0003554	0.963	0.47	0	1.202	0.4268	0.3659	2.039	0.005517	0.8042	0.3479	0.1223	1.486	0.02198
20:24619048:C:T	20	24619048	T	8.293e-05	1.1759	0.0003554	0.963	0.47	0	1.202	0.4268	0.3659	2.039	0.005517	0.8042	0.3479	0.1223	1.486	0.02198
20:3677095:T:TGCTG	20	3677095	T	0.02124	-0.476	0.00225	-0.5599	0.7228	0	-0.6301	0.2698	-1.159	-0.1014	0.02088	-0.4997	0.2497	-0.9891	-0.01028	0.04692
20:38886461:C:T	20	38886461	T	0.001198	-0.7922	0.001367	-0.7219	0.9701	0	-0.7292	0.2978	-1.313	-0.1456	0.01552	-0.7121	0.3452	-1.389	-0.03555	0.04059
20:42662997:G:T	20	42662997	T	0.003604	0.613	0.002454	0.578	0.8821	0	0.6107	0.2918	0.03874	1.183	0.03812	0.5535	0.2522	0.05932	1.048	0.02946
20:42675611:T:C	20	42675611	T	0.005392	-0.5476	0.001427	-0.577	0.76	0	-0.5234	0.252	-1.017	-0.02946	0.03958	-0.634	0.2599	-1.143	-0.1247	0.01569
20:43993294:G:T	20	43993294	T	0.01102	0.6282	0.002297	0.685	0.9764	0	0.6781	0.3245	0.04211	1.314	0.03839	0.6914	0.3114	0.08103	1.302	0.02769
20:44790262:T:G	20	44790262	T	0.001114	0.6719	0.002156	0.5752	0.9732	0	0.568	0.2843	0.01078	1.125	0.0476	0.5807	0.2494	0.09182	1.07	0.02105
20:45643329:C:T	20	45643329	T	0.001732	-0.7747	0.0002584	-0.797	0.906	0	-0.7696	0.3187	-1.394	-0.1449	0.01699	-0.8212	0.2992	-1.408	-0.2347	0.006692
20:45800036:TTTTTG:T	20	45800036	T	0.008266	0.9762	0.003068	0.9905	0.9909	0	0.9948	0.5024	0.01011	1.98	0.04959	0.9871	0.4484	0.1083	1.866	0.029
20:45831174:C:T	20	45831174	T	0.0006253	0.942	0.0003303	0.9139	0.727	0	1.012	0.3792	0.2689	1.756	0.008473	0.8334	0.3434	0.1602	1.506	0.01626
20:47069823:G:T	20	47069823	T	0.003861	-0.7414	0.0004355	-0.7834	0.7188	0	-0.9061	0.407	-1.704	-0.1083	0.02756	-0.731	0.2661	-1.252	-0.2095	0.006634
20:47123719:C:T	20	47123719	T	0.0008338	1.1015	0.0002274	1.0668	0.9387	0	1.041	0.443	0.1729	1.909	0.02011	1.086	0.3822	0.3365	1.835	0.00504
20:47129259:C:T	20	47129259	T	0.01394	-0.49	0.003615	-0.5091	0.997	0	-0.5085	0.2463	-0.9912	-0.02585	0.04071	-0.5098	0.2486	-0.997	-0.02256	0.04179
20:47137523:A:T	20	47137523	T	0.01644	-0.477	0.0035	-0.507	0.9527	0	-0.5174	0.2471	-1.002	-0.03314	0.03799	-0.4968	0.244	-0.975	-0.01856	0.04325
20:47144023:C:T	20	47144023	T	0.000318	0.6568	7.36e-05	0.6571	0.8192	0	0.6939	0.2312	0.2407	1.147	0.003167	0.6181	0.2377	0.1522	1.084	0.01012
20:47147210:C:T	20	47147210	T	0.000853	0.644	4.11e-05	0.7066	0.8769	0	0.7324	0.2398	0.2623	1.202	0.002688	0.679	0.2477	0.1934	1.165	0.006765
20:47149249:A:T	20	47149249	T	0.0204	-0.4394	0.002062	-0.5115	0.8576	0	-0.5414	0.235	-1.002	-0.08088	0.02263	-0.4818	0.2346	-0.9416	-0.02201	0.04148
20:47169044:C:T	20	47169044	T	5.066e-05	-0.7967	0.0009333	-0.6037	0.5184	0	-0.7312	0.2688	-1.258	-0.2043	0.007324	-0.4949	0.2483	-0.9816	-0.008185	0.04782
20:47177304:T:C	20	47177304	T	0.0003967	0.6994	0.001029	0.5694	0.8744	0	0.5397	0.2557	0.03846	1.041	0.03654	0.5947	0.2361	0.1319	1.057	0.01267
20:47178735:T:G	20	47178735	T	0.0001324	0.7525	0.0004016	0.6126	0.7324	0	0.5471	0.2582	0.04104	1.053	0.0358	0.6661	0.2333	0.2088	1.123	0.004823
20:4756391:T:C	20	4756391	T	0.002565	0.8456	0.0003343	0.9099	0.7111	0	0.8226	0.3463	0.1438	1.501	0.01885	1.011	0.3726	0.2807	1.741	0.007329
20:48373796:C:T	20	48373796	T	0.0001676	-0.6932	0.0007995	-0.5511	0.8653	0	-0.5827	0.2483	-1.069	-0.09603	0.02029	-0.5265	0.2193	-0.9563	-0.09666	0.01741
20:49060572:C:T	20	49060572	T	0.005827	-0.8955	0.0006578	-0.9617	0.7544	0	-1.055	0.4106	-1.86	-0.25	0.01122	-0.8781	0.3888	-1.64	-0.116	0.02516
20:49061519:C:T	20	49061519	T	0.005827	-0.8955	0.0006578	-0.9617	0.7544	0	-1.055	0.4106	-1.86	-0.25	0.01122	-0.8781	0.3888	-1.64	-0.116	0.02516
20:49595815:C:T	20	49595815	T	0.002082	1.0475	0.0005604	1.0717	0.4559	0	0.8512	0.4289	0.01049	1.692	0.0491	1.315	0.4505	0.4323	2.198	0.003968
20:49753955:T:C	20	49753955	T	2.276e-05	1.6019	2.84e-05	1.5534	0.7151	0	1.658	0.4689	0.7391	2.577	0.0005451	1.378	0.607	0.188	2.567	0.02445
20:51616889:C:T	20	51616889	T	0.00129	-0.6779	0.001471	-0.6069	0.943	0	-0.6219	0.2838	-1.178	-0.06573	0.03	-0.5945	0.2578	-1.1	-0.08933	0.02225
20:51625698:G:T	20	51625698	T	0.0003115	-0.6961	0.0004788	-0.6189	0.4987	0	-0.7423	0.2543	-1.241	-0.2438	0.004077	-0.5024	0.2471	-0.9867	-0.01816	0.04352
20:51630719:C:T	20	51630719	T	0.0005187	-0.7447	0.001618	-0.6064	0.782	0	-0.6663	0.2897	-1.234	-0.09848	0.02288	-0.5591	0.2572	-1.063	-0.05504	0.03105
20:51630768:C:T	20	51630768	T	0.0005187	-0.7447	0.001618	-0.6064	0.782	0	-0.6663	0.2897	-1.234	-0.09848	0.02288	-0.5591	0.2572	-1.063	-0.05504	0.03105
20:52644415:TA:T	20	52644415	T	0.003412	-0.5259	0.002651	-0.489	0.8554	0	-0.5206	0.2377	-0.9865	-0.05468	0.03012	-0.4612	0.2232	-0.8987	-0.02373	0.04028
20:52654219:G:T	20	52654219	T	0.003328	-0.529	0.002019	-0.5017	0.8399	0	-0.5376	0.2408	-1.01	-0.06565	0.02711	-0.4717	0.2202	-0.9033	-0.04014	0.03355
20:52659432:C:T	20	52659432	T	0.004724	-0.5151	0.002766	-0.4911	0.9143	0	-0.5101	0.2412	-0.9829	-0.03738	0.03615	-0.4747	0.2239	-0.9135	-0.0358	0.03543
20:53826739:A:T	20	53826739	T	0.001105	0.7304	0.0006097	0.7126	0.8695	0	0.7468	0.2942	0.1702	1.323	0.01219	0.6785	0.2939	0.1024	1.255	0.02215
20:55913560:C:T	20	55913560	T	0.004536	-0.5854	0.004305	-0.543	0.9637	0	-0.5344	0.2687	-1.061	-0.007707	0.04862	-0.5517	0.2693	-1.08	-0.02383	0.04201
20:55928260:A:T	20	55928260	T	0.003506	-0.6018	0.003304	-0.5585	0.8989	0	-0.5344	0.2687	-1.061	-0.007707	0.04862	-0.5827	0.269	-1.11	-0.05547	0.03165
20:56208640:A:T	20	56208640	T	0.02044	-0.555	0.00121	-0.6794	0.9071	0	-0.652	0.3151	-1.27	-0.03445	0.04029	-0.7013	0.2815	-1.253	-0.1496	0.01365
20:57576395:C:T	20	57576395	T	6.758e-05	-1.1453	0.0001205	-1.0285	0.4436	0	-0.8906	0.3224	-1.522	-0.2588	0.006475	-1.333	0.4791	-2.272	-0.3944	0.005973
20:57589516:C:T	20	57589516	T	0.004486	0.8773	0.004113	0.8117	0.8576	0	0.8676	0.4208	0.04275	1.692	0.04104	0.7656	0.3821	0.01662	1.515	0.04667
20:57754923:C:T	20	57754923	T	0.001954	-0.6127	0.00214	-0.5703	0.7206	0	-0.5119	0.2473	-0.9966	-0.02728	0.0402	-0.6459	0.2814	-1.198	-0.0943	0.02292
20:57791635:G:T	20	57791635	T	0.007114	0.708	0.001732	0.7148	0.8152	0	0.7709	0.3311	0.1219	1.42	0.02128	0.6641	0.3149	0.04701	1.281	0.03634
20:60570955:TGAA:T	20	60570955	T	0.001517	-1.0858	0.00119	-0.9871	0.9206	0	-1.018	0.4343	-1.869	-0.1664	0.02048	-0.9573	0.4272	-1.795	-0.1199	0.0263
20:60574172:G:T	20	60574172	T	0.001517	-1.0858	0.00119	-0.9871	0.9206	0	-1.018	0.4343	-1.869	-0.1664	0.02048	-0.9573	0.4272	-1.795	-0.1199	0.0263
20:60589592:C:T	20	60589592	T	0.001311	-1.0893	0.001051	-0.9897	0.9147	0	-1.022	0.4271	-1.859	-0.1852	0.01797	-0.9573	0.4272	-1.795	-0.1199	0.0263
20:60600673:C:T	20	60600673	T	0.001033	-1.1443	0.000923	-1.0227	0.8027	0	-1.101	0.4398	-1.963	-0.2391	0.0134	-0.9467	0.4334	-1.796	-0.09723	0.03027
20:60607597:C:T	20	60607597	T	0.001311	-1.0893	0.001051	-0.9897	0.9147	0	-1.022	0.4271	-1.859	-0.1852	0.01797	-0.9573	0.4272	-1.795	-0.1199	0.0263
20:60797734:C:T	20	60797734	T	0.01065	-0.6932	0.003824	-0.7074	0.5223	0	-0.9782	0.4888	-1.936	-0.0201	0.04725	-0.617	0.2825	-1.171	-0.06328	0.0303
20:6283026:C:T	20	6283026	T	0.0459	-0.7231	0.000901	-1.0455	0.7611	0	-1.134	0.4289	-1.975	-0.2938	0.009069	-0.9419	0.4639	-1.851	-0.03263	0.04384
20:920152:A:T	20	920152	T	0.00955	-0.8175	0.004839	-0.7911	0.5999	0	-0.9991	0.4859	-1.952	-0.04668	0.04157	-0.6868	0.344	-1.361	-0.01244	0.04747
20:9292779:C:T	20	9292779	T	0.0071	-0.5068	0.0002635	-0.6213	0.6611	0	-0.5426	0.2474	-1.027	-0.05779	0.02986	-0.6921	0.2347	-1.152	-0.2321	0.003626
20:9836644:G:T	20	9836644	T	0.006643	-0.6473	0.004002	-0.6169	0.8324	0	-0.6687	0.3254	-1.306	-0.03097	0.04166	-0.5772	0.2849	-1.136	-0.01881	0.04428
20:9842064:C:T	20	9842064	T	0.006381	-0.652	0.003829	-0.621	0.8152	0	-0.6785	0.3267	-1.319	-0.03818	0.03958	-0.5772	0.2849	-1.136	-0.01881	0.04428
20:9844820:A:T	20	9844820	T	0.006643	-0.6473	0.004187	-0.6138	0.8227	0	-0.6687	0.3254	-1.306	-0.03097	0.04166	-0.5718	0.2849	-1.13	-0.01342	0.04628
20:9850419:C:T	20	9850419	T	0.003205	-0.7253	0.0004733	-0.7681	0.8869	0	-0.8025	0.327	-1.444	-0.1616	0.01531	-0.7397	0.2967	-1.321	-0.1582	0.01359
21:16583936:T:G	21	16583936	T	0.01313	0.4727	0.002933	0.4951	0.8035	0	0.5411	0.2487	0.0538	1.029	0.03115	0.4578	0.224	0.01884	0.8968	0.04244
21:16924777:C:T	21	16924777	T	0.003503	-0.5666	0.001215	-0.5612	0.8283	0	-0.6006	0.2513	-1.093	-0.108	0.01814	-0.5253	0.2397	-0.9952	-0.05546	0.02975
21:19045684:T:A	21	19045684	T	0.000347	-0.6779	0.003078	-0.5157	0.8369	0	-0.554	0.2548	-1.053	-0.05462	0.0313	-0.4821	0.2388	-0.9501	-0.01407	0.04503
21:19046075:G:T	21	19046075	T	0.0001316	0.6456	0.0001733	0.5777	0.6379	0	0.5015	0.2234	0.06368	0.9393	0.02628	0.6465	0.2122	0.2306	1.062	0.002674
21:20974404:C:T	21	20974404	T	0.01738	-0.7102	0.003884	-0.7852	0.9261	0	-0.813	0.4049	-1.607	-0.01939	0.04652	-0.7623	0.367	-1.482	-0.04308	0.03923
21:24964959:C:T	21	24964959	T	0.001465	-0.6074	0.002356	-0.5268	0.8702	0	-0.4989	0.2434	-0.976	-0.02173	0.04224	-0.5555	0.2466	-1.039	-0.07215	0.02553
21:24978802:C:T	21	24978802	T	0.002879	-0.6962	0.001628	-0.6485	0.9242	0	-0.6744	0.3409	-1.343	-0.006195	0.04981	-0.6337	0.2582	-1.14	-0.1277	0.01508
21:25562906:C:T	21	25562906	T	0.001054	-0.5894	0.0005888	-0.5734	0.6385	0	-0.4907	0.2425	-0.966	-0.01548	0.04483	-0.6477	0.2299	-1.098	-0.1972	0.005391
21:25971993:T:C	21	25971993	T	4.894e-06	1.2187	3.12e-07	1.2174	0.8369	0	1.274	0.3636	0.5615	1.987	0.0006091	1.175	0.3147	0.5578	1.791	0.0002562
21:25972052:T:G	21	25972052	T	4.894e-06	1.2187	3.12e-07	1.2174	0.8369	0	1.274	0.3636	0.5615	1.987	0.0006091	1.175	0.3147	0.5578	1.791	0.0002562
21:25972211:T:TTA	21	25972211	T	4.894e-06	1.2187	3.12e-07	1.2174	0.8369	0	1.274	0.3636	0.5615	1.987	0.0006091	1.175	0.3147	0.5578	1.791	0.0002562
21:25973708:T:C	21	25973708	T	0.001492	0.7582	0.0005222	0.7403	0.867	0	0.7822	0.3288	0.1377	1.427	0.01868	0.7098	0.2805	0.16	1.259	0.01227
21:29486568:C:T	21	29486568	T	0.001547	-0.5993	0.001284	-0.5371	0.8599	0	-0.5081	0.2341	-0.967	-0.04928	0.0316	-0.567	0.2378	-1.033	-0.1009	0.01818
21:29491197:A:T	21	29491197	T	0.002079	-0.5904	0.001551	-0.5335	0.8418	0	-0.4997	0.239	-0.9682	-0.03126	0.0383	-0.567	0.2378	-1.033	-0.1009	0.01818
21:29492172:C:T	21	29492172	T	0.002079	-0.5904	0.001551	-0.5335	0.8418	0	-0.4997	0.239	-0.9682	-0.03126	0.0383	-0.567	0.2378	-1.033	-0.1009	0.01818
21:29496578:T:C	21	29496578	T	0.008739	-0.517	0.002511	-0.5237	0.929	0	-0.5385	0.2404	-1.01	-0.06726	0.02663	-0.5076	0.25	-0.9975	-0.01765	0.04381
21:29496686:T:C	21	29496686	T	0.008739	-0.517	0.002511	-0.5237	0.929	0	-0.5385	0.2404	-1.01	-0.06726	0.02663	-0.5076	0.25	-0.9975	-0.01765	0.04381
21:29502210:T:C	21	29502210	T	0.008739	-0.517	0.002511	-0.5237	0.929	0	-0.5385	0.2404	-1.01	-0.06726	0.02663	-0.5076	0.25	-0.9975	-0.01765	0.04381
21:33059497:C:T	21	33059497	T	0.0003021	-1.3072	0.0002801	-1.2168	0.3363	0	-0.9289	0.4493	-1.81	-0.04825	0.04048	-1.577	0.5025	-2.562	-0.5918	0.002
21:39196399:G:T	21	39196399	T	0.002005	-0.5843	0.001695	-0.5337	0.9046	0	-0.5117	0.2503	-1.002	-0.02122	0.04269	-0.5526	0.2317	-1.007	-0.09839	0.01817
21:40308256:C:T	21	40308256	T	0.0004177	0.7661	0.0001784	0.7477	0.6567	0	0.6453	0.3048	0.04795	1.243	0.03594	0.8245	0.2639	0.3072	1.342	0.002088
21:40311493:G:T	21	40311493	T	0.0005471	0.7496	0.0001624	0.7481	0.9017	0	0.7214	0.2936	0.146	1.297	0.01518	0.7706	0.2691	0.2432	1.298	0.004701
21:40315316:G:T	21	40315316	T	0.0002275	0.8119	8.88e-05	0.7866	0.6329	0	0.6791	0.3016	0.08807	1.27	0.02582	0.8721	0.2689	0.345	1.399	0.001417
21:41578375:C:T	21	41578375	T	0.01017	-0.5848	0.002705	-0.6099	0.55	0	-0.7765	0.345	-1.453	-0.1003	0.02592	-0.5212	0.2517	-1.015	-0.02784	0.03987
21:43517322:C:T	21	43517322	T	0.004574	-0.828	0.00347	-0.792	0.8898	0	-0.759	0.3609	-1.466	-0.0516	0.0372	-0.8347	0.4103	-1.639	-0.03054	0.04342
21:43526411:T:C	21	43526411	T	0.0001487	-0.7015	0.002989	-0.5002	0.9139	0	-0.5202	0.2502	-1.011	-0.02982	0.03937	-0.4836	0.2279	-0.9304	-0.03682	0.03529
21:44032983:T:G	21	44032983	T	0.005587	-0.712	0.001888	-0.7424	0.971	0	-0.7351	0.3123	-1.347	-0.1231	0.0199	-0.7527	0.371	-1.48	-0.02549	0.04401
21:44035340:T:C	21	44035340	T	0.003557	-0.8315	0.0007004	-0.899	0.5014	0	-0.7497	0.3459	-1.428	-0.07163	0.03187	-1.112	0.4132	-1.921	-0.3019	0.007823
21:44038800:T:C	21	44038800	T	0.004985	-0.8982	0.001241	-0.938	0.9119	0	-0.9097	0.3872	-1.669	-0.1508	0.02015	-0.9745	0.4393	-1.835	-0.1135	0.02781
21:47500830:A:T	21	47500830	T	0.007364	0.8695	0.004252	0.8357	0.9162	0	0.8684	0.4268	0.03184	1.705	0.04372	0.8068	0.4012	0.02038	1.593	0.04589
22:17662679:C:T	22	17662679	T	0.02788	-0.4806	0.001912	-0.6167	0.8273	0	-0.6654	0.299	-1.251	-0.07939	0.02759	-0.5781	0.2659	-1.099	-0.05694	0.03104
22:18485091:C:T	22	18485091	T	0.005249	0.6725	0.002897	0.6394	0.6473	0	0.7662	0.3506	0.07907	1.453	0.03046	0.5633	0.2715	0.03124	1.095	0.03945
22:19923153:T:C	22	19923153	T	0.008985	-0.4802	0.00366	-0.4873	0.9933	0	-0.4859	0.2353	-0.947	-0.02477	0.04068	-0.4887	0.239	-0.9571	-0.0203	0.04236
22:21346384:C:T	22	21346384	T	0.00344	-0.7341	0.001405	-0.7317	0.564	0	-0.8881	0.355	-1.584	-0.1922	0.01348	-0.62	0.2999	-1.208	-0.03225	0.04016
22:21348914:C:T	22	21348914	T	0.004867	-0.721	0.001733	-0.7306	0.642	0	-0.8519	0.35	-1.538	-0.166	0.01614	-0.6337	0.3128	-1.247	-0.02065	0.04429
22:21360430:C:T	22	21360430	T	0.00221	-0.7647	0.0003678	-0.8116	0.3688	0	-1.04	0.3413	-1.709	-0.3706	0.002758	-0.628	0.306	-1.228	-0.02832	0.04161
22:22370178:C:T	22	22370178	T	0.001562	0.729	0.002289	0.6539	0.5928	0	0.8018	0.3499	0.116	1.488	0.02337	0.565	0.2713	0.03335	1.097	0.03871
22:22374383:C:T	22	22374383	T	0.0006084	0.7731	0.002052	0.6343	0.4233	0	0.8599	0.3489	0.176	1.544	0.01489	0.514	0.2548	0.01459	1.013	0.0452
22:23850298:T:C	22	23850298	T	0.0009084	-0.8892	0.0003264	-0.8571	0.4176	0	-0.6682	0.3335	-1.322	-0.01461	0.04696	-1.055	0.3413	-1.724	-0.3857	0.002331
22:23852646:T:C	22	23852646	T	0.003606	-0.8098	0.0003287	-0.8891	0.5009	0	-0.7502	0.3223	-1.382	-0.1185	0.02131	-1.089	0.3866	-1.847	-0.3317	0.005389
22:23917635:A:T	22	23917635	T	0.0006766	-0.8158	0.000336	-0.7828	0.7597	0	-0.862	0.3386	-1.526	-0.1983	0.01196	-0.7265	0.2856	-1.286	-0.1668	0.01183
22:27087385:C:T	22	27087385	T	0.002501	0.921	0.002699	0.8465	0.9683	0	0.8576	0.3971	0.07916	1.636	0.03247	0.8352	0.401	0.04929	1.621	0.03872
22:27789398:C:T	22	27789398	T	0.002489	0.6696	0.000371	0.7028	0.4215	0	0.8926	0.3078	0.2894	1.496	0.004312	0.5701	0.2573	0.06574	1.075	0.02802
22:28072042:C:T	22	28072042	T	0.007636	-0.818	0.0009224	-0.9308	0.5707	0	-1.116	0.4308	-1.96	-0.2717	0.01056	-0.7938	0.3706	-1.52	-0.06735	0.0336
22:33409848:C:T	22	33409848	T	0.001557	1.1895	0.001861	1.0716	0.8792	0	1.128	0.5063	0.1351	2.12	0.0275	1.023	0.4698	0.1023	1.944	0.03077
22:34076085:C:T	22	34076085	T	0.01384	-0.5502	0.002582	-0.6019	0.8256	0	-0.6565	0.3183	-1.28	-0.03271	0.04092	-0.5664	0.2565	-1.069	-0.06365	0.02853
22:35160097:T:TCTCTCC	22	35160097	T	0.008761	-0.5382	0.002244	-0.5518	0.7656	0	-0.6071	0.2588	-1.114	-0.0999	0.02033	-0.4994	0.2521	-0.9935	-0.005411	0.04911
22:37969807:G:T	22	37969807	T	0.0006924	-0.6536	0.0021	-0.5394	0.9219	0	-0.522	0.2497	-1.011	-0.0326	0.03832	-0.5564	0.2464	-1.039	-0.0734	0.02519
22:40336845:T:C	22	40336845	T	0.009747	0.4912	0.001702	0.5338	0.8826	0	0.5633	0.2623	0.04925	1.077	0.0334	0.5124	0.2235	0.07439	0.9504	0.02305
22:46837258:G:T	22	46837258	T	0.0001286	-1.155	0.0002581	-1.0123	0.3461	0	-1.307	0.4178	-2.126	-0.4886	0.002119	-0.7811	0.3701	-1.507	-0.05572	0.03624
22:46837508:C:T	22	46837508	T	0.0001303	-1.177	0.0003007	-1.0195	0.351	0	-1.307	0.4178	-2.126	-0.4886	0.002119	-0.7788	0.3823	-1.528	-0.02947	0.04315
22:48210185:T:C	22	48210185	T	0.005083	0.4985	0.001449	0.5139	0.7453	0	0.5716	0.2399	0.1014	1.042	0.01849	0.4663	0.2181	0.0388	0.8938	0.03392
22:50162136:C:T	22	50162136	T	0.0004956	-0.6427	7.51e-05	-0.6455	0.9652	0	-0.6541	0.2557	-1.155	-0.153	0.01154	-0.6396	0.2116	-1.054	-0.2248	0.002884
22:51098863:C:T	22	51098863	T	0.001911	-1.0725	0.001277	-0.9926	0.7546	0	-0.8922	0.4452	-1.765	-0.01954	0.04695	-1.085	0.427	-1.922	-0.2477	0.01195
3:101258430:G:T	3	101258430	T	0.002814	-0.9062	0.001894	-0.855	0.4435	0	-1.14	0.4627	-2.047	-0.233	0.01493	-0.6989	0.3424	-1.37	-0.02781	0.04273
3:101504817:C:T	3	101504817	T	0.001943	-0.6541	0.002783	-0.5604	0.8424	0	-0.6017	0.2798	-1.15	-0.05328	0.03318	-0.5268	0.2523	-1.021	-0.03235	0.03823
3:102984120:C:T	3	102984120	T	0.01059	-0.7041	0.002773	-0.7673	0.6667	0	-0.6821	0.3239	-1.317	-0.04721	0.03695	-0.9105	0.4199	-1.733	-0.08756	0.03147
3:103022212:C:T	3	103022212	T	0.002566	-0.8732	0.0006049	-0.909	0.7421	0	-0.8392	0.3395	-1.504	-0.1738	0.01459	-1.018	0.4242	-1.849	-0.1864	0.01747
3:108787707:C:T	3	108787707	T	0.006016	0.7222	0.002165	0.7586	0.8245	0	0.8139	0.3513	0.1254	1.502	0.0219	0.7042	0.3484	0.02141	1.387	0.04476
3:108792157:T:C	3	108792157	T	0.006568	0.7129	0.002388	0.7497	0.8531	0	0.7956	0.3498	0.11	1.481	0.0244	0.7042	0.3484	0.02141	1.387	0.04476
3:108799397:T:C	3	108799397	T	0.006568	0.7129	0.002388	0.7497	0.8531	0	0.7956	0.3498	0.11	1.481	0.0244	0.7042	0.3484	0.02141	1.387	0.04476
3:108803000:T:C	3	108803000	T	0.006568	0.7129	0.002388	0.7497	0.8531	0	0.7956	0.3498	0.11	1.481	0.0244	0.7042	0.3484	0.02141	1.387	0.04476
3:108803334:T:G	3	108803334	T	0.006568	0.7129	0.002388	0.7497	0.8531	0	0.7956	0.3498	0.11	1.481	0.0244	0.7042	0.3484	0.02141	1.387	0.04476
3:111726462:G:T	3	111726462	T	9.765e-05	0.9851	0.0002318	0.8446	0.7971	0	0.9139	0.3539	0.2204	1.607	0.01079	0.7944	0.3013	0.2038	1.385	0.00914
3:11625414:C:T	3	11625414	T	0.007112	0.4999	0.004984	0.4649	0.9529	0	0.4752	0.2399	0.005117	0.9454	0.04945	0.4556	0.2288	0.007069	0.9041	0.04805
3:118927650:A:T	3	118927650	T	0.002148	-0.5668	0.0002841	-0.6201	0.6501	0	-0.5455	0.2371	-1.01	-0.08071	0.02286	-0.7006	0.2464	-1.184	-0.2176	0.004999
3:119865939:T:TTTCTC	3	119865939	T	0.02734	-0.6114	0.0009366	-0.7917	0.9081	0	-0.762	0.3514	-1.451	-0.07325	0.03176	-0.8174	0.3267	-1.458	-0.1772	0.01325
3:119867366:T:C	3	119867366	T	0.0271	-0.6299	0.001823	-0.7664	0.805	0	-0.8253	0.3427	-1.497	-0.1537	0.01728	-0.7039	0.3528	-1.395	-0.0125	0.04755
3:119870789:T:C	3	119870789	T	0.0271	-0.6299	0.001823	-0.7664	0.805	0	-0.8253	0.3427	-1.497	-0.1537	0.01728	-0.7039	0.3528	-1.395	-0.0125	0.04755
3:11993206:C:T	3	11993206	T	0.001932	-1.1683	0.003437	-0.9577	0.7787	0	-1.059	0.4871	-2.014	-0.1047	0.03126	-0.8742	0.442	-1.741	-0.007939	0.04951
3:121483363:T:C	3	121483363	T	0.008516	-0.6448	0.0004295	-0.7577	0.9033	0	-0.7223	0.3622	-1.432	-0.01232	0.04803	-0.777	0.2675	-1.301	-0.2527	0.004151
3:121570151:A:T	3	121570151	T	0.007235	0.5126	0.00201	0.5376	0.8011	0	0.5865	0.2608	0.07528	1.098	0.02605	0.4983	0.2337	0.04038	0.9563	0.03434
3:121587533:C:T	3	121587533	T	0.0044	0.568	0.001255	0.584	0.9947	0	0.5824	0.2938	0.006628	1.158	0.04931	0.5849	0.2298	0.1345	1.035	0.01179
3:128377313:C:T	3	128377313	T	0.004331	-0.5397	0.0002751	-0.612	0.6442	0	-0.6926	0.2424	-1.168	-0.2175	0.004906	-0.5371	0.2337	-0.9952	-0.07903	0.02274
3:128384179:A:T	3	128384179	T	0.0006346	0.7719	2.41e-05	0.8928	0.4296	0	0.8094	0.2363	0.3463	1.273	0.0007994	1.227	0.473	0.2996	2.154	0.01031
3:128388503:T:G	3	128388503	T	0.003356	0.5241	0.0004063	0.5645	0.713	0	0.6325	0.2443	0.1536	1.111	0.01062	0.5138	0.2109	0.1005	0.9272	0.01584
3:128391789:T:C	3	128391789	T	0.003356	0.5241	0.0004063	0.5645	0.713	0	0.6325	0.2443	0.1536	1.111	0.01062	0.5138	0.2109	0.1005	0.9272	0.01584
3:128406767:T:C	3	128406767	T	0.003111	0.5149	0.0005231	0.5409	0.5345	0	0.6469	0.2312	0.1937	1.1	0.005843	0.4524	0.2112	0.03845	0.8663	0.03357
3:128413231:T:C	3	128413231	T	0.001776	0.5458	0.0002804	0.5676	0.6418	0	0.6469	0.2312	0.1937	1.1	0.005843	0.501	0.212	0.08546	0.9165	0.01922
3:128413808:T:C	3	128413808	T	0.001437	0.5554	0.0001588	0.5905	0.7403	0	0.6469	0.2312	0.1937	1.1	0.005843	0.5429	0.2122	0.127	0.9587	0.01136
3:128416184:T:TAAAAAAAAAA	3	128416184	T	0.00269	0.5312	0.0004812	0.5515	0.6625	0	0.625	0.2309	0.1723	1.078	0.007622	0.4868	0.2166	0.06222	0.9114	0.02588
3:128420434:C:T	3	128420434	T	0.002843	0.5281	0.0002854	0.5821	0.7051	0	0.645	0.231	0.1923	1.098	0.005933	0.5235	0.223	0.08653	0.9605	0.01999
3:129707082:TC:T	3	129707082	T	0.002944	0.5247	0.00196	0.4965	0.88	0	0.5235	0.2403	0.05253	0.9944	0.03098	0.4748	0.2153	0.05277	0.8968	0.02875
3:129735650:T:C	3	129735650	T	0.004104	-0.5361	0.0006303	-0.5689	0.8449	0	-0.5326	0.2492	-1.021	-0.04414	0.03427	-0.5981	0.2236	-1.036	-0.1599	0.00818
3:1324238:T:C	3	1324238	T	0.003134	0.8982	0.0007779	0.9079	0.9847	0	0.914	0.4168	0.09704	1.731	0.02992	0.9035	0.3548	0.2081	1.599	0.01175
3:137423534:C:T	3	137423534	T	0.001495	0.6318	0.0008213	0.5984	0.9449	0	0.6131	0.2773	0.06964	1.157	0.0286	0.588	0.2341	0.1291	1.047	0.01293
3:137446031:C:T	3	137446031	T	0.005003	-0.7566	0.0004458	-0.8301	0.997	0	-0.8291	0.354	-1.523	-0.1354	0.02051	-0.8309	0.3176	-1.453	-0.2084	0.009669
3:137479180:C:T	3	137479180	T	0.004188	-0.7598	0.0008902	-0.7793	0.8076	0	-0.8407	0.3444	-1.516	-0.1657	0.01584	-0.7262	0.3202	-1.354	-0.09861	0.02456
3:137502980:G:T	3	137502980	T	0.01399	0.4838	0.001894	0.554	0.5013	0	0.7029	0.2843	0.1456	1.26	0.01459	0.4574	0.229	0.008473	0.9063	0.04738
3:13827092:T:C	3	13827092	T	0.004213	1.0038	0.002161	0.9005	0.5648	0	1.126	0.4895	0.1664	2.085	0.02288	0.7738	0.3669	0.05475	1.493	0.03635
3:139332484:C:T	3	139332484	T	0.0109	0.7697	0.001612	0.8547	0.9699	0	0.8656	0.3952	0.09107	1.64	0.03009	0.8451	0.3724	0.1152	1.575	0.02447
3:139336286:C:T	3	139336286	T	0.005702	0.8248	0.0008299	0.8963	0.843	0	0.9514	0.3864	0.1942	1.709	0.01497	0.8451	0.3724	0.1152	1.575	0.02447
3:139698847:A:T	3	139698847	T	0.002602	-1.1916	0.0007626	-1.2092	0.8085	0	-1.288	0.4846	-2.238	-0.3388	0.008715	-1.113	0.5352	-2.162	-0.06415	0.039
3:140817949:TAATACTGTTAC:T	3	140817949	T	0.0007228	-1.2887	0.0001624	-1.2736	0.9695	0	-1.259	0.5104	-2.259	-0.2587	0.0148	-1.285	0.4504	-2.167	-0.402	0.004859
3:148067070:C:T	3	148067070	T	0.02385	-0.7954	0.00433	-0.903	0.8906	0	-0.9491	0.4609	-1.853	-0.04568	0.04128	-0.8619	0.4354	-1.715	-0.008542	0.04932
3:148120514:C:T	3	148120514	T	0.002658	-0.5642	0.0005174	-0.5878	0.688	0	-0.6585	0.2442	-1.137	-0.18	0.007824	-0.5224	0.235	-0.9829	-0.06189	0.02747
3:148127222:C:T	3	148127222	T	0.002393	-0.573	0.0004176	-0.5982	0.8567	0	-0.6303	0.2455	-1.111	-0.1491	0.01126	-0.569	0.2344	-1.029	-0.1095	0.01623
3:148127607:G:T	3	148127607	T	0.003551	-0.5848	0.001251	-0.5888	0.636	0	-0.6777	0.2619	-1.191	-0.1644	0.01065	-0.5049	0.2543	-1.003	-0.006543	0.04863
3:148128125:TTTC:T	3	148128125	T	0.002893	-0.574	0.000731	-0.5865	0.5496	0	-0.6937	0.2495	-1.183	-0.2048	0.006144	-0.4858	0.2418	-0.9597	-0.01186	0.04607
3:148129452:G:T	3	148129452	T	0.002009	-0.5818	0.0003587	-0.6068	0.5467	0	-0.7112	0.2427	-1.187	-0.2354	0.003943	-0.5062	0.2383	-0.9732	-0.0391	0.03507
3:148129663:C:T	3	148129663	T	0.002839	-0.5978	0.001049	-0.5976	0.6012	0	-0.6956	0.2616	-1.208	-0.1828	0.008732	-0.5049	0.2543	-1.003	-0.006543	0.04863
3:148131545:C:T	3	148131545	T	0.0006975	-0.6761	0.0002806	-0.6606	0.3809	0	-0.8237	0.2602	-1.334	-0.3138	0.001884	-0.5049	0.2543	-1.003	-0.006543	0.04863
3:148134787:C:T	3	148134787	T	0.005489	-0.5399	0.001202	-0.5715	0.9001	0	-0.595	0.257	-1.099	-0.09128	0.02201	-0.5506	0.2428	-1.026	-0.07466	0.02459
3:154518868:C:T	3	154518868	T	0.0005209	-1.118	0.0001539	-1.1026	0.5718	0	-1.296	0.4493	-2.177	-0.4155	0.004514	-0.9623	0.3827	-1.712	-0.2123	0.01282
3:154520953:C:T	3	154520953	T	0.0002775	-1.1505	8.26e-05	-1.1311	0.5044	0	-1.349	0.4349	-2.201	-0.4962	0.002318	-0.9623	0.3827	-1.712	-0.2123	0.01282
3:154530820:C:T	3	154530820	T	0.0008108	-1.072	0.0002396	-1.0649	0.6814	0	-1.203	0.4441	-2.074	-0.333	0.007544	-0.9623	0.3827	-1.712	-0.2123	0.01282
3:154537380:C:T	3	154537380	T	0.0009187	-1.0533	0.0002727	-1.0495	0.7289	0	-1.164	0.4385	-2.023	-0.3043	0.008844	-0.9623	0.3827	-1.712	-0.2123	0.01282
3:154540528:TC:T	3	154540528	T	0.0009187	-1.0533	0.0002727	-1.0495	0.7289	0	-1.164	0.4385	-2.023	-0.3043	0.008844	-0.9623	0.3827	-1.712	-0.2123	0.01282
3:154540531:A:T	3	154540531	T	0.0009187	-1.0533	0.0002727	-1.0495	0.7289	0	-1.164	0.4385	-2.023	-0.3043	0.008844	-0.9623	0.3827	-1.712	-0.2123	0.01282
3:154550297:C:T	3	154550297	T	0.001856	-0.9989	0.0005498	-1.0041	0.8667	0	-1.061	0.4466	-1.936	-0.1858	0.01881	-0.9623	0.3827	-1.712	-0.2123	0.01282
3:154571232:C:T	3	154571232	T	0.001856	-0.9989	0.0008405	-0.9594	0.9229	0	-0.9918	0.4412	-1.856	-0.127	0.02609	-0.9355	0.3786	-1.678	-0.1934	0.01444
3:155596921:G:T	3	155596921	T	0.02065	0.6699	0.001692	0.8018	0.6079	0	0.9483	0.3831	0.1974	1.699	0.01446	0.6846	0.3426	0.01318	1.356	0.04722
3:155626425:G:T	3	155626425	T	0.02065	0.6699	0.001692	0.8018	0.6079	0	0.9483	0.3831	0.1974	1.699	0.01446	0.6846	0.3426	0.01318	1.356	0.04722
3:15688758:C:T	3	15688758	T	0.00104	0.5564	0.003976	0.4541	0.9208	0	0.4706	0.2292	0.02144	0.9198	0.04182	0.4392	0.2172	0.0134	0.8649	0.04474
3:15707445:T:C	3	15707445	T	0.001006	-0.6044	0.003348	-0.4896	0.9004	0	-0.511	0.239	-0.9794	-0.04266	0.03415	-0.4692	0.2331	-0.9261	-0.0124	0.04563
3:15716898:C:T	3	15716898	T	1.299e-05	0.8276	8.98e-05	0.671	0.9298	0	0.6865	0.2459	0.2045	1.169	0.005951	0.6563	0.2388	0.1883	1.124	0.006616
3:15728687:T:C	3	15728687	T	0.0003917	-0.6558	0.001568	-0.5306	0.7117	0	-0.5945	0.241	-1.067	-0.1221	0.01481	-0.4704	0.2338	-0.9286	-0.01219	0.04574
3:15733600:A:T	3	15733600	T	1.299e-05	0.8276	8.98e-05	0.671	0.9298	0	0.6865	0.2459	0.2045	1.169	0.005951	0.6563	0.2388	0.1883	1.124	0.006616
3:15885282:A:T	3	15885282	T	0.0008307	0.7424	0.0005215	0.7021	0.3379	0	0.9487	0.3274	0.3069	1.59	0.00435	0.5496	0.2574	0.04509	1.054	0.03414
3:15918181:TG:T	3	15918181	T	0.0003169	0.6717	0.000929	0.5616	0.613	0	0.6507	0.2445	0.1715	1.13	0.008655	0.479	0.2355	0.01745	0.9405	0.04345
3:161735327:TAAGAAGAAAACTGCAAATC:T	3	161735327	T	0.009575	-0.6048	0.001993	-0.6611	0.7515	0	-0.7399	0.3281	-1.383	-0.09687	0.02562	-0.6029	0.282	-1.156	-0.05018	0.03391
3:161737393:C:T	3	161737393	T	0.009575	-0.6048	0.001993	-0.6611	0.7515	0	-0.7399	0.3281	-1.383	-0.09687	0.02562	-0.6029	0.282	-1.156	-0.05018	0.03391
3:161738587:C:T	3	161738587	T	0.009575	-0.6048	0.001993	-0.6611	0.7515	0	-0.7399	0.3281	-1.383	-0.09687	0.02562	-0.6029	0.282	-1.156	-0.05018	0.03391
3:161739682:C:T	3	161739682	T	0.009575	-0.6048	0.001993	-0.6611	0.7515	0	-0.7399	0.3281	-1.383	-0.09687	0.02562	-0.6029	0.282	-1.156	-0.05018	0.03391
3:161740697:G:T	3	161740697	T	0.009575	-0.6048	0.001993	-0.6611	0.7515	0	-0.7399	0.3281	-1.383	-0.09687	0.02562	-0.6029	0.282	-1.156	-0.05018	0.03391
3:161829464:G:T	3	161829464	T	0.001049	-0.74	0.0002207	-0.773	0.9678	0	-0.7825	0.3148	-1.399	-0.1656	0.01405	-0.7655	0.2801	-1.314	-0.2165	0.006923
3:161830152:G:T	3	161830152	T	0.001049	-0.74	0.0002207	-0.773	0.9678	0	-0.7825	0.3148	-1.399	-0.1656	0.01405	-0.7655	0.2801	-1.314	-0.2165	0.006923
3:162235284:T:A	3	162235284	T	0.0003322	0.6882	0.0004796	0.6074	0.8247	0	0.5664	0.254	0.06862	1.064	0.02727	0.6436	0.2387	0.1757	1.111	0.007708
3:162236843:T:C	3	162236843	T	0.0003322	0.6882	0.0004796	0.6074	0.8247	0	0.5664	0.254	0.06862	1.064	0.02727	0.6436	0.2387	0.1757	1.111	0.007708
3:162236854:T:G	3	162236854	T	0.0003322	0.6882	0.0004796	0.6074	0.8247	0	0.5664	0.254	0.06862	1.064	0.02727	0.6436	0.2387	0.1757	1.111	0.007708
3:162236954:T:C	3	162236954	T	0.0003322	0.6882	0.0004796	0.6074	0.8247	0	0.5664	0.254	0.06862	1.064	0.02727	0.6436	0.2387	0.1757	1.111	0.007708
3:162238239:T:C	3	162238239	T	4.418e-05	0.8138	5.71e-05	0.7207	0.3941	0	0.5558	0.2636	0.03913	1.072	0.03671	0.8619	0.244	0.3836	1.34	0.0005277
3:162242303:T:C	3	162242303	T	0.0001356	0.6957	0.0001064	0.6412	0.5042	0	0.5239	0.2413	0.05095	0.9969	0.03155	0.7453	0.2273	0.2997	1.191	0.00126
3:162246345:T:A	3	162246345	T	4.022e-05	0.7431	3.52e-05	0.6808	0.6809	0	0.6098	0.2386	0.1422	1.077	0.01162	0.7453	0.2273	0.2997	1.191	0.00126
3:162248256:T:C	3	162248256	T	0.0003478	0.6508	0.0004819	0.5807	0.8309	0	0.544	0.2391	0.07539	1.013	0.02436	0.6151	0.2316	0.1611	1.069	0.008651
3:162249643:T:C	3	162249643	T	0.0003478	0.6508	0.0004819	0.5807	0.8309	0	0.544	0.2391	0.07539	1.013	0.02436	0.6151	0.2316	0.1611	1.069	0.008651
3:162349616:TATC:T	3	162349616	T	0.002297	-1.2292	0.00071	-1.2195	0.6234	0	-1.049	0.5003	-2.03	-0.06889	0.03767	-1.403	0.519	-2.421	-0.3863	0.007521
3:162352311:C:T	3	162352311	T	0.002297	-1.2292	0.00071	-1.2195	0.6234	0	-1.049	0.5003	-2.03	-0.06889	0.03767	-1.403	0.519	-2.421	-0.3863	0.007521
3:162361754:C:T	3	162361754	T	0.0005505	-1.4054	0.0001759	-1.3611	0.91	0	-1.321	0.5074	-2.316	-0.327	0.01016	-1.403	0.519	-2.421	-0.3863	0.007521
3:162383212:C:T	3	162383212	T	0.003838	-0.5506	0.001862	-0.5311	0.9117	0	-0.5116	0.2452	-0.9921	-0.03098	0.0387	-0.5495	0.2378	-1.016	-0.08349	0.02199
3:162390800:G:T	3	162390800	T	0.000776	-0.6488	0.0002405	-0.6476	0.8951	0	-0.6684	0.2365	-1.132	-0.2049	0.005376	-0.6216	0.2647	-1.14	-0.1028	0.01997
3:162396612:C:T	3	162396612	T	0.0001031	-0.771	2.93e-05	-0.7544	0.8373	0	-0.7203	0.2452	-1.201	-0.2398	0.003845	-0.7947	0.2667	-1.317	-0.2721	0.003291
3:162397761:C:T	3	162397761	T	0.0001031	-0.771	2.93e-05	-0.7544	0.8373	0	-0.7203	0.2452	-1.201	-0.2398	0.003845	-0.7947	0.2667	-1.317	-0.2721	0.003291
3:162397856:C:T	3	162397856	T	0.0001031	-0.771	2.93e-05	-0.7544	0.8373	0	-0.7203	0.2452	-1.201	-0.2398	0.003845	-0.7947	0.2667	-1.317	-0.2721	0.003291
3:162426798:C:T	3	162426798	T	0.0001482	-0.8243	7.92e-05	-0.7711	0.6322	0	-0.8647	0.2764	-1.406	-0.3229	0.002127	-0.6777	0.2762	-1.219	-0.1364	0.01511
3:162428613:C:T	3	162428613	T	0.0001545	-0.8635	8.93e-05	-0.804	0.4753	0	-0.9673	0.3073	-1.57	-0.365	0.001999	-0.6726	0.2757	-1.213	-0.1323	0.01568
3:162435526:C:T	3	162435526	T	0.001788	-0.8335	0.001367	-0.7455	0.6212	0	-0.9271	0.435	-1.78	-0.07444	0.03477	-0.6726	0.2757	-1.213	-0.1323	0.01568
3:162441287:C:T	3	162441287	T	0.001726	-0.8382	0.001302	-0.7498	0.6292	0	-0.9271	0.435	-1.78	-0.07444	0.03477	-0.6783	0.2762	-1.22	-0.1369	0.01505
3:162547942:C:T	3	162547942	T	0.008798	1.0266	0.003173	1.0752	0.8208	0	1.167	0.5452	0.09802	2.235	0.03405	1.001	0.4899	0.04105	1.961	0.04248
3:162626585:T:C	3	162626585	T	0.001916	-0.5879	0.001207	-0.5475	0.8449	0	-0.5802	0.2377	-1.046	-0.1142	0.01587	-0.514	0.2407	-0.9858	-0.04222	0.03412
3:162626990:T:C	3	162626990	T	0.001916	-0.5879	0.001207	-0.5475	0.8449	0	-0.5802	0.2377	-1.046	-0.1142	0.01587	-0.514	0.2407	-0.9858	-0.04222	0.03412
3:162629120:TA:T	3	162629120	T	0.0004744	1.0732	0.0002459	1.0521	0.712	0	0.9386	0.4206	0.1142	1.763	0.02718	1.151	0.3925	0.3814	1.92	0.003823
3:162629145:C:T	3	162629145	T	0.0004744	1.0732	0.0002459	1.0521	0.712	0	0.9386	0.4206	0.1142	1.763	0.02718	1.151	0.3925	0.3814	1.92	0.003823
3:162636170:A:T	3	162636170	T	0.0003722	1.0778	0.0002073	1.0522	0.7145	0	0.9386	0.4206	0.1142	1.763	0.02718	1.147	0.3841	0.3946	1.9	0.003221
3:162641727:C:T	3	162641727	T	0.0003722	1.0778	0.0002073	1.0522	0.7145	0	0.9386	0.4206	0.1142	1.763	0.02718	1.147	0.3841	0.3946	1.9	0.003221
3:162648688:C:T	3	162648688	T	0.001585	-0.6147	0.001091	-0.5702	0.9036	0	-0.59	0.239	-1.058	-0.1216	0.01472	-0.5476	0.2557	-1.049	-0.04644	0.03361
3:162652030:G:T	3	162652030	T	0.001585	-0.6147	0.001091	-0.5702	0.9036	0	-0.59	0.239	-1.058	-0.1216	0.01472	-0.5476	0.2557	-1.049	-0.04644	0.03361
3:162656595:G:T	3	162656595	T	0.0003722	1.0778	0.0002073	1.0522	0.7145	0	0.9386	0.4206	0.1142	1.763	0.02718	1.147	0.3841	0.3946	1.9	0.003221
3:162658441:G:T	3	162658441	T	0.001132	-0.6316	0.0007927	-0.5843	0.8447	0	-0.616	0.2378	-1.082	-0.1498	0.01058	-0.5476	0.2557	-1.049	-0.04644	0.03361
3:162666487:G:T	3	162666487	T	0.001132	-0.6316	0.0007927	-0.5843	0.8447	0	-0.616	0.2378	-1.082	-0.1498	0.01058	-0.5476	0.2557	-1.049	-0.04644	0.03361
3:162668754:C:T	3	162668754	T	0.0005443	1.0553	0.0002978	1.0325	0.656	0	0.8913	0.4266	0.05508	1.728	0.03845	1.147	0.3841	0.3946	1.9	0.003221
3:162672690:G:T	3	162672690	T	0.001132	-0.6316	0.0007927	-0.5843	0.8447	0	-0.616	0.2378	-1.082	-0.1498	0.01058	-0.5476	0.2557	-1.049	-0.04644	0.03361
3:162674245:A:T	3	162674245	T	0.0001319	0.6933	2.45e-05	0.6864	0.7949	0	0.7297	0.2328	0.2734	1.186	0.002087	0.6451	0.2274	0.1993	1.091	0.005104
3:162676568:G:T	3	162676568	T	0.0002385	-0.7002	0.0002549	-0.6271	0.826	0	-0.6629	0.2364	-1.126	-0.1997	0.005729	-0.5874	0.2491	-1.076	-0.09924	0.01946
3:162678039:A:T	3	162678039	T	0.0005443	1.0553	0.0002978	1.0325	0.656	0	0.8913	0.4266	0.05508	1.728	0.03845	1.147	0.3841	0.3946	1.9	0.003221
3:162678967:A:T	3	162678967	T	0.0002385	-0.7002	0.0002549	-0.6271	0.826	0	-0.6629	0.2364	-1.126	-0.1997	0.005729	-0.5874	0.2491	-1.076	-0.09924	0.01946
3:162679242:C:T	3	162679242	T	0.0002385	-0.7002	0.0002549	-0.6271	0.826	0	-0.6629	0.2364	-1.126	-0.1997	0.005729	-0.5874	0.2491	-1.076	-0.09924	0.01946
3:162679462:TG:T	3	162679462	T	0.0002385	-0.7002	0.0002549	-0.6271	0.826	0	-0.6629	0.2364	-1.126	-0.1997	0.005729	-0.5874	0.2491	-1.076	-0.09924	0.01946
3:162680572:C:T	3	162680572	T	0.0002385	-0.7002	0.0002549	-0.6271	0.826	0	-0.6629	0.2364	-1.126	-0.1997	0.005729	-0.5874	0.2491	-1.076	-0.09924	0.01946
3:162680967:T:C	3	162680967	T	6.163e-05	-0.7698	5.83e-05	-0.6968	0.7141	0	-0.7595	0.2437	-1.237	-0.282	0.002202	-0.6325	0.2466	-1.116	-0.1492	0.01116
3:162684340:C:T	3	162684340	T	0.0002385	-0.7002	0.0002549	-0.6271	0.826	0	-0.6629	0.2364	-1.126	-0.1997	0.005729	-0.5874	0.2491	-1.076	-0.09924	0.01946
3:162685126:C:T	3	162685126	T	1.675e-05	0.7801	3.68e-06	0.7597	0.7649	0	0.8104	0.236	0.3478	1.273	0.000777	0.7122	0.2284	0.2646	1.16	0.002124
3:162685443:C:T	3	162685443	T	1.675e-05	0.7801	3.68e-06	0.7597	0.7649	0	0.8104	0.236	0.3478	1.273	0.000777	0.7122	0.2284	0.2646	1.16	0.002124
3:162685688:A:T	3	162685688	T	5.511e-05	-0.7437	7.44e-05	-0.6579	0.878	0	-0.6835	0.2352	-1.145	-0.2224	0.004242	-0.6325	0.2345	-1.092	-0.1729	0.007681
3:162686966:A:T	3	162686966	T	5.511e-05	-0.7437	7.44e-05	-0.6579	0.878	0	-0.6835	0.2352	-1.145	-0.2224	0.004242	-0.6325	0.2345	-1.092	-0.1729	0.007681
3:162687095:C:T	3	162687095	T	5.511e-05	-0.7437	7.44e-05	-0.6579	0.878	0	-0.6835	0.2352	-1.145	-0.2224	0.004242	-0.6325	0.2345	-1.092	-0.1729	0.007681
3:162689805:C:T	3	162689805	T	5.511e-05	-0.7437	7.44e-05	-0.6579	0.878	0	-0.6835	0.2352	-1.145	-0.2224	0.004242	-0.6325	0.2345	-1.092	-0.1729	0.007681
3:162690367:C:T	3	162690367	T	5.511e-05	-0.7437	7.44e-05	-0.6579	0.878	0	-0.6835	0.2352	-1.145	-0.2224	0.004242	-0.6325	0.2345	-1.092	-0.1729	0.007681
3:162690509:A:T	3	162690509	T	5.511e-05	-0.7437	7.44e-05	-0.6579	0.878	0	-0.6835	0.2352	-1.145	-0.2224	0.004242	-0.6325	0.2345	-1.092	-0.1729	0.007681
3:162691291:C:T	3	162691291	T	5.511e-05	-0.7437	7.44e-05	-0.6579	0.878	0	-0.6835	0.2352	-1.145	-0.2224	0.004242	-0.6325	0.2345	-1.092	-0.1729	0.007681
3:162691919:C:T	3	162691919	T	1.675e-05	0.7801	3.68e-06	0.7597	0.7649	0	0.8104	0.236	0.3478	1.273	0.000777	0.7122	0.2284	0.2646	1.16	0.002124
3:162692996:G:T	3	162692996	T	5.511e-05	-0.7437	7.44e-05	-0.6579	0.878	0	-0.6835	0.2352	-1.145	-0.2224	0.004242	-0.6325	0.2345	-1.092	-0.1729	0.007681
3:162693420:C:T	3	162693420	T	5.511e-05	-0.7437	7.44e-05	-0.6579	0.878	0	-0.6835	0.2352	-1.145	-0.2224	0.004242	-0.6325	0.2345	-1.092	-0.1729	0.007681
3:162693796:A:T	3	162693796	T	5.511e-05	-0.7437	7.44e-05	-0.6579	0.878	0	-0.6835	0.2352	-1.145	-0.2224	0.004242	-0.6325	0.2345	-1.092	-0.1729	0.007681
3:162696258:C:T	3	162696258	T	5.511e-05	-0.7437	7.44e-05	-0.6579	0.878	0	-0.6835	0.2352	-1.145	-0.2224	0.004242	-0.6325	0.2345	-1.092	-0.1729	0.007681
3:162696817:TAAAG:T	3	162696817	T	5.511e-05	-0.7437	7.44e-05	-0.6579	0.878	0	-0.6835	0.2352	-1.145	-0.2224	0.004242	-0.6325	0.2345	-1.092	-0.1729	0.007681
3:162697227:G:T	3	162697227	T	5.511e-05	-0.7437	7.44e-05	-0.6579	0.878	0	-0.6835	0.2352	-1.145	-0.2224	0.004242	-0.6325	0.2345	-1.092	-0.1729	0.007681
3:162698849:A:T	3	162698849	T	5.511e-05	-0.7437	7.44e-05	-0.6579	0.878	0	-0.6835	0.2352	-1.145	-0.2224	0.004242	-0.6325	0.2345	-1.092	-0.1729	0.007681
3:162699775:A:T	3	162699775	T	1.891e-05	0.7781	4.12e-06	0.7581	0.7717	0	0.8078	0.2375	0.3423	1.273	0.000868	0.7122	0.2284	0.2646	1.16	0.002124
3:162699911:C:T	3	162699911	T	6.846e-05	-0.7331	8.94e-05	-0.6497	0.9172	0	-0.667	0.2346	-1.127	-0.2072	0.005115	-0.6325	0.2345	-1.092	-0.1729	0.007681
3:162702771:C:T	3	162702771	T	6.846e-05	-0.7331	8.94e-05	-0.6497	0.9172	0	-0.667	0.2346	-1.127	-0.2072	0.005115	-0.6325	0.2345	-1.092	-0.1729	0.007681
3:162703548:C:T	3	162703548	T	1.891e-05	0.7781	4.12e-06	0.7581	0.7717	0	0.8078	0.2375	0.3423	1.273	0.000868	0.7122	0.2284	0.2646	1.16	0.002124
3:162704254:C:T	3	162704254	T	6.846e-05	-0.7331	8.94e-05	-0.6497	0.9172	0	-0.667	0.2346	-1.127	-0.2072	0.005115	-0.6325	0.2345	-1.092	-0.1729	0.007681
3:162705063:C:T	3	162705063	T	6.846e-05	-0.7331	8.94e-05	-0.6497	0.9172	0	-0.667	0.2346	-1.127	-0.2072	0.005115	-0.6325	0.2345	-1.092	-0.1729	0.007681
3:162705185:A:T	3	162705185	T	4.093e-05	-0.7596	5.2e-05	-0.68	0.9285	0	-0.6655	0.2334	-1.123	-0.2079	0.005001	-0.6957	0.2422	-1.17	-0.2209	0.004583
3:162705398:C:T	3	162705398	T	6.846e-05	-0.7331	8.94e-05	-0.6497	0.9172	0	-0.667	0.2346	-1.127	-0.2072	0.005115	-0.6325	0.2345	-1.092	-0.1729	0.007681
3:162705482:C:T	3	162705482	T	6.846e-05	-0.7331	8.94e-05	-0.6497	0.9172	0	-0.667	0.2346	-1.127	-0.2072	0.005115	-0.6325	0.2345	-1.092	-0.1729	0.007681
3:162707978:C:T	3	162707978	T	6.846e-05	-0.7331	8.94e-05	-0.6497	0.9172	0	-0.667	0.2346	-1.127	-0.2072	0.005115	-0.6325	0.2345	-1.092	-0.1729	0.007681
3:162709641:C:T	3	162709641	T	1.891e-05	0.7781	4.12e-06	0.7581	0.7717	0	0.8078	0.2375	0.3423	1.273	0.000868	0.7122	0.2284	0.2646	1.16	0.002124
3:162710927:A:T	3	162710927	T	1.891e-05	0.7781	4.12e-06	0.7581	0.7717	0	0.8078	0.2375	0.3423	1.273	0.000868	0.7122	0.2284	0.2646	1.16	0.002124
3:162711327:C:T	3	162711327	T	6.846e-05	-0.7331	8.94e-05	-0.6497	0.9172	0	-0.667	0.2346	-1.127	-0.2072	0.005115	-0.6325	0.2345	-1.092	-0.1729	0.007681
3:162713843:C:T	3	162713843	T	6.846e-05	-0.7331	8.94e-05	-0.6497	0.9172	0	-0.667	0.2346	-1.127	-0.2072	0.005115	-0.6325	0.2345	-1.092	-0.1729	0.007681
3:162715708:G:T	3	162715708	T	1.891e-05	0.7781	4.12e-06	0.7581	0.7717	0	0.8078	0.2375	0.3423	1.273	0.000868	0.7122	0.2284	0.2646	1.16	0.002124
3:162716492:C:T	3	162716492	T	6.846e-05	-0.7331	8.94e-05	-0.6497	0.9172	0	-0.667	0.2346	-1.127	-0.2072	0.005115	-0.6325	0.2345	-1.092	-0.1729	0.007681
3:162724374:A:T	3	162724374	T	6.846e-05	-0.7331	8.94e-05	-0.6497	0.9172	0	-0.667	0.2346	-1.127	-0.2072	0.005115	-0.6325	0.2345	-1.092	-0.1729	0.007681
3:162725052:A:T	3	162725052	T	1.891e-05	0.7781	4.12e-06	0.7581	0.7717	0	0.8078	0.2375	0.3423	1.273	0.000868	0.7122	0.2284	0.2646	1.16	0.002124
3:162726432:C:T	3	162726432	T	8.236e-05	-0.7215	3.94e-05	-0.6779	0.9085	0	-0.6964	0.2305	-1.148	-0.2447	0.00297	-0.6585	0.236	-1.121	-0.1961	0.00584
3:162728380:C:T	3	162728380	T	1.891e-05	0.7781	4.12e-06	0.7581	0.7717	0	0.8078	0.2375	0.3423	1.273	0.000868	0.7122	0.2284	0.2646	1.16	0.002124
3:162728643:A:T	3	162728643	T	1.891e-05	0.7781	4.12e-06	0.7581	0.7717	0	0.8078	0.2375	0.3423	1.273	0.000868	0.7122	0.2284	0.2646	1.16	0.002124
3:162729993:C:T	3	162729993	T	0.0001235	-0.7048	0.0001544	-0.6261	0.8057	0	-0.667	0.2346	-1.127	-0.2072	0.005115	-0.5856	0.2334	-1.043	-0.128	0.01304
3:162730043:C:T	3	162730043	T	1.891e-05	0.7781	4.12e-06	0.7581	0.7717	0	0.8078	0.2375	0.3423	1.273	0.000868	0.7122	0.2284	0.2646	1.16	0.002124
3:162732014:A:T	3	162732014	T	0.002399	-0.5946	0.001844	-0.5453	0.9786	0	-0.5408	0.2424	-1.016	-0.06563	0.02724	-0.5502	0.2532	-1.046	-0.05396	0.03112
3:162733369:C:T	3	162733369	T	0.0006775	-0.6385	0.0006369	-0.572	0.9909	0	-0.5739	0.2381	-1.04	-0.1073	0.01718	-0.5701	0.2356	-1.032	-0.1084	0.01654
3:162734048:G:T	3	162734048	T	4.504e-05	0.7499	1.14e-05	0.7311	0.7466	0	0.788	0.2424	0.313	1.263	0.001429	0.6802	0.2293	0.2308	1.13	0.003431
3:162735991:C:T	3	162735991	T	0.0001416	-0.7066	0.0002109	-0.6154	0.959	0	-0.6242	0.239	-1.093	-0.1557	0.009966	-0.6071	0.2309	-1.06	-0.1546	0.009311
3:162736444:C:T	3	162736444	T	4.683e-05	0.7525	1.18e-05	0.7333	0.7348	0	0.7938	0.2448	0.3141	1.274	0.001467	0.6802	0.2293	0.2308	1.13	0.003431
3:162737074:C:T	3	162737074	T	4.683e-05	0.7525	1.18e-05	0.7333	0.7348	0	0.7938	0.2448	0.3141	1.274	0.001467	0.6802	0.2293	0.2308	1.13	0.003431
3:162737248:C:T	3	162737248	T	4.683e-05	0.7525	1.18e-05	0.7333	0.7348	0	0.7938	0.2448	0.3141	1.274	0.001467	0.6802	0.2293	0.2308	1.13	0.003431
3:162737835:A:T	3	162737835	T	0.0001416	-0.7066	0.0002109	-0.6154	0.959	0	-0.6242	0.239	-1.093	-0.1557	0.009966	-0.6071	0.2309	-1.06	-0.1546	0.009311
3:162737854:C:T	3	162737854	T	4.683e-05	0.7525	1.18e-05	0.7333	0.7348	0	0.7938	0.2448	0.3141	1.274	0.001467	0.6802	0.2293	0.2308	1.13	0.003431
3:162737879:C:T	3	162737879	T	0.007075	0.5053	0.002595	0.5075	0.8545	0	0.5381	0.2371	0.07348	1.003	0.02469	0.4763	0.2395	0.006867	0.9457	0.0483
3:162738614:TA:T	3	162738614	T	4.683e-05	0.7525	1.18e-05	0.7333	0.7348	0	0.7938	0.2448	0.3141	1.274	0.001467	0.6802	0.2293	0.2308	1.13	0.003431
3:162739269:A:T	3	162739269	T	6.803e-05	0.739	1.65e-05	0.7226	0.6897	0	0.7938	0.2448	0.3141	1.274	0.001467	0.6596	0.2303	0.2082	1.111	0.004694
3:162739273:C:T	3	162739273	T	6.803e-05	0.739	1.65e-05	0.7226	0.6897	0	0.7938	0.2448	0.3141	1.274	0.001467	0.6596	0.2303	0.2082	1.111	0.004694
3:162739434:A:T	3	162739434	T	4.683e-05	0.7525	1.18e-05	0.7333	0.7348	0	0.7938	0.2448	0.3141	1.274	0.001467	0.6802	0.2293	0.2308	1.13	0.003431
3:162739799:TGTGA:T	3	162739799	T	0.000336	0.6628	7.15e-05	0.6579	0.7756	0	0.7078	0.2409	0.2356	1.18	0.003848	0.6132	0.2282	0.1659	1.061	0.007912
3:162740414:G:T	3	162740414	T	0.007075	0.5053	0.002595	0.5075	0.8545	0	0.5381	0.2371	0.07348	1.003	0.02469	0.4763	0.2395	0.006867	0.9457	0.0483
3:162741207:C:T	3	162741207	T	4.683e-05	0.7525	1.18e-05	0.7333	0.7348	0	0.7938	0.2448	0.3141	1.274	0.001467	0.6802	0.2293	0.2308	1.13	0.003431
3:162741691:C:T	3	162741691	T	0.0001416	-0.7066	0.0002109	-0.6154	0.959	0	-0.6242	0.239	-1.093	-0.1557	0.009966	-0.6071	0.2309	-1.06	-0.1546	0.009311
3:162741755:C:T	3	162741755	T	4.683e-05	0.7525	1.18e-05	0.7333	0.7348	0	0.7938	0.2448	0.3141	1.274	0.001467	0.6802	0.2293	0.2308	1.13	0.003431
3:162742421:C:T	3	162742421	T	7.275e-05	0.7407	1.06e-05	0.7444	0.7668	0	0.7996	0.2513	0.3071	1.292	0.001789	0.6989	0.2283	0.2514	1.146	0.002551
3:162743327:C:T	3	162743327	T	0.0005984	0.6475	0.000211	0.6329	0.786	0	0.684	0.2542	0.1858	1.182	0.00796	0.5908	0.2306	0.1388	1.043	0.01126
3:162744813:C:T	3	162744813	T	0.0005984	0.6475	0.000211	0.6329	0.786	0	0.684	0.2542	0.1858	1.182	0.00796	0.5908	0.2306	0.1388	1.043	0.01126
3:162745999:G:T	3	162745999	T	0.0005984	0.6475	0.000211	0.6329	0.786	0	0.684	0.2542	0.1858	1.182	0.00796	0.5908	0.2306	0.1388	1.043	0.01126
3:162746810:G:T	3	162746810	T	0.001861	0.5902	0.0006714	0.5868	0.9605	0	0.5963	0.2586	0.08953	1.103	0.02252	0.5791	0.2316	0.1253	1.033	0.0133
3:162748197:C:T	3	162748197	T	0.0005984	0.6475	0.000211	0.6329	0.786	0	0.684	0.2542	0.1858	1.182	0.00796	0.5908	0.2306	0.1388	1.043	0.01126
3:162748784:TA:T	3	162748784	T	0.0005984	0.6475	0.000211	0.6329	0.786	0	0.684	0.2542	0.1858	1.182	0.00796	0.5908	0.2306	0.1388	1.043	0.01126
3:162751343:C:T	3	162751343	T	0.0005984	0.6475	0.000211	0.6329	0.786	0	0.684	0.2542	0.1858	1.182	0.00796	0.5908	0.2306	0.1388	1.043	0.01126
3:162751777:G:T	3	162751777	T	0.0005984	0.6475	0.000211	0.6329	0.786	0	0.684	0.2542	0.1858	1.182	0.00796	0.5908	0.2306	0.1388	1.043	0.01126
3:162751792:C:T	3	162751792	T	0.0005984	0.6475	0.000211	0.6329	0.786	0	0.684	0.2542	0.1858	1.182	0.00796	0.5908	0.2306	0.1388	1.043	0.01126
3:162752360:C:T	3	162752360	T	9.619e-05	-0.7271	0.0001227	-0.6434	0.9912	0	-0.6415	0.2396	-1.111	-0.1718	0.008288	-0.6452	0.2343	-1.105	-0.1859	0.00652
3:162763400:C:T	3	162763400	T	0.0003984	-0.7338	0.0003739	-0.6648	0.7616	0	-0.7167	0.2534	-1.213	-0.22	0.005344	-0.6029	0.2766	-1.145	-0.06088	0.03059
3:162769378:A:T	3	162769378	T	0.0003898	-0.672	0.0005595	-0.5824	0.6076	0	-0.6737	0.2451	-1.154	-0.1933	0.006749	-0.5001	0.2328	-0.9565	-0.04374	0.03311
3:162796494:C:T	3	162796494	T	0.007522	0.5058	0.001178	0.5536	0.5606	0	0.6608	0.2511	0.1685	1.153	0.009432	0.4616	0.2326	0.005695	0.9175	0.04877
3:162800079:C:T	3	162800079	T	0.01211	0.4738	0.002079	0.5283	0.6709	0	0.608	0.2542	0.1097	1.106	0.01807	0.4616	0.2326	0.005695	0.9175	0.04877
3:170119537:C:T	3	170119537	T	0.001315	1.0155	0.001018	0.9215	0.6972	0	1.055	0.4431	0.1862	1.923	0.0186	0.8323	0.3623	0.1222	1.542	0.02278
3:171548876:TA:T	3	171548876	T	0.008397	0.4574	0.002333	0.4844	0.9169	0	0.4676	0.2265	0.02368	0.9115	0.04075	0.5008	0.2236	0.06265	0.939	0.02634
3:175062611:C:T	3	175062611	T	0.0108	0.7951	0.0005136	0.9593	0.5477	0	1.179	0.458	0.281	2.076	0.01107	0.8338	0.3462	0.1552	1.512	0.01707
3:177110579:G:T	3	177110579	T	0.001531	0.6187	0.001314	0.5627	0.8609	0	0.596	0.2585	0.0893	1.103	0.02256	0.5344	0.2381	0.06775	1.001	0.02605
3:177142695:C:T	3	177142695	T	0.0004907	1.0606	0.002094	0.9443	0.2665	19.02	1.344	0.4643	0.4335	2.254	0.004398	0.7086	0.3337	0.05462	1.363	0.0351
3:177982698:C:T	3	177982698	T	0.07746	0.657	0.004226	0.9211	0.9912	0	0.9175	0.4577	0.0204	1.815	0.04688	0.9246	0.453	0.03675	1.812	0.04274
3:177984565:A:T	3	177984565	T	0.07746	0.657	0.004226	0.9211	0.9912	0	0.9175	0.4577	0.0204	1.815	0.04688	0.9246	0.453	0.03675	1.812	0.04274
3:178853847:C:T	3	178853847	T	0.002725	-0.9992	0.0006074	-1.0015	0.8924	0	-0.9587	0.4305	-1.803	-0.1149	0.0275	-1.038	0.3977	-1.818	-0.2588	0.009816
3:178862155:G:T	3	178862155	T	0.002725	-0.9992	0.0006074	-1.0015	0.8924	0	-0.9587	0.4305	-1.803	-0.1149	0.0275	-1.038	0.3977	-1.818	-0.2588	0.009816
3:178873867:C:T	3	178873867	T	0.002725	-0.9992	0.0006074	-1.0015	0.8924	0	-0.9587	0.4305	-1.803	-0.1149	0.0275	-1.038	0.3977	-1.818	-0.2588	0.009816
3:178879313:C:T	3	178879313	T	0.002725	-0.9992	0.0006074	-1.0015	0.8924	0	-0.9587	0.4305	-1.803	-0.1149	0.0275	-1.038	0.3977	-1.818	-0.2588	0.009816
3:178963946:TC:T	3	178963946	T	0.002086	-1.0541	0.0004628	-1.0441	0.9814	0	-1.052	0.4507	-1.935	-0.1687	0.02096	-1.038	0.3977	-1.818	-0.2588	0.009816
3:178985197:C:T	3	178985197	T	0.001154	-0.8443	0.001052	-0.7539	0.6326	0	-0.6541	0.3107	-1.263	-0.04515	0.03699	-0.8752	0.3425	-1.547	-0.2039	0.01146
3:178985555:C:T	3	178985555	T	0.001775	-0.7558	0.001495	-0.6854	0.6493	0	-0.594	0.2949	-1.172	-0.01599	0.04584	-0.7908	0.3167	-1.412	-0.17	0.01346
3:178990462:C:T	3	178990462	T	0.01389	0.4826	0.00323	0.5226	0.7372	0	0.5917	0.2718	0.05901	1.124	0.03109	0.4713	0.2343	0.01199	0.9306	0.04585
3:179005179:C:T	3	179005179	T	0.006641	-0.5725	0.002448	-0.5719	0.9572	0	-0.5613	0.2731	-1.097	-0.02608	0.04163	-0.5816	0.2612	-1.093	-0.06972	0.02723
3:179010099:TA:T	3	179010099	T	0.002135	-0.5899	0.002873	-0.5171	0.7928	0	-0.5663	0.2554	-1.067	-0.06575	0.02815	-0.4749	0.2363	-0.9381	-0.0117	0.04603
3:179019056:G:T	3	179019056	T	0.00516	-0.5629	0.0006196	-0.6191	0.8152	0	-0.5741	0.2641	-1.092	-0.05654	0.03132	-0.6588	0.2482	-1.145	-0.1724	0.00867
3:179044108:C:T	3	179044108	T	0.00129	-0.9544	0.0004299	-0.9272	0.7668	0	-1.028	0.43	-1.87	-0.1849	0.01814	-0.8667	0.3331	-1.52	-0.2139	0.01006
3:179064337:C:T	3	179064337	T	0.0006913	-0.9388	0.0002498	-0.903	0.7727	0	-0.8194	0.3802	-1.565	-0.07413	0.03282	-0.9637	0.3239	-1.598	-0.329	0.003337
3:179065301:G:T	3	179065301	T	0.0001156	-1.0993	1.64e-05	-1.0912	0.8808	0	-1.136	0.3914	-1.903	-0.3691	0.004274	-1.059	0.3321	-1.71	-0.4084	0.001689
3:179065827:C:T	3	179065827	T	0.0001156	-1.0993	1.64e-05	-1.0912	0.8808	0	-1.136	0.3914	-1.903	-0.3691	0.004274	-1.059	0.3321	-1.71	-0.4084	0.001689
3:179071954:C:T	3	179071954	T	6.835e-05	-1.1995	7.1e-06	-1.2158	0.7691	0	-1.297	0.3871	-2.056	-0.5386	0.001025	-1.138	0.3788	-1.88	-0.3955	0.003056
3:179102762:C:T	3	179102762	T	0.0009665	-0.9217	0.0001743	-0.9378	0.934	0	-0.9582	0.3508	-1.646	-0.2706	0.00709	-0.9168	0.3559	-1.614	-0.2193	0.01081
3:179144775:C:T	3	179144775	T	0.002017	-1.1215	0.0001831	-1.1959	0.7116	0	-1.094	0.422	-1.921	-0.267	0.0105	-1.333	0.4896	-2.293	-0.3737	0.007119
3:179162835:A:T	3	179162835	T	0.002017	-1.1215	0.0001831	-1.1959	0.7116	0	-1.094	0.422	-1.921	-0.267	0.0105	-1.333	0.4896	-2.293	-0.3737	0.007119
3:179169960:G:T	3	179169960	T	0.005548	-1.0012	0.0005354	-1.1013	0.5336	0	-0.9321	0.4184	-1.752	-0.112	0.02744	-1.333	0.4896	-2.293	-0.3737	0.007119
3:179715487:C:T	3	179715487	T	0.0005417	-1.1006	0.0007051	-0.9668	0.8286	0	-0.9116	0.3825	-1.661	-0.1618	0.01847	-1.036	0.4286	-1.876	-0.1959	0.01667
3:179747047:C:T	3	179747047	T	0.0004901	-0.9608	0.000623	-0.8662	0.6804	0	-0.9599	0.3403	-1.627	-0.2929	0.005467	-0.7501	0.3789	-1.493	-0.0074	0.04933
3:184220464:G:T	3	184220464	T	0.000405	-0.6311	0.0008741	-0.543	0.5809	0	-0.6382	0.2374	-1.104	-0.1728	0.008039	-0.4578	0.2246	-0.898	-0.01747	0.04308
3:190024103:T:C	3	190024103	T	0.0003779	-1.1336	0.001134	-0.9037	0.5214	0	-1.123	0.4405	-1.987	-0.26	0.0118	-0.7592	0.3576	-1.46	-0.05842	0.03513
3:190025617:T:A	3	190025617	T	0.001084	-0.9113	0.003546	-0.7197	0.627	0	-0.8835	0.4178	-1.702	-0.06465	0.03617	-0.6319	0.3059	-1.231	-0.03228	0.04035
3:191090597:T:C	3	191090597	T	0.003406	-0.5724	0.001431	-0.5697	0.7307	0	-0.6337	0.2579	-1.139	-0.1283	0.01517	-0.5106	0.2478	-0.9963	-0.02499	0.0408
3:191093053:T:C	3	191093053	T	0.003406	-0.5724	0.001431	-0.5697	0.7307	0	-0.6337	0.2579	-1.139	-0.1283	0.01517	-0.5106	0.2478	-0.9963	-0.02499	0.0408
3:191093175:T:A	3	191093175	T	0.003406	-0.5724	0.001431	-0.5697	0.7307	0	-0.6337	0.2579	-1.139	-0.1283	0.01517	-0.5106	0.2478	-0.9963	-0.02499	0.0408
3:191093475:T:C	3	191093475	T	0.003406	-0.5724	0.001431	-0.5697	0.7307	0	-0.6337	0.2579	-1.139	-0.1283	0.01517	-0.5106	0.2478	-0.9963	-0.02499	0.0408
3:195618039:C:T	3	195618039	T	0.000113	1.1329	0.0003192	0.9565	0.9432	0	0.9392	0.3598	0.234	1.644	0.009997	0.9772	0.3942	0.2046	1.75	0.01412
3:195629980:C:T	3	195629980	T	0.0006834	1.0212	0.001641	0.8536	0.6659	0	0.7427	0.3735	0.0106	1.475	0.04866	0.9772	0.3942	0.2046	1.75	0.01412
3:195630812:C:T	3	195630812	T	0.0006834	1.0212	0.001641	0.8536	0.6659	0	0.7427	0.3735	0.0106	1.475	0.04866	0.9772	0.3942	0.2046	1.75	0.01412
3:196805193:TA:T	3	196805193	T	0.0007128	0.7224	0.001132	0.6531	0.9091	0	0.6807	0.3143	0.06477	1.297	0.03194	0.6341	0.2606	0.1233	1.145	0.01597
3:20410870:C:T	3	20410870	T	0.008567	-0.6276	0.003274	-0.6706	0.2977	7.77	-1.036	0.4189	-1.857	-0.2152	0.01453	-0.5283	0.2495	-1.017	-0.03938	0.0356
3:21634856:C:T	3	21634856	T	0.009173	0.8848	0.001138	1.0133	0.9569	0	1.034	0.493	0.06822	2.001	0.03761	0.9996	0.4017	0.2123	1.787	0.01376
3:21887395:C:T	3	21887395	T	0.001482	0.7542	0.001503	0.6631	0.7894	0	0.6039	0.3047	0.006661	1.201	0.04939	0.7157	0.287	0.1532	1.278	0.01357
3:21888807:C:T	3	21888807	T	0.001527	0.7538	0.001508	0.6639	0.7865	0	0.6039	0.3047	0.006661	1.201	0.04939	0.7174	0.2878	0.1533	1.282	0.01361
3:21889359:C:T	3	21889359	T	0.001527	0.7538	0.001508	0.6639	0.7865	0	0.6039	0.3047	0.006661	1.201	0.04939	0.7174	0.2878	0.1533	1.282	0.01361
3:21889956:TG:T	3	21889956	T	0.001527	0.7538	0.001508	0.6639	0.7865	0	0.6039	0.3047	0.006661	1.201	0.04939	0.7174	0.2878	0.1533	1.282	0.01361
3:21890175:C:T	3	21890175	T	0.001527	0.7538	0.001508	0.6639	0.7865	0	0.6039	0.3047	0.006661	1.201	0.04939	0.7174	0.2878	0.1533	1.282	0.01361
3:21890281:G:T	3	21890281	T	0.001527	0.7538	0.001508	0.6639	0.7865	0	0.6039	0.3047	0.006661	1.201	0.04939	0.7174	0.2878	0.1533	1.282	0.01361
3:21891412:G:T	3	21891412	T	0.001527	0.7538	0.001508	0.6639	0.7865	0	0.6039	0.3047	0.006661	1.201	0.04939	0.7174	0.2878	0.1533	1.282	0.01361
3:21892233:C:T	3	21892233	T	0.001527	0.7538	0.001508	0.6639	0.7865	0	0.6039	0.3047	0.006661	1.201	0.04939	0.7174	0.2878	0.1533	1.282	0.01361
3:21892347:A:T	3	21892347	T	0.001527	0.7538	0.001508	0.6639	0.7865	0	0.6039	0.3047	0.006661	1.201	0.04939	0.7174	0.2878	0.1533	1.282	0.01361
3:21892924:C:T	3	21892924	T	0.001527	0.7538	0.001508	0.6639	0.7865	0	0.6039	0.3047	0.006661	1.201	0.04939	0.7174	0.2878	0.1533	1.282	0.01361
3:21893870:C:T	3	21893870	T	0.001527	0.7538	0.001508	0.6639	0.7865	0	0.6039	0.3047	0.006661	1.201	0.04939	0.7174	0.2878	0.1533	1.282	0.01361
3:21893898:C:T	3	21893898	T	0.001527	0.7538	0.001508	0.6639	0.7865	0	0.6039	0.3047	0.006661	1.201	0.04939	0.7174	0.2878	0.1533	1.282	0.01361
3:21894044:C:T	3	21894044	T	0.001527	0.7538	0.001508	0.6639	0.7865	0	0.6039	0.3047	0.006661	1.201	0.04939	0.7174	0.2878	0.1533	1.282	0.01361
3:21895441:C:T	3	21895441	T	0.001527	0.7538	0.001508	0.6639	0.7865	0	0.6039	0.3047	0.006661	1.201	0.04939	0.7174	0.2878	0.1533	1.282	0.01361
3:21895850:C:T	3	21895850	T	0.001527	0.7538	0.001508	0.6639	0.7865	0	0.6039	0.3047	0.006661	1.201	0.04939	0.7174	0.2878	0.1533	1.282	0.01361
3:21896271:G:T	3	21896271	T	0.001527	0.7538	0.001508	0.6639	0.7865	0	0.6039	0.3047	0.006661	1.201	0.04939	0.7174	0.2878	0.1533	1.282	0.01361
3:21896411:G:T	3	21896411	T	0.001527	0.7538	0.001508	0.6639	0.7865	0	0.6039	0.3047	0.006661	1.201	0.04939	0.7174	0.2878	0.1533	1.282	0.01361
3:21896865:C:T	3	21896865	T	0.001527	0.7538	0.001508	0.6639	0.7865	0	0.6039	0.3047	0.006661	1.201	0.04939	0.7174	0.2878	0.1533	1.282	0.01361
3:21897867:C:T	3	21897867	T	0.001527	0.7538	0.001508	0.6639	0.7865	0	0.6039	0.3047	0.006661	1.201	0.04939	0.7174	0.2878	0.1533	1.282	0.01361
3:21898153:C:T	3	21898153	T	0.0009314	0.7897	0.00118	0.6817	0.9277	0	0.6615	0.3062	0.06139	1.262	0.03238	0.6997	0.289	0.1332	1.266	0.0165
3:22648120:T:C	3	22648120	T	0.008829	-0.4585	0.001405	-0.5095	0.903	0	-0.4894	0.2298	-0.9398	-0.03909	0.03485	-0.5283	0.2217	-0.9628	-0.09377	0.01825
3:22884636:G:T	3	22884636	T	0.00437	0.7431	0.003368	0.7198	0.8565	0	0.7662	0.3549	0.0707	1.462	0.03248	0.6773	0.34	0.01102	1.344	0.04789
3:2301445:C:T	3	2301445	T	0.01344	-0.5871	0.001195	-0.6874	0.8721	0	-0.7243	0.3124	-1.337	-0.1119	0.02184	-0.6558	0.289	-1.222	-0.08936	0.02448
3:24258452:G:T	3	24258452	T	0.005234	0.5806	0.00232	0.5722	0.8687	0	0.61	0.296	0.0298	1.19	0.04112	0.5467	0.2431	0.07018	1.023	0.02578
3:32420691:T:C	3	32420691	T	0.0005923	-0.6482	8.76e-05	-0.6652	0.9628	0	-0.6572	0.2415	-1.131	-0.1839	0.007296	-0.673	0.2382	-1.14	-0.2062	0.005269
3:32420696:T:A	3	32420696	T	0.0005923	-0.6482	8.76e-05	-0.6652	0.9628	0	-0.6572	0.2415	-1.131	-0.1839	0.007296	-0.673	0.2382	-1.14	-0.2062	0.005269
3:32420713:T:C	3	32420713	T	0.0005866	-0.641	7.27e-05	-0.6698	0.741	0	-0.7277	0.2432	-1.204	-0.251	0.003259	-0.616	0.2346	-1.076	-0.1562	0.009416
3:33443412:T:G	3	33443412	T	0.007112	-0.4751	0.00115	-0.5205	0.7628	0	-0.4735	0.2234	-0.9113	-0.03564	0.03575	-0.5702	0.2296	-1.02	-0.1201	0.01396
3:3374119:C:T	3	3374119	T	0.005007	0.6767	0.002806	0.654	0.8588	0	0.6951	0.3182	0.07134	1.319	0.03056	0.6171	0.3015	0.02612	1.208	0.0422
3:34516403:A:T	3	34516403	T	0.0008401	0.6282	0.00129	0.5398	0.6501	0	0.6293	0.259	0.1216	1.137	0.01634	0.4751	0.2201	0.04368	0.9066	0.03226
3:36018155:G:T	3	36018155	T	0.001387	0.6577	0.001307	0.6034	0.8117	0	0.6544	0.2849	0.0959	1.213	0.02308	0.5642	0.2495	0.07518	1.053	0.02497
3:38131507:G:T	3	38131507	T	0.002406	-0.778	0.002525	-0.6768	0.8079	0	-0.7397	0.3422	-1.41	-0.06898	0.03229	-0.6296	0.2965	-1.211	-0.04858	0.03509
3:38133383:C:T	3	38133383	T	0.002406	-0.778	0.003396	-0.6578	0.7512	0	-0.7397	0.3422	-1.41	-0.06898	0.03229	-0.5959	0.2976	-1.179	-0.01255	0.04681
3:42752093:T:C	3	42752093	T	0.002357	1.0666	0.003444	0.916	0.411	0	1.318	0.5806	0.1802	2.456	0.02466	0.7511	0.3719	0.02223	1.48	0.04493
3:45160679:T:C	3	45160679	T	0.003652	-0.6115	0.0002983	-0.6774	0.5237	0	-0.8044	0.2734	-1.34	-0.2685	0.0038	-0.5651	0.2571	-1.069	-0.06124	0.02925
3:55898240:C:T	3	55898240	T	0.001097	0.7231	0.001575	0.6292	0.763	0	0.6971	0.3006	0.1079	1.286	0.02181	0.5761	0.2657	0.05535	1.097	0.03149
3:57057187:A:T	3	57057187	T	0.005338	-0.566	0.002068	-0.5633	0.9531	0	-0.5738	0.2554	-1.074	-0.07316	0.02619	-0.5523	0.262	-1.066	-0.03885	0.03643
3:5972717:C:T	3	5972717	T	0.00497	0.8971	0.003859	0.8098	0.8835	0	0.7724	0.379	0.02947	1.515	0.0434	0.8549	0.4163	0.03886	1.671	0.04153
3:60128315:C:T	3	60128315	T	0.02131	0.5871	0.001777	0.7147	0.975	0	0.7225	0.3371	0.06189	1.383	0.03374	0.7081	0.3113	0.098	1.318	0.02413
3:64961487:C:T	3	64961487	T	0.008185	0.5067	0.003691	0.4999	0.981	0	0.4957	0.2454	0.01467	0.9767	0.04525	0.5039	0.2416	0.03032	0.9775	0.03848
3:64961718:TA:T	3	64961718	T	0.008185	0.5067	0.003691	0.4999	0.981	0	0.4957	0.2454	0.01467	0.9767	0.04525	0.5039	0.2416	0.03032	0.9775	0.03848
3:64963864:A:T	3	64963864	T	0.005778	0.528	0.002426	0.5246	0.8682	0	0.4957	0.2454	0.01467	0.9767	0.04525	0.5531	0.2439	0.07503	1.031	0.02458
3:65292489:T:G	3	65292489	T	0.004225	-0.599	0.001528	-0.593	0.6891	0	-0.6748	0.2771	-1.218	-0.1317	0.0161	-0.5245	0.2537	-1.022	-0.02721	0.04019
3:67474874:T:C	3	67474874	T	0.01582	0.6708	0.003772	0.7294	0.908	0	0.7044	0.332	0.05359	1.355	0.03559	0.7633	0.3864	0.0059	1.521	0.04981
3:6826699:A:T	3	6826699	T	0.005159	-0.6254	0.0005815	-0.7103	0.6584	0	-0.6379	0.2636	-1.155	-0.1213	0.01675	-0.8254	0.3322	-1.477	-0.1743	0.01391
3:73711635:C:T	3	73711635	T	0.01788	0.4367	0.003465	0.4878	0.8807	0	0.4631	0.2342	0.004179	0.9221	0.04985	0.5132	0.2378	0.0472	0.9792	0.03225
3:73711863:C:T	3	73711863	T	0.01788	0.4367	0.003465	0.4878	0.8807	0	0.4631	0.2342	0.004179	0.9221	0.04985	0.5132	0.2378	0.0472	0.9792	0.03225
3:78495322:C:T	3	78495322	T	0.001471	-1.0043	0.007115	-0.9287	0.2609	20.88	-1.453	0.5788	-2.588	-0.3189	0.01314	-0.7016	0.3342	-1.357	-0.04668	0.03719
3:78959348:T:G	3	78959348	T	0.01287	0.4798	0.002283	0.5377	0.7623	0	0.5941	0.2566	0.09122	1.097	0.02199	0.4873	0.2425	0.01195	0.9627	0.04605
3:78962148:T:C	3	78962148	T	0.009122	0.4996	0.002356	0.5333	0.8059	0	0.5787	0.2547	0.07939	1.078	0.02458	0.4924	0.2418	0.01842	0.9663	0.04324
3:8144578:T:C	3	8144578	T	0.00562	0.5302	0.003092	0.5037	0.8453	0	0.5424	0.2615	0.02981	1.055	0.03985	0.4752	0.2243	0.03553	0.9149	0.03556
3:8144692:T:G	3	8144692	T	0.003258	0.5563	0.001874	0.5242	0.7403	0	0.5879	0.2556	0.08698	1.089	0.02286	0.4752	0.2243	0.03553	0.9149	0.03556
3:84391232:G:T	3	84391232	T	0.0002457	1.3691	0.000393	1.1084	0.4471	0	1.478	0.578	0.3453	2.611	0.01157	0.9555	0.3718	0.2268	1.684	0.01101
3:84392882:C:T	3	84392882	T	0.0002457	1.3691	0.000393	1.1084	0.4471	0	1.478	0.578	0.3453	2.611	0.01157	0.9555	0.3718	0.2268	1.684	0.01101
3:86280136:TTTCTTGTTTGG:T	3	86280136	T	0.004296	-0.7379	0.003521	-0.6572	0.6957	0	-0.7684	0.3627	-1.479	-0.05754	0.03583	-0.5874	0.2873	-1.15	-0.0244	0.04236
3:8650821:T:C	3	8650821	T	0.01264	-0.4956	0.001062	-0.5879	0.8164	0	-0.5408	0.271	-1.072	-0.009656	0.04785	-0.6248	0.2398	-1.095	-0.1549	0.009954
3:8664774:C:T	3	8664774	T	0.006459	0.8102	0.001956	0.8425	0.5051	0	1.07	0.4365	0.2143	1.925	0.01544	0.698	0.3479	0.01618	1.38	0.04635
3:87442315:T:C	3	87442315	T	0.01646	-0.584	0.00171	-0.6869	0.91	0	-0.7096	0.2973	-1.292	-0.1269	0.01828	-0.6599	0.3238	-1.295	-0.02518	0.04308
3:87452196:A:T	3	87452196	T	0.00632	-0.8243	0.001102	-0.8966	0.9511	0	-0.8802	0.3838	-1.632	-0.128	0.02325	-0.9139	0.3936	-1.685	-0.1425	0.02138
3:87514821:C:T	3	87514821	T	0.02065	-0.6601	0.002341	-0.7871	0.9399	0	-0.7688	0.3545	-1.464	-0.07394	0.03175	-0.8079	0.3782	-1.549	-0.06672	0.03404
3:95906604:C:T	3	95906604	T	0.004238	-1.0548	0.001304	-1.0519	0.8494	0	-0.9877	0.4707	-1.91	-0.06513	0.03761	-1.112	0.4551	-2.004	-0.2201	0.01553
3:95917443:C:T	3	95917443	T	0.005328	-1.0274	0.001713	-1.0268	0.7912	0	-0.9406	0.4617	-1.845	-0.03575	0.04343	-1.114	0.4644	-2.024	-0.2038	0.0175
3:95917841:C:T	3	95917841	T	0.005328	-1.0274	0.001713	-1.0268	0.7912	0	-0.9406	0.4617	-1.845	-0.03575	0.04343	-1.114	0.4644	-2.024	-0.2038	0.0175
3:97911377:C:T	3	97911377	T	0.0006509	-0.8088	0.001018	-0.707	0.449	0	-0.5653	0.2852	-1.124	-0.006361	0.04934	-0.8943	0.3279	-1.537	-0.2517	0.007032
3:98099411:T:A	3	98099411	T	0.0002695	-0.7693	0.001213	-0.609	0.9795	0	-0.6141	0.2737	-1.151	-0.07772	0.02635	-0.6044	0.2592	-1.112	-0.09641	0.02084
4:104023802:C:T	4	104023802	T	0.003302	-1.0865	0.001833	-1.0627	0.8353	0	-1.16	0.5792	-2.296	-0.02518	0.04699	-1.011	0.4219	-1.837	-0.1837	0.01766
4:104585095:T:C	4	104585095	T	0.0257	0.5253	0.003857	0.5871	0.917	0	0.6111	0.3069	0.009493	1.213	0.04837	0.5684	0.2711	0.03701	1.1	0.03748
4:105344646:C:T	4	105344646	T	0.006894	0.9527	0.0003702	1.0969	0.3849	0	1.439	0.4999	0.4595	2.419	0.004592	0.8874	0.3912	0.1207	1.654	0.02452
4:10665864:A:T	4	10665864	T	0.004924	0.6637	0.001679	0.6795	0.8594	0	0.7229	0.3268	0.08238	1.363	0.02853	0.6457	0.2885	0.08026	1.211	0.02647
4:113914275:C:T	4	113914275	T	0.001424	0.8307	0.003407	0.8895	0.2107	36.15	1.277	0.4143	0.4653	2.089	0.002452	0.6514	0.2797	0.1032	1.2	0.02101
4:113968987:C:T	4	113968987	T	0.007386	-0.5791	0.002497	-0.5823	0.9212	0	-0.5629	0.2745	-1.101	-0.0249	0.0421	-0.601	0.2702	-1.131	-0.0714	0.02741
4:114385676:C:T	4	114385676	T	0.001753	-0.7586	0.001444	-0.7048	0.7124	0	-0.7875	0.3151	-1.405	-0.17	0.01356	-0.6244	0.3107	-1.233	-0.01542	0.04601
4:114709034:C:T	4	114709034	T	0.001269	0.8572	0.0005374	0.8491	0.7008	0	0.961	0.3807	0.2149	1.707	0.01266	0.7697	0.3208	0.1409	1.398	0.01748
4:114726416:C:T	4	114726416	T	0.002264	0.9301	0.0005922	0.9506	0.4449	0	1.206	0.434	0.3554	2.057	0.006178	0.7756	0.3592	0.07151	1.48	0.03221
4:115001622:T:A	4	115001622	T	0.002585	0.5357	0.001256	0.5194	0.7176	0	0.5822	0.2368	0.1182	1.046	0.01511	0.4654	0.2196	0.03505	0.8957	0.03545
4:115005231:TG:T	4	115005231	T	0.005403	-0.782	0.001528	-0.8324	0.7932	0	-0.7707	0.3527	-1.462	-0.07933	0.03051	-0.9092	0.3935	-1.68	-0.1379	0.02203
4:117098482:G:T	4	117098482	T	0.0009721	0.9857	0.001469	0.8757	0.9712	0	0.8841	0.3603	0.1779	1.59	0.01533	0.8639	0.4268	0.02728	1.7	0.0445
4:117251026:G:T	4	117251026	T	0.0003093	0.7422	0.0001638	0.6847	0.6811	0	0.5971	0.28	0.0484	1.146	0.03462	0.7483	0.2387	0.2805	1.216	0.002016
4:117251207:C:T	4	117251207	T	0.0003093	0.7422	0.0001638	0.6847	0.6811	0	0.5971	0.28	0.0484	1.146	0.03462	0.7483	0.2387	0.2805	1.216	0.002016
4:117253011:A:T	4	117253011	T	0.0003093	0.7422	0.0001638	0.6847	0.6811	0	0.5971	0.28	0.0484	1.146	0.03462	0.7483	0.2387	0.2805	1.216	0.002016
4:117253178:A:T	4	117253178	T	0.0003093	0.7422	0.0001638	0.6847	0.6811	0	0.5971	0.28	0.0484	1.146	0.03462	0.7483	0.2387	0.2805	1.216	0.002016
4:117253935:G:T	4	117253935	T	0.0003093	0.7422	0.0001638	0.6847	0.6811	0	0.5971	0.28	0.0484	1.146	0.03462	0.7483	0.2387	0.2805	1.216	0.002016
4:117257732:G:T	4	117257732	T	0.0002505	0.7467	0.0001352	0.6886	0.7024	0	0.609	0.2755	0.06905	1.149	0.02863	0.7483	0.2387	0.2805	1.216	0.002016
4:117259265:G:T	4	117259265	T	0.0002505	0.7467	0.0001352	0.6886	0.7024	0	0.609	0.2755	0.06905	1.149	0.02863	0.7483	0.2387	0.2805	1.216	0.002016
4:122072205:T:C	4	122072205	T	0.0005875	0.5926	0.002666	0.4778	0.95	0	0.4884	0.232	0.03364	0.9432	0.03702	0.4684	0.2185	0.04018	0.8966	0.03342
4:122139814:C:T	4	122139814	T	0.008661	-0.4768	0.004384	-0.465	0.8875	0	-0.491	0.246	-0.9732	-0.008718	0.04787	-0.4445	0.2181	-0.8719	-0.01704	0.04304
4:124966349:G:T	4	124966349	T	0.002584	0.6423	0.002907	0.5823	0.7321	0	0.5269	0.2539	0.02916	1.025	0.03977	0.6632	0.3067	0.06217	1.264	0.03192
4:125755019:T:C	4	125755019	T	0.05208	0.3552	0.003116	0.4817	0.9385	0	0.4951	0.2382	0.02836	0.9619	0.03937	0.4699	0.2234	0.03205	0.9077	0.03686
4:125763377:C:T	4	125763377	T	0.0162	-0.5812	0.001397	-0.6826	0.8169	0	-0.63	0.3119	-1.241	-0.0188	0.0452	-0.7291	0.2932	-1.304	-0.1543	0.01385
4:125764782:T:C	4	125764782	T	0.03878	0.369	0.00188	0.4955	0.7959	0	0.4529	0.2291	0.003912	0.9019	0.04993	0.5354	0.2219	0.1004	0.9704	0.01689
4:12627931:A:T	4	12627931	T	0.00139	-0.5494	0.0007049	-0.538	0.791	0	-0.5833	0.2333	-1.04	-0.126	0.01352	-0.4989	0.2168	-0.9238	-0.07408	0.02253
4:129223305:T:A	4	129223305	T	0.001157	-1.019	0.0002872	-1.0236	0.3718	0	-1.342	0.4547	-2.233	-0.4508	0.00369	-0.824	0.36	-1.53	-0.1183	0.0233
4:129245327:T:C	4	129245327	T	0.003623	-0.6187	0.00263	-0.5815	0.807	0	-0.6299	0.2768	-1.172	-0.08746	0.02431	-0.5354	0.2701	-1.065	-0.00605	0.049
4:12965300:C:T	4	12965300	T	0.00307	0.6831	0.003247	0.615	0.8338	0	0.6681	0.328	0.02528	1.311	0.04347	0.5788	0.2711	0.04738	1.11	0.03418
4:130570888:C:T	4	130570888	T	0.0003314	1.0322	0.0008425	0.8789	0.9826	0	0.8719	0.4153	0.05796	1.686	0.0375	0.8836	0.3404	0.2165	1.551	0.01024
4:130571621:G:T	4	130571621	T	0.0001719	1.0719	0.0004802	0.9134	0.891	0	0.9565	0.4089	0.1549	1.758	0.02071	0.8836	0.3404	0.2165	1.551	0.01024
4:130573415:C:T	4	130573415	T	0.0001719	1.0719	0.0004802	0.9134	0.891	0	0.9565	0.4089	0.1549	1.758	0.02071	0.8836	0.3404	0.2165	1.551	0.01024
4:130574086:C:T	4	130574086	T	0.0001719	1.0719	0.0004802	0.9134	0.891	0	0.9565	0.4089	0.1549	1.758	0.02071	0.8836	0.3404	0.2165	1.551	0.01024
4:130579027:C:T	4	130579027	T	7.005e-06	1.1638	0.00102	0.9928	0.2084	36.8	1.315	0.3573	0.6145	2.015	0.0003282	0.7093	0.3228	0.07675	1.342	0.02928
4:130582271:C:T	4	130582271	T	0.0001719	1.0719	0.0004802	0.9134	0.891	0	0.9565	0.4089	0.1549	1.758	0.02071	0.8836	0.3404	0.2165	1.551	0.01024
4:130582616:C:T	4	130582616	T	0.0003314	1.0322	0.0008425	0.8789	0.9826	0	0.8719	0.4153	0.05796	1.686	0.0375	0.8836	0.3404	0.2165	1.551	0.01024
4:130582903:C:T	4	130582903	T	0.0001719	1.0719	0.0004802	0.9134	0.891	0	0.9565	0.4089	0.1549	1.758	0.02071	0.8836	0.3404	0.2165	1.551	0.01024
4:130586589:C:T	4	130586589	T	0.0002715	1.0155	0.0006362	0.8761	0.9979	0	0.877	0.4102	0.07307	1.681	0.03418	0.8756	0.3287	0.2315	1.52	0.008438
4:130587074:A:T	4	130587074	T	0.0001409	1.054	0.0003625	0.9094	0.8705	0	0.9605	0.4042	0.1682	1.753	0.0188	0.8756	0.3287	0.2315	1.52	0.008438
4:131980406:C:T	4	131980406	T	6.936e-05	-0.8292	0.0001313	-0.7242	0.4144	0	-0.8763	0.2657	-1.397	-0.3555	0.001226	-0.5671	0.27	-1.096	-0.03782	0.03716
4:132460537:C:T	4	132460537	T	0.00762	-0.643	0.004869	-0.6375	0.9103	0	-0.6139	0.3082	-1.218	-0.009846	0.04826	-0.6651	0.3337	-1.319	-0.01108	0.0478
4:132460787:C:T	4	132460787	T	0.00762	-0.643	0.004869	-0.6375	0.9103	0	-0.6139	0.3082	-1.218	-0.009846	0.04826	-0.6651	0.3337	-1.319	-0.01108	0.0478
4:132782222:C:T	4	132782222	T	0.0003812	-1.0057	0.005126	-0.9276	0.2057	37.55	-1.315	0.4188	-2.136	-0.4939	0.002052	-0.6441	0.3251	-1.281	-0.006902	0.04914
4:133446086:TG:T	4	133446086	T	3.941e-05	-1.2119	2.25e-05	-1.1334	0.3736	0	-1.405	0.4058	-2.201	-0.6098	0.0007031	-0.925	0.3555	-1.622	-0.2283	0.01006
4:133461848:C:T	4	133461848	T	3.941e-05	-1.2119	2.51e-05	-1.139	0.4148	0	-1.392	0.4115	-2.199	-0.5856	0.0009218	-0.9469	0.3585	-1.65	-0.2442	0.009012
4:133465751:C:T	4	133465751	T	3.941e-05	-1.2119	2.15e-05	-1.1548	0.4426	0	-1.392	0.4115	-2.199	-0.5856	0.0009218	-0.9712	0.362	-1.681	-0.2618	0.007991
4:133467348:C:T	4	133467348	T	2.389e-05	-1.2846	1.55e-05	-1.207	0.5404	0	-1.392	0.4115	-2.199	-0.5856	0.0009218	-1.049	0.3802	-1.794	-0.3041	0.006397
4:133468962:C:T	4	133468962	T	2.389e-05	-1.2846	1.55e-05	-1.207	0.5404	0	-1.392	0.4115	-2.199	-0.5856	0.0009218	-1.049	0.3802	-1.794	-0.3041	0.006397
4:133474342:C:T	4	133474342	T	0.0004495	-0.9739	0.0002673	-0.9259	0.8061	0	-0.8627	0.3617	-1.572	-0.1539	0.01835	-0.9874	0.3568	-1.687	-0.288	0.006263
4:133675269:A:T	4	133675269	T	0.007921	-0.736	0.001463	-0.7852	0.7417	0	-0.7017	0.3536	-1.395	-0.008624	0.0491	-0.8644	0.3445	-1.54	-0.1892	0.01301
4:133676473:C:T	4	133676473	T	0.0122	-0.7103	0.002196	-0.7698	0.7843	0	-0.7017	0.3536	-1.395	-0.008624	0.0491	-0.8393	0.3574	-1.54	-0.1387	0.01999
4:133677173:G:T	4	133677173	T	0.0122	-0.7103	0.002196	-0.7698	0.7843	0	-0.7017	0.3536	-1.395	-0.008624	0.0491	-0.8393	0.3574	-1.54	-0.1387	0.01999
4:133677338:C:T	4	133677338	T	0.0122	-0.7103	0.002196	-0.7698	0.7843	0	-0.7017	0.3536	-1.395	-0.008624	0.0491	-0.8393	0.3574	-1.54	-0.1387	0.01999
4:133677666:C:T	4	133677666	T	0.0122	-0.7103	0.002196	-0.7698	0.7843	0	-0.7017	0.3536	-1.395	-0.008624	0.0491	-0.8393	0.3574	-1.54	-0.1387	0.01999
4:133678086:C:T	4	133678086	T	0.0122	-0.7103	0.002196	-0.7698	0.7843	0	-0.7017	0.3536	-1.395	-0.008624	0.0491	-0.8393	0.3574	-1.54	-0.1387	0.01999
4:133678594:TTTGG:T	4	133678594	T	0.0122	-0.7103	0.002196	-0.7698	0.7843	0	-0.7017	0.3536	-1.395	-0.008624	0.0491	-0.8393	0.3574	-1.54	-0.1387	0.01999
4:133679840:C:T	4	133679840	T	0.0122	-0.7103	0.002196	-0.7698	0.7843	0	-0.7017	0.3536	-1.395	-0.008624	0.0491	-0.8393	0.3574	-1.54	-0.1387	0.01999
4:133681149:TTTTAAA:T	4	133681149	T	0.0094	-0.7398	0.001646	-0.7943	0.8588	0	-0.7495	0.3563	-1.448	-0.0511	0.03716	-0.8393	0.3574	-1.54	-0.1387	0.01999
4:133683485:TTGA:T	4	133683485	T	0.0094	-0.7398	0.001646	-0.7943	0.8588	0	-0.7495	0.3563	-1.448	-0.0511	0.03716	-0.8393	0.3574	-1.54	-0.1387	0.01999
4:136059649:C:T	4	136059649	T	0.0001404	0.9003	5.72e-05	0.8325	0.4425	0	0.9843	0.2861	0.4235	1.545	0.0007593	0.6662	0.2995	0.07927	1.253	0.02738
4:13670872:C:T	4	13670872	T	0.0133	0.6116	0.004717	0.6181	0.6874	0	0.7371	0.3678	0.01627	1.458	0.04691	0.553	0.2721	0.01974	1.086	0.04361
4:13677765:C:T	4	13677765	T	0.001233	0.8014	0.0003582	0.8058	0.9438	0	0.7852	0.37	0.06006	1.51	0.03551	0.8181	0.285	0.2595	1.377	0.004607
4:138625765:G:T	4	138625765	T	0.0009762	1.027	0.0004959	0.9823	0.9239	0	0.9473	0.4621	0.04159	1.853	0.04217	1.003	0.356	0.3053	1.701	0.005397
4:138626688:C:T	4	138626688	T	0.0009762	1.027	0.0004959	0.9823	0.9239	0	0.9473	0.4621	0.04159	1.853	0.04217	1.003	0.356	0.3053	1.701	0.005397
4:138632574:G:T	4	138632574	T	0.007518	0.9064	0.004368	0.8653	0.814	0	0.9473	0.4621	0.04159	1.853	0.04217	0.8031	0.4027	0.01386	1.592	0.04766
4:138634850:C:T	4	138634850	T	0.01896	-0.5597	0.002307	-0.6681	0.8419	0	-0.7159	0.3247	-1.352	-0.07964	0.02901	-0.6281	0.2972	-1.211	-0.0456	0.03598
4:138635540:T:TTCTC	4	138635540	T	0.0009844	-0.7365	0.0002695	-0.7546	0.7418	0	-0.8237	0.2948	-1.402	-0.2459	0.005909	-0.6872	0.2911	-1.258	-0.1166	0.01935
4:138636149:C:T	4	138636149	T	0.006742	0.9246	0.004088	0.8816	0.849	0	0.9473	0.4621	0.04159	1.853	0.04217	0.8296	0.4108	0.02438	1.635	0.04498
4:138652031:C:T	4	138652031	T	0.01813	-0.5643	0.002161	-0.6728	0.8236	0	-0.7263	0.3251	-1.363	-0.08915	0.027	-0.6281	0.2972	-1.211	-0.0456	0.03598
4:138653514:C:T	4	138653514	T	0.01813	-0.5643	0.002161	-0.6728	0.8236	0	-0.7263	0.3251	-1.363	-0.08915	0.027	-0.6281	0.2972	-1.211	-0.0456	0.03598
4:138654971:C:T	4	138654971	T	0.02572	-0.5343	0.003224	-0.6478	0.9214	0	-0.6717	0.327	-1.313	-0.03079	0.04176	-0.6281	0.2972	-1.211	-0.0456	0.03598
4:138669260:C:T	4	138669260	T	0.01813	-0.5643	0.002161	-0.6728	0.8236	0	-0.7263	0.3251	-1.363	-0.08915	0.027	-0.6281	0.2972	-1.211	-0.0456	0.03598
4:141940074:T:C	4	141940074	T	0.03602	0.5163	0.002343	0.6723	0.7265	0	0.7632	0.3412	0.09455	1.432	0.0268	0.6066	0.2899	0.03834	1.175	0.03786
4:141991740:C:T	4	141991740	T	0.001867	-0.6167	0.001285	-0.5735	0.8971	0	-0.5497	0.2563	-1.052	-0.04737	0.03364	-0.5958	0.2478	-1.082	-0.11	0.01727
4:142045346:C:T	4	142045346	T	0.003344	0.5862	0.0008717	0.5988	0.6805	0	0.675	0.2581	0.1692	1.181	0.009848	0.5268	0.2508	0.03529	1.018	0.0371
4:142087631:G:T	4	142087631	T	0.001782	0.7697	0.0001591	0.8464	0.7054	0	0.9327	0.3199	0.3058	1.56	0.004112	0.7632	0.3141	0.1476	1.379	0.01611
4:142092361:C:T	4	142092361	T	0.003198	0.7437	0.0002883	0.8284	0.7622	0	0.9017	0.333	0.249	1.554	0.007587	0.7632	0.3141	0.1476	1.379	0.01611
4:144108161:A:T	4	144108161	T	0.006323	-0.5379	0.004203	-0.5029	0.8533	0	-0.5383	0.2597	-1.047	-0.02938	0.03993	-0.4731	0.2386	-0.9407	-0.005463	0.04895
4:144185569:C:T	4	144185569	T	0.002678	-0.5747	0.001398	-0.5431	0.9707	0	-0.5365	0.2477	-1.022	-0.05105	0.03194	-0.549	0.2337	-1.007	-0.09086	0.01996
4:144200592:C:T	4	144200592	T	0.003327	-0.5696	0.0007525	-0.5948	0.7846	0	-0.544	0.2562	-1.046	-0.0419	0.03541	-0.6406	0.2435	-1.118	-0.1633	0.009281
4:144398848:C:T	4	144398848	T	0.009477	-0.8874	0.002329	-0.9382	0.8191	0	-1.024	0.4854	-1.975	-0.07228	0.03667	-0.8803	0.3988	-1.662	-0.09867	0.02859
4:144403449:G:T	4	144403449	T	0.003667	-1.0371	0.001264	-1.0395	0.7633	0	-1.145	0.4761	-2.078	-0.2116	0.01746	-0.9501	0.4382	-1.809	-0.09118	0.03151
4:147714141:C:T	4	147714141	T	0.00653	0.6621	0.0007422	0.7356	0.7599	0	0.6673	0.3123	0.0551	1.279	0.03433	0.8006	0.3046	0.2036	1.398	0.009342
4:147730501:A:T	4	147730501	T	0.007624	0.6419	0.001125	0.6988	0.7533	0	0.6299	0.3067	0.02882	1.231	0.04178	0.7648	0.3002	0.1765	1.353	0.0117
4:147733819:C:T	4	147733819	T	0.0003298	0.782	0.0004034	0.6922	0.6474	0	0.7945	0.2972	0.2119	1.377	0.008379	0.6139	0.2599	0.1046	1.123	0.01926
4:147734130:C:T	4	147734130	T	0.0003298	0.782	0.0004034	0.6922	0.6474	0	0.7945	0.2972	0.2119	1.377	0.008379	0.6139	0.2599	0.1046	1.123	0.01926
4:147750278:C:T	4	147750278	T	0.00523	0.6777	0.0005913	0.7475	0.8033	0	0.6922	0.3109	0.08289	1.302	0.02752	0.8006	0.3046	0.2036	1.398	0.009342
4:147753661:C:T	4	147753661	T	0.002599	0.7213	0.0002947	0.7792	0.9702	0	0.7713	0.3024	0.1785	1.364	0.0118	0.7874	0.3065	0.1866	1.388	0.01104
4:147765059:C:T	4	147765059	T	7.39e-05	0.8676	5.02e-05	0.8018	0.3136	1.53	1.02	0.2924	0.4469	1.593	0.000644	0.6226	0.2646	0.104	1.141	0.01973
4:147767131:C:T	4	147767131	T	0.0001033	0.8417	0.0002517	0.7844	0.2718	17.2	1.02	0.2924	0.4469	1.593	0.000644	0.5895	0.2607	0.07855	1.101	0.02497
4:147788117:C:T	4	147788117	T	0.008888	0.7471	0.0009636	0.867	0.7749	0	0.9441	0.3763	0.2065	1.682	0.01322	0.7938	0.3668	0.07496	1.513	0.03179
4:147793920:C:T	4	147793920	T	0.008888	0.7471	0.0009636	0.867	0.7749	0	0.9441	0.3763	0.2065	1.682	0.01322	0.7938	0.3668	0.07496	1.513	0.03179
4:147795640:C:T	4	147795640	T	0.008888	0.7471	0.0009636	0.867	0.7749	0	0.9441	0.3763	0.2065	1.682	0.01322	0.7938	0.3668	0.07496	1.513	0.03179
4:147800231:A:T	4	147800231	T	0.008888	0.7471	0.0009636	0.867	0.7749	0	0.9441	0.3763	0.2065	1.682	0.01322	0.7938	0.3668	0.07496	1.513	0.03179
4:148508898:G:T	4	148508898	T	0.001982	-0.8037	0.0006699	-0.7824	0.8498	0	-0.739	0.3249	-1.376	-0.1023	0.02439	-0.8261	0.3257	-1.464	-0.1878	0.01206
4:154015281:C:T	4	154015281	T	0.00189	0.9776	0.0002695	1.0488	0.4951	0	0.8882	0.3719	0.1593	1.617	0.01821	1.289	0.4548	0.3981	2.181	0.005116
4:160335880:T:C	4	160335880	T	0.004743	0.6041	0.000395	0.6914	0.5234	0	0.5694	0.2732	0.03403	1.105	0.03887	0.8185	0.2788	0.2721	1.365	0.003774
4:160342872:C:T	4	160342872	T	0.0106	-0.5073	0.0006438	-0.5995	0.7361	0	-0.6663	0.2649	-1.186	-0.147	0.01299	-0.547	0.2347	-1.007	-0.08691	0.02093
4:160343206:C:T	4	160343206	T	0.009868	-0.7553	0.001445	-0.806	0.8401	0	-0.8579	0.361	-1.566	-0.1503	0.01879	-0.7558	0.3547	-1.451	-0.0605	0.03453
4:160345058:C:T	4	160345058	T	0.0153	-0.4563	0.0001516	-0.6367	0.3895	0	-0.7874	0.2427	-1.263	-0.3117	0.001463	-0.4979	0.233	-0.9546	-0.04121	0.034
4:160345144:C:T	4	160345144	T	0.0153	-0.4563	0.0001516	-0.6367	0.3895	0	-0.7874	0.2427	-1.263	-0.3117	0.001463	-0.4979	0.233	-0.9546	-0.04121	0.034
4:160346026:G:T	4	160346026	T	0.0153	-0.4563	0.0001516	-0.6367	0.3895	0	-0.7874	0.2427	-1.263	-0.3117	0.001463	-0.4979	0.233	-0.9546	-0.04121	0.034
4:160347760:TTTTA:T	4	160347760	T	0.0396	-0.3939	0.002338	-0.521	0.9102	0	-0.5424	0.2555	-1.043	-0.04163	0.03546	-0.5036	0.2306	-0.9556	-0.05157	0.03033
4:160355770:C:T	4	160355770	T	0.007654	-0.7894	0.001033	-0.8362	0.8335	0	-0.7813	0.365	-1.497	-0.06588	0.03399	-0.8885	0.356	-1.586	-0.1908	0.01349
4:161201468:T:C	4	161201468	T	0.1131	0.379	0.002521	0.636	0.7502	0	0.7144	0.3241	0.07909	1.35	0.0291	0.5787	0.2769	0.03606	1.121	0.03804
4:163190862:G:T	4	163190862	T	0.01918	0.5118	0.001474	0.6152	0.9115	0	0.6354	0.2655	0.1151	1.156	0.01797	0.5923	0.2825	0.03862	1.146	0.03746
4:164996741:T:C	4	164996741	T	0.0379	0.4105	0.002406	0.5285	0.9786	0	0.5233	0.2593	0.01506	1.032	0.04543	0.5327	0.235	0.07206	0.9933	0.02464
4:165056002:T:TA	4	165056002	T	0.002929	0.554	0.0005277	0.5754	0.8014	0	0.53	0.2451	0.04952	1.01	0.03226	0.6138	0.2256	0.1716	1.056	0.007174
4:165480456:C:T	4	165480456	T	0.000562	1.0251	2.62e-05	1.1101	0.8518	0	1.052	0.4078	0.2528	1.851	0.01088	1.152	0.3465	0.4724	1.831	0.001084
4:168641015:G:T	4	168641015	T	0.0008645	-0.6155	0.0002002	-0.6139	0.8221	0	-0.6528	0.2392	-1.122	-0.1839	0.007146	-0.5785	0.2281	-1.026	-0.1315	0.01208
4:168645402:T:C	4	168645402	T	0.00134	0.6158	0.0003967	0.625	0.8422	0	0.5844	0.2697	0.0558	1.113	0.03188	0.6554	0.2333	0.198	1.113	0.005539
4:168646016:C:T	4	168646016	T	0.004223	-0.5299	0.0009577	-0.5507	0.647	0	-0.6308	0.2417	-1.105	-0.157	0.01002	-0.4779	0.2303	-0.9292	-0.02662	0.03939
4:168669414:T:C	4	168669414	T	0.002254	0.5785	0.001458	0.5533	0.9334	0	0.5373	0.2586	0.03042	1.044	0.03951	0.5665	0.2348	0.1062	1.027	0.01688
4:168670607:T:C	4	168670607	T	0.001755	0.5954	0.001049	0.5756	0.8664	0	0.607	0.2565	0.1042	1.11	0.01929	0.5478	0.241	0.07538	1.02	0.02426
4:168744895:A:T	4	168744895	T	0.01076	-0.6862	0.001494	-0.7618	0.8214	0	-0.7116	0.3271	-1.353	-0.0705	0.03121	-0.8202	0.3528	-1.512	-0.1288	0.02122
4:168819636:C:T	4	168819636	T	0.005752	0.7586	0.001313	0.8125	0.8512	0	0.7672	0.3495	0.08226	1.452	0.02973	0.8622	0.3663	0.1442	1.58	0.0197
4:17467592:A:T	4	17467592	T	0.007367	0.4774	0.003922	0.4746	0.9581	0	0.4836	0.238	0.01716	0.9501	0.04397	0.4663	0.2277	0.02003	0.9127	0.04206
4:17514277:G:T	4	17514277	T	0.0008523	-0.8871	0.0003845	-0.8675	0.9218	0	-0.8374	0.3921	-1.606	-0.06888	0.03439	-0.8866	0.3124	-1.499	-0.2743	0.005078
4:183041225:A:T	4	183041225	T	0.01326	-0.5015	0.0009953	-0.5933	0.976	0	-0.6003	0.2949	-1.178	-0.02232	0.04361	-0.5891	0.2277	-1.035	-0.1429	0.01048
4:185314719:C:T	4	185314719	T	0.0007677	0.8434	0.004171	0.6374	0.9749	0	0.6443	0.3127	0.03146	1.257	0.04113	0.6303	0.3166	0.00979	1.251	0.04805
4:186033772:T:C	4	186033772	T	0.001935	-0.6446	0.0008697	-0.6362	0.9069	0	-0.6201	0.2357	-1.082	-0.1582	0.009432	-0.6672	0.3264	-1.307	-0.02738	0.04247
4:186202997:T:C	4	186202997	T	0.003591	0.6726	0.001957	0.6456	0.6129	0	0.7735	0.3276	0.1314	1.416	0.01955	0.5586	0.2703	0.02879	1.088	0.04026
4:186789457:T:C	4	186789457	T	0.004364	-0.5964	0.0009902	-0.62	0.4194	0	-0.8118	0.3031	-1.406	-0.2178	0.008249	-0.4995	0.2402	-0.9703	-0.02867	0.03904
4:188215556:T:C	4	188215556	T	2.442e-05	1.0374	0.0001993	0.8615	0.5928	0	0.7237	0.3464	0.04468	1.403	0.03846	0.9728	0.3114	0.3625	1.583	0.002088
4:188215759:T:TA	4	188215759	T	5.286e-06	1.1019	6.43e-05	0.9136	0.5923	0	0.7672	0.3564	0.06867	1.466	0.033	1.016	0.298	0.4321	1.6	0.0008075
4:189249848:C:T	4	189249848	T	0.002506	0.8948	0.0003246	0.9343	0.8403	0	0.9996	0.4155	0.1854	1.814	0.01738	0.8923	0.3331	0.2395	1.545	0.008085
4:189841378:T:G	4	189841378	T	0.001638	-0.5795	0.0007828	-0.5594	0.5401	0	-0.6692	0.2447	-1.149	-0.1897	0.00701	-0.4646	0.2273	-0.9102	-0.01909	0.04246
4:189841380:T:C	4	189841380	T	0.001638	-0.5795	0.0006789	-0.5675	0.5046	0	-0.6882	0.2462	-1.171	-0.2057	0.005885	-0.4646	0.2273	-0.9102	-0.01909	0.04246
4:189841505:T:C	4	189841505	T	0.001638	-0.5795	0.0007828	-0.5594	0.5401	0	-0.6692	0.2447	-1.149	-0.1897	0.00701	-0.4646	0.2273	-0.9102	-0.01909	0.04246
4:189843010:T:C	4	189843010	T	0.001638	-0.5795	0.0007828	-0.5594	0.5401	0	-0.6692	0.2447	-1.149	-0.1897	0.00701	-0.4646	0.2273	-0.9102	-0.01909	0.04246
4:189843241:T:A	4	189843241	T	0.001638	-0.5795	0.0006789	-0.5675	0.5046	0	-0.6882	0.2462	-1.171	-0.2057	0.005885	-0.4646	0.2273	-0.9102	-0.01909	0.04246
4:189843283:C:T	4	189843283	T	0.00969	0.4923	0.00204	0.53	0.9519	0	0.5411	0.252	0.04727	1.035	0.03341	0.5203	0.2349	0.06002	0.9806	0.02801
4:189843482:T:A	4	189843482	T	0.001638	-0.5795	0.0006789	-0.5675	0.5046	0	-0.6882	0.2462	-1.171	-0.2057	0.005885	-0.4646	0.2273	-0.9102	-0.01909	0.04246
4:189843647:T:C	4	189843647	T	0.001638	-0.5795	0.0007828	-0.5594	0.5401	0	-0.6692	0.2447	-1.149	-0.1897	0.00701	-0.4646	0.2273	-0.9102	-0.01909	0.04246
4:189844855:G:T	4	189844855	T	0.00969	0.4923	0.00204	0.53	0.9519	0	0.5411	0.252	0.04727	1.035	0.03341	0.5203	0.2349	0.06002	0.9806	0.02801
4:189845051:T:C	4	189845051	T	0.001638	-0.5795	0.0006789	-0.5675	0.5046	0	-0.6882	0.2462	-1.171	-0.2057	0.005885	-0.4646	0.2273	-0.9102	-0.01909	0.04246
4:189845755:T:A	4	189845755	T	0.001638	-0.5795	0.0007828	-0.5594	0.5401	0	-0.6692	0.2447	-1.149	-0.1897	0.00701	-0.4646	0.2273	-0.9102	-0.01909	0.04246
4:189846536:T:G	4	189846536	T	0.001323	-0.5925	0.0004612	-0.5914	0.6846	0	-0.6647	0.2471	-1.149	-0.1805	0.007977	-0.5272	0.2313	-0.9806	-0.07376	0.02389
4:189847236:T:A	4	189847236	T	0.002738	-0.555	0.001342	-0.5396	0.7498	0	-0.5992	0.2514	-1.092	-0.1064	0.01846	-0.4913	0.2265	-0.9352	-0.04748	0.03139
4:189850373:T:A	4	189850373	T	0.002656	-0.5632	0.001372	-0.544	0.5621	0	-0.653	0.2534	-1.15	-0.1564	0.01096	-0.4549	0.2292	-0.904	-0.005741	0.0487
4:189850516:G:T	4	189850516	T	0.003078	0.5491	0.0006312	0.5728	0.9146	0	0.5538	0.2436	0.07642	1.031	0.02445	0.5898	0.2309	0.1373	1.042	0.01149
4:189851571:T:C	4	189851571	T	0.002656	-0.5632	0.001372	-0.544	0.5621	0	-0.653	0.2534	-1.15	-0.1564	0.01096	-0.4549	0.2292	-0.904	-0.005741	0.0487
4:189853999:T:C	4	189853999	T	0.00353	-0.5477	0.001814	-0.531	0.6202	0	-0.6245	0.2542	-1.123	-0.1263	0.0152	-0.4549	0.2292	-0.904	-0.005741	0.0487
4:189854367:T:C	4	189854367	T	0.00353	-0.5477	0.001814	-0.531	0.6202	0	-0.6245	0.2542	-1.123	-0.1263	0.0152	-0.4549	0.2292	-0.904	-0.005741	0.0487
4:189854572:A:T	4	189854572	T	0.001663	0.5845	0.0003402	0.6021	0.938	0	0.616	0.2451	0.1356	1.096	0.01306	0.5898	0.2309	0.1373	1.042	0.01149
4:189854592:C:T	4	189854592	T	0.001663	0.5845	0.0003402	0.6021	0.938	0	0.616	0.2451	0.1356	1.096	0.01306	0.5898	0.2309	0.1373	1.042	0.01149
4:189855196:T:G	4	189855196	T	0.002899	-0.5551	0.002202	-0.5165	0.7316	0	-0.581	0.2526	-1.076	-0.08587	0.02288	-0.4646	0.2267	-0.9089	-0.02028	0.04191
4:189855671:T:C	4	189855671	T	0.002899	-0.5551	0.002202	-0.5165	0.7316	0	-0.581	0.2526	-1.076	-0.08587	0.02288	-0.4646	0.2267	-0.9089	-0.02028	0.04191
4:189856393:T:C	4	189856393	T	0.002899	-0.5551	0.002202	-0.5165	0.7316	0	-0.581	0.2526	-1.076	-0.08587	0.02288	-0.4646	0.2267	-0.9089	-0.02028	0.04191
4:19921956:C:T	4	19921956	T	0.001298	-1.1718	0.0002377	-1.178	0.6989	0	-1.299	0.4479	-2.177	-0.4211	0.004313	-1.051	0.4589	-1.95	-0.1512	0.02325
4:19934694:A:T	4	19934694	T	0.001713	-1.2593	0.000314	-1.2441	0.5229	0	-1.496	0.5241	-2.524	-0.4691	0.004934	-1.051	0.4589	-1.95	-0.1512	0.02325
4:25837572:A:T	4	25837572	T	0.001501	-0.6441	0.002559	-0.5369	0.9687	0	-0.5448	0.2694	-1.073	-0.01684	0.04496	-0.5307	0.2371	-0.9954	-0.066	0.02646
4:26473243:TCTCTC:T	4	26473243	T	0.001044	-0.8782	0.001676	-0.7738	0.9426	0	-0.7529	0.3803	-1.498	-0.007523	0.04963	-0.7888	0.3231	-1.422	-0.1555	0.01564
4:26473249:TC:T	4	26473249	T	0.001044	-0.8782	0.001676	-0.7738	0.9426	0	-0.7529	0.3803	-1.498	-0.007523	0.04963	-0.7888	0.3231	-1.422	-0.1555	0.01564
4:26859280:G:T	4	26859280	T	0.0002596	1.3924	0.001131	1.144	0.8161	0	1.233	0.5196	0.2145	2.251	0.01897	1.069	0.477	0.1344	2.004	0.02623
4:26863582:C:T	4	26863582	T	0.0004056	1.2289	0.0008397	1.0681	0.6146	0	1.239	0.4663	0.3251	2.153	0.008764	0.9163	0.4396	0.05469	1.778	0.03858
4:26864316:A:T	4	26864316	T	4.053e-05	1.3749	0.0001802	1.1546	0.835	0	1.225	0.4573	0.3285	2.121	0.008255	1.096	0.4174	0.2777	1.914	0.009427
4:27088978:C:T	4	27088978	T	0.01181	-0.7938	0.0002313	-1.0493	0.6872	0	-0.953	0.3721	-1.682	-0.2236	0.01147	-1.186	0.4432	-2.055	-0.3171	0.00817
4:28247614:T:C	4	28247614	T	0.01296	0.4998	0.003061	0.5369	0.6988	0	0.6312	0.3038	0.03578	1.227	0.0395	0.4847	0.2259	0.04191	0.9275	0.03329
4:34384527:C:T	4	34384527	T	0.000664	0.8445	0.0007	0.7764	0.7831	0	0.7263	0.2925	0.153	1.3	0.01417	0.8558	0.3683	0.1338	1.578	0.02131
4:34385465:C:T	4	34385465	T	0.0003098	0.8813	0.000354	0.8074	0.9699	0	0.8005	0.2912	0.2299	1.371	0.006727	0.8179	0.3585	0.1152	1.52	0.02373
4:34385607:G:T	4	34385607	T	0.0003098	0.8813	0.000354	0.8074	0.9699	0	0.8005	0.2912	0.2299	1.371	0.006727	0.8179	0.3585	0.1152	1.52	0.02373
4:34506446:T:C	4	34506446	T	0.0001856	0.6705	2.18e-05	0.6886	0.9369	0	0.674	0.2454	0.193	1.155	0.006785	0.6999	0.2161	0.2764	1.123	0.001435
4:34506842:T:C	4	34506842	T	0.0009296	0.5978	0.0001141	0.6262	0.973	0	0.6199	0.247	0.1358	1.104	0.01317	0.631	0.2153	0.209	1.053	0.003835
4:34507209:T:C	4	34507209	T	0.0009296	0.5978	0.0001141	0.6262	0.973	0	0.6199	0.247	0.1358	1.104	0.01317	0.631	0.2153	0.209	1.053	0.003835
4:34507653:T:G	4	34507653	T	0.0009296	0.5978	0.0001141	0.6262	0.973	0	0.6199	0.247	0.1358	1.104	0.01317	0.631	0.2153	0.209	1.053	0.003835
4:34507851:T:G	4	34507851	T	0.0009296	0.5978	0.0001141	0.6262	0.973	0	0.6199	0.247	0.1358	1.104	0.01317	0.631	0.2153	0.209	1.053	0.003835
4:34508477:T:C	4	34508477	T	0.0009296	0.5978	0.0001141	0.6262	0.973	0	0.6199	0.247	0.1358	1.104	0.01317	0.631	0.2153	0.209	1.053	0.003835
4:34510448:T:C	4	34510448	T	0.0009296	0.5978	0.0001141	0.6262	0.973	0	0.6199	0.247	0.1358	1.104	0.01317	0.631	0.2153	0.209	1.053	0.003835
4:34525534:T:A	4	34525534	T	0.0005992	0.6222	6.49e-05	0.6518	0.9826	0	0.656	0.2524	0.1612	1.151	0.01033	0.6488	0.2139	0.2296	1.068	0.002784
4:34525669:T:A	4	34525669	T	0.0005992	0.6222	6.49e-05	0.6518	0.9826	0	0.656	0.2524	0.1612	1.151	0.01033	0.6488	0.2139	0.2296	1.068	0.002784
4:34530304:C:T	4	34530304	T	0.01543	-0.4513	0.001214	-0.5367	0.9084	0	-0.5574	0.2446	-1.037	-0.07794	0.02415	-0.5191	0.2257	-0.9615	-0.07666	0.02266
4:3656419:C:T	4	3656419	T	0.0002126	-0.7378	0.0003295	-0.6541	0.7669	0	-0.6005	0.2566	-1.104	-0.09756	0.02064	-0.7085	0.2586	-1.215	-0.2017	0.006782
4:37377397:G:T	4	37377397	T	2.732e-05	-1.2184	3.54e-05	-1.1461	0.6372	0	-1.243	0.345	-1.919	-0.5668	0.0004321	-0.9698	0.4653	-1.882	-0.05788	0.03858
4:37639139:C:T	4	37639139	T	0.0007228	0.9737	0.0007028	0.9085	0.4569	0	1.142	0.4128	0.3334	1.951	0.00638	0.7381	0.3526	0.0471	1.429	0.03774
4:38718365:G:T	4	38718365	T	0.001743	-0.6293	0.004587	-0.4971	0.6959	0	-0.5835	0.2822	-1.136	-0.03047	0.04042	-0.4427	0.2238	-0.8813	-0.004148	0.04944
4:39031799:T:TA	4	39031799	T	0.00439	0.6357	0.001749	0.6184	0.8664	0	0.6511	0.2771	0.1079	1.194	0.02016	0.5846	0.2818	0.03232	1.137	0.03948
4:39678382:A:T	4	39678382	T	0.007006	-0.4908	0.001101	-0.5292	0.831	0	-0.4922	0.2375	-0.9577	-0.02666	0.04001	-0.5616	0.222	-0.9966	-0.1265	0.01229
4:40526786:C:T	4	40526786	T	0.0008276	1.1183	0.0002074	1.1446	0.8477	0	1.22	0.4993	0.2414	2.199	0.01575	1.098	0.3924	0.329	1.867	0.005713
4:41371331:T:C	4	41371331	T	0.05988	-0.5045	0.007315	-0.6347	0.4076	0	-1.009	0.5102	-2.009	-0.008664	0.04994	-0.5321	0.2671	-1.056	-0.008531	0.04794
4:42730961:A:T	4	42730961	T	0.006086	-0.6739	0.00357	-0.6399	0.7729	0	-0.5895	0.2806	-1.139	-0.03953	0.03739	-0.7196	0.3528	-1.411	-0.02815	0.04288
4:45461613:C:T	4	45461613	T	0.008819	0.7672	0.002798	0.7886	0.9647	0	0.8017	0.3964	0.02472	1.579	0.04498	0.7782	0.3535	0.08542	1.471	0.029
4:48235656:T:TA	4	48235656	T	0.00405	0.5519	0.002474	0.5183	0.976	0	0.5237	0.2483	0.03701	1.01	0.03666	0.5134	0.2365	0.04986	0.977	0.03129
4:48329731:C:T	4	48329731	T	0.00343	0.9294	0.002936	0.8333	0.7483	0	0.9341	0.4208	0.1093	1.759	0.02798	0.7531	0.3755	0.01713	1.489	0.04644
4:48331143:C:T	4	48331143	T	0.00343	0.9294	0.002936	0.8333	0.7483	0	0.9341	0.4208	0.1093	1.759	0.02798	0.7531	0.3755	0.01713	1.489	0.04644
4:53117615:C:T	4	53117615	T	0.0002981	-0.7725	0.002692	-0.586	0.8662	0	-0.6205	0.2828	-1.175	-0.06628	0.0298	-0.5546	0.27	-1.084	-0.02532	0.04149
4:53120133:A:T	4	53120133	T	0.0003048	-0.7714	0.002762	-0.5845	0.8726	0	-0.6173	0.2828	-1.172	-0.0631	0.03064	-0.5546	0.27	-1.084	-0.02532	0.04149
4:55333513:C:T	4	55333513	T	0.001407	0.6069	0.002589	0.5086	0.5375	0	0.6404	0.2724	0.1064	1.174	0.0201	0.4264	0.2151	0.004739	0.848	0.04905
4:5585995:T:A	4	5585995	T	0.002051	-0.5871	0.001127	-0.5478	0.6553	0	-0.6307	0.2506	-1.122	-0.1396	0.01292	-0.4798	0.2269	-0.9245	-0.03516	0.03585
4:5587093:T:C	4	5587093	T	0.001131	-0.6169	0.0007039	-0.5659	0.9324	0	-0.5809	0.2433	-1.058	-0.1041	0.01825	-0.5525	0.2297	-1.003	-0.1022	0.01723
4:5587138:T:C	4	5587138	T	0.001235	-0.6094	0.0006469	-0.5697	0.9497	0	-0.5809	0.2433	-1.058	-0.1041	0.01825	-0.5598	0.2297	-1.01	-0.1097	0.01578
4:56266388:T:TATTA	4	56266388	T	6.566e-05	-0.9479	0.000104	-0.8497	0.5475	0	-0.986	0.3151	-1.604	-0.3684	0.00212	-0.7225	0.3044	-1.319	-0.1259	0.0187
4:58122699:G:T	4	58122699	T	0.001155	1.2212	0.001009	1.1598	0.7072	0	1.292	0.4983	0.3151	2.268	0.01051	1.027	0.4994	0.04787	2.005	0.04128
4:58123026:C:T	4	58123026	T	0.001155	1.2212	0.001009	1.1598	0.7072	0	1.292	0.4983	0.3151	2.268	0.01051	1.027	0.4994	0.04787	2.005	0.04128
4:58123697:TC:T	4	58123697	T	0.004726	0.7274	0.001814	0.7133	0.8973	0	0.7443	0.3318	0.09396	1.395	0.0264	0.6852	0.3156	0.06666	1.304	0.03126
4:58692792:C:T	4	58692792	T	0.002205	1.1515	0.000609	1.2232	0.3185	0	0.9446	0.4532	0.05634	1.833	0.03889	1.678	0.579	0.5435	2.813	0.004227
4:60954846:T:TA	4	60954846	T	0.005231	0.6753	0.001575	0.7135	0.9823	0	0.7079	0.3382	0.04511	1.371	0.03806	0.718	0.3032	0.1238	1.312	0.01896
4:61519364:TG:T	4	61519364	T	0.004231	-0.5917	0.0006175	-0.6304	0.8819	0	-0.6602	0.2721	-1.193	-0.127	0.01646	-0.6053	0.2501	-1.095	-0.115	0.01655
4:62633101:T:C	4	62633101	T	0.0003739	-0.6611	6.41e-05	-0.6672	0.8015	0	-0.6192	0.2536	-1.116	-0.1222	0.01582	-0.7039	0.2217	-1.138	-0.2694	0.001771
4:63509409:C:T	4	63509409	T	0.001361	0.5848	0.0002754	0.5895	0.4347	0	0.7252	0.2376	0.2595	1.191	0.002706	0.4714	0.2216	0.03716	0.9057	0.03476
4:67173982:C:T	4	67173982	T	0.001406	0.5761	0.001655	0.5119	0.9148	0	0.5293	0.2302	0.07805	0.9806	0.02294	0.4945	0.23	0.04368	0.9454	0.03294
4:67223489:C:T	4	67223489	T	0.00248	-0.7382	0.002057	-0.701	0.673	0	-0.808	0.3407	-1.476	-0.1402	0.01902	-0.6149	0.3055	-1.214	-0.01614	0.04567
4:67227948:C:T	4	67227948	T	0.0002923	-0.7417	0.0003962	-0.6518	0.6875	0	-0.5724	0.2699	-1.102	-0.04337	0.03566	-0.7208	0.2515	-1.214	-0.228	0.004661
4:67230474:C:T	4	67230474	T	0.0004443	-0.7324	0.0006423	-0.6375	0.6559	0	-0.5479	0.2745	-1.086	-0.01002	0.04776	-0.7148	0.2549	-1.214	-0.2153	0.005606
4:67233811:A:T	4	67233811	T	0.0006747	-0.6163	0.0003836	-0.5845	0.7272	0	-0.5241	0.2389	-0.9924	-0.05583	0.02985	-0.6391	0.2271	-1.084	-0.1939	0.005456
4:67239666:C:T	4	67239666	T	0.0002389	-0.6894	0.0004861	-0.6041	0.4447	0	-0.7465	0.2544	-1.245	-0.2479	0.003883	-0.4811	0.2364	-0.9444	-0.01774	0.04336
4:67276113:T:C	4	67276113	T	0.007988	0.8412	0.002608	0.8156	0.9585	0	0.8322	0.4184	0.01225	1.652	0.04856	0.8036	0.3555	0.1068	1.5	0.02504
4:67559810:C:T	4	67559810	T	0.007014	-1.1695	0.004513	-1.1188	0.9757	0	-1.131	0.5627	-2.234	-0.0285	0.04622	-1.107	0.5517	-2.189	-0.02584	0.04631
4:67762445:A:T	4	67762445	T	0.002458	-0.5998	0.001089	-0.5712	0.9265	0	-0.588	0.2521	-1.082	-0.09395	0.02104	-0.5557	0.2428	-1.032	-0.07972	0.02332
4:67769131:C:T	4	67769131	T	0.003994	-0.5697	0.001781	-0.5463	0.9829	0	-0.5502	0.2521	-1.044	-0.05599	0.03072	-0.5427	0.2427	-1.018	-0.067	0.02662
4:74738469:T:C	4	74738469	T	0.0002691	0.6387	0.0004039	0.5613	0.5908	0	0.4701	0.2322	0.0149	0.9253	0.04479	0.6411	0.2173	0.2152	1.067	0.00361
4:74739076:T:G	4	74739076	T	0.0002691	0.6387	0.0004039	0.5613	0.5908	0	0.4701	0.2322	0.0149	0.9253	0.04479	0.6411	0.2173	0.2152	1.067	0.00361
4:74739267:T:C	4	74739267	T	0.0002691	0.6387	0.0004039	0.5613	0.5908	0	0.4701	0.2322	0.0149	0.9253	0.04479	0.6411	0.2173	0.2152	1.067	0.00361
4:74743102:C:T	4	74743102	T	0.0002028	-0.615	8.6e-05	-0.5866	0.3422	0	-0.4355	0.2182	-0.8632	-0.007761	0.04786	-0.7198	0.2049	-1.121	-0.3183	0.0005633
4:77197521:G:T	4	77197521	T	0.00307	0.517	0.0005015	0.5444	0.8122	0	0.5799	0.2164	0.1557	1.004	0.008222	0.5055	0.2264	0.0617	0.9492	0.02685
4:82329840:C:T	4	82329840	T	0.0001975	1.0114	0.0005527	0.9498	0.253	23.46	1.239	0.3517	0.5493	1.928	0.0005729	0.6883	0.3293	0.04293	1.334	0.03803
4:83485723:T:G	4	83485723	T	0.006943	0.4935	0.001179	0.5303	0.8201	0	0.4909	0.2383	0.02377	0.958	0.04122	0.5654	0.2247	0.1249	1.006	0.01277
4:83486793:T:TGGGGGC	4	83486793	T	0.006943	0.4935	0.001179	0.5303	0.8201	0	0.4909	0.2383	0.02377	0.958	0.04122	0.5654	0.2247	0.1249	1.006	0.01277
4:83488431:T:C	4	83488431	T	0.002871	0.5495	0.0006692	0.5589	0.5653	0	0.6608	0.2416	0.1873	1.134	0.007018	0.4713	0.2241	0.03193	0.9106	0.03695
4:84900907:T:C	4	84900907	T	4.312e-05	-0.8029	5.79e-05	-0.701	0.7142	0	-0.7649	0.2466	-1.248	-0.2817	0.002308	-0.6372	0.2465	-1.12	-0.1541	0.01055
4:84901327:T:G	4	84901327	T	4.579e-05	-0.8085	7.42e-05	-0.7006	0.6764	0	-0.7745	0.2502	-1.265	-0.2842	0.002357	-0.6269	0.2499	-1.117	-0.1371	0.01303
4:84935383:A:T	4	84935383	T	0.004127	1.1214	0.001518	1.1155	0.6369	0	0.9628	0.4779	0.02605	1.9	0.04581	1.296	0.5196	0.2771	2.314	0.01358
4:89252189:C:T	4	89252189	T	0.005243	0.5631	0.003587	0.5151	0.8227	0	0.5585	0.2624	0.04416	1.073	0.03501	0.4789	0.2394	0.009682	0.9482	0.047
4:90832001:T:C	4	90832001	T	0.000945	0.7135	0.0002312	0.7008	0.8193	0	0.6532	0.2823	0.09995	1.206	0.02207	0.7405	0.2577	0.2355	1.246	0.00456
4:90835701:T:C	4	90835701	T	0.001134	0.7029	0.0002765	0.6924	0.8508	0	0.6532	0.2823	0.09995	1.206	0.02207	0.7251	0.2579	0.2196	1.231	0.0055
4:93620237:C:T	4	93620237	T	1.149e-05	1.4259	0.0001007	1.1526	0.7708	0	1.035	0.5008	0.05334	2.016	0.04056	1.216	0.3677	0.4951	1.937	0.001147
4:96417170:C:T	4	96417170	T	0.0005304	-0.6551	0.0009531	-0.561	0.9864	0	-0.5638	0.2358	-1.026	-0.1016	0.0181	-0.558	0.2447	-1.038	-0.07834	0.02381
4:9975590:C:T	4	9975590	T	0.004601	0.9038	0.002384	0.8743	0.8862	0	0.8345	0.4001	0.05032	1.619	0.03876	0.9169	0.4143	0.1048	1.729	0.02819
5:10145304:C:T	5	10145304	T	0.1087	-0.4895	0.003098	-0.8241	0.7156	0	-0.9481	0.4398	-1.81	-0.08617	0.03274	-0.741	0.3601	-1.447	-0.03521	0.0411
5:10511727:T:C	5	10511727	T	7.49e-05	0.6984	0.0008418	0.5454	0.4847	0	0.6743	0.2464	0.1913	1.157	0.006988	0.4443	0.2182	0.0166	0.8719	0.04325
5:105157064:T:C	5	105157064	T	0.002226	0.5754	0.0001872	0.6348	0.5375	0	0.7414	0.2424	0.2663	1.216	0.002647	0.5318	0.2383	0.06471	0.9989	0.02692
5:105164601:T:C	5	105164601	T	0.00112	0.6114	0.0002356	0.6244	0.4179	0	0.7642	0.2421	0.2898	1.239	0.00194	0.4891	0.2382	0.02234	0.9559	0.04148
5:105709649:A:T	5	105709649	T	0.002332	-0.9393	0.0004293	-0.9604	0.7552	0	-0.8718	0.3939	-1.644	-0.09974	0.02845	-1.042	0.378	-1.782	-0.3008	0.006476
5:105790570:C:T	5	105790570	T	0.002229	-0.9164	0.001292	-0.8916	0.7259	0	-0.9872	0.3888	-1.749	-0.2251	0.01217	-0.7929	0.395	-1.567	-0.01866	0.04627
5:105791613:C:T	5	105791613	T	0.0003026	-0.8965	3.91e-05	-0.924	0.666	0	-1.026	0.326	-1.665	-0.3868	0.002006	-0.8318	0.3101	-1.44	-0.224	0.008008
5:10613042:C:T	5	10613042	T	0.0004756	-0.6634	1.39e-05	-0.7361	0.4022	0	-0.8743	0.2364	-1.338	-0.4108	0.0003082	-0.5904	0.2428	-1.066	-0.1144	0.01606
5:10616898:C:T	5	10616898	T	0.0001409	-0.7431	0.0004618	-0.765	0.2076	37.02	-0.9878	0.249	-1.476	-0.4999	0.0001137	-0.5508	0.2414	-1.024	-0.07765	0.02371
5:107576699:C:T	5	107576699	T	0.0001969	-0.8027	0.001009	-0.6367	0.5457	0	-0.797	0.3285	-1.441	-0.1532	0.01648	-0.5513	0.2397	-1.021	-0.08145	0.02264
5:107583425:C:T	5	107583425	T	0.003146	-0.7064	0.004103	-0.6186	0.6666	0	-0.7382	0.3514	-1.427	-0.04953	0.03738	-0.5465	0.2729	-1.081	-0.01168	0.04674
5:10815380:C:T	5	10815380	T	8.848e-06	-0.9894	3.29e-05	-0.852	0.4052	0	-0.6602	0.3085	-1.265	-0.0556	0.03401	-1.004	0.2747	-1.543	-0.4662	0.0003371
5:10818337:C:T	5	10818337	T	0.01359	0.6489	0.002659	0.7305	0.9765	0	0.7375	0.3401	0.07102	1.404	0.03173	0.7232	0.3477	0.04165	1.405	0.03901
5:10939487:T:G	5	10939487	T	0.00897	0.6146	0.0008815	0.6953	0.8637	0	0.6552	0.3134	0.04082	1.27	0.03834	0.7274	0.2806	0.1775	1.277	0.01033
5:1099209:C:T	5	1099209	T	0.006258	-0.5676	0.002047	-0.5813	0.8139	0	-0.6322	0.2869	-1.195	-0.06985	0.02914	-0.5426	0.2501	-1.033	-0.05237	0.03141
5:110001746:C:T	5	110001746	T	7.131e-05	-0.9404	0.0002879	-0.8056	0.3245	0	-0.6819	0.2552	-1.182	-0.1816	0.008412	-1.193	0.4516	-2.078	-0.3083	0.008969
5:1103495:T:C	5	1103495	T	0.004922	-0.512	0.0004619	-0.5832	0.9735	0	-0.5773	0.2426	-1.053	-0.1019	0.01862	-0.5884	0.229	-1.037	-0.1395	0.01103
5:1103853:C:T	5	1103853	T	0.001604	-0.672	0.0004261	-0.6786	0.4403	0	-0.8628	0.3067	-1.464	-0.2617	0.005586	-0.5587	0.2475	-1.044	-0.07359	0.02523
5:1109759:C:T	5	1109759	T	0.01156	-0.5369	0.002102	-0.5818	0.7379	0	-0.6621	0.3057	-1.261	-0.06283	0.03199	-0.5319	0.2408	-1.004	-0.05992	0.02849
5:112218316:C:T	5	112218316	T	0.0086	0.6822	0.002095	0.7178	0.7783	0	0.8098	0.4017	0.02244	1.597	0.04567	0.6709	0.2866	0.1091	1.233	0.02038
5:115867970:C:T	5	115867970	T	0.001354	-0.7793	0.0006981	-0.7652	0.9573	0	-0.7762	0.3047	-1.373	-0.1789	0.01191	-0.7519	0.336	-1.411	-0.0933	0.02651
5:118920839:G:T	5	118920839	T	0.000465	0.6749	0.001479	0.5366	0.6788	0	0.6112	0.2469	0.1272	1.095	0.01447	0.4711	0.2313	0.01782	0.9245	0.04316
5:118928363:C:T	5	118928363	T	0.0005759	0.6581	0.00128	0.5331	0.6779	0	0.6047	0.239	0.1363	1.073	0.01247	0.4671	0.2295	0.01732	0.9168	0.04331
5:118982658:C:T	5	118982658	T	8.466e-05	-0.8764	9.99e-05	-0.8112	0.4716	0	-0.9523	0.2862	-1.513	-0.3912	0.001114	-0.6516	0.3043	-1.248	-0.05523	0.03362
5:11909009:T:C	5	11909009	T	0.004545	-0.5192	0.0008447	-0.5485	0.4822	0	-0.685	0.2544	-1.184	-0.1864	0.007919	-0.4508	0.2153	-0.8728	-0.02887	0.03769
5:120153482:C:T	5	120153482	T	0.02626	0.5354	0.002351	0.6662	0.9007	0	0.6926	0.3046	0.0956	1.29	0.02445	0.6379	0.3151	0.02039	1.255	0.04442
5:123076378:T:C	5	123076378	T	0.002608	0.8686	0.003488	0.7895	0.7198	0	0.7066	0.3556	0.009596	1.404	0.04881	0.9029	0.4159	0.08787	1.718	0.03126
5:123878401:T:C	5	123878401	T	0.003179	0.5596	0.001323	0.5594	0.9474	0	0.5714	0.2516	0.07841	1.064	0.02458	0.5484	0.2415	0.07502	1.022	0.02439
5:123881434:T:C	5	123881434	T	0.003179	0.5596	0.001323	0.5594	0.9474	0	0.5714	0.2516	0.07841	1.064	0.02458	0.5484	0.2415	0.07502	1.022	0.02439
5:123883584:T:G	5	123883584	T	0.005698	0.5249	0.002365	0.53	0.8196	0	0.5714	0.2516	0.07841	1.064	0.02458	0.4918	0.2418	0.01786	0.9658	0.04348
5:123899395:C:T	5	123899395	T	0.0002294	0.881	0.0009299	0.7293	0.7861	0	0.79	0.3138	0.1749	1.405	0.01292	0.6704	0.3093	0.06415	1.277	0.03156
5:124245657:T:G	5	124245657	T	0.000558	-0.8254	0.001402	-0.6623	0.9861	0	-0.6578	0.3324	-1.309	-0.006372	0.04969	-0.6652	0.2653	-1.185	-0.1451	0.01309
5:124247545:T:C	5	124247545	T	0.0005175	-0.8161	0.002426	-0.6209	0.842	0	-0.6726	0.3304	-1.32	-0.02508	0.04358	-0.5887	0.2609	-1.1	-0.07731	0.02529
5:1290319:T:G	5	1290319	T	0.00708	0.5202	0.003633	0.509	0.8552	0	0.5431	0.2562	0.04101	1.045	0.0357	0.4791	0.2396	0.009518	0.9487	0.04708
5:133452495:C:T	5	133452495	T	0.0002791	0.6691	0.00235	0.5049	0.9205	0	0.4872	0.2428	0.01131	0.963	0.04666	0.5204	0.2274	0.0748	0.9661	0.02328
5:133460278:C:T	5	133460278	T	0.0004497	-0.6705	0.0005271	-0.5883	0.9678	0	-0.5815	0.2388	-1.049	-0.1135	0.01609	-0.5952	0.2412	-1.068	-0.1224	0.01458
5:134638839:C:T	5	134638839	T	0.008342	-0.47	0.00383	-0.459	0.9194	0	-0.4762	0.2322	-0.9312	-0.02112	0.04208	-0.444	0.2175	-0.8703	-0.01772	0.04271
5:136425223:G:T	5	136425223	T	0.007732	-0.7793	0.001113	-0.8672	0.8746	0	-0.8192	0.4038	-1.611	-0.02766	0.04434	-0.9039	0.3535	-1.597	-0.2112	0.01139
5:139596552:C:T	5	139596552	T	0.00589	-0.7707	0.002654	-0.7622	0.8092	0	-0.8287	0.3743	-1.562	-0.09518	0.02837	-0.7058	0.3449	-1.382	-0.02972	0.04224
5:139655600:TTGA:T	5	139655600	T	0.001688	-0.9577	0.00162	-0.8681	0.3594	0	-1.269	0.5169	-2.282	-0.2558	0.01528	-0.7092	0.3254	-1.347	-0.07144	0.03063
5:143410780:C:T	5	143410780	T	0.01417	-0.7782	0.004264	-0.8104	0.9541	0	-0.795	0.3903	-1.56	-0.03009	0.04346	-0.8277	0.4127	-1.637	-0.01874	0.04647
5:143412087:C:T	5	143412087	T	0.01382	-0.799	0.004161	-0.8283	0.899	0	-0.795	0.3903	-1.56	-0.03009	0.04346	-0.8687	0.4301	-1.712	-0.02574	0.04493
5:143415348:A:T	5	143415348	T	0.01382	-0.799	0.004161	-0.8283	0.899	0	-0.795	0.3903	-1.56	-0.03009	0.04346	-0.8687	0.4301	-1.712	-0.02574	0.04493
5:14405231:C:T	5	14405231	T	0.0016	-0.6425	0.0006237	-0.6367	0.8465	0	-0.5937	0.2898	-1.162	-0.02578	0.04227	-0.6669	0.2428	-1.143	-0.1909	0.006658
5:14405843:TAA:T	5	14405843	T	0.00151	-0.6468	0.0006175	-0.638	0.8418	0	-0.5937	0.2898	-1.162	-0.02578	0.04227	-0.6692	0.2433	-1.146	-0.1924	0.006572
5:147393103:C:T	5	147393103	T	0.0007379	-0.7013	0.001143	-0.6367	0.9126	0	-0.6548	0.2558	-1.156	-0.1535	0.01149	-0.6112	0.3041	-1.207	-0.01522	0.04597
5:148836797:C:T	5	148836797	T	0.005898	0.7529	0.002037	0.7872	0.9279	0	0.7663	0.3441	0.09186	1.441	0.0275	0.8127	0.3804	0.06717	1.558	0.03402
5:148844248:C:T	5	148844248	T	0.00664	-0.5527	0.001643	-0.5756	0.7594	0	-0.634	0.2641	-1.152	-0.1163	0.01764	-0.5219	0.2534	-1.019	-0.02516	0.04095
5:15122968:C:T	5	15122968	T	0.003357	0.5715	0.001047	0.5743	0.998	0	0.5748	0.2588	0.06759	1.082	0.02789	0.5739	0.2381	0.1073	1.041	0.01696
5:15123953:G:T	5	15123953	T	0.003357	0.5715	0.001047	0.5743	0.998	0	0.5748	0.2588	0.06759	1.082	0.02789	0.5739	0.2381	0.1073	1.041	0.01696
5:15133851:TA:T	5	15133851	T	0.003794	0.5451	0.003458	0.4964	0.977	0	0.5013	0.2406	0.02975	0.9728	0.03895	0.4915	0.2396	0.02195	0.9611	0.0417
5:15133939:C:T	5	15133939	T	0.003488	0.5474	0.00177	0.5271	0.8807	0	0.5013	0.2406	0.02975	0.9728	0.03895	0.5519	0.2363	0.0888	1.015	0.02064
5:154721436:G:T	5	154721436	T	0.005967	0.7261	0.004088	0.7176	0.9682	0	0.7074	0.3575	0.006682	1.408	0.04975	0.7273	0.3495	0.04217	1.412	0.03893
5:156581265:C:T	5	156581265	T	0.0002932	0.9435	0.001044	0.7924	0.7565	0	0.8783	0.3676	0.1579	1.599	0.01816	0.727	0.3208	0.09828	1.356	0.02466
5:162076620:TATTA:T	5	162076620	T	0.001187	-0.956	0.004898	-0.7288	0.5091	0	-0.9984	0.4836	-1.946	-0.05059	0.04074	-0.6203	0.3067	-1.221	-0.01909	0.04468
5:16236048:C:T	5	16236048	T	0.01951	-0.5252	0.004802	-0.583	0.9846	0	-0.5791	0.2882	-1.144	-0.01418	0.04638	-0.5871	0.2967	-1.169	-0.005548	0.04942
5:162991763:T:C	5	162991763	T	0.002331	0.5612	0.0002218	0.6059	0.9835	0	0.6095	0.2406	0.138	1.081	0.01235	0.6027	0.2243	0.1631	1.042	0.007905
5:163010275:C:T	5	163010275	T	0.0008101	0.7943	0.000309	0.7694	0.7717	0	0.833	0.3058	0.2337	1.432	0.007237	0.7092	0.2976	0.1258	1.293	0.01826
5:16880363:T:TAA	5	16880363	T	4.762e-07	0.9486	6.8e-06	0.7799	0.9172	0	0.7606	0.2537	0.2635	1.258	0.003193	0.7967	0.2373	0.3316	1.262	0.0009653
5:169182875:C:T	5	169182875	T	0.0005133	0.7403	0.0004092	0.6879	0.7303	0	0.7559	0.2771	0.2128	1.299	0.007158	0.6217	0.2735	0.08569	1.158	0.02422
5:172801107:T:A	5	172801107	T	0.00136	0.668	0.002232	0.573	0.7316	0	0.6481	0.2882	0.08322	1.213	0.02604	0.518	0.2467	0.03453	1.002	0.03717
5:173311406:C:T	5	173311406	T	0.009339	0.7117	0.002742	0.7641	0.7671	0	0.708	0.3177	0.08523	1.331	0.02741	0.8659	0.428	0.02704	1.705	0.04458
5:173866198:T:A	5	173866198	T	7.298e-05	-1.3572	0.0002999	-1.0889	0.4495	0	-1.34	0.4483	-2.218	-0.4612	0.003291	-0.8823	0.4066	-1.679	-0.08533	0.03137
5:177686816:C:T	5	177686816	T	1.465e-05	1.4823	8.08e-05	1.2828	0.796	0	1.179	0.5168	0.1657	2.192	0.02403	1.351	0.4189	0.5302	2.172	0.001501
5:177686900:C:T	5	177686900	T	3.164e-05	1.4035	0.0001789	1.1807	0.9704	0	1.166	0.5052	0.1761	2.157	0.02239	1.19	0.4031	0.4001	1.98	0.003584
5:177988444:C:T	5	177988444	T	0.00942	-1.0102	0.001915	-1.0686	0.8085	0	-1.162	0.5167	-2.175	-0.1493	0.02603	-0.994	0.4619	-1.899	-0.08864	0.03278
5:180130876:C:T	5	180130876	T	0.01327	-0.5619	0.001321	-0.635	0.905	0	-0.664	0.3135	-1.279	-0.04945	0.03591	-0.6158	0.2548	-1.115	-0.1164	0.01668
5:18538940:T:C	5	18538940	T	0.002151	0.8767	0.004539	0.7648	0.9632	0	0.7524	0.38	0.007583	1.497	0.04961	0.7773	0.3822	0.02826	1.526	0.04347
5:18811096:T:TC	5	18811096	T	0.002372	-0.7065	0.002114	-0.6259	0.5956	0	-0.756	0.3186	-1.381	-0.1315	0.01897	-0.5361	0.2648	-1.055	-0.01722	0.04439
5:18866772:T:C	5	18866772	T	0.02478	0.4691	0.002717	0.5335	0.9447	0	0.5461	0.2542	0.04799	1.044	0.03331	0.5214	0.2492	0.03291	1.01	0.03788
5:2093634:C:T	5	2093634	T	0.00315	-0.6647	0.004797	-0.5838	0.7822	0	-0.6523	0.3229	-1.285	-0.01952	0.04518	-0.536	0.2697	-1.065	-0.007316	0.04847
5:2336685:T:C	5	2336685	T	4.199e-05	1.0207	0.0001605	0.8256	0.6093	0	0.9329	0.3032	0.3387	1.527	0.002499	0.7091	0.3159	0.08986	1.328	0.02606
5:2337193:C:T	5	2337193	T	0.0007902	-0.6822	0.001536	-0.5869	0.779	0	-0.6493	0.2894	-1.217	-0.08214	0.02636	-0.5436	0.2412	-1.016	-0.07084	0.02546
5:2337224:A:T	5	2337224	T	0.001058	-0.6667	0.00197	-0.574	0.8435	0	-0.6181	0.2902	-1.187	-0.04936	0.03485	-0.5436	0.2412	-1.016	-0.07084	0.02546
5:2337228:C:T	5	2337228	T	0.001058	-0.6667	0.00197	-0.574	0.8435	0	-0.6181	0.2902	-1.187	-0.04936	0.03485	-0.5436	0.2412	-1.016	-0.07084	0.02546
5:2337339:C:T	5	2337339	T	0.001058	-0.6667	0.00197	-0.574	0.8435	0	-0.6181	0.2902	-1.187	-0.04936	0.03485	-0.5436	0.2412	-1.016	-0.07084	0.02546
5:24512393:C:T	5	24512393	T	0.0005633	-0.9664	0.002241	-0.7776	0.943	0	-0.758	0.3739	-1.491	-0.02516	0.04447	-0.7945	0.3472	-1.475	-0.1141	0.0233
5:24568961:T:C	5	24568961	T	0.0007073	-0.7258	6.02e-05	-0.7479	0.5012	0	-0.6031	0.2848	-1.161	-0.04493	0.0359	-0.8565	0.2466	-1.34	-0.3731	0.0006487
5:24669050:C:T	5	24669050	T	0.0004978	0.6977	0.002224	0.5582	0.9321	0	0.5741	0.2609	0.06271	1.086	0.02937	0.543	0.2554	0.04247	1.043	0.03488
5:25764348:C:T	5	25764348	T	0.0002685	-1.0189	0.0006668	-1.0521	0.2289	30.91	-0.7658	0.3437	-1.439	-0.09219	0.02741	-1.386	0.3842	-2.139	-0.6334	0.0004017
5:26220817:C:T	5	26220817	T	0.0006344	1.4028	0.002277	1.1221	0.8022	0	1.223	0.5454	0.1536	2.291	0.02651	1.038	0.4979	0.06216	2.014	0.03854
5:27789197:C:T	5	27789197	T	0.0001341	-1.2337	0.001017	-0.9908	0.7688	0	-0.9074	0.4141	-1.719	-0.09578	0.03003	-1.085	0.44	-1.948	-0.2228	0.01461
5:32714433:C:T	5	32714433	T	0.002527	0.9993	0.004602	0.8915	0.9324	0	0.867	0.4272	0.02962	1.704	0.04426	0.9206	0.4651	0.008883	1.832	0.04938
5:3388500:C:T	5	3388500	T	0.0122	-0.4784	0.001829	-0.5235	0.9568	0	-0.5347	0.2664	-1.057	-0.0126	0.04658	-0.5161	0.2164	-0.9403	-0.09197	0.01815
5:3388599:C:T	5	3388599	T	0.01097	-0.4847	0.001775	-0.5226	0.9536	0	-0.5347	0.2664	-1.057	-0.0126	0.04658	-0.5148	0.2148	-0.9358	-0.09374	0.01761
5:3390713:C:T	5	3390713	T	0.01759	-0.455	0.004232	-0.4845	0.8073	0	-0.5347	0.2664	-1.057	-0.0126	0.04658	-0.4505	0.2195	-0.8808	-0.02026	0.04163
5:34542432:G:T	5	34542432	T	0.001037	-0.9359	0.001461	-0.8253	0.5358	0	-0.6872	0.3421	-1.358	-0.01664	0.04644	-1.012	0.3977	-1.791	-0.2324	0.01181
5:34554123:A:T	5	34554123	T	0.003246	-0.8216	0.003746	-0.7375	0.8728	0	-0.7014	0.3397	-1.367	-0.0356	0.04073	-0.7835	0.3839	-1.536	-0.03113	0.04275
5:34557370:A:T	5	34557370	T	0.001181	-0.9069	0.001582	-0.8054	0.6433	0	-0.7014	0.3397	-1.367	-0.0356	0.04073	-0.9394	0.3857	-1.695	-0.1835	0.01586
5:35329543:C:T	5	35329543	T	0.001165	-0.7745	0.001251	-0.6848	0.7719	0	-0.7633	0.3439	-1.437	-0.08914	0.02803	-0.6366	0.2697	-1.165	-0.108	0.01935
5:35333551:G:T	5	35333551	T	0.001165	-0.7745	0.001085	-0.6928	0.7946	0	-0.7633	0.3439	-1.437	-0.08914	0.02803	-0.6496	0.2693	-1.177	-0.1218	0.01689
[truncated: 8,609 more rows]
