# Supplementary material for: Tuberculosis severity associates with variants and eQTLs related to vascular biology and infection-induced inflammation
Source: PLoS Genet. 2023 Mar 27;19(3):e1010387. doi: 10.1371/journal.pgen.1010387 (PMC10079228; doi:10.1371/journal.pgen.1010387)
Supplement: S9 Table — (excel file) (XLSX) [file pgen.1010387.s010.xlsx]

## Sheet: CXR Table
SNP	CHR	BP	Effect Allele	Meta P	Meta β	OR (CXR)	P (CXR)
5:63805731:C:T	5	63805731	T	2.965e-08	-0.9726	0.7796	0.294
5:63831964:T:C	5	63831964	C	7.775e-08	-0.8347	0.8007	0.2956
5:63832264:G:A	5	63832264	A	7.775e-08	-0.8347	0.8007	0.2956
21:25966515:A:T	21	25966515	A	1.296e-07	1.2297	1.669	0.1575
5:63840208:A:C	5	63840208	C	1.83e-07	-0.7992	0.8345	0.3923
1:38805929:T:C	1	38805929	C	1.888e-07	0.8888	1.247	0.3913
5:63823469:A:G	5	63823469	G	1.978e-07	-0.7934	0.784	0.2406
21:25967403:C:T	21	25967403	C	2.043e-07	1.1918	1.669	0.1575
21:25978459:G:C	21	25978459	G	2.577e-07	1.2319	1.727	0.145
1:65534491:A:G	1	65534491	A	2.912e-07	1.3259	1.27	0.5462
21:25971801:C:G	21	25971801	C	3.118e-07	1.2174	1.594	0.1985
21:25971993:T:C	21	25971993	T	3.118e-07	1.2174	1.594	0.1985
21:25972052:T:G	21	25972052	T	3.118e-07	1.2174	1.594	0.1985
21:25972211:T:TTA	21	25972211	T	3.118e-07	1.2174	1.594	0.1985
21:25972568:A:G	21	25972568	A	3.118e-07	1.2174	1.594	0.1985
21:25973613:A:T	21	25973613	A	3.379e-07	1.2247	1.716	0.1496
21:25974283:A:G	21	25974283	A	3.379e-07	1.2247	1.716	0.1496
21:25975197:G:T	21	25975197	G	3.379e-07	1.2247	1.716	0.1496
5:63839858:G:A	5	63839858	A	3.751e-07	-0.9431	0.5672	0.01743
5:63815458:T:C	5	63815458	C	3.778e-07	-0.7652	0.7323	0.1212
5:63840346:A:G	5	63840346	G	3.849e-07	-0.7787	0.8513	0.4457
1:53756465:A:G	1	53756465	A	4.168e-07	1.1429	1.694	0.1455
21:25971654:C:A	21	25971654	C	5.033e-07	1.2386	1.533	0.2572
21:25964909:G:A	21	25964909	G	6.626e-07	1.1827	1.647	0.1757
14:63014332:G:A	14	63014332	A	7.843e-07	-0.9159	0.8548	0.5352
5:63804407:T:C	5	63804407	C	8.717e-07	-0.7722	0.799	0.2979
5:63805283:A:G	5	63805283	G	8.717e-07	-0.7722	0.799	0.2979
5:63828125:C:CT	5	63828125	CT	1.461e-06	-0.7667	0.8013	0.312
5:63809055:A:T	5	63809055	T	1.552e-06	-0.7549	0.7759	0.2384
1:38793124:C:CCG	1	38793124	CCG	1.567e-06	1.0039	1.589	0.1642
5:63809987:T:C	5	63809987	C	1.619e-06	-0.7502	0.7788	0.2444
3:162705529:C:A	3	162705529	A	1.658e-06	0.7822	1.283	0.2889
3:162729309:T:C	3	162729309	C	1.658e-06	0.7822	1.283	0.2889
1:53756870:C:T	1	53756870	C	1.736e-06	1.1039	1.653	0.1658
5:63824468:G:A	5	63824468	G	1.749e-06	0.7748	1.411	0.1424
1:38795343:A:G	1	38795343	G	2.028e-06	0.9974	1.41	0.2886
3:107050868:C:A	3	107050868	A	2.157e-06	1.234	1.183	0.6482
4:13685393:GT:G	4	13685393	G	2.276e-06	1.0348	0.9884	0.9691
6:42744070:C:T	6	42744070	T	2.277e-06	1.0496	1.073	0.8224
19:10082253:T:C	19	10082253	C	2.352e-06	-1.0805	1.076	0.8231
16:21044820:T:G	16	21044820	G	2.54e-06	-1.7181	0.4119	0.03974
12:66931299:C:CAT	12	66931299	CAT	2.725e-06	0.7926	0.7747	0.2668
6:15917592:A:G	6	15917592	G	3.02e-06	1.1365	2.37	0.02943
20:56206029:G:A	20	56206029	G	3.242e-06	-0.7371	0.6911	0.09338
13:24771823:A:G	13	24771823	A	3.247e-06	-0.7179	0.6478	0.04736
4:186968993:G:A	4	186968993	A	3.32e-06	1.6006	1.946	0.2859
9:8474235:T:A	9	8474235	A	3.499e-06	-1.3002	0.4937	0.03793
9:8474238:T:A	9	8474238	A	3.499e-06	-1.3002	0.4937	0.03793
3:162682912:A:G	3	162682912	G	3.678e-06	0.7597	1.268	0.3113
3:162683199:T:C	3	162683199	C	3.678e-06	0.7597	1.268	0.3113
3:162685126:C:T	3	162685126	T	3.678e-06	0.7597	1.268	0.3113
3:162685161:G:A	3	162685161	A	3.678e-06	0.7597	1.268	0.3113
3:162685170:G:A	3	162685170	A	3.678e-06	0.7597	1.268	0.3113
3:162685248:CA:C	3	162685248	C	3.678e-06	0.7597	1.268	0.3113
3:162685443:C:T	3	162685443	T	3.678e-06	0.7597	1.268	0.3113
3:162691919:C:T	3	162691919	T	3.678e-06	0.7597	1.268	0.3113
3:162696156:T:C	3	162696156	C	3.678e-06	0.7597	1.268	0.3113
3:162698351:G:A	3	162698351	A	3.678e-06	0.7597	1.268	0.3113
3:162699353:T:G	3	162699353	G	3.678e-06	0.7597	1.268	0.3113
5:63808972:A:C	5	63808972	C	3.687e-06	-0.7332	0.7415	0.1709
3:162699775:A:T	3	162699775	T	4.121e-06	0.7581	1.285	0.2868
3:162700047:T:C	3	162700047	C	4.121e-06	0.7581	1.285	0.2868
3:162700286:CTCTT:C	3	162700286	C	4.121e-06	0.7581	1.285	0.2868
3:162702373:A:G	3	162702373	G	4.121e-06	0.7581	1.285	0.2868
3:162703548:C:T	3	162703548	T	4.121e-06	0.7581	1.285	0.2868
3:162704006:A:G	3	162704006	G	4.121e-06	0.7581	1.285	0.2868
3:162705769:C:G	3	162705769	G	4.121e-06	0.7581	1.285	0.2868
3:162706159:A:C	3	162706159	C	4.121e-06	0.7581	1.285	0.2868
3:162707148:G:C	3	162707148	C	4.121e-06	0.7581	1.285	0.2868
3:162708402:A:C	3	162708402	C	4.121e-06	0.7581	1.285	0.2868
3:162709641:C:T	3	162709641	T	4.121e-06	0.7581	1.285	0.2868
3:162710927:A:T	3	162710927	T	4.121e-06	0.7581	1.285	0.2868
3:162715708:G:T	3	162715708	T	4.121e-06	0.7581	1.285	0.2868
3:162724542:A:G	3	162724542	G	4.121e-06	0.7581	1.285	0.2868
3:162725052:A:T	3	162725052	T	4.121e-06	0.7581	1.285	0.2868
3:162725633:A:AT	3	162725633	AT	4.121e-06	0.7581	1.285	0.2868
3:162725923:T:C	3	162725923	C	4.121e-06	0.7581	1.285	0.2868
3:162725949:G:C	3	162725949	C	4.121e-06	0.7581	1.285	0.2868
3:162726100:G:C	3	162726100	C	4.121e-06	0.7581	1.285	0.2868
3:162726316:ATCTTC:A	3	162726316	A	4.121e-06	0.7581	1.285	0.2868
3:162726470:T:G	3	162726470	G	4.121e-06	0.7581	1.285	0.2868
3:162726833:A:G	3	162726833	G	4.121e-06	0.7581	1.285	0.2868
3:162727314:G:A	3	162727314	A	4.121e-06	0.7581	1.285	0.2868
3:162727341:G:C	3	162727341	C	4.121e-06	0.7581	1.285	0.2868
3:162727665:T:C	3	162727665	C	4.121e-06	0.7581	1.285	0.2868
3:162727685:T:C	3	162727685	C	4.121e-06	0.7581	1.285	0.2868
3:162728268:T:G	3	162728268	G	4.121e-06	0.7581	1.285	0.2868
3:162728380:C:T	3	162728380	T	4.121e-06	0.7581	1.285	0.2868
3:162728425:T:C	3	162728425	C	4.121e-06	0.7581	1.285	0.2868
3:162728488:A:G	3	162728488	G	4.121e-06	0.7581	1.285	0.2868
3:162728643:A:T	3	162728643	T	4.121e-06	0.7581	1.285	0.2868
3:162728853:T:TTAAAAA	3	162728853	TTAAAAA	4.121e-06	0.7581	1.285	0.2868
3:162729632:G:A	3	162729632	A	4.121e-06	0.7581	1.285	0.2868
3:162729933:A:G	3	162729933	G	4.121e-06	0.7581	1.285	0.2868
3:162730043:C:T	3	162730043	T	4.121e-06	0.7581	1.285	0.2868
3:162730129:T:C	3	162730129	C	4.121e-06	0.7581	1.285	0.2868
3:162730664:T:A	3	162730664	A	4.121e-06	0.7581	1.285	0.2868
3:162730803:A:G	3	162730803	G	4.121e-06	0.7581	1.285	0.2868
3:179119399:A:G	3	179119399	G	4.69e-06	-1.1525	0.6943	0.2643
19:1679891:T:C	19	1679891	C	4.882e-06	0.8712	1.561	0.1142
10:116280548:T:C	10	116280548	T	4.982e-06	0.9781	0.8904	0.7037
2:11275243:G:C	2	11275243	G	5.081e-06	0.7363	1.231	0.3615
2:11275617:T:C	2	11275617	T	5.081e-06	0.7363	1.231	0.3615
8:104120730:G:C	8	104120730	C	5.182e-06	0.8632	1.885	0.03282
8:104120731:C:A	8	104120731	A	5.182e-06	0.8632	1.885	0.03282
3:179011897:C:A	3	179011897	A	5.304e-06	-1.1215	0.5592	0.06564
3:179013281:A:G	3	179013281	G	5.304e-06	-1.1215	0.5592	0.06564
6:77144504:C:T	6	77144504	C	5.479e-06	1.2621	1.382	0.4859
6:77145096:T:C	6	77145096	T	5.479e-06	1.2621	1.382	0.4859
6:77145573:T:C	6	77145573	T	5.479e-06	1.2621	1.382	0.4859
6:77145616:C:T	6	77145616	C	5.479e-06	1.2621	1.382	0.4859
6:77146109:A:G	6	77146109	A	5.479e-06	1.2621	1.382	0.4859
6:77146613:A:T	6	77146613	A	5.479e-06	1.2621	1.382	0.4859
17:63435142:G:T	17	63435142	T	5.514e-06	0.8961	1.074	0.7971
3:162713129:A:G	3	162713129	G	5.875e-06	0.7427	1.275	0.3007
5:16882242:G:A	5	16882242	G	5.898e-06	0.7833	1.266	0.3572
14:62224456:C:A	14	62224456	A	6.053e-06	1.3246	3.21	0.04007
14:62224486:T:C	14	62224486	C	6.053e-06	1.3246	3.21	0.04007
14:62225817:G:A	14	62225817	A	6.053e-06	1.3246	3.21	0.04007
5:63813396:T:C	5	63813396	C	6.185e-06	-0.7079	0.707	0.1106
8:134372848:C:T	8	134372848	T	6.221e-06	1.1645	1.145	0.709
9:8473686:G:GA	9	8473686	GA	6.233e-06	-1.2121	0.5528	0.07068
3:162732062:A:G	3	162732062	G	6.303e-06	0.747	1.213	0.4122
3:162732213:A:G	3	162732213	G	6.303e-06	0.747	1.213	0.4122
8:69149220:G:A	8	69149220	A	6.307e-06	1.2034	1.998	0.1144
13:24771873:G:T	13	24771873	G	6.331e-06	-0.6971	0.6518	0.05092
5:63768619:A:G	5	63768619	G	6.429e-06	-0.9084	0.7831	0.3594
3:162738253:CCTTA:C	3	162738253	C	6.507e-06	0.7493	1.209	0.4194
21:25989448:G:C	21	25989448	G	6.533e-06	1.1697	1.364	0.4048
14:62223342:G:C	14	62223342	C	6.664e-06	1.3112	3.235	0.03857
6:12500175:C:T	6	12500175	T	6.666e-06	0.969	1.143	0.6521
5:10813217:G:A	5	10813217	A	6.772e-06	-0.9559	0.8674	0.6211
5:10818344:A:AT	5	10818344	AT	6.772e-06	-0.9559	0.8674	0.6211
5:10818590:C:G	5	10818590	G	6.772e-06	-0.9559	0.8674	0.6211
5:16880363:T:TAA	5	16880363	T	6.798e-06	0.7799	1.285	0.3295
5:16880640:A:T	5	16880640	A	6.798e-06	0.7799	1.285	0.3295
8:102138862:C:T	8	102138862	T	6.984e-06	1.1116	1.596	0.236
3:179071954:C:T	3	179071954	T	7.103e-06	-1.2158	0.6214	0.1728
3:162560126:T:TA	3	162560126	TA	7.239e-06	-0.7412	0.9021	0.658
10:53558869:C:T	10	53558869	T	7.27e-06	0.8989	1.342	0.3008
7:52303988:C:A	7	52303988	A	7.316e-06	0.8367	1.108	0.6914
7:52307141:TAAAAA:TAAAAAA	7	52307141	TAAAAAA	7.316e-06	0.8367	1.108	0.6914
5:63841527:C:G	5	63841527	C	7.65e-06	-0.7589	0.7401	0.1871
12:20973638:A:G	12	20973638	G	7.741e-06	1.3682	2.789	0.098
2:147750175:T:C	2	147750175	C	7.781e-06	1.5567	2.053	0.2494
2:147757851:G:C	2	147757851	C	7.781e-06	1.5567	2.053	0.2494
22:27690485:G:A	22	27690485	A	8.144e-06	-1.4417	0.6429	0.2861
22:27690703:A:G	22	27690703	G	8.144e-06	-1.4417	0.6429	0.2861
5:63762047:A:G	5	63762047	G	8.192e-06	-0.8983	0.7956	0.3921
7:124374022:A:G	7	124374022	G	8.439e-06	-1.1624	0.4828	0.02608
7:124374239:A:G	7	124374239	G	8.439e-06	-1.1624	0.4828	0.02608
7:124376529:A:T	7	124376529	T	8.439e-06	-1.1624	0.4828	0.02608
7:124379392:T:C	7	124379392	C	8.439e-06	-1.1624	0.4828	0.02608
7:124381548:A:C	7	124381548	C	8.439e-06	-1.1624	0.4828	0.02608
7:124382113:A:G	7	124382113	G	8.439e-06	-1.1624	0.4828	0.02608
12:20982144:A:T	12	20982144	T	8.612e-06	1.3516	2.818	0.09446
16:73085286:A:G	16	73085286	A	8.95e-06	0.7298	1.11	0.6536
3:162705387:C:G	3	162705387	G	9.009e-06	0.7266	1.291	0.2761
2:11287916:CCTT:C	2	11287916	CCTT	9.025e-06	0.7352	1.339	0.2224
2:11287976:A:G	2	11287976	A	9.025e-06	0.7352	1.339	0.2224
2:11288009:C:T	2	11288009	C	9.025e-06	0.7352	1.339	0.2224
2:11288121:T:A	2	11288121	T	9.025e-06	0.7352	1.339	0.2224
4:117261242:C:A	4	117261242	A	9.685e-06	-0.7668	0.6198	0.04608
2:21821317:C:G	2	21821317	C	9.699e-06	-0.7714	0.7553	0.2102
2:21822998:C:T	2	21822998	C	9.699e-06	-0.7714	0.7553	0.2102
2:21823323:T:C	2	21823323	T	9.699e-06	-0.7714	0.7553	0.2102
14:27559566:A:C	14	27559566	C	9.997e-06	0.7132	1.321	0.2264
