# Supplementary material for: Tuberculosis severity associates with variants and eQTLs related to vascular biology and infection-induced inflammation
Source: PLoS Genet. 2023 Mar 27;19(3):e1010387. doi: 10.1371/journal.pgen.1010387 (PMC10079228; doi:10.1371/journal.pgen.1010387)
Supplement: S12 Table — (Excel) (XLSX) [file pgen.1010387.s013.xlsx]

## Sheet: CTD_genes_20230101151544
Gene symbol	Gene name	Accession ID
APOB	apolipoprotein B	338
ATP2A1	ATPase sarcoplasmic/endoplasmic reticulum Ca2+ transporting 1	487
ATP2A2	ATPase sarcoplasmic/endoplasmic reticulum Ca2+ transporting 2	488
ATP2A3	ATPase sarcoplasmic/endoplasmic reticulum Ca2+ transporting 3	489
ATP2B1	ATPase plasma membrane Ca2+ transporting 1	490
ATP2B2	ATPase plasma membrane Ca2+ transporting 2	491
ATP2B3	ATPase plasma membrane Ca2+ transporting 3	492
ATP2B4	ATPase plasma membrane Ca2+ transporting 4	493
CALM1	calmodulin 1	801
CALM2	calmodulin 2	805
CALM3	calmodulin 3	808
FGR	FGR proto-oncogene, Src family tyrosine kinase	2268
GNAS	GNAS complex locus	2778
GNB1	G protein subunit beta 1	2782
GNB2	G protein subunit beta 2	2783
GNB3	G protein subunit beta 3	2784
GNB4	G protein subunit beta 4	59345
GNB5	G protein subunit beta 5	10681
GNG10	G protein subunit gamma 10	2790
GNG11	G protein subunit gamma 11	2791
GNG12	G protein subunit gamma 12	55970
GNG13	G protein subunit gamma 13	51764
GNG2	G protein subunit gamma 2	54331
GNG3	G protein subunit gamma 3	2785
GNG4	G protein subunit gamma 4	2786
GNG5	G protein subunit gamma 5	2787
GNG7	G protein subunit gamma 7	2788
GNG8	G protein subunit gamma 8	94235
GNGT1	G protein subunit gamma transducin 1	2792
GNGT2	G protein subunit gamma transducin 2	2793
GUCY1A1	guanylate cyclase 1 soluble subunit alpha 1	2982
GUCY1A2	guanylate cyclase 1 soluble subunit alpha 2	2977
GUCY1B1	guanylate cyclase 1 soluble subunit beta 1	2983
IRAG1	inositol 1,4,5-triphosphate receptor associated 1	10335
ITPR1	inositol 1,4,5-trisphosphate receptor type 1	3708
ITPR2	inositol 1,4,5-trisphosphate receptor type 2	3709
ITPR3	inositol 1,4,5-trisphosphate receptor type 3	3710
KCNMA1	potassium calcium-activated channel subfamily M alpha 1	3778
KCNMB1	potassium calcium-activated channel subfamily M regulatory beta subunit 1	3779
KCNMB2	potassium calcium-activated channel subfamily M regulatory beta subunit 2	10242
KCNMB3	potassium calcium-activated channel subfamily M regulatory beta subunit 3	27094
KCNMB4	potassium calcium-activated channel subfamily M regulatory beta subunit 4	27345
LRP8	LDL receptor related protein 8	7804
MAPK14	mitogen-activated protein kinase 14	1432
MIR4687	microRNA 4687	100616453
NOS1	nitric oxide synthase 1	4842
NOS2	nitric oxide synthase 2	4843
NOS3	nitric oxide synthase 3	4846
ORAI1	ORAI calcium release-activated calcium modulator 1	84876
ORAI2	ORAI calcium release-activated calcium modulator 2	80228
P2RX1	purinergic receptor P2X 1	5023
P2RX2	purinergic receptor P2X 2	22953
P2RX3	purinergic receptor P2X 3	5024
P2RX4	purinergic receptor P2X 4	5025
P2RX5	purinergic receptor P2X 5	5026
P2RX6	purinergic receptor P2X 6	9127
P2RX7	purinergic receptor P2X 7	5027
PAFAH2	platelet activating factor acetylhydrolase 2	5051
PDE10A	phosphodiesterase 10A	10846
PDE11A	phosphodiesterase 11A	50940
PDE1A	phosphodiesterase 1A	5136
PDE1B	phosphodiesterase 1B	5153
PDE2A	phosphodiesterase 2A	5138
PDE3A	phosphodiesterase 3A	5139
PDE3B	phosphodiesterase 3B	5140
PDE5A	phosphodiesterase 5A	8654
PDE9A	phosphodiesterase 9A	5152
PECAM1	platelet and endothelial cell adhesion molecule 1	5175
PLA2G4A	phospholipase A2 group IVA	5321
PPP2CA	protein phosphatase 2 catalytic subunit alpha	5515
PPP2CB	protein phosphatase 2 catalytic subunit beta	5516
PPP2R1A	protein phosphatase 2 scaffold subunit Aalpha	5518
PPP2R1B	protein phosphatase 2 scaffold subunit Abeta	5519
PPP2R5A	protein phosphatase 2 regulatory subunit B'alpha	5525
PPP2R5B	protein phosphatase 2 regulatory subunit B'beta	5526
PPP2R5C	protein phosphatase 2 regulatory subunit B'gamma	5527
PPP2R5D	protein phosphatase 2 regulatory subunit B'delta	5528
PPP2R5E	protein phosphatase 2 regulatory subunit B'epsilon	5529
PRKG1	protein kinase cGMP-dependent 1	5592
PRKG2	protein kinase cGMP-dependent 2	5593
PTGIR	prostaglandin I2 receptor	5739
PTPN11	protein tyrosine phosphatase non-receptor type 11	5781
PTPN6	protein tyrosine phosphatase non-receptor type 6	5777
SLC8A1	solute carrier family 8 member A1	6546
SLC8A2	solute carrier family 8 member A2	6543
SLC8A3	solute carrier family 8 member A3	6547
SRI	sorcin	6717
STIM1	stromal interaction molecule 1	6786
TRPC3	transient receptor potential cation channel subfamily C member 3	7222
TRPC6	transient receptor potential cation channel subfamily C member 6	7225
TRPC7	transient receptor potential cation channel subfamily C member 7	57113
