# Supplementary material for: Tuberculosis severity associates with variants and eQTLs related to vascular biology and infection-induced inflammation
Source: PLoS Genet. 2023 Mar 27;19(3):e1010387. doi: 10.1371/journal.pgen.1010387 (PMC10079228; doi:10.1371/journal.pgen.1010387)
Supplement: S13 Table — (Excel) (XLSX) [file pgen.1010387.s014.xlsx]

## Sheet: Sheet1
Gene Symbol	Gene name	Accession ID
ALB	albumin	213
AVP	arginine vasopressin	551
SLC16A2	solute carrier family 16 member 2	6567
SLCO1A2	solute carrier organic anion transporter family member 1A2	6579
SLCO1B1	solute carrier organic anion transporter family member 1B1	10599
SLCO1B3	solute carrier organic anion transporter family member 1B3	28234																												0.9
SLCO1C1	solute carrier organic anion transporter family member 1C1	53919																											0.8	1	0.8	0.6
SLCO2A1	solute carrier organic anion transporter family member 2A1	6578																											0.6	0.9	2	0.7
SLCO2B1	solute carrier organic anion transporter family member 2B1	11309																											11	29	30	15
SLCO3A1	solute carrier organic anion transporter family member 3A1	28232																											43	43	65	7
SLCO4A1	solute carrier organic anion transporter family member 4A1	28231																											9	18	22	9
SLCO4C1	solute carrier organic anion transporter family member 4C1	353189																											11	15	18	26
																													6	4	7	10
