# Supplementary material for: Tuberculosis severity associates with variants and eQTLs related to vascular biology and infection-induced inflammation
Source: PLoS Genet. 2023 Mar 27;19(3):e1010387. doi: 10.1371/journal.pgen.1010387 (PMC10079228; doi:10.1371/journal.pgen.1010387)
Supplement: S15 Table — (excel file) (XLSX) [file pgen.1010387.s016.xlsx]

## Sheet: DE_genes
Gene Symbol	log2FC	logCPM	PValue	FDR
ANGPTL4	-4.24531	2.65377	6.81864e-19	5.52364e-18
NGFR	-4.09319	1.043	2.8203e-45	1.40818e-42
PPP1R17	-4.0238	-0.0136935	1.06338e-15	6.34601e-15
CDC42EP5	-3.96635	-1.20424	3.66848e-26	6.30955e-25
DNAAF1	-3.84869	1.06144	1.43318e-24	2.06963e-23
SLC6A7	-3.76588	-0.711348	4.84543e-23	5.87046e-22
IL6	-3.64477	9.13583	1.01674e-17	7.36392e-17
IL23A	-3.58299	5.11206	2.80117e-21	2.85612e-20
C11orf96	-3.57264	1.5839	3.29348e-19	2.74074e-18
CSF3	-3.53394	5.43068	4.02196e-09	1.27075e-08
NIPAL4	-3.5271	4.07609	4.83707e-24	6.55971e-23
SNAI1	-3.46644	2.44096	3.03004e-22	3.37794e-21
GPRC5A	-3.46407	1.0729	2.2191e-16	1.40848e-15
RHCG	-3.44511	0.100568	2.79988e-17	1.92064e-16
PTGS2	-3.43895	9.23118	1.72258e-17	1.20625e-16
IFNB1	-3.4186	1.13295	6.36009e-17	4.23244e-16
IFNA1	-3.37196	-1.41074	5.17323e-13	2.37369e-12
C9orf47	-3.36374	-0.067953	2.97107e-22	3.32119e-21
IL12B	-3.34702	-0.17781	2.92454e-17	2.00115e-16
C15orf26	-3.33577	-1.42269	6.33679e-22	6.84664e-21
CYP27B1	-3.29618	3.20892	2.31863e-28	5.02025e-27
IFNA2	-3.28583	-1.36589	1.58203e-12	6.91251e-12
IRG1	-3.28525	6.99635	7.47609e-11	2.77941e-10
G0S2	-3.27301	8.02017	6.03097e-20	5.41538e-19
SLC26A9	-3.24145	-0.319575	4.82693e-14	2.46386e-13
NT5E	-3.23487	4.21516	7.14505e-24	9.44098e-23
CCL4L2	-3.22466	5.79849	3.12478e-21	3.17038e-20
IFNG	-3.20359	2.2993	1.04253e-13	5.15231e-13
GEM	-3.19159	3.69807	8.90562e-21	8.61644e-20
TNFSF18	-3.15449	-0.901713	7.48064e-14	3.74941e-13
ELOVL7	-3.13075	5.52212	1.68072e-20	1.58428e-19
TNFAIP6	-3.12896	7.87328	2.6102e-19	2.20329e-18
HEY1	-3.1257	3.17523	5.32047e-14	2.70238e-13
INHBA	-3.1217	8.68807	1.86342e-11	7.32784e-11
IL36RN	-3.08773	1.11173	2.31042e-20	2.15809e-19
HCAR2	-3.07148	3.85658	2.20239e-18	1.69574e-17
ANKRD1	-3.06431	7.00283	1.5399e-18	1.19966e-17
HCAR3	-3.05383	3.92698	2.09118e-21	2.15352e-20
GREM1	-3.04299	3.29467	4.62603e-18	3.45683e-17
NR4A2	-3.04249	5.8564	5.05132e-22	5.51927e-21
CXCL3	-3.03971	9.38699	2.45072e-20	2.28009e-19
SLAMF1	-3.03343	4.75582	6.41725e-28	1.34014e-26
IL36G	-3.01181	1.29321	2.05442e-11	8.05586e-11
RND1	-2.99747	0.809569	3.28669e-26	5.67661e-25
CSF2	-2.98091	5.31979	1.6553e-08	4.94011e-08
IL1RN	-2.97014	9.18522	9.87472e-24	1.28216e-22
TNIP3	-2.95634	9.14745	2.33124e-20	2.17261e-19
KRT5	-2.95313	-0.476606	8.10283e-16	4.90126e-15
IL1B	-2.9469	12.032	6.57423e-13	2.98494e-12
IFNA8	-2.93195	-1.50359	4.21798e-09	1.33014e-08
EDN1	-2.92715	2.56492	4.6636e-24	6.32966e-23
CXCL2	-2.9269	9.8737	1.62873e-22	1.86365e-21
MMP3	-2.92647	-1.1096	1.64901e-09	5.40602e-09
NR4A1	-2.92204	5.00349	2.65418e-23	3.28325e-22
DCLK3	-2.91429	-1.22837	1.59486e-15	9.36847e-15
FOSB	-2.91158	5.21072	5.46535e-16	3.35266e-15
LAMB1	-2.88882	-0.275164	2.84841e-20	2.63374e-19
FLT1	-2.88464	4.1033	3.51997e-18	2.6666e-17
GPR3	-2.88425	-1.24205	2.91007e-16	1.82455e-15
HILPDA	-2.86091	4.21889	1.1876e-27	2.4218e-26
CCL3L1	-2.8567	7.28333	1.34517e-13	6.56917e-13
AREG	-2.84796	4.68073	4.54032e-11	1.72084e-10
EGR4	-2.84446	-0.225444	5.0291e-23	6.08403e-22
TM4SF1	-2.84441	0.0428897	2.04085e-13	9.76398e-13
TNFSF9	-2.84023	3.66796	5.42273e-37	4.21463e-35
MSC	-2.83318	6.08335	1.0423e-27	2.13607e-26
RGS1	-2.83175	5.36634	2.426e-41	4.16388e-39
UPB1	-2.82275	1.22455	1.8356e-31	5.81638e-30
PTX3	-2.79974	5.37221	5.50397e-26	9.25396e-25
GAL3ST2	-2.79884	-0.0258545	8.9672e-12	3.64192e-11
CCL4L1	-2.78797	3.49824	1.48354e-21	1.55104e-20
TNF	-2.78613	8.43255	3.47732e-21	3.50219e-20
DLL4	-2.78054	1.91428	7.33764e-18	5.36866e-17
SLCO4A1	-2.76166	4.95486	3.13422e-18	2.38644e-17
TRAF1	-2.75503	8.85698	3.5687e-23	4.38163e-22
CXCL1	-2.74737	10.6615	2.61436e-16	1.64479e-15
CLLU1OS	-2.74422	0.188506	6.38442e-11	2.39082e-10
AKR1C1	-2.74171	2.07646	2.46115e-17	1.69746e-16
TWIST1	-2.72519	-1.18307	3.04234e-11	1.17205e-10
EREG	-2.72157	7.75854	3.48752e-12	1.47646e-11
LIF	-2.71583	4.18006	3.17599e-20	2.91861e-19
HAS2	-2.71427	0.0203336	8.30944e-19	6.669e-18
ADORA2A	-2.70869	-0.101542	1.66088e-25	2.64409e-24
IL1A	-2.70773	7.60477	1.21611e-10	4.43316e-10
DUSP2	-2.70741	5.69079	1.15549e-27	2.35924e-26
SOCS3	-2.70138	8.76538	1.25128e-22	1.44887e-21
TMEM54	-2.68511	-1.59151	3.28815e-16	2.05223e-15
LYPD3	-2.67948	0.562716	2.09503e-19	1.78121e-18
MT2A	-2.67682	5.01713	8.80278e-26	1.44754e-24
IRAK2	-2.676	6.98995	3.70176e-25	5.7057e-24
CSF1	-2.67441	6.61013	3.90233e-24	5.35376e-23
KANK1	-2.66311	6.38581	1.97999e-25	3.12794e-24
GCNT4	-2.65521	2.69384	2.23808e-24	3.17084e-23
IL2RA	-2.65467	5.2493	6.03996e-19	4.92919e-18
F2RL2	-2.63385	0.183683	8.649e-21	8.38292e-20
STAT4	-2.63265	6.73154	9.2616e-33	3.50812e-31
CCNA1	-2.59663	1.06322	2.6807e-16	1.68523e-15
PMAIP1	-2.59509	5.51071	3.89955e-35	2.14893e-33
IGFN1	-2.59491	0.759902	1.03385e-10	3.79815e-10
CD274	-2.591	8.64504	2.47022e-24	3.47879e-23
SLC2A14	-2.58528	2.05748	2.2408e-27	4.39462e-26
AK4	-2.57928	5.42226	1.97564e-30	5.38952e-29
SERPIND1	-2.57623	-1.03851	2.27824e-16	1.44268e-15
NKX3-1	-2.57165	2.28047	3.9646e-16	2.46137e-15
CAMK1G	-2.56958	1.86016	3.67946e-24	5.06487e-23
OSM	-2.56746	4.47716	3.73073e-20	3.41886e-19
BCL2L14	-2.56223	1.95559	9.20786e-16	5.53513e-15
SGPP2	-2.54363	4.31058	4.90314e-24	6.64384e-23
SBK3	-2.54242	-1.46941	4.70345e-14	2.40455e-13
AMOTL2	-2.53686	0.158945	9.84363e-14	4.878e-13
PTPRD	-2.53444	0.0648173	9.41665e-19	7.51735e-18
CCL3	-2.53176	5.52117	1.84385e-12	8.00556e-12
TNFRSF4	-2.53125	3.19914	5.01372e-14	2.55367e-13
C1orf100	-2.53119	-1.12533	1.29371e-11	5.17013e-11
VEGFA	-2.52857	7.3248	6.54099e-23	7.78166e-22
IL7R	-2.52784	9.98191	8.60103e-24	1.12386e-22
FAM124A	-2.52331	3.13645	3.43318e-14	1.78057e-13
PLOD2	-2.52244	1.48212	1.18713e-12	5.25956e-12
GRASP	-2.52202	2.69715	1.6035e-27	3.21813e-26
DUSP1	-2.5203	7.50586	5.35219e-32	1.82963e-30
ADCYAP1	-2.51239	-0.981344	3.08877e-11	1.18799e-10
C2CD4B	-2.51087	-0.99806	1.55575e-10	5.61537e-10
CCL20	-2.506	5.64148	2.69887e-06	6.42711e-06
SSTR2	-2.49866	2.18335	2.68977e-20	2.49125e-19
C17orf96	-2.49771	3.78574	1.16928e-36	8.37865e-35
PDE4B	-2.49597	7.23018	1.62709e-29	4.01342e-28
TNC	-2.48588	0.757002	4.14353e-14	2.12888e-13
SLC2A3	-2.4854	8.21426	9.8931e-31	2.80083e-29
KLF5	-2.48523	3.46019	3.29895e-25	5.10872e-24
KIAA1217	-2.4809	-0.57495	9.52101e-14	4.72381e-13
RXFP1	-2.47701	-1.0132	1.07024e-14	5.83723e-14
IFNL1	-2.47424	-1.54894	6.86575e-10	2.32628e-09
FAM71A	-2.46834	-0.605526	4.77207e-18	3.55789e-17
ZC3H12A	-2.46394	7.55402	5.54941e-35	2.98816e-33
SPP1	-2.46302	9.15727	4.22783e-19	3.48833e-18
LINC00346	-2.46059	3.23269	1.35767e-18	1.06222e-17
MYH11	-2.46042	1.22592	3.23964e-21	3.27482e-20
S1PR3	-2.4596	1.66454	3.8392e-19	3.18199e-18
IL27	-2.45762	3.21388	2.22464e-16	1.41145e-15
MGAT5B	-2.45715	-1.33352	2.18652e-11	8.54943e-11
NRCAM	-2.45059	0.388291	3.22436e-18	2.44941e-17
MYO1B	-2.44911	3.61412	3.18882e-18	2.42577e-17
CRIM1	-2.44499	7.51198	3.52087e-23	4.32613e-22
CKB	-2.43813	3.84035	9.15751e-26	1.49839e-24
AKR1C2	-2.43583	-0.256851	1.71838e-13	8.28371e-13
OSR2	-2.41893	-1.62702	1.27779e-09	4.22606e-09
PCLO	-2.41202	-0.151129	2.16549e-16	1.37498e-15
DUSP5	-2.4089	6.51329	4.71165e-31	1.40641e-29
FFAR3	-2.4088	-0.0278697	1.58976e-15	9.34181e-15
KIAA1462	-2.402	-1.01334	1.94502e-13	9.32443e-13
SEMA3F	-2.39902	-0.612552	3.8317e-15	2.17407e-14
NR4A3	-2.39655	6.87288	2.70421e-28	5.82448e-27
RRAD	-2.39571	0.472812	2.13251e-17	1.47823e-16
IL1RL1	-2.39536	2.18	1.87827e-15	1.09941e-14
IDO1	-2.38978	8.85746	3.70206e-14	1.91279e-13
BAMBI	-2.37825	-0.704443	4.78033e-15	2.69284e-14
PDGFRL	-2.37703	2.34469	2.26905e-15	1.3197e-14
C17orf107	-2.37343	1.09874	1.09157e-29	2.75432e-28
SERPINE1	-2.36824	5.82774	2.4013e-22	2.70446e-21
SLC7A5	-2.36778	6.50975	1.79496e-37	1.52451e-35
SLC16A10	-2.36722	5.36834	5.28695e-16	3.2517e-15
GRAMD1A	-2.36385	7.40676	1.17314e-32	4.36339e-31
TNFAIP3	-2.36227	9.88064	3.86514e-35	2.14604e-33
C1QTNF1	-2.36065	3.00993	9.86973e-09	3.01266e-08
HPD	-2.35378	-0.692138	2.84495e-12	1.21284e-11
NAMPT	-2.35253	10.7746	1.41107e-25	2.27052e-24
SLC8A3	-2.3495	0.617021	1.25557e-18	9.87021e-18
HES4	-2.34483	4.14266	3.91104e-17	2.64758e-16
CD69	-2.3441	3.70898	1.14783e-25	1.86333e-24
DPYSL3	-2.33964	3.95562	4.37661e-20	3.98637e-19
TNFRSF18	-2.33269	1.2487	1.36674e-16	8.83129e-16
CD83	-2.33264	8.72505	1.83387e-36	1.2643e-34
PLEKHG7	-2.32811	0.426045	1.16606e-10	4.26014e-10
CILP2	-2.32763	-0.886385	7.04573e-13	3.18498e-12
CXCL13	-2.32441	2.87798	1.95714e-15	1.14273e-14
ARC	-2.32394	1.92996	4.56891e-11	1.73102e-10
VCAM1	-2.3228	0.798188	2.53123e-14	1.32868e-13
HIVEP2	-2.31991	8.58719	1.42208e-29	3.54487e-28
GCKR	-2.3128	-1.21665	1.31941e-07	3.59277e-07
HS3ST3B1	-2.30701	6.65711	9.37275e-22	9.99578e-21
ACHE	-2.30164	-0.0630604	1.64298e-22	1.87865e-21
IER3	-2.29868	9.49597	2.68923e-24	3.77507e-23
RGS16	-2.2975	2.68268	2.81848e-17	1.93179e-16
ENTHD1	-2.2969	-0.217594	1.67743e-19	1.44103e-18
RNF152	-2.2933	-1.62709	1.06733e-11	4.30723e-11
MMP10	-2.2925	0.883997	1.05587e-06	2.61853e-06
SPTA1	-2.29222	0.880728	1.1139e-21	1.17879e-20
IL22	-2.29065	-1.39904	3.55508e-05	7.46967e-05
C15orf48	-2.28735	7.28815	3.73983e-33	1.52947e-31
EGR1	-2.28584	5.67885	1.3845e-27	2.80594e-26
DYRK3	-2.2853	3.54164	2.04403e-25	3.22601e-24
NFKBIA	-2.28389	10.1911	2.17003e-37	1.80584e-35
KCNN1	-2.28383	-0.681503	7.23051e-15	4.00461e-14
TTC39A	-2.28052	0.282959	1.0071e-15	6.03561e-15
GADD45B	-2.27906	6.87495	4.12133e-35	2.26357e-33
UBE2QL1	-2.26965	-1.16819	1.58545e-11	6.27969e-11
HTRA3	-2.26904	0.943187	1.11097e-15	6.61801e-15
SCG5	-2.26876	-0.338391	1.42113e-10	5.14748e-10
TRIM16L	-2.26691	1.32858	1.31348e-23	1.68422e-22
ZFPM2	-2.26665	-0.27127	4.773e-14	2.43935e-13
XIRP1	-2.2574	2.78131	1.58401e-06	3.85178e-06
FAM132B	-2.25477	-1.54996	3.21563e-10	1.1278e-09
ATF3	-2.25407	8.18638	1.40534e-25	2.26352e-24
MAFF	-2.24767	6.51212	1.72568e-32	6.33274e-31
BMP6	-2.24503	1.8517	1.03285e-15	6.18172e-15
NEU4	-2.24044	1.18624	2.62601e-13	1.23731e-12
CLEC4E	-2.23117	7.09813	3.67768e-25	5.67389e-24
C6orf223	-2.21878	1.66883	1.07516e-10	3.94464e-10
SOCS1	-2.21808	4.65107	1.59182e-21	1.65793e-20
TMEM217	-2.21616	0.938664	1.5118e-16	9.73426e-16
GCH1	-2.21259	6.773	2.83171e-23	3.49761e-22
CASP5	-2.21153	4.52314	8.71728e-25	1.29052e-23
ACKR3	-2.21041	1.19891	5.36651e-18	3.98127e-17
EBI3	-2.20812	2.73259	7.91641e-21	7.70914e-20
SLC16A9	-2.20018	-1.60845	3.11986e-10	1.09607e-09
MET	-2.19821	7.53846	1.00916e-13	4.99637e-13
LIPN	-2.19647	-0.421647	4.91284e-11	1.85791e-10
NFKBIZ	-2.19371	8.39296	5.54173e-39	6.09682e-37
PRTG	-2.1934	-1.19989	1.60986e-09	5.284e-09
PRR16	-2.18683	0.499944	2.27297e-18	1.74845e-17
IL2	-2.18574	-0.265732	6.08974e-08	1.71376e-07
MFSD2A	-2.18465	5.04903	1.42151e-23	1.81708e-22
CSRP2	-2.18388	0.986052	4.5086e-21	4.486e-20
OCSTAMP	-2.18178	0.44591	6.13207e-07	1.55632e-06
IL19	-2.18162	1.68933	1.90745e-07	5.10212e-07
SOD2	-2.17909	11.91	8.87176e-29	2.00797e-27
SLA2	-2.17791	4.18086	3.38782e-18	2.56885e-17
HAS1	-2.1766	0.641986	5.04733e-06	1.16805e-05
MAP1LC3A	-2.16992	2.4379	3.20572e-23	3.94183e-22
DNAJC6	-2.16921	3.07676	2.62792e-28	5.66758e-27
SLC7A11	-2.16687	9.53165	8.57691e-23	1.01233e-21
AMZ1	-2.16364	2.79055	1.9877e-13	9.51798e-13
MN1	-2.15969	3.25407	6.40365e-21	6.29177e-20
C12orf74	-2.15777	0.540342	1.6625e-11	6.56277e-11
SPSB1	-2.1548	4.21006	1.0381e-32	3.91412e-31
RYR2	-2.15234	-1.58632	3.63812e-07	9.44915e-07
MEPE	-2.14654	-1.64	1.56856e-07	4.23622e-07
PLAUR	-2.1438	9.48742	1.46276e-25	2.3514e-24
PNRC1	-2.1417	9.06203	2.07616e-42	4.50117e-40
DUSP8	-2.13733	2.00445	1.23584e-20	1.18183e-19
ADM	-2.13342	7.255	3.31506e-45	1.56064e-42
TNFRSF9	-2.13011	4.01859	4.39054e-26	7.45036e-25
ESPL1	-2.13009	3.16043	8.83129e-31	2.54394e-29
SYNM	-2.12975	2.54732	2.05638e-10	7.35625e-10
LIMK2	-2.12962	6.50261	6.20587e-24	8.27969e-23
PPP4R4	-2.12894	-1.50566	6.64079e-09	2.06064e-08
F3	-2.12657	6.12832	2.63223e-07	6.93941e-07
INSM1	-2.12622	0.716753	1.34191e-11	5.35495e-11
MUCL1	-2.12511	0.563101	2.90156e-05	6.14827e-05
ETS2	-2.11801	8.38127	1.63798e-35	9.81416e-34
CTNND2	-2.11207	1.04982	6.33253e-12	2.60787e-11
CYP7B1	-2.10902	0.0696243	2.64678e-12	1.13099e-11
DUSP4	-2.10548	5.81448	1.36072e-19	1.17879e-18
IGLON5	-2.10027	0.50886	1.2296e-16	7.98269e-16
SVEP1	-2.09199	-1.45352	3.48122e-10	1.21629e-09
DCSTAMP	-2.09123	2.64085	7.8982e-15	4.35829e-14
CD80	-2.09116	5.39355	2.03345e-31	6.39413e-30
CCR7	-2.08723	6.81675	8.32501e-27	1.53264e-25
LAYN	-2.08494	-0.821967	1.18314e-10	4.31775e-10
FLG	-2.08464	-1.61788	0.000357845	0.000669111
GJA4	-2.08449	-1.38353	1.01263e-06	2.51584e-06
ICAM1	-2.07594	9.21761	5.5873e-39	6.09682e-37
MAFA	-2.07572	0.984695	4.26305e-19	3.51563e-18
CLCF1	-2.07308	3.06233	1.84082e-27	3.67207e-26
HPN	-2.07277	-1.43637	5.89349e-10	2.00759e-09
NBN	-2.06918	8.68082	6.31334e-43	1.60038e-40
BMP10	-2.06889	-1.25506	3.95573e-10	1.37365e-09
EHD1	-2.06494	7.76975	1.17575e-28	2.60387e-27
GBP1	-2.06389	9.95252	1.06525e-18	8.46292e-18
JAG1	-2.06304	5.33144	9.95218e-36	6.11873e-34
LRTM2	-2.05633	-1.29809	3.92071e-09	1.24043e-08
HAPLN3	-2.05578	3.12045	3.85995e-12	1.62661e-11
GJB2	-2.05466	6.04348	4.70839e-10	1.61963e-09
PDE4D	-2.05144	5.16771	3.61257e-23	4.43219e-22
DDIT4	-2.04909	6.53389	8.53309e-24	1.11587e-22
TMEM88	-2.04691	0.841836	2.783e-14	1.45527e-13
ITGB8	-2.04682	7.71525	4.37824e-15	2.47564e-14
C10orf10	-2.04656	0.919132	2.26958e-20	2.12147e-19
CLDN14	-2.04546	-1.31789	1.32946e-07	3.61835e-07
HS3ST3A1	-2.04157	-1.16727	3.42967e-07	8.93307e-07
HSD11B1	-2.04044	2.8799	2.99757e-13	1.40315e-12
CSRNP1	-2.0401	6.57688	6.35708e-33	2.47625e-31
DUSP15	-2.03861	-1.5244	6.19473e-08	1.74212e-07
BTBD11	-2.03787	3.52271	1.26834e-21	1.33281e-20
RGCC	-2.03713	5.97343	2.38693e-31	7.42065e-30
LRRC32	-2.0364	2.1539	2.61437e-16	1.64479e-15
RIPK2	-2.03619	6.87684	2.65412e-39	3.10155e-37
SLAMF7	-2.03296	10.6141	4.12127e-24	5.64474e-23
IL15RA	-2.03181	5.54089	6.45009e-20	5.78542e-19
TNFSF14	-2.03112	6.08543	2.87163e-20	2.65075e-19
HSPA6	-2.02912	5.76568	1.55095e-29	3.84286e-28
EGR3	-2.02406	4.34715	1.4754e-20	1.40036e-19
PLEKHM3	-2.02384	7.0045	1.14836e-43	3.504e-41
MMP1	-2.02015	4.12631	0.000538726	0.000984101
CDC42EP2	-2.01964	3.8281	8.11825e-24	1.0667e-22
SBSN	-2.01919	-1.34068	5.92956e-08	1.67154e-07
IL20	-2.01789	-0.771398	2.0726e-06	4.98471e-06
CYP2J2	-2.01633	-1.15157	1.16827e-07	3.19814e-07
PBX4	-2.01574	1.90846	5.66766e-24	7.62334e-23
PNPLA1	-2.00996	2.54712	7.18266e-28	1.49242e-26
TREM1	-2.00856	4.59174	3.65832e-13	1.69845e-12
NKD2	-2.00854	-1.66432	1.19453e-09	3.9618e-09
ARL5B	-2.00751	5.78043	7.45482e-38	6.97916e-36
RORB	-1.99808	-1.46858	2.55407e-06	6.09462e-06
ABHD17C	-1.9968	2.14644	3.30828e-16	2.06401e-15
HSPA1B	-1.99589	6.57396	1.03676e-46	7.76488e-44
TSPAN13	-1.99554	1.63638	6.53811e-18	4.80931e-17
FERMT2	-1.99421	3.1358	5.38555e-24	7.25575e-23
BCL2A1	-1.99398	7.00365	3.7134e-24	5.10732e-23
SCN1B	-1.99361	1.57705	1.48345e-21	1.55104e-20
IL24	-1.99049	3.94959	1.02073e-05	2.27925e-05
TXN	-1.988	7.91605	1.52076e-49	5.01153e-46
SLC27A2	-1.98244	2.20942	1.06552e-16	6.9531e-16
OSMR	-1.98212	-1.277	5.89486e-10	2.00764e-09
LIFR	-1.98172	-0.803837	2.33743e-05	5.01416e-05
MSANTD3	-1.98167	5.94894	6.99881e-32	2.32969e-30
HMSD	-1.9815	-1.59675	5.6104e-08	1.58501e-07
IL12A	-1.97874	-0.680805	2.87049e-15	1.65143e-14
GPR132	-1.9771	6.22456	8.0522e-38	7.41207e-36
HES1	-1.97622	3.25915	7.02958e-11	2.61991e-10
HOXB9	-1.97618	-1.64399	2.65849e-07	7.00528e-07
EFNB2	-1.97484	-0.0357178	1.66278e-18	1.29112e-17
DKK3	-1.97443	-0.658962	6.82815e-11	2.55003e-10
KDM6B	-1.97143	8.3102	6.47329e-27	1.20113e-25
NPTX2	-1.96977	-0.847901	1.24013e-09	4.10562e-09
IGSF9	-1.96292	-1.41523	6.10597e-06	1.39947e-05
ZNF541	-1.96205	-1.1462	2.16264e-07	5.75204e-07
PLAT	-1.96161	-0.669517	3.0504e-10	1.07327e-09
NRARP	-1.95891	1.4899	2.97447e-18	2.27005e-17
RASD1	-1.9488	1.85594	1.06622e-15	6.36067e-15
CCL1	-1.94536	-0.422221	1.23892e-06	3.04772e-06
CD70	-1.94288	-0.158484	2.56529e-17	1.7678e-16
ASTL	-1.93929	-1.01912	2.76802e-11	1.07088e-10
VSX2	-1.93898	-1.64277	2.12701e-06	5.10812e-06
ANKRD33B	-1.93766	4.32278	1.17321e-28	2.60174e-27
LAMP3	-1.93567	6.25024	6.97413e-24	9.25223e-23
SRXN1	-1.93495	7.99978	5.93676e-37	4.54977e-35
RNF144B	-1.93095	7.57345	2.33033e-33	9.84199e-32
VGF	-1.92831	-0.263744	1.01842e-13	5.03917e-13
SLC2A6	-1.92424	6.20275	2.10127e-29	5.1217e-28
SH2D4A	-1.92229	-1.27251	5.71492e-09	1.78275e-08
SLC1A2	-1.91935	3.27997	2.07773e-11	8.13565e-11
TMCC2	-1.91715	0.397208	7.51804e-20	6.69956e-19
TFPI2	-1.9155	1.79651	2.5072e-13	1.1837e-12
GBP5	-1.91482	9.36249	2.4744e-13	1.16888e-12
WTAP	-1.91391	8.75086	7.82032e-38	7.23907e-36
GP1BA	-1.91295	0.439125	1.24921e-13	6.12961e-13
FEZ1	-1.91288	2.39539	5.6503e-26	9.47101e-25
EMILIN1	-1.91166	4.78927	2.84294e-25	4.42333e-24
DRC1	-1.90966	-1.28018	7.62973e-11	2.83397e-10
LRRC38	-1.90925	-1.23037	2.12635e-07	5.66281e-07
ACSL1	-1.90901	9.70433	7.19198e-33	2.79486e-31
KRT7	-1.90764	-1.56718	8.10522e-09	2.493e-08
PLK3	-1.90588	6.43424	5.97407e-37	4.55181e-35
BTG1	-1.90493	8.00543	3.74698e-36	2.45972e-34
TRAF3IP2	-1.90263	4.75253	2.43172e-18	1.86621e-17
WT1	-1.894	-1.62403	6.615e-05	0.000134595
GBP4	-1.89058	8.02301	1.71129e-15	1.00381e-14
NPR1	-1.88838	0.0226462	2.0716e-15	1.20657e-14
SLC16A6	-1.87747	7.72386	1.49354e-33	6.47607e-32
CH25H	-1.87677	-0.357569	6.52412e-10	2.21462e-09
CCL19	-1.87644	0.185683	1.49747e-10	5.41567e-10
BCL6B	-1.87461	-1.3496	1.51762e-08	4.54733e-08
ETV3L	-1.87459	1.50014	6.60677e-09	2.05047e-08
RCAN1	-1.87355	6.12456	1.50452e-41	2.65661e-39
REL	-1.87108	8.01499	4.94042e-43	1.31296e-40
BAIAP2L1	-1.87108	-0.276001	1.24046e-12	5.47963e-12
C12orf50	-1.86418	-1.68298	4.18282e-06	9.77177e-06
TNIP1	-1.86232	9.87727	8.88901e-31	2.55609e-29
USP2	-1.85959	-1.09464	2.98781e-12	1.27177e-11
CALCRL	-1.85933	1.86309	3.01889e-28	6.46844e-27
SERPINB9	-1.85933	7.74158	1.18603e-21	1.2519e-20
TREML4	-1.85899	3.85725	1.9826e-12	8.5786e-12
DLX2	-1.85889	-1.11385	3.34125e-09	1.06405e-08
ARID5B	-1.85756	8.48439	5.27065e-42	1.04632e-39
LAD1	-1.8558	3.1515	8.50625e-21	8.24941e-20
EBF1	-1.85576	3.35168	6.31278e-18	4.64771e-17
FCAMR	-1.85533	-1.22019	2.11504e-08	6.2488e-08
CD55	-1.85453	6.96837	2.71351e-32	9.67758e-31
HBEGF	-1.85438	5.17523	8.93474e-19	7.13956e-18
BTG3	-1.85192	5.1147	2.01149e-38	2.00869e-36
ISG20	-1.84984	7.135	7.89285e-14	3.9505e-13
NFKB1	-1.84868	8.79728	8.93691e-38	8.04664e-36
PHLDA2	-1.84767	4.20433	1.39489e-24	2.0161e-23
TSLP	-1.84572	-1.49377	1.19687e-06	2.94824e-06
RSPH1	-1.84568	-1.5829	1.37826e-07	3.74315e-07
FAM129A	-1.84544	7.90184	3.19715e-29	7.64579e-28
ARHGAP29	-1.84417	-1.60397	8.80917e-06	1.98291e-05
KCNJ2	-1.8423	4.83412	3.09776e-19	2.58702e-18
SIK1	-1.84208	1.53848	1.4437e-22	1.66465e-21
ZBTB10	-1.841	5.57606	1.94344e-47	1.88365e-44
PDGFA	-1.84068	3.50756	1.81271e-15	1.06179e-14
NTRK2	-1.84055	-1.19055	9.45288e-07	2.35457e-06
CBR3	-1.83818	1.1977	1.95175e-24	2.79886e-23
GCLM	-1.83608	5.80778	3.29059e-34	1.56703e-32
RBM11	-1.83174	-1.11142	1.88015e-09	6.13692e-09
PPP1R15A	-1.83056	10.0324	4.50397e-37	3.5339e-35
VNN3	-1.82989	3.24271	1.97487e-08	5.8504e-08
ANKRD37	-1.82764	2.94095	1.53638e-25	2.46254e-24
MYPN	-1.82675	-1.11812	1.46397e-06	3.57149e-06
KCNK5	-1.82414	0.701812	1.14068e-11	4.58528e-11
SLC2A1	-1.82159	4.32549	8.25804e-18	6.01537e-17
ARNT2	-1.81723	5.49251	7.13074e-12	2.91836e-11
APCDD1L	-1.817	-1.02238	3.61658e-07	9.39466e-07
FOSL2	-1.81687	7.6654	1.9772e-23	2.48143e-22
DUOX2	-1.81317	-1.64841	0.000408516	0.000758607
TNFRSF6B	-1.81188	-1.02175	6.28704e-06	1.43837e-05
SYTL3	-1.81092	4.64848	2.8126e-24	3.93406e-23
CD7	-1.80928	2.81938	2.07517e-11	8.12756e-11
B4GALNT1	-1.8056	-1.33263	3.36193e-08	9.74741e-08
CAV1	-1.80237	0.146151	1.02685e-11	4.151e-11
IL12RB2	-1.80231	1.76519	2.96037e-12	1.26107e-11
RFX8	-1.79998	0.0334056	8.7784e-09	2.69151e-08
LHFP	-1.79827	1.31971	2.56723e-20	2.38446e-19
BIRC3	-1.79808	8.02627	1.16785e-31	3.8029e-30
STC1	-1.7975	-1.44104	1.66076e-06	4.0295e-06
SLC39A8	-1.79637	8.92728	1.03559e-22	1.21448e-21
LAMB3	-1.79528	5.62112	1.43382e-33	6.23352e-32
NFKB2	-1.79501	8.26409	7.77757e-33	3.00824e-31
CACNA1A	-1.7903	3.09621	2.68662e-11	1.04012e-10
MAS1	-1.78703	-0.433639	1.64328e-09	5.3894e-09
GBP2	-1.78701	8.41905	1.6253e-20	1.53379e-19
SDC4	-1.78558	5.67676	3.06565e-30	8.2001e-29
STAP1	-1.78555	2.90817	3.75305e-15	2.13238e-14
SLC41A2	-1.78394	6.00809	6.95378e-29	1.59357e-27
KIR3DX1	-1.78362	1.83931	6.38929e-09	1.9856e-08
MSANTD3-TMEFF1	-1.78169	0.571711	1.02353e-17	7.40982e-17
ABTB2	-1.78047	3.59379	4.06525e-15	2.30183e-14
PVRL3	-1.77823	0.837484	4.31709e-17	2.91767e-16
TMPRSS6	-1.77743	-1.6276	4.28426e-07	1.10559e-06
WNT5A	-1.77737	3.48193	6.47075e-12	2.66081e-11
CLEC4D	-1.77538	2.73741	1.0776e-10	3.95183e-10
S100A3	-1.77479	-1.48993	1.60862e-07	4.33896e-07
CCL17	-1.7739	1.21248	1.07655e-07	2.95294e-07
TSKU	-1.77297	-0.74528	1.20209e-06	2.96021e-06
PTGER3	-1.77174	-0.692154	5.13178e-12	2.13991e-11
PFKFB3	-1.77115	9.86599	6.04749e-27	1.12339e-25
CDH1	-1.77091	0.745152	1.6616e-11	6.56078e-11
CD200	-1.76788	1.79544	2.17562e-18	1.67591e-17
CTNNAL1	-1.76446	1.77812	1.03263e-29	2.61763e-28
AKR1C3	-1.76254	0.358531	1.72155e-19	1.47626e-18
TRIP10	-1.76102	6.66625	1.61124e-34	7.9249e-33
FAM186B	-1.75821	0.183823	2.26888e-10	8.08659e-10
SRSF12	-1.75813	0.65048	5.12338e-25	7.78763e-24
HNF1B	-1.75782	-1.25247	7.0389e-09	2.1768e-08
GNG4	-1.75623	0.14563	2.80724e-16	1.76276e-15
NANOS3	-1.7554	-1.43199	3.33431e-09	1.06204e-08
GATA2	-1.75376	4.3067	1.28932e-13	6.31515e-13
KIF19	-1.75347	-0.390834	2.52877e-08	7.41661e-08
SLC9B2	-1.75331	1.77084	6.88824e-28	1.43305e-26
P2RX7	-1.7531	7.55168	1.00848e-23	1.30737e-22
AKAP2	-1.74966	2.0487	2.32589e-26	4.08132e-25
ZBTB32	-1.74763	1.14688	2.18659e-09	7.09081e-09
NCS1	-1.7468	4.48902	2.94932e-26	5.13156e-25
IL36B	-1.74674	-0.973072	4.89637e-07	1.25568e-06
NTRK1	-1.74626	-0.365394	2.04575e-08	6.05603e-08
ATP13A3	-1.74615	9.84069	5.11189e-28	1.0828e-26
SLC8A2	-1.74563	-1.52809	6.24476e-07	1.58276e-06
C1orf61	-1.74555	-1.65331	9.94222e-07	2.4731e-06
HOMER1	-1.7448	2.67819	3.19069e-29	7.64143e-28
EGF	-1.74279	-1.1727	5.8392e-10	1.99157e-09
GADD45A	-1.74238	3.62027	2.06742e-34	1.00784e-32
RGS2	-1.74071	3.71076	2.82506e-30	7.5812e-29
ECEL1	-1.74051	-1.58144	0.000122117	0.000241088
LOX	-1.73938	-1.61422	6.6838e-05	0.000135928
BHLHE40	-1.73851	7.77124	2.83217e-39	3.26333e-37
VNN1	-1.73711	5.18641	2.17359e-17	1.50607e-16
IL31RA	-1.73682	0.417909	1.51022e-07	4.08201e-07
RNF19B	-1.73567	8.53046	1.98033e-35	1.17374e-33
ZP3	-1.73253	0.498317	1.59559e-18	1.24188e-17
IL18R1	-1.73231	2.62266	3.04332e-14	1.58536e-13
IL17F	-1.73207	-1.02344	0.000488406	0.000897254
SSTR3	-1.73128	0.570678	3.104e-07	8.12593e-07
CREM	-1.72531	5.55206	4.58351e-39	5.17277e-37
GPRC5C	-1.72348	-1.27581	2.3625e-08	6.94998e-08
STX11	-1.72187	7.32268	1.01908e-34	5.27221e-33
NTN1	-1.72154	-0.504081	2.60087e-12	1.11368e-11
SLC13A3	-1.72087	-1.58742	2.13999e-07	5.6927e-07
KYNU	-1.7205	8.38793	9.16572e-31	2.62194e-29
RAPGEF2	-1.72035	8.04122	3.33883e-31	1.01689e-29
NACAD	-1.7202	-1.16527	2.86315e-09	9.17162e-09
NOTCH3	-1.71904	3.06493	1.56826e-16	1.0082e-15
AMPD3	-1.71667	8.21279	1.50459e-33	6.50684e-32
PHLDB1	-1.71591	4.1513	5.4807e-29	1.2737e-27
PDK1	-1.71563	4.49021	2.45345e-27	4.76716e-26
SOBP	-1.71463	-0.0632873	1.36972e-10	4.9722e-10
GPR171	-1.71153	2.36009	1.62588e-11	6.43207e-11
ACSL5	-1.71071	7.56593	2.2545e-39	2.71149e-37
TCTEX1D4	-1.71014	-0.997058	1.95959e-13	9.3861e-13
VASN	-1.70969	-1.34483	3.72302e-08	1.0717e-07
GADD45G	-1.70331	2.42442	4.61453e-29	1.08465e-27
LAG3	-1.69965	2.92561	3.95581e-10	1.37365e-09
ABL2	-1.6946	8.1769	1.80178e-39	2.21718e-37
TMEM45A	-1.69454	-1.09203	4.13774e-05	8.62353e-05
FOSL1	-1.69363	4.9354	4.43727e-31	1.32932e-29
HBA2	-1.68882	-1.3689	0.0111346	0.0168811
ALPK2	-1.68864	2.38877	4.06305e-13	1.88e-12
FSCN1	-1.68412	5.30594	1.54253e-20	1.4607e-19
MCOLN2	-1.68403	3.8551	1.23526e-18	9.73384e-18
TSPAN33	-1.68361	5.46095	7.68672e-31	2.23771e-29
PLK2	-1.68215	3.25548	3.67237e-31	1.11027e-29
TNFAIP2	-1.68066	9.92927	9.87983e-36	6.09701e-34
HEG1	-1.67798	6.69738	4.64132e-41	7.64751e-39
LTA	-1.67795	1.496	1.71365e-13	8.26332e-13
RNF165	-1.6757	-0.939739	5.35868e-06	1.23611e-05
E2F7	-1.67375	0.442706	1.27211e-15	7.52613e-15
C1orf122	-1.67264	5.23907	2.70015e-37	2.2025e-35
ENPP3	-1.66941	-0.751914	2.41785e-11	9.41818e-11
CYP4F3	-1.6681	-1.47555	0.000221415	0.000424561
ZNF697	-1.66591	5.01524	8.11471e-30	2.08757e-28
GREM2	-1.66535	-1.29656	5.02047e-06	1.16199e-05
PIM1	-1.66477	7.58465	1.15184e-28	2.56126e-27
FASLG	-1.66446	3.29433	2.53216e-11	9.83555e-11
ICOS	-1.66382	1.98037	1.11586e-10	4.08396e-10
HSPA12A	-1.66371	-1.50984	7.1398e-08	1.99428e-07
BCL11A	-1.66231	5.13815	1.38567e-32	5.13072e-31
ILDR1	-1.66082	-0.283703	2.0782e-12	8.9781e-12
CGN	-1.6599	-0.444249	5.87779e-10	2.00307e-09
RAMP1	-1.6572	0.800689	6.41543e-12	2.64004e-11
EID3	-1.65621	3.49117	1.33708e-27	2.71653e-26
FSTL1	-1.65605	0.104109	2.11249e-12	9.11909e-12
MMP19	-1.65493	8.7569	3.21175e-26	5.56468e-25
CXCL10	-1.65061	9.22708	8.88163e-07	2.21798e-06
KHDRBS3	-1.64953	1.33271	2.36411e-26	4.13958e-25
TMEM140	-1.64781	6.3393	5.71758e-28	1.20164e-26
USP12	-1.6463	7.32936	8.02256e-33	3.09573e-31
PDGFRA	-1.64563	-0.109746	5.44317e-10	1.86343e-09
RIMS2	-1.64333	-1.13864	6.95595e-08	1.94589e-07
MYEOV	-1.64259	0.706529	2.42766e-11	9.45417e-11
SLC2A12	-1.64135	-0.430832	2.76677e-08	8.08443e-08
CCL23	-1.64004	-0.267252	8.08874e-10	2.7183e-09
CCL22	-1.6382	5.31291	3.9142e-12	1.64821e-11
SLC16A14	-1.63705	-0.967675	2.59383e-07	6.83926e-07
LIPG	-1.63577	-1.37648	1.66546e-07	4.48616e-07
GRAMD3	-1.63418	2.13098	3.57389e-27	6.78422e-26
IRF1	-1.63364	8.53828	1.2583e-24	1.83154e-23
ERRFI1	-1.63202	2.96447	2.0561e-30	5.58128e-29
ECE1	-1.62879	5.28635	4.3808e-25	6.7084e-24
UPP1	-1.62739	6.23254	4.38914e-29	1.03462e-27
FCRL4	-1.62143	0.223714	3.24458e-09	1.03466e-08
ITGB3	-1.6209	6.0817	4.02294e-10	1.39608e-09
NTN4	-1.62002	-1.44541	0.000103273	0.000205709
TNFAIP8	-1.61898	7.96553	2.21404e-42	4.73776e-40
PRF1	-1.61651	6.24385	5.48803e-09	1.71392e-08
ZFP36	-1.6157	8.67755	2.8804e-34	1.38773e-32
FSD1L	-1.61543	5.01423	1.28688e-31	4.1658e-30
IRGM	-1.61497	-0.614852	2.10605e-14	1.11294e-13
PLEKHG1	-1.61484	4.4303	1.65825e-16	1.06481e-15
ATP2B1	-1.61427	7.98078	4.22008e-35	2.31011e-33
MYO7B	-1.61284	-0.350996	1.25245e-10	4.55755e-10
PGAP1	-1.60871	3.52649	5.82602e-20	5.24278e-19
PIM3	-1.60649	7.14423	1.59169e-34	7.87576e-33
AQP9	-1.60589	8.3778	6.807e-15	3.7764e-14
PPP1R15B	-1.60486	8.25046	5.28537e-48	9.13275e-45
DEPDC1	-1.6045	0.110001	1.53262e-17	1.08196e-16
SERPINE2	-1.60037	0.353723	8.64809e-13	3.87846e-12
TRIM9	-1.60015	-0.545137	5.58465e-10	1.90949e-09
IL15	-1.59939	3.52221	5.66618e-25	8.53397e-24
RASSF8	-1.59802	2.2863	1.24157e-25	2.00535e-24
SERPINB2	-1.59715	10.8623	2.79473e-11	1.0807e-10
LSMEM1	-1.59702	0.219011	5.29305e-18	3.93031e-17
CCRL2	-1.5962	7.19452	6.99947e-26	1.1626e-24
IL18RAP	-1.59612	2.04012	2.11149e-09	6.85807e-09
CELA1	-1.58924	-1.53315	2.55737e-05	5.46393e-05
TNFSF15	-1.58851	3.76815	4.2549e-12	1.78756e-11
CDKN1A	-1.58813	7.72082	2.15545e-31	6.76483e-30
SLC25A37	-1.58732	5.1481	8.64991e-15	4.76034e-14
AKT3	-1.58577	6.32551	5.24275e-41	8.55295e-39
NRG2	-1.58559	-0.522053	2.20793e-09	7.1586e-09
CXCR5	-1.58509	3.0436	5.23635e-14	2.66459e-13
INSIG1	-1.58334	8.02307	4.73057e-23	5.7482e-22
TMEM30B	-1.57948	-1.07401	8.80937e-07	2.20027e-06
FZD7	-1.57789	1.37009	3.79016e-25	5.83104e-24
CYP4F11	-1.57782	0.0693292	1.12699e-11	4.53689e-11
C3orf52	-1.57639	-0.219869	2.34364e-09	7.57775e-09
TVP23A	-1.57598	1.70612	3.71348e-15	2.11062e-14
GPR31	-1.5744	-1.65414	1.81889e-05	3.94497e-05
ENO2	-1.574	4.66369	8.5975e-15	4.73308e-14
MASTL	-1.57207	5.65083	2.11712e-25	3.32861e-24
PDCD1	-1.57026	0.740734	1.74894e-13	8.42117e-13
LMCD1	-1.57001	-0.807386	6.49032e-11	2.42717e-10
DNAJB4	-1.56961	5.29047	8.05678e-48	1.20683e-44
STEAP1	-1.56909	-1.19039	9.38299e-05	0.000187808
BHLHE22	-1.56903	-1.21474	5.90852e-06	1.35667e-05
HSPA2	-1.5675	3.61303	3.09419e-17	2.11022e-16
SYNPO2	-1.567	2.92625	1.10732e-17	7.98484e-17
SPRY1	-1.5656	0.630348	4.48317e-12	1.87771e-11
SIDT1	-1.56445	3.44537	1.25636e-15	7.43839e-15
APOL3	-1.56385	6.56491	3.96716e-16	2.46203e-15
PTPRN	-1.56198	-1.31709	7.63544e-07	1.9187e-06
CLEC6A	-1.56087	0.546963	6.34143e-08	1.78155e-07
PTPN1	-1.56034	7.82117	7.27135e-39	7.72968e-37
ARRDC3	-1.55948	7.6321	1.21464e-47	1.53951e-44
PLEKHA4	-1.55854	0.931237	2.82292e-15	1.62577e-14
LSS	-1.55852	6.87068	9.25908e-37	6.69131e-35
ULBP2	-1.55638	-1.23108	5.99901e-07	1.52352e-06
C12orf79	-1.55621	0.125489	3.26527e-10	1.14423e-09
CXCL9	-1.55338	6.78863	1.06883e-05	2.38181e-05
CCM2L	-1.55219	1.36084	6.14118e-05	0.000125419
HRASLS5	-1.55183	-1.7092	8.69888e-05	0.000174786
MAP3K7CL	-1.54569	3.37036	7.20431e-21	7.04065e-20
EYA4	-1.5431	-0.354003	8.67904e-08	2.40142e-07
GFPT2	-1.54103	1.06145	3.02432e-13	1.41487e-12
ANXA2R	-1.54085	2.13695	1.49102e-14	8.03126e-14
SH2D3A	-1.5389	0.966318	7.12435e-15	3.94714e-14
A4GALT	-1.53655	1.71239	3.20174e-08	9.29934e-08
COL1A1	-1.53584	-0.491596	4.5329e-05	9.39715e-05
OSGIN1	-1.53486	4.73363	1.50412e-23	1.91307e-22
PANX1	-1.53408	6.03567	5.36775e-31	1.59647e-29
CCL8	-1.53285	11.0673	3.30219e-09	1.05222e-08
RHOH	-1.53046	3.69244	1.50971e-17	1.06716e-16
NXN	-1.52883	-0.863608	1.84416e-08	5.47994e-08
EBF4	-1.52722	-0.170732	9.1108e-10	3.04748e-09
PPAP2A	-1.52431	0.349851	1.33452e-17	9.50667e-17
HIST1H3G	-1.5242	-0.502005	1.51067e-11	5.995e-11
SMIM3	-1.52405	5.07291	5.39746e-28	1.13726e-26
MAP2K3	-1.52322	6.53262	1.17052e-36	8.37865e-35
PPFIA4	-1.52284	0.322698	3.90836e-05	8.16819e-05
NCR3LG1	-1.52266	5.96137	2.06077e-29	5.03789e-28
DIXDC1	-1.51977	0.8829	2.25169e-16	1.42642e-15
GLIS3	-1.51948	4.21689	1.60199e-08	4.79056e-08
EFCAB3	-1.51477	-0.875472	1.45932e-06	3.56067e-06
DENND5A	-1.51287	7.76261	5.66042e-33	2.22594e-31
KIAA1644	-1.51147	-0.223078	4.3836e-08	1.25245e-07
GPC1	-1.50975	0.0693433	2.36065e-15	1.3667e-14
TRIM2	-1.50843	0.498398	1.77601e-13	8.54403e-13
CDX2	-1.50217	-1.71228	8.07648e-05	0.000162964
KIAA1549L	-1.50197	-1.16102	1.19057e-05	2.63669e-05
ASAP2	-1.50187	4.40224	1.93501e-14	1.02617e-13
IFIT2	-1.49975	10.1594	2.32451e-09	7.52178e-09
TFPI	-1.49887	4.35214	2.00422e-21	2.07044e-20
LY6K	-1.49846	1.51737	1.54436e-12	6.75152e-12
OR52N4	-1.49839	-1.02144	1.26302e-07	3.44435e-07
ZNF433	-1.4979	1.00625	2.86967e-20	2.65042e-19
C4orf47	-1.49733	-1.44778	0.000382891	0.000713434
BSPRY	-1.49411	-0.21485	4.541e-11	1.72084e-10
MT1F	-1.49079	-0.27378	1.58333e-09	5.19795e-09
RABGEF1	-1.4898	6.33207	1.69635e-47	1.86338e-44
SH2D2A	-1.48962	3.49597	3.75494e-09	1.18935e-08
JUNB	-1.48933	7.94403	3.83578e-41	6.4492e-39
EHD2	-1.48851	0.949079	8.56289e-14	4.27366e-13
NAV2	-1.48841	3.62092	1.4057e-17	9.9749e-17
GPR84	-1.4884	6.01239	1.12515e-24	1.64938e-23
KIR2DL3	-1.48801	-0.954768	5.89869e-05	0.000120661
FYN	-1.48771	6.10292	1.96841e-16	1.25516e-15
TXNRD1	-1.4875	9.44963	2.55565e-31	7.90047e-30
PRDM8	-1.48615	2.58284	1.26747e-13	6.21366e-13
LINGO2	-1.48591	-0.987065	0.000260973	0.000497059
ITGA1	-1.48507	3.16955	3.73231e-14	1.92661e-13
CCL18	-1.4834	4.64114	2.27862e-17	1.57487e-16
HBB	-1.48137	1.71942	0.0161029	0.0238047
EAF1	-1.48116	7.35096	1.501e-40	2.269e-38
TEX14	-1.4811	-0.00829256	2.95823e-14	1.54396e-13
FAM46C	-1.48092	4.8054	1.67665e-17	1.17759e-16
TTBK1	-1.47809	-1.31621	4.31526e-07	1.11289e-06
C2CD4A	-1.47506	-0.672604	9.44493e-12	3.83028e-11
CCNE2	-1.47106	0.566077	7.30141e-15	4.04116e-14
TMEM44	-1.46808	0.206148	5.17418e-12	2.15345e-11
RCAN2	-1.4642	-0.538236	4.77426e-05	9.87269e-05
KCNQ4	-1.46336	-1.41291	7.33569e-07	1.84732e-06
FRMD6	-1.46327	1.08657	1.50817e-28	3.30454e-27
CFH	-1.46256	1.11076	5.62116e-11	2.11606e-10
PLSCR4	-1.46173	-0.312383	4.23478e-09	1.33492e-08
LGALSL	-1.46099	-0.645471	2.66446e-12	1.13825e-11
PTTG2	-1.46093	-1.05776	1.57226e-07	4.24552e-07
TLE1	-1.46089	3.8674	3.63836e-34	1.72268e-32
SCN9A	-1.45966	0.806814	2.06586e-12	8.92716e-12
MYH15	-1.45919	-1.50273	1.47388e-05	3.2277e-05
CXCL5	-1.45842	10.992	4.2296e-05	8.80494e-05
TCF7L1	-1.45827	-0.0632206	5.19962e-06	1.2016e-05
NANOS1	-1.45786	-0.691399	5.84363e-12	2.41681e-11
SYNPO	-1.45638	2.79027	7.23981e-14	3.63247e-13
FGF2	-1.45559	-0.866863	0.000651865	0.00117862
DUSP16	-1.453	4.9177	2.50679e-21	2.5639e-20
CD40	-1.45295	5.62024	5.19539e-22	5.66917e-21
FAM167A	-1.45244	-0.0647437	1.4437e-09	4.75851e-09
HBA1	-1.45228	-0.368627	0.0143331	0.021334
CNKSR3	-1.4483	-0.353084	1.46707e-09	4.83168e-09
UCN2	-1.44757	-1.52523	2.85508e-06	6.77562e-06
PDE7B	-1.44512	0.13717	1.36478e-12	5.99827e-12
ACSM1	-1.44342	-1.4049	5.00337e-06	1.1582e-05
PANX2	-1.4428	2.0207	4.05455e-17	2.74248e-16
MDGA1	-1.44093	1.09703	0.00030797	0.000580796
LRIG1	-1.43991	3.31926	1.7201e-22	1.96275e-21
PDZK1IP1	-1.43925	-1.67757	0.000889562	0.00157894
FST	-1.43897	-1.68721	1.33176e-06	3.26637e-06
DSG2	-1.4387	2.52888	6.80498e-12	2.79197e-11
CHI3L2	-1.43855	1.71085	1.7286e-11	6.81389e-11
N4BP3	-1.43798	2.38751	1.18558e-17	8.50077e-17
CR2	-1.43789	1.57688	8.38343e-09	2.5752e-08
CSPG4	-1.43732	-0.765535	2.29222e-07	6.07706e-07
EGR2	-1.43689	6.93029	3.91581e-14	2.01501e-13
KIF1A	-1.43577	-1.67984	0.000382237	0.000712295
TJP1	-1.43493	1.48179	8.78065e-17	5.7756e-16
IFIT1B	-1.43323	-1.42475	1.56177e-05	3.41335e-05
CATSPERB	-1.43323	-0.819796	1.19768e-05	2.65208e-05
RSAD2	-1.43137	10.6639	1.04435e-08	3.18014e-08
TRPV3	-1.43037	0.766963	2.47045e-09	7.96433e-09
SLC7A2	-1.42838	-1.51376	6.1901e-06	1.41718e-05
KCNN4	-1.42829	6.06516	1.35535e-26	2.44066e-25
CLEC2D	-1.42792	6.59205	8.97687e-20	7.93519e-19
TIAM2	-1.42733	0.662142	2.17591e-12	9.37321e-12
KIR3DL2	-1.42677	1.33083	5.6806e-07	1.44689e-06
FZD6	-1.42649	0.849086	1.00783e-21	1.07205e-20
PLCB1	-1.42645	2.93244	9.75738e-27	1.78636e-25
CXCL6	-1.42546	1.1195	8.96598e-06	2.016e-05
LONRF1	-1.42504	4.9084	8.82026e-38	7.98524e-36
POU3F1	-1.42441	-0.310487	1.4243e-12	6.24652e-12
WARS	-1.4243	9.15752	1.61833e-17	1.13905e-16
SOCS2	-1.42301	2.21723	1.02125e-14	5.5904e-14
LITAF	-1.42212	8.51233	3.09297e-34	1.48148e-32
CNGA1	-1.42179	-1.4655	2.76251e-05	5.87101e-05
CR1L	-1.42174	-0.760915	1.54251e-06	3.75366e-06
JUN	-1.42045	8.65356	2.06805e-35	1.21697e-33
EFNA1	-1.42003	-1.43746	4.35744e-07	1.12306e-06
MTF1	-1.41951	7.58583	1.07978e-34	5.54114e-33
PTGER4	-1.41926	5.94381	2.66944e-37	2.18827e-35
SPAG6	-1.41903	-0.887524	3.30379e-06	7.78666e-06
ST3GAL4	-1.41762	2.81275	6.55615e-38	6.28056e-36
KIAA0895	-1.41671	-1.51217	2.81569e-05	5.97631e-05
DNAJB5	-1.41642	4.94329	6.71058e-27	1.24236e-25
NPTX1	-1.416	-0.189886	3.73664e-07	9.68974e-07
SPRED3	-1.41584	0.11207	2.74037e-13	1.28788e-12
OASL	-1.4158	7.06743	5.4084e-14	2.74451e-13
RASGRP1	-1.41485	4.65818	1.71398e-12	7.4653e-12
RASEF	-1.41136	-1.40342	0.00376334	0.006134
CDK1	-1.41112	-0.516723	4.171e-12	1.7541e-11
SLCO5A1	-1.41107	1.59695	1.5614e-13	7.56681e-13
HMGB2	-1.41093	6.45536	8.24775e-46	4.52994e-43
PDZD2	-1.41006	0.181102	1.0324e-10	3.79367e-10
SRGAP3	-1.40985	1.40895	3.03168e-20	2.79379e-19
ST6GALNAC1	-1.40962	-1.32068	0.000703588	0.00126603
RHBDF1	-1.40866	-0.341668	6.27879e-13	2.85631e-12
CST7	-1.40754	4.41527	3.93593e-09	1.24477e-08
IGFBP3	-1.40594	-0.00330772	6.26919e-06	1.43449e-05
NRIP3	-1.40532	5.32144	1.04505e-26	1.90478e-25
UBTD2	-1.40458	5.60819	7.24525e-31	2.12799e-29
PRKD1	-1.4021	-1.45114	0.000214081	0.000411121
SPAG5	-1.40142	3.65619	3.56409e-33	1.46447e-31
NDRG1	-1.40127	6.8463	3.30135e-18	2.50674e-17
ALPL	-1.40086	-0.47404	2.28534e-07	6.06077e-07
GDF11	-1.4003	2.45438	4.08844e-15	2.31416e-14
TEAD1	-1.39998	-1.5276	1.19992e-05	2.6567e-05
DLL1	-1.39977	5.15852	5.78625e-13	2.63954e-12
CCL24	-1.39887	0.508308	6.56112e-06	1.49713e-05
SBK1	-1.39721	3.32772	1.26669e-09	4.19101e-09
TTC39B	-1.3967	4.22015	2.63402e-16	1.65652e-15
GBP3	-1.39638	6.82669	8.35481e-19	6.70216e-18
SYNGR3	-1.39547	-0.826984	9.26307e-08	2.55572e-07
ERMN	-1.39497	0.995839	1.1923e-17	8.54523e-17
CTLA4	-1.39353	1.46925	1.35805e-07	3.69129e-07
SAMD14	-1.39332	-0.918762	1.91681e-07	5.12548e-07
UBD	-1.39156	3.21898	6.07593e-09	1.89107e-08
FAM65C	-1.38829	0.635218	2.4443e-08	7.18422e-08
PPP1R3B	-1.38803	4.88292	8.33124e-18	6.06333e-17
PLAC8	-1.38714	5.35492	6.11984e-13	2.78631e-12
ZBED2	-1.3861	0.0698816	8.67544e-07	2.16814e-06
PREX2	-1.38403	-1.26954	0.000166396	0.000323391
TNFSF4	-1.38175	0.947727	9.00776e-16	5.4188e-15
GNLY	-1.38083	5.5484	8.62619e-06	1.94491e-05
RASGEF1B	-1.38038	8.52704	2.15939e-24	3.07522e-23
CD44	-1.38032	11.3285	4.72167e-26	8.00401e-25
CTAGE6	-1.37961	-1.56367	0.000300906	0.000568256
ARRDC4	-1.37879	6.10044	3.90165e-27	7.37242e-26
SLAMF9	-1.37835	2.43905	1.64643e-06	3.99708e-06
KMO	-1.37812	6.58007	5.69066e-26	9.52896e-25
KIAA1211	-1.37808	1.82051	4.50568e-15	2.54323e-14
IL10	-1.37778	5.59292	6.48629e-23	7.73332e-22
SEMA3C	-1.37639	6.45193	3.61011e-13	1.67796e-12
WASF3	-1.37522	-1.40436	6.98543e-07	1.76208e-06
MYH7	-1.37456	-0.984127	2.9687e-05	6.28004e-05
EHF	-1.37455	1.84394	1.80917e-10	6.50439e-10
CXCL11	-1.3736	4.90384	0.000342338	0.000641646
KIF26B	-1.37303	-0.788414	1.76458e-06	4.27322e-06
GGN	-1.37228	-0.999518	4.463e-08	1.27359e-07
ETV3	-1.37215	6.23965	1.37182e-31	4.41474e-30
NEFM	-1.37142	-0.957649	1.30525e-05	2.87791e-05
DHRS2	-1.37134	-1.70901	0.000135063	0.00026506
GPR19	-1.371	-1.1238	1.90304e-05	4.11555e-05
CKS2	-1.37089	3.19376	2.90821e-31	8.92338e-30
TP53INP2	-1.36909	5.79564	2.83777e-33	1.18076e-31
TUBB1	-1.36807	1.05961	6.84332e-07	1.72782e-06
KLF4	-1.3676	3.93766	6.46842e-22	6.9797e-21
XCL1	-1.36718	-1.15292	1.83869e-05	3.98527e-05
KCNA3	-1.36718	5.37092	3.33419e-15	1.9049e-14
C12orf42	-1.36607	-0.138865	5.08729e-07	1.30241e-06
VLDLR	-1.36401	0.135645	5.47604e-07	1.3963e-06
NSUN7	-1.36349	0.812126	1.09609e-09	3.6478e-09
MUC16	-1.36319	0.371316	2.40574e-05	5.154e-05
ZSWIM4	-1.36304	5.24712	7.75075e-22	8.29819e-21
LTBP1	-1.36284	-0.321409	2.60696e-09	8.37982e-09
SLC6A9	-1.36249	-0.85505	2.57447e-07	6.79038e-07
PPP1R16B	-1.36199	5.89524	1.71949e-13	8.28667e-13
LRP12	-1.35944	6.35633	2.64403e-29	6.37857e-28
MREG	-1.35889	4.83436	1.21599e-17	8.70749e-17
PAPPA	-1.35863	-1.10181	2.2174e-07	5.89103e-07
PSD3	-1.35825	4.48314	6.85639e-20	6.13315e-19
SCML4	-1.35732	3.43462	4.92574e-10	1.69192e-09
ETNK2	-1.35649	-1.27718	5.80071e-06	1.33303e-05
PMEPA1	-1.35568	3.4398	3.28767e-25	5.09604e-24
H3F3C	-1.354	1.90718	3.19074e-35	1.80666e-33
EFNA5	-1.35268	-0.141827	4.79318e-08	1.36215e-07
IER5	-1.35096	7.44165	4.10866e-34	1.92873e-32
BCL6	-1.3509	7.44734	3.71839e-30	9.9139e-29
LMNB1	-1.3498	6.25816	6.60134e-22	7.11382e-21
ZEB1	-1.34897	3.72132	1.14324e-13	5.6247e-13
ETV7	-1.34652	3.8976	6.5384e-08	1.83469e-07
CCR4	-1.34621	1.70236	6.69486e-09	2.07625e-08
UNC79	-1.34389	-0.710795	4.24484e-07	1.09593e-06
C1orf21	-1.34269	4.80568	5.02574e-18	3.73856e-17
CDK14	-1.34218	6.22818	4.36853e-26	7.42064e-25
KDR	-1.34184	-1.63987	0.000124416	0.000245392
TMEM2	-1.34179	6.80583	6.2065e-30	1.60541e-28
HELZ2	-1.3417	8.58119	7.30378e-20	6.52273e-19
PRKG1	-1.34159	-1.08914	3.59919e-05	7.55944e-05
GZMB	-1.34008	4.25935	6.77627e-08	1.89789e-07
SERPINB10	-1.33939	0.580383	0.000145823	0.000284886
ADAMTS1	-1.3392	-1.10516	8.7926e-05	0.000176527
HDC	-1.33918	1.39313	7.59426e-11	2.82144e-10
SRGN	-1.3386	9.35806	1.46275e-34	7.3481e-33
SLFN5	-1.33787	7.84305	1.53376e-18	1.19544e-17
ENDOD1	-1.33685	4.22191	1.91852e-21	1.98564e-20
CLGN	-1.336	0.360456	4.7376e-10	1.62933e-09
SEC14L2	-1.33562	-0.703611	7.64203e-07	1.92006e-06
DNAJB1	-1.33462	7.64869	4.21011e-33	1.67611e-31
APOL2	-1.33415	6.54921	1.18942e-24	1.73742e-23
NKAIN2	-1.33213	-1.61617	0.00039835	0.000740564
RAB27B	-1.33052	1.78873	3.05929e-10	1.07617e-09
NT5C3A	-1.32976	6.1847	1.22924e-10	4.48004e-10
CCNI2	-1.32783	-1.28572	1.35779e-05	2.98495e-05
HECW2	-1.32562	0.91169	5.19174e-09	1.62477e-08
OLR1	-1.32351	6.97904	5.84204e-10	1.99212e-09
OSBPL6	-1.32326	0.780383	4.99194e-07	1.2788e-06
SLC12A8	-1.32177	3.37554	2.5443e-22	2.8577e-21
TRANK1	-1.31991	7.69391	8.48265e-16	5.12348e-15
MYT1	-1.31859	-1.0372	3.78685e-05	7.93236e-05
TM4SF19	-1.31816	3.51961	4.2733e-18	3.20634e-17
TIFA	-1.31623	3.84966	6.21654e-19	5.06327e-18
PPM1K	-1.31612	6.42423	4.3059e-21	4.2999e-20
S100P	-1.31559	-0.935059	3.65603e-05	7.67296e-05
ITK	-1.31551	4.78474	1.024e-07	2.81535e-07
TJP2	-1.31487	5.86391	6.22768e-22	6.73759e-21
BRCA2	-1.31486	6.33241	7.26244e-30	1.8756e-28
SGCD	-1.31475	-0.103117	0.000282801	0.00053634
RNF43	-1.31332	-0.00553717	3.61264e-07	9.3859e-07
COL27A1	-1.31304	-0.618893	5.87095e-08	1.65586e-07
HR	-1.31285	-1.50599	0.000409736	0.000760701
SLC2A5	-1.31269	2.11368	3.55641e-06	8.36053e-06
NFKBID	-1.3123	4.84775	4.02236e-30	1.06897e-28
FAM84B	-1.31044	2.15445	5.94778e-09	1.85398e-08
SLFN12L	-1.30978	3.35978	5.9786e-09	1.86324e-08
ENPP4	-1.30761	4.67464	7.89784e-25	1.17131e-23
KLHL21	-1.30715	5.61568	1.58734e-34	7.87576e-33
DNAJC12	-1.30608	-1.36776	4.46647e-05	9.26409e-05
CHST2	-1.30592	5.8318	6.57945e-20	5.89823e-19
EDARADD	-1.30443	1.28432	4.9444e-14	2.51991e-13
BAALC	-1.30175	2.79343	4.67248e-10	1.60795e-09
TBX21	-1.30152	3.88156	1.36651e-07	3.71306e-07
AKR1B10	-1.3013	-1.09429	1.92169e-08	5.70207e-08
OXTR	-1.30038	-0.881065	4.79434e-09	1.50355e-08
ITIH3	-1.29876	-1.05324	4.15445e-05	8.65615e-05
GCSAM	-1.29726	2.115	1.32642e-12	5.84369e-12
FXYD7	-1.29722	-0.960968	6.83589e-07	1.72647e-06
CAV2	-1.29701	-0.670869	4.5559e-09	1.43068e-08
ANXA3	-1.29692	-1.25511	1.44939e-06	3.53748e-06
SP140	-1.29602	6.03078	1.58076e-15	9.29227e-15
CP	-1.29565	-1.08256	3.34136e-06	7.87407e-06
TGFA	-1.29539	2.71139	4.585e-08	1.30569e-07
ZSWIM5	-1.294	-0.00485704	3.86637e-08	1.11219e-07
SSPN	-1.29312	0.108913	7.39008e-10	2.49675e-09
ZBP1	-1.29241	4.54881	1.60631e-08	4.8e-08
KCNS3	-1.29189	-1.55655	1.68538e-05	3.66698e-05
GJB6	-1.29032	-1.55222	0.00146693	0.00252645
SEMA7A	-1.28933	3.56513	3.21382e-20	2.95173e-19
SOGA3	-1.28928	0.331467	8.67446e-07	2.16814e-06
B4GALT5	-1.28913	7.49016	4.24065e-21	4.23987e-20
CACHD1	-1.28907	-1.0122	4.38632e-06	1.02124e-05
DOT1L	-1.28808	7.3235	1.12529e-28	2.50559e-27
PARD6G	-1.28631	-0.228684	6.11867e-11	2.29286e-10
SIPA1L1	-1.28484	6.48636	1.09544e-28	2.44243e-27
NMT2	-1.28393	4.65991	1.13659e-21	1.20203e-20
TRPC1	-1.28298	-0.867091	3.22087e-06	7.59884e-06
CHRNB2	-1.28269	-1.53454	7.83025e-05	0.000158306
OLFM2	-1.28181	-0.267785	1.43808e-07	3.89661e-07
PHLPP1	-1.28135	3.67031	2.26925e-31	7.08151e-30
MAPK11	-1.28003	0.304654	1.64611e-17	1.15712e-16
NINJ1	-1.27999	8.47694	1.05473e-33	4.6592e-32
GFI1	-1.27982	2.30326	1.42993e-08	4.29943e-08
HRK	-1.27925	-0.993359	6.64649e-05	0.000135219
MURC	-1.27836	1.01111	2.08341e-13	9.95025e-13
C1orf115	-1.27806	0.468812	1.39541e-10	5.05879e-10
SVIL	-1.27802	5.42826	5.47141e-23	6.58528e-22
ARHGAP24	-1.2776	4.93477	2.30125e-23	2.87038e-22
GSTM3	-1.27741	2.92843	2.18398e-21	2.24629e-20
GPC5	-1.27693	-1.13219	4.62528e-06	1.07354e-05
STK17A	-1.27634	6.35196	5.02722e-37	3.92576e-35
MUC17	-1.2753	-1.67334	0.0139959	0.0208681
SCN2A	-1.27389	-1.67578	7.63274e-06	1.72872e-05
CALN1	-1.27259	0.367764	5.93766e-11	2.22858e-10
SESN3	-1.27245	5.76204	2.74804e-19	2.31372e-18
RFTN1	-1.27176	6.61159	3.85119e-36	2.50814e-34
KRT26	-1.27053	-1.05197	7.39901e-08	2.0622e-07
HIVEP1	-1.26942	7.52838	2.0594e-32	7.42512e-31
CLIC4	-1.2694	7.76595	9.86265e-34	4.38024e-32
PFKP	-1.269	5.65587	9.24599e-29	2.07839e-27
GABARAPL1	-1.26606	5.37019	9.66396e-36	5.98621e-34
TIGIT	-1.26583	3.65362	2.74074e-06	6.51689e-06
PPA1	-1.26355	4.21349	1.02988e-17	7.4525e-17
DOCK6	-1.26285	1.34782	1.53401e-19	1.32196e-18
RND3	-1.26114	2.257	1.04126e-08	3.17133e-08
RGS20	-1.25943	-1.28789	0.000172547	0.000334595
FGF18	-1.25612	-1.67894	0.000171114	0.000331934
PRG2	-1.25552	1.60908	9.96796e-12	4.03444e-11
KBTBD8	-1.2552	4.80509	2.99406e-45	1.45097e-42
KIT	-1.25491	3.11818	5.36292e-12	2.22638e-11
HIST1H3B	-1.25453	0.769919	1.02015e-13	5.04623e-13
HSPA1A	-1.2544	7.79157	7.31048e-25	1.08616e-23
JAM2	-1.25357	-0.216498	2.40113e-11	9.36136e-11
SPATA13	-1.25349	6.78929	6.08087e-25	9.13351e-24
DDX58	-1.25215	8.36935	1.93595e-15	1.13116e-14
PEG10	-1.25108	0.153127	6.54724e-06	1.49458e-05
ZC3H12C	-1.25096	7.37729	1.23749e-23	1.59049e-22
DNAH8	-1.24962	-0.0654609	0.000105572	0.000210009
PROX1	-1.24832	-0.536084	9.13003e-07	2.27726e-06
MLF1	-1.24734	-0.933983	1.18818e-06	2.92859e-06
TIPARP	-1.24556	6.48598	2.54228e-26	4.43741e-25
JAK3	-1.24512	5.9223	5.41849e-18	4.01621e-17
SYTL2	-1.24379	3.85114	1.85086e-07	4.96203e-07
ZBTB43	-1.24372	6.35603	6.42898e-39	6.87859e-37
AICDA	-1.24372	-0.331265	2.46359e-10	8.75028e-10
PLSCR2	-1.24221	-0.974924	1.64389e-09	5.39032e-09
FILIP1	-1.24197	-1.68336	0.00022911	0.000438704
IRF4	-1.24164	5.45978	9.24212e-21	8.92629e-20
CDH5	-1.24132	-1.14064	0.000821363	0.00146388
CTHRC1	-1.23982	-1.47732	5.94708e-05	0.000121606
IRS1	-1.23832	2.02126	3.75471e-10	1.30713e-09
FPR2	-1.23804	4.84214	6.81193e-06	1.55135e-05
CCDC68	-1.23798	0.0996197	2.37829e-08	6.99396e-08
PIEZO2	-1.2371	-0.597407	1.14766e-05	2.54851e-05
GATA6	-1.23699	-1.49127	0.00554607	0.00881901
OTUD1	-1.23635	5.60048	5.55377e-25	8.37998e-24
NCCRP1	-1.23629	1.08831	2.37746e-09	7.67806e-09
COL5A3	-1.23536	-0.684407	4.4738e-06	1.04029e-05
TRIM16	-1.23512	1.7472	3.55881e-15	2.02902e-14
KRTCAP3	-1.23423	-1.24424	2.39279e-07	6.32435e-07
HPGD	-1.23397	-0.0904006	6.22446e-07	1.57834e-06
DNAH11	-1.23347	-0.913668	0.000821731	0.00146438
IFIT3	-1.23235	10.4633	3.24722e-11	1.2469e-10
CPXM1	-1.23192	0.56998	1.37588e-10	4.9902e-10
ACTN2	-1.23119	0.0735559	4.76123e-08	1.35377e-07
ATP1B2	-1.23084	-0.150666	7.24878e-11	2.69795e-10
BAG3	-1.22922	6.16879	3.41261e-35	1.91257e-33
MYO5C	-1.22837	1.02806	1.16753e-13	5.73908e-13
RILPL2	-1.2271	6.56719	6.63377e-40	8.74437e-38
CKAP4	-1.22559	5.75055	9.03527e-28	1.86559e-26
EMX2	-1.22531	-0.821494	4.98006e-08	1.41379e-07
PLA1A	-1.22433	-1.45022	5.46342e-05	0.000112315
ROR1	-1.2239	0.128068	5.21215e-07	1.33272e-06
SLC10A5	-1.22334	-1.23501	0.000106874	0.00021242
TP53BP2	-1.2228	7.45834	9.82306e-35	5.12198e-33
ADAM19	-1.22226	5.04796	1.41344e-13	6.88422e-13
XCL2	-1.22108	-0.949305	0.00029185	0.000552049
TMEM178B	-1.22107	-0.983201	0.00042618	0.00078954
PDE5A	-1.22099	0.134462	1.33699e-08	4.0266e-08
XRN1	-1.2206	8.51267	1.18815e-20	1.13821e-19
TRIM36	-1.21967	5.30932	1.56881e-29	3.88128e-28
ICAM5	-1.21966	1.05268	1.96206e-12	8.49644e-12
RORA	-1.21929	5.0014	2.07125e-08	6.1271e-08
PADI2	-1.21912	1.64843	1.74501e-09	5.70713e-09
USP18	-1.21744	7.0261	8.41614e-11	3.11554e-10
PPP3CC	-1.21722	5.59815	5.63775e-39	6.11139e-37
MIPOL1	-1.21606	-1.71305	0.000786843	0.00140631
N4BP2L1	-1.21496	4.76073	1.79657e-32	6.54864e-31
TNFRSF10D	-1.21469	3.41079	1.10244e-19	9.63659e-19
RGS13	-1.21455	-1.58727	0.000825262	0.00147051
SLFN14	-1.21448	-1.60999	0.00270078	0.0044864
NDC80	-1.21313	0.792948	3.94917e-09	1.24847e-08
NQO1	-1.21307	5.0569	2.71036e-13	1.27414e-12
TSC22D1	-1.2129	6.11788	5.29113e-33	2.09572e-31
SORBS1	-1.21235	0.182729	1.24231e-12	5.48635e-12
IGSF9B	-1.21234	-0.409523	0.000171912	0.000333404
KCNN2	-1.21224	-0.661752	4.53457e-11	1.71919e-10
AGO2	-1.21131	6.31645	1.97576e-36	1.35081e-34
SELP	-1.2112	-0.996396	1.84942e-05	4.00695e-05
NLRP7	-1.21031	-0.96218	0.000748534	0.00134105
TBC1D30	-1.20998	3.64693	8.11444e-19	6.52203e-18
PLD1	-1.20941	7.5195	8.41433e-20	7.44992e-19
PRAME	-1.20932	-1.61121	0.000319058	0.000600607
RASSF6	-1.20865	0.492891	6.51551e-07	1.64834e-06
NEDD4L	-1.20796	4.35349	7.52491e-16	4.57014e-15
FCAR	-1.20764	5.80583	9.7503e-14	4.8332e-13
GBP7	-1.20763	0.495966	0.0116323	0.0175694
SMPDL3A	-1.20735	4.10985	3.56829e-08	1.03004e-07
MYT1L	-1.20678	-1.69338	0.00273064	0.00453144
RTP4	-1.2056	4.21963	2.81025e-14	1.46905e-13
OTUD7B	-1.20553	2.18245	1.84026e-10	6.61041e-10
PAWR	-1.20519	1.55193	8.61307e-09	2.6418e-08
BCAR3	-1.20511	2.20762	1.26034e-13	6.18053e-13
DSCAML1	-1.20356	-1.16799	0.000144275	0.000282177
SLC30A4	-1.20288	0.89168	2.47119e-10	8.77539e-10
ABCB1	-1.20255	3.65089	6.02579e-09	1.87653e-08
ANK3	-1.20077	3.40121	3.60219e-08	1.0391e-07
ISG15	-1.19978	8.74175	1.54069e-09	5.06301e-09
SHROOM3	-1.19897	-0.725038	1.29167e-05	2.84949e-05
FAM169A	-1.19846	2.12797	2.08087e-08	6.15225e-08
GRID2IP	-1.19803	-1.37864	0.000260181	0.000495665
TICAM1	-1.19763	6.30542	1.29833e-32	4.81814e-31
CITED4	-1.19719	-0.0432222	7.57463e-12	3.09312e-11
CCL5	-1.19696	6.9146	1.47642e-09	4.86149e-09
PPFIBP1	-1.19588	3.26604	7.00977e-17	4.64788e-16
C2orf66	-1.19582	-1.71016	0.00335954	0.00551346
SSC5D	-1.19545	-0.42963	1.28242e-10	4.66351e-10
NFIB	-1.19376	-1.33477	7.65432e-05	0.000154882
SRGAP1	-1.19341	2.97656	2.75253e-13	1.29322e-12
HELB	-1.19339	5.57687	1.29863e-27	2.64167e-26
RAP1GAP	-1.19288	-1.63973	0.000215969	0.000414602
TNNT2	-1.19167	1.58415	3.38924e-08	9.81795e-08
SLC25A28	-1.19077	4.71033	3.15181e-27	6.02464e-26
ANK2	-1.18957	-0.576443	3.50702e-05	7.37433e-05
BACH1	-1.18931	8.64579	1.22947e-36	8.69443e-35
SNX10	-1.18892	8.393	2.4157e-18	1.85651e-17
GPR55	-1.18794	1.20393	1.97987e-07	5.28725e-07
SORCS1	-1.1879	-1.22372	0.000201838	0.000388787
GJA1	-1.18708	-1.68041	0.00601904	0.00949777
BRSK2	-1.18705	-1.65479	4.53587e-05	9.40094e-05
CALD1	-1.18672	1.26794	1.22567e-07	3.34803e-07
CBLN3	-1.18484	1.19679	1.06292e-14	5.80308e-14
RADIL	-1.18424	-1.58303	0.00262852	0.00437344
NR1D1	-1.18296	3.04883	1.10978e-13	5.46334e-13
DNAH7	-1.18294	-1.47526	0.000717363	0.00128856
TCHH	-1.18217	0.921559	2.62178e-08	7.68121e-08
BANP	-1.18175	6.05391	9.38392e-24	1.22132e-22
HERC5	-1.18137	8.87255	6.41126e-12	2.63898e-11
ZHX2	-1.18134	5.78496	1.79659e-32	6.54864e-31
CKAP2L	-1.18106	0.692002	8.92066e-14	4.43797e-13
SYT17	-1.17907	2.81616	2.88757e-17	1.97667e-16
MYRIP	-1.17548	-1.48476	0.00298567	0.00492885
FAT1	-1.17476	-1.63224	0.00676702	0.0105949
ST6GALNAC2	-1.17465	0.729252	1.36954e-06	3.35402e-06
KIR3DL1	-1.17454	-0.495854	0.00101813	0.00179344
RAI14	-1.1736	4.11494	1.8868e-07	5.05017e-07
MAST4	-1.17336	2.87534	2.43918e-13	1.15357e-12
TNFSF10	-1.17159	8.02761	2.76825e-06	6.57809e-06
ROBO1	-1.17117	1.15314	2.23534e-09	7.2418e-09
LGR6	-1.17078	0.203244	0.000789361	0.00141051
PI4K2B	-1.16937	5.82164	1.57149e-26	2.79626e-25
ZNF682	-1.16932	0.747317	1.88575e-10	6.7635e-10
SLC35F2	-1.16887	1.33749	1.09094e-14	5.94817e-14
C15orf54	-1.16862	-1.54447	0.00292096	0.00482832
CIR1	-1.16821	8.27425	1.23841e-14	6.70784e-14
FAM222A	-1.16729	0.310718	5.89896e-12	2.43907e-11
MAPK10	-1.16671	-1.52903	0.000246328	0.000470089
CYB5R2	-1.16541	2.47048	7.96749e-09	2.4543e-08
MAP1A	-1.1653	3.47753	2.50419e-11	9.73838e-11
CIB2	-1.16452	-0.0853179	2.49969e-10	8.87276e-10
GRIN1	-1.1642	-1.5268	0.00533873	0.00850572
GPR63	-1.16285	-1.41236	0.000156982	0.000305672
ZNFX1	-1.16242	9.30286	1.93985e-25	3.07041e-24
EGLN3	-1.15894	0.64466	0.000273097	0.000518831
CPD	-1.15875	8.08361	1.35288e-24	1.96228e-23
MESDC1	-1.15792	6.54284	4.98287e-40	6.67503e-38
AUTS2	-1.15757	4.75179	2.74205e-09	8.80029e-09
KIAA1324L	-1.15709	0.95505	1.01684e-07	2.79614e-07
CMA1	-1.15616	-1.54805	0.00408625	0.00663341
SH3BP5	-1.15501	7.25844	1.08469e-23	1.40066e-22
MTRNR2L3	-1.15399	1.07842	5.69472e-15	3.17643e-14
MLLT11	-1.15375	0.671262	2.22022e-17	1.53579e-16
DMWD	-1.15326	2.13463	1.27599e-12	5.62755e-12
C7orf60	-1.15151	5.2638	2.12335e-30	5.75434e-29
TMPRSS3	-1.15099	-1.12317	1.07853e-05	2.40083e-05
HDGFRP3	-1.15039	2.77639	7.08224e-18	5.19102e-17
DEPDC1B	-1.14948	-0.578478	6.20145e-09	1.92831e-08
FAM171A1	-1.14901	-0.378323	3.63331e-06	8.53522e-06
H3F3B	-1.14708	8.62965	4.57474e-44	1.58713e-41
SERPINB7	-1.14671	0.00939005	0.0101985	0.0155622
ADM2	-1.14604	1.42494	2.61841e-17	1.80065e-16
MTRNR2L9	-1.14497	8.81455	2.16235e-34	1.051e-32
TACC2	-1.14408	-1.55566	0.00124617	0.00216778
KREMEN1	-1.14396	3.62813	1.78994e-06	4.33336e-06
PDSS1	-1.14334	4.50595	1.73095e-18	1.34216e-17
GRID1	-1.14312	-1.69037	0.00105691	0.00185677
STRIP2	-1.14283	1.95909	9.37909e-09	2.86928e-08
NPAS3	-1.14278	-1.64337	2.65767e-05	5.66573e-05
PCDHGA9	-1.14238	-1.24046	1.81195e-05	3.93197e-05
CDKN2B	-1.14238	3.83693	1.29197e-18	1.0137e-17
CFLAR	-1.14086	9.49625	6.72276e-43	1.67835e-40
RHOF	-1.1405	4.25176	3.359e-18	2.54934e-17
EOGT	-1.13919	5.32112	6.56877e-26	1.09327e-24
GPR179	-1.13874	-1.6141	0.00478805	0.00769385
TRAF4	-1.1387	1.95804	5.36287e-17	3.59203e-16
PYCR1	-1.1383	0.156403	4.38412e-11	1.66368e-10
PERP	-1.13829	0.952412	1.4607e-12	6.40445e-12
CDKN3	-1.13811	1.15787	1.11937e-10	4.09589e-10
ESPNL	-1.13756	-1.35263	0.000475494	0.000875486
SLIT2	-1.13702	-1.40054	0.0020976	0.00353578
HIP1	-1.1367	6.99569	2.4885e-17	1.71561e-16
MOXD1	-1.13644	-0.980849	0.00020574	0.000395979
FAS	-1.13616	4.40554	1.29076e-18	1.01324e-17
MMP7	-1.13516	2.75825	1.31368e-05	2.89396e-05
USP53	-1.13411	2.84107	5.44213e-15	3.04482e-14
PRKCH	-1.13402	5.38588	3.05567e-12	1.29965e-11
TTC32	-1.13339	1.58191	3.84336e-18	2.89693e-17
IER2	-1.1329	5.74397	3.6161e-27	6.84856e-26
PF4	-1.13205	2.64835	4.3315e-06	1.00976e-05
ZNF267	-1.13193	8.16319	8.64039e-43	2.03383e-40
TNFRSF13B	-1.13115	1.74325	3.32258e-07	8.66373e-07
MCL1	-1.13107	9.22947	1.81311e-35	1.08242e-33
HLX	-1.12952	5.70275	1.84957e-27	3.68504e-26
DNAH12	-1.1293	-1.30713	0.000379706	0.00070798
BACE2	-1.12859	0.786035	3.55219e-12	1.50208e-11
ADAM17	-1.12602	7.299	7.60198e-37	5.59187e-35
MGST1	-1.12524	4.35106	1.12282e-10	4.10671e-10
TBC1D9	-1.12505	7.60416	1.26571e-28	2.78811e-27
KCNE1	-1.12478	3.21123	7.56392e-16	4.58931e-15
C1QTNF6	-1.12427	0.15209	8.37523e-08	2.32048e-07
DKK2	-1.12407	-0.535253	0.00103505	0.00182005
RAPGEF5	-1.12358	0.557093	9.73289e-07	2.42249e-06
GBE1	-1.12354	5.72793	5.74215e-29	1.33071e-27
KIF21A	-1.12264	2.87704	2.31589e-08	6.82262e-08
MTURN	-1.12224	4.93847	3.47776e-26	6.00031e-25
FFAR2	-1.12122	6.44662	8.62727e-14	4.30241e-13
CNN3	-1.12006	0.595032	6.65248e-08	1.86512e-07
FAM57A	-1.11938	0.146454	1.18152e-09	3.92024e-09
ZFAND2A	-1.11915	3.87256	5.10346e-23	6.16493e-22
DDX39B	-1.1178	-1.47035	1.31133e-05	2.89016e-05
SLC4A10	-1.1173	-0.764135	0.0019563	0.00331114
FAM107B	-1.11705	7.53525	1.76827e-39	2.20726e-37
SAV1	-1.11511	5.35931	3.47036e-24	4.79305e-23
COL9A3	-1.11496	-0.512792	4.21269e-05	8.77306e-05
GLTPD2	-1.11478	-1.48991	0.000972029	0.00171663
SRC	-1.1147	8.18889	3.64945e-26	6.28338e-25
KIAA0040	-1.11373	6.23316	3.80814e-11	1.45281e-10
ITGA3	-1.1137	0.314153	3.36705e-07	8.77274e-07
OPTN	-1.11285	8.07882	3.43965e-19	2.85661e-18
GNG2	-1.11264	5.1178	1.64141e-11	6.48729e-11
CCIN	-1.11134	-1.31224	6.86932e-05	0.000139563
NELL2	-1.1109	2.02357	0.00128572	0.00223162
PAM	-1.11048	4.16136	1.98382e-17	1.38038e-16
TSPAN5	-1.11009	1.17589	1.42714e-07	3.86759e-07
BLACE	-1.11003	-1.38478	4.34196e-06	1.01177e-05
MFI2	-1.1092	0.998106	7.51839e-11	2.79451e-10
COL17A1	-1.1088	-1.54692	0.00341718	0.00560135
JSRP1	-1.10794	-0.762578	2.61126e-05	5.574e-05
KLF6	-1.10755	9.43232	1.53312e-27	3.08817e-26
ADAMTS17	-1.10727	-0.804373	2.02973e-05	4.37461e-05
FGR	-1.10712	7.31149	1.89849e-20	1.78445e-19
CD96	-1.10656	4.7357	6.02707e-08	1.69728e-07
RIT1	-1.10639	7.63661	1.32052e-34	6.67431e-33
EYA2	-1.10626	-0.926077	0.000360741	0.000674298
DPCR1	-1.10618	-1.4968	0.0283946	0.0402978
AKR1D1	-1.10527	-1.19243	1.03734e-06	2.57491e-06
LRRTM2	-1.10498	-1.07347	6.59158e-06	1.50345e-05
TMEM8B	-1.10489	-0.072111	1.29052e-07	3.51703e-07
EMP2	-1.10463	0.712409	3.06574e-17	2.09255e-16
HDAC9	-1.10428	4.56277	2.80733e-17	1.92495e-16
GNAO1	-1.10411	1.10757	9.55944e-06	2.1433e-05
CHRNA6	-1.10354	-1.03999	0.000830247	0.00147876
BRDT	-1.10175	-1.07614	2.07227e-07	5.52238e-07
PRDM1	-1.10018	7.20574	5.6345e-37	4.35867e-35
SH2D1B	-1.09946	2.85098	1.90783e-05	4.12429e-05
BCL2	-1.09894	5.47421	1.61981e-26	2.87603e-25
PTP4A1	-1.09885	7.23468	5.85551e-44	1.89179e-41
FOXD1	-1.09857	-1.3096	2.80211e-05	5.94825e-05
CGNL1	-1.09806	-0.677602	2.67964e-07	7.05762e-07
CARD16	-1.09795	4.79225	8.85126e-25	1.30888e-23
DNAH17	-1.09635	3.64524	4.52899e-06	1.05253e-05
ABCA6	-1.09632	0.112546	3.98787e-11	1.51786e-10
SLC18A2	-1.09557	-0.189604	5.86769e-07	1.49131e-06
MTRNR2L6	-1.09485	3.75118	1.06954e-19	9.37883e-19
UCHL1	-1.09375	0.510232	1.42509e-05	3.12459e-05
CAMK2N1	-1.09273	-0.0327236	4.73823e-05	9.79939e-05
PRR7	-1.09174	-1.02476	0.000129416	0.000254705
EZH2	-1.09167	4.70194	8.57855e-33	3.28718e-31
CHMP1B	-1.09073	6.36264	3.24707e-36	2.14867e-34
VSNL1	-1.09019	-1.32742	6.04071e-05	0.000123429
PRDM7	-1.08978	-0.844304	5.84209e-08	1.64801e-07
P4HA2	-1.08965	4.02694	2.00658e-15	1.16994e-14
FJX1	-1.08955	1.65675	5.28186e-09	1.6511e-08
RHOBTB3	-1.08873	3.32156	2.32038e-15	1.3467e-14
AMOTL1	-1.08826	1.05697	1.06295e-13	5.24378e-13
SCARF1	-1.08772	4.16423	1.07729e-12	4.78969e-12
RGS6	-1.08739	-0.963396	0.000688572	0.00124077
MTRNR2L8	-1.08724	10.205	9.06801e-33	3.44271e-31
CCDC89	-1.08704	-0.606	0.00106559	0.00187102
SNAPC1	-1.08691	5.13133	7.69663e-22	8.2456e-21
TPSB2	-1.08607	1.37199	7.77267e-06	1.75896e-05
MYBPH	-1.08599	-1.32964	0.00306502	0.00505378
CD109	-1.08553	6.36239	1.02108e-12	4.55204e-12
RYBP	-1.08507	5.89671	2.71943e-36	1.81409e-34
MLLT4	-1.08503	4.27854	8.56444e-14	4.27366e-13
RELB	-1.08468	6.27328	1.42775e-30	3.96712e-29
SPOCD1	-1.08382	0.896078	1.27355e-05	2.81139e-05
AK1	-1.0805	2.43988	1.40513e-11	5.59372e-11
MPDZ	-1.07997	-0.648842	0.000750057	0.00134363
EIF1	-1.07991	8.4137	2.68393e-44	1.07861e-41
SELL	-1.07946	5.84918	3.86355e-09	1.22258e-08
PTPN2	-1.07945	7.2401	1.49279e-24	2.15383e-23
PLEK	-1.07856	9.45925	2.29716e-25	3.59452e-24
RTN4RL2	-1.07716	0.827432	7.40658e-10	2.50181e-09
KLF10	-1.07644	6.83443	7.03228e-34	3.20085e-32
ALDH1A2	-1.07618	2.98836	4.16182e-08	1.19218e-07
ASNS	-1.07601	3.64061	1.35884e-13	6.63201e-13
TG	-1.07539	0.381001	1.13202e-08	3.43442e-08
CRIP2	-1.07532	-1.22725	8.71789e-06	1.96424e-05
NCOA7	-1.07495	6.48903	1.01061e-21	1.07431e-20
ODC1	-1.07454	6.05386	1.84163e-44	7.78065e-42
COL24A1	-1.07418	1.74263	1.55167e-13	7.5219e-13
CLDND1	-1.07284	6.01063	1.25882e-42	2.84132e-40
MYO1G	-1.07175	8.11241	4.32579e-25	6.63033e-24
SAMD12	-1.07167	0.384625	1.07264e-06	2.65852e-06
SLC43A2	-1.07107	8.14127	1.30236e-20	1.24256e-19
ASAP1	-1.07078	8.43832	8.45538e-27	1.5549e-25
RELA	-1.07067	7.10047	6.28972e-33	2.45582e-31
ICAM4	-1.06994	0.532325	2.75054e-12	1.17381e-11
KIAA1683	-1.06989	2.03451	9.32942e-15	5.11721e-14
LAMA5	-1.06975	0.547124	3.43394e-08	9.94395e-08
RNF145	-1.06875	6.45592	4.37127e-24	5.95743e-23
FNDC3B	-1.06866	8.86989	1.6405e-28	3.5802e-27
STRN3	-1.06833	5.55094	9.58093e-42	1.81454e-39
DRAM1	-1.06777	7.64174	8.9526e-21	8.6568e-20
BACH2	-1.06765	4.32727	4.70817e-09	1.47765e-08
CYTIP	-1.06707	6.73536	4.35034e-23	5.30968e-22
ID2	-1.06698	5.97948	2.1037e-25	3.31066e-24
GXYLT2	-1.06695	-1.7116	0.012634	0.0189798
EPB41L4A	-1.06685	1.68641	6.03198e-09	1.8781e-08
RAB30	-1.06684	3.61238	8.04023e-10	2.7031e-09
CMPK2	-1.06655	8.5156	4.95287e-11	1.87218e-10
DDR2	-1.06612	-1.27149	0.000102044	0.000203446
CXCR6	-1.06527	0.760924	8.24407e-05	0.000166182
PRG4	-1.0649	-0.740498	0.0123608	0.0185948
HHLA2	-1.0632	-0.381981	1.48258e-06	3.61261e-06
IPCEF1	-1.06113	3.87345	6.73262e-08	1.88662e-07
PALLD	-1.06108	3.04433	3.6069e-11	1.37827e-10
YRDC	-1.06081	3.90237	8.23236e-28	1.70622e-26
SLC7A1	-1.06045	6.0731	2.14207e-26	3.77485e-25
PF4V1	-1.05986	0.249687	7.7025e-05	0.000155818
CDKN2A	-1.05975	-0.760584	3.85348e-07	9.98173e-07
SCNN1D	-1.0596	-0.35692	2.53998e-07	6.70263e-07
SMO	-1.05919	-1.0203	2.07326e-05	4.46317e-05
ST3GAL2	-1.05882	5.76327	1.36207e-26	2.45009e-25
MYO5B	-1.0566	-1.12279	0.000285493	0.000540885
CDYL2	-1.05654	4.42469	1.18209e-29	2.97818e-28
PVRL2	-1.05614	6.4445	1.1384e-19	9.93511e-19
EPHX2	-1.0557	-0.0605831	0.000490766	0.000901388
NIM1K	-1.05389	-0.712247	5.35685e-06	1.23601e-05
CAMK4	-1.05295	2.26127	6.20034e-05	0.00012656
APOL1	-1.0528	6.3302	4.62023e-14	2.36638e-13
TMEM150C	-1.05174	-0.53877	4.60321e-05	9.53213e-05
MGAT3	-1.05164	0.731674	6.21936e-07	1.57729e-06
OSGIN2	-1.05134	6.23399	9.02858e-30	2.30642e-28
ZC3HAV1	-1.05091	8.16896	6.0287e-31	1.7866e-29
IFRD1	-1.05055	5.50464	5.21336e-32	1.79708e-30
MARK1	-1.0497	-1.46078	0.0036677	0.00598581
PLXNA4	-1.04946	1.2157	0.000361368	0.000675392
SLC37A3	-1.04831	2.24985	4.55668e-16	2.81516e-15
ZDBF2	-1.04659	2.84186	8.14938e-12	3.31959e-11
DZIP1	-1.04583	-0.757062	3.17453e-07	8.30134e-07
SAMD9	-1.04583	9.03916	4.82592e-14	2.46386e-13
FAM69A	-1.04543	2.1203	7.86578e-11	2.91968e-10
APOBEC3B	-1.04529	1.40511	0.00211891	0.0035695
CHRNE	-1.04513	-0.0688232	5.8402e-08	1.64776e-07
PFN2	-1.04475	-0.575572	2.46841e-05	5.28139e-05
CD8A	-1.0429	3.97397	0.000112108	0.0002221
MTMR11	-1.0424	0.242867	2.4465e-06	5.84302e-06
HIF1A	-1.04215	8.97476	1.93826e-19	1.65561e-18
MED13	-1.04197	8.30748	2.47018e-39	2.92814e-37
GNAL	-1.04189	1.1374	3.63297e-09	1.15338e-08
HSH2D	-1.04155	5.09804	2.17699e-09	7.06248e-09
CD247	-1.04131	4.85584	8.0987e-06	1.82948e-05
SDR42E1	-1.04124	-0.547427	4.72886e-05	9.78247e-05
LAX1	-1.04016	3.56239	2.32889e-09	7.53447e-09
BNIP3	-1.03974	4.86407	2.50935e-10	8.9013e-10
XKR9	-1.03886	1.07077	1.12296e-15	6.68462e-15
CFB	-1.03785	5.2974	2.70061e-06	6.43034e-06
CFB	-1.03785	5.2974	2.70061e-06	6.43034e-06
RNF144A	-1.0378	2.83071	1.21319e-15	7.19572e-15
THAP2	-1.03725	2.8107	1.33834e-26	2.41797e-25
TRIM69	-1.03723	1.24703	1.50886e-11	5.98928e-11
ZNF610	-1.03687	0.390132	3.62366e-08	1.04493e-07
TFRC	-1.03674	8.4985	1.30488e-13	6.38564e-13
RMI2	-1.03657	0.877157	7.33546e-08	2.04615e-07
MDH1B	-1.03608	-1.59756	0.000461082	0.00085009
SPAG4	-1.03557	-1.43952	0.00124114	0.0021597
E2F5	-1.03544	1.13746	2.11109e-06	5.0721e-06
OLIG2	-1.03502	2.98621	0.000167636	0.00032557
DPPA4	-1.03477	0.287707	8.87645e-09	2.72106e-08
STOM	-1.03428	7.59068	5.90701e-19	4.82308e-18
CA8	-1.034	-1.43688	0.00192917	0.00326825
ABLIM1	-1.03291	5.3567	7.76216e-09	2.39329e-08
UBE2S	-1.03253	5.1663	6.464e-18	4.75691e-17
MB21D2	-1.03214	4.1612	6.33659e-14	3.19877e-13
CYP1A1	-1.03208	-0.375	0.000219487	0.00042106
TANK	-1.03191	7.26479	1.69862e-31	5.41357e-30
ARHGAP44	-1.03156	-1.42499	0.00170244	0.00290655
ANKRD31	-1.03133	-0.987821	0.00176627	0.00301022
ANKRD22	-1.03118	4.22985	0.000357885	0.000669111
CASP4	-1.03066	7.25224	3.68544e-26	6.33212e-25
MTRNR2L2	-1.02862	11.0283	2.69081e-25	4.19853e-24
CEBPB	-1.02769	9.00745	9.61339e-23	1.1282e-21
KSR2	-1.02616	-1.61559	0.00554879	0.00882248
SERPINA9	-1.0258	-1.47169	0.00177695	0.00302654
SOX5	-1.02525	1.63332	1.87722e-05	4.06344e-05
CCNG2	-1.0252	4.72996	3.53445e-26	6.09174e-25
CPAMD8	-1.02504	-0.0919593	9.46456e-07	2.35713e-06
TESPA1	-1.02469	4.31983	3.87279e-11	1.47645e-10
PSMA6	-1.02433	7.85009	2.80258e-36	1.86202e-34
GAL	-1.02297	-0.625139	0.00537598	0.00856176
ADARB2	-1.02228	-1.48042	0.00561301	0.00891428
LRCH1	-1.02226	5.87341	1.09697e-37	9.71758e-36
ADCY6	-1.02219	0.0830792	7.55801e-08	2.10467e-07
MC1R	-1.02194	0.173389	1.37411e-08	4.13538e-08
NEXN	-1.02177	4.37297	3.10517e-05	6.56031e-05
CCND2	-1.02176	5.77071	3.09153e-09	9.87767e-09
TAP1	-1.02082	8.47091	1.99466e-14	1.05645e-13
SRRM4	-1.02054	-1.70549	0.00676313	0.0105898
DIP2C	-1.0204	1.11607	4.40559e-08	1.25808e-07
MAP3K8	-1.02016	6.48646	2.17868e-28	4.72344e-27
PTGR1	-1.02011	4.81736	1.89416e-15	1.10792e-14
C5orf56	-1.0197	3.54165	1.80673e-12	7.85061e-12
DLD	-1.01917	6.59842	1.43866e-42	3.16064e-40
PKHD1L1	-1.01875	-0.407087	2.48578e-05	5.31649e-05
CSGALNACT1	-1.01609	2.42119	3.7053e-08	1.06679e-07
NSUN3	-1.01438	3.05186	4.09303e-29	9.71771e-28
MSX1	-1.01431	-1.08065	4.58715e-06	1.06499e-05
OCIAD2	-1.01401	2.28243	3.49087e-09	1.10955e-08
MGAM	-1.01374	2.95529	1.49788e-09	4.92823e-09
MTRNR2L7	-1.01366	-0.402724	7.47639e-07	1.8816e-06
COL11A2	-1.01129	-1.08336	6.36881e-07	1.61246e-06
F5	-1.01092	2.43777	5.25907e-13	2.40905e-12
GBP6	-1.00996	-0.531064	3.00454e-07	7.88059e-07
ZSCAN18	-1.00988	2.16794	1.92926e-14	1.02377e-13
UST	-1.00958	1.96659	3.16185e-18	2.40637e-17
GNG11	-1.00945	0.826328	1.27094e-05	2.8064e-05
GPR156	-1.00931	-0.834276	0.000998228	0.00175969
EXPH5	-1.00913	0.949847	7.49097e-10	2.52876e-09
EPGN	-1.00904	-1.20927	3.51957e-05	7.39883e-05
DGKH	-1.00893	5.55423	8.98974e-26	1.47534e-24
CHAC1	-1.00775	0.460818	3.69926e-08	1.06542e-07
SNX9	-1.00664	7.66074	1.51416e-33	6.53112e-32
FOXC1	-1.00634	0.746474	3.20055e-07	8.36408e-07
CCDC140	-1.00602	-1.45161	0.00118067	0.00206166
SLC31A2	-1.00589	6.6262	5.79816e-22	6.30603e-21
RAP1B	-1.0054	8.38861	4.20325e-47	3.6451e-44
PTPRK	-1.00504	0.204271	5.49502e-05	0.000112937
CACNA1E	-1.00471	-1.20081	0.00395461	0.00642985
EPB41L5	-1.00413	1.89801	2.14123e-12	9.23103e-12
TMEM40	-1.00408	-1.39153	0.00284868	0.00471593
SULT1C4	-1.00407	-1.60825	0.00128856	0.00223632
MTRNR2L1	-1.00315	6.10713	6.90866e-16	4.20828e-15
SMOX	-1.00132	4.10913	8.62211e-10	2.8887e-09
IFIT5	-1.00122	7.3446	9.41615e-18	6.83479e-17
TLR2	-1.00109	7.05401	2.91774e-19	2.44432e-18
ZNF277	-1.0007	5.43807	1.90321e-36	1.30663e-34
CLEC1B	-1.00004	-0.954548	0.00103512	0.00182005
TM7SF3	1.00065	4.67876	3.36632e-37	2.66668e-35
DDAH2	1.00109	4.26031	7.7489e-20	6.89038e-19
CFL2	1.00179	2.21945	2.04883e-21	2.11387e-20
FHOD1	1.00201	5.01013	1.34443e-26	2.42631e-25
C4orf27	1.0023	2.40182	5.23879e-26	8.83516e-25
LRP1	1.0025	10.6969	6.99756e-24	9.26095e-23
THAP8	1.0031	2.91773	1.69449e-21	1.76149e-20
MSR1	1.00465	6.77237	8.4056e-08	2.32811e-07
ABAT	1.00504	3.10622	1.35881e-16	8.78691e-16
MKNK1	1.00573	6.53249	5.12737e-36	3.23692e-34
NUPR1	1.00691	5.84747	0.00273237	0.00453387
OTOA	1.00751	0.684779	2.37025e-09	7.65628e-09
MAN1C1	1.00775	3.01257	1.65129e-13	7.97428e-13
NISCH	1.00804	6.65928	1.89595e-17	1.32203e-16
CNPY3	1.01028	6.18061	9.42997e-41	1.49402e-38
POP5	1.01089	2.39073	3.08105e-22	3.43017e-21
CRYL1	1.01148	3.85267	5.55819e-17	3.71832e-16
KLF16	1.0116	4.35124	3.16225e-37	2.51712e-35
SLC22A18AS	1.0116	2.01096	4.98827e-15	2.80422e-14
CCR3	1.01178	-1.61838	0.000874148	0.00155242
NAA40	1.01239	2.90662	1.46703e-30	4.0694e-29
SLC29A3	1.0125	4.06215	1.33718e-12	5.8864e-12
C20orf96	1.01258	1.32087	2.25142e-16	1.42642e-15
FPR3	1.01383	10.0044	1.49343e-19	1.28901e-18
TRPM2	1.01439	6.63702	4.82306e-23	5.84766e-22
TREM2	1.01473	4.33043	2.22048e-09	7.1979e-09
PIGZ	1.01514	-0.706253	6.12432e-07	1.55462e-06
RPGRIP1	1.01763	-0.420378	2.95647e-05	6.25578e-05
AVPI1	1.0179	2.88678	7.99678e-16	4.84325e-15
AZU1	1.01814	-0.547242	1.1151e-05	2.47856e-05
GSTM4	1.01821	2.45523	1.3906e-11	5.53854e-11
GFAP	1.01911	-1.58188	0.00419329	0.00679579
DHRS1	1.01949	1.88689	3.19162e-18	2.42678e-17
FYB	1.01954	8.9182	5.35107e-28	1.13038e-26
ITPR2	1.01998	8.5337	8.5059e-50	3.50379e-46
ALDH3B1	1.02006	5.75096	3.9184e-26	6.71391e-25
RUFY4	1.02142	1.64472	0.000194989	0.000376299
ADORA2B	1.02169	2.60071	1.3765e-06	3.37057e-06
ID3	1.02275	3.13786	1.16075e-16	7.55058e-16
TMEM150A	1.02311	3.13499	3.36575e-24	4.66029e-23
CD84	1.02364	9.01957	1.7566e-21	1.82149e-20
ORAI3	1.02371	4.06495	5.77051e-32	1.96043e-30
NUDT7	1.02384	0.603076	1.16368e-11	4.67543e-11
GPR27	1.02391	-0.383628	4.44166e-05	9.2196e-05
CALCR	1.02404	-1.6075	0.00662724	0.0103928
RREB1	1.02409	7.63866	9.69648e-34	4.31808e-32
JDP2	1.02435	4.48281	2.33594e-24	3.3038e-23
SH3BP1	1.02567	5.96159	9.58679e-33	3.62297e-31
LIMD1	1.02661	5.45943	2.48271e-31	7.70387e-30
ANP32A	1.02706	5.87916	3.04613e-35	1.74882e-33
NAGA	1.02738	6.38434	8.95764e-33	3.40866e-31
AMICA1	1.02841	4.14333	1.23592e-08	3.73383e-08
FXYD6	1.02923	3.47317	2.99938e-07	7.86956e-07
TMEM50B	1.02955	4.20059	1.34208e-31	4.3275e-30
ERP27	1.0297	0.862657	1.23169e-10	4.48597e-10
RIMBP3	1.02971	-0.936897	2.54532e-05	5.44029e-05
CD163	1.03022	10.4137	2.47422e-13	1.16888e-12
CNPY4	1.03034	2.13273	2.36952e-19	2.0063e-18
SEC16B	1.03046	-0.697111	3.68413e-06	8.64476e-06
CENPA	1.0305	-0.861252	3.81087e-06	8.93577e-06
GINS1	1.03063	1.26692	2.60751e-17	1.79465e-16
FGD5	1.03157	-0.0940902	0.000171076	0.000331899
LILRB5	1.03314	5.89878	8.45846e-10	2.83676e-09
MAPKAPK3	1.03385	5.95651	4.87628e-35	2.6517e-33
XYLT2	1.03648	3.10525	1.04438e-21	1.10806e-20
ZNF358	1.03738	2.72945	4.2414e-18	3.18385e-17
CARD14	1.03759	-0.680838	4.22501e-05	8.7976e-05
PCYT2	1.03927	3.42593	4.92018e-32	1.69958e-30
MRPL34	1.03982	3.65454	4.55612e-33	1.80894e-31
P2RY1	1.04041	1.24309	2.23085e-09	7.23009e-09
ZNF232	1.04077	2.62127	2.24187e-22	2.52663e-21
VPS26B	1.04256	5.07975	6.08812e-34	2.78113e-32
SERINC5	1.04311	6.54682	3.00237e-37	2.40146e-35
CYFIP1	1.04335	8.56747	5.6372e-26	9.45867e-25
COA7	1.04404	3.50796	2.79509e-27	5.38021e-26
FAM96A	1.04612	6.13785	6.04382e-41	9.76315e-39
SH3TC1	1.04665	4.9108	6.09101e-25	9.1404e-24
ELOVL3	1.04751	-1.21597	0.0130906	0.0196192
MS4A6E	1.04884	0.0241037	0.00050683	0.000929236
CBX8	1.04909	0.781822	1.11837e-11	4.50325e-11
MFSD3	1.04931	0.190059	8.52323e-11	3.15235e-10
CYB5RL	1.05007	1.9406	2.44034e-19	2.06414e-18
GIMAP1	1.05086	4.4704	2.56756e-14	1.34688e-13
GPR160	1.05092	3.40364	3.2405e-14	1.68382e-13
LACC1	1.05229	9.19746	2.85246e-19	2.39429e-18
ZNF205	1.05429	1.2752	3.82922e-14	1.97354e-13
CLMN	1.05579	5.14275	2.918e-19	2.44432e-18
VEGFB	1.05606	6.00502	3.95806e-30	1.05359e-28
PARVG	1.05655	6.1257	1.69402e-40	2.49218e-38
BNC2	1.057	2.52213	3.1946e-09	1.01933e-08
PMF1-BGLAP	1.05704	-1.68019	0.000544919	0.000994641
LGALS12	1.05737	-0.885999	0.00516815	0.00826513
PLXNB2	1.05744	7.4949	1.99777e-24	2.85988e-23
NHLRC1	1.05988	0.891388	1.12154e-17	8.08379e-17
SLFN11	1.06011	6.95526	5.84908e-37	4.50352e-35
ZFP64	1.06019	3.04527	1.97609e-24	2.8313e-23
NUDT13	1.0603	0.731915	5.19694e-13	2.38324e-12
CELSR1	1.06032	6.02087	4.89636e-18	3.64891e-17
KLF7	1.06048	5.15373	4.63058e-27	8.66039e-26
ZKSCAN4	1.06069	3.33706	3.79718e-22	4.20189e-21
P2RY11	1.0608	0.59362	8.0035e-09	2.46447e-08
PPP2R4	1.06275	5.75215	8.31672e-34	3.74411e-32
HOMER3	1.06285	5.11569	4.41506e-22	4.84012e-21
FAM180B	1.06445	-1.57614	0.000219857	0.000421722
NUDT8	1.06469	-0.9597	4.44602e-07	1.14464e-06
GLCE	1.0651	3.05143	2.62197e-37	2.16011e-35
KCNJ1	1.06649	-1.12755	0.000159896	0.000311126
TFAP2E	1.06675	-0.119732	5.79746e-11	2.17905e-10
TRIM6	1.06743	0.726498	3.18738e-07	8.33228e-07
DAPK1	1.06829	7.58416	2.48802e-26	4.3473e-25
ALDH1B1	1.06871	2.00442	2.6548e-15	1.53269e-14
ENG	1.06935	7.95208	4.86618e-21	4.82721e-20
PYGB	1.07181	5.33936	7.52516e-49	2.06653e-45
DHODH	1.07364	1.44019	1.25251e-18	9.85562e-18
MBOAT1	1.07374	3.71041	4.42978e-21	4.41825e-20
RNASE1	1.07543	7.95712	7.77909e-06	1.75994e-05
TMEM119	1.07905	1.2136	6.51243e-07	1.64781e-06
CLEC7A	1.07924	6.40379	1.24284e-24	1.81063e-23
PPM1F	1.0797	5.54095	1.47188e-35	8.85118e-34
KCNAB2	1.08009	7.00781	8.43123e-33	3.23826e-31
CXCL12	1.08145	0.442363	0.00152896	0.00262697
CDK5	1.0818	2.09809	4.00777e-25	6.15434e-24
IFNGR1	1.08192	7.97038	2.89654e-35	1.66875e-33
IMPA2	1.08193	2.44229	2.5709e-09	8.26873e-09
SARS2	1.08198	1.50587	5.71968e-23	6.84907e-22
NAPSA	1.08343	-1.53821	0.0002072	0.000398603
EXOSC5	1.08364	2.01156	1.67768e-17	1.17781e-16
UAP1L1	1.08394	5.47801	2.04132e-28	4.44318e-27
GHDC	1.08522	4.23072	3.46569e-30	9.25514e-29
DOCK10	1.08695	8.39931	5.31781e-32	1.82165e-30
FAM213A	1.08703	2.80228	5.81363e-16	3.55969e-15
DNTT	1.08821	-1.56809	0.00163627	0.00280112
EEF2K	1.09007	5.51169	1.19488e-24	1.74384e-23
EPOR	1.09136	1.14296	2.88029e-15	1.65649e-14
SERPINF1	1.0923	1.024	9.80781e-11	3.60963e-10
TMEM201	1.09234	2.41752	2.12326e-29	5.16002e-28
OGG1	1.09265	3.1814	1.29779e-41	2.37596e-39
PRR11	1.09302	3.07567	4.04865e-26	6.92727e-25
LTB4R	1.09412	2.36059	5.62832e-18	4.16612e-17
WDR77	1.09533	3.47235	2.46188e-29	5.94786e-28
GEMIN6	1.09595	2.77555	2.88297e-26	5.02142e-25
TMEM223	1.09618	1.67319	2.45192e-19	2.07288e-18
NHSL1	1.10063	4.20379	5.09111e-18	3.78548e-17
BRAT1	1.10291	3.58313	7.47051e-36	4.69815e-34
ABCC6	1.10332	-1.66858	0.00275071	0.00456016
MLEC	1.10384	7.22287	1.71709e-30	4.70758e-29
OSBPL3	1.10402	5.36612	8.18584e-43	1.95476e-40
DISP2	1.10527	-1.35521	0.000618927	0.00112276
OTUB2	1.10609	1.16841	1.12481e-14	6.11868e-14
NCKAP1L	1.10656	7.72727	2.37483e-47	2.1739e-44
TMEM53	1.10714	2.08106	6.51878e-23	7.76645e-22
MVK	1.10732	2.48421	1.86425e-16	1.19105e-15
SAMD1	1.10801	4.77446	3.22261e-32	1.13702e-30
ZNF589	1.1088	3.61579	1.32183e-20	1.2604e-19
RAB3A	1.11076	-0.183736	3.40964e-09	1.0852e-08
PDIK1L	1.11112	3.18004	1.7659e-31	5.61712e-30
H2AFY	1.11199	8.21523	7.17617e-38	6.75667e-36
GNPDA1	1.11273	6.09837	3.19089e-28	6.81923e-27
CAMK2G	1.11318	3.95561	9.3165e-24	1.21446e-22
ATP6V0E2	1.11464	1.71349	5.73576e-12	2.37279e-11
SNX18	1.11643	6.27418	2.08134e-19	1.77139e-18
TMEM218	1.11664	3.05992	6.20228e-31	1.82817e-29
PITHD1	1.12084	5.80826	2.16001e-23	2.70034e-22
TACC3	1.12231	5.33271	2.07157e-29	5.05679e-28
MYO5A	1.12281	8.19802	2.33117e-27	4.54028e-26
ARHGEF40	1.12428	5.9149	1.02195e-18	8.13466e-18
CLTCL1	1.12438	0.945126	2.05463e-15	1.1971e-14
CLEC4G	1.12508	-0.750372	0.000139964	0.000274122
TMEM87B	1.12627	5.82939	6.92915e-42	1.35919e-39
HHEX	1.1264	3.52617	4.44116e-21	4.42424e-20
C2CD2L	1.12986	4.62259	1.35588e-35	8.27436e-34
RRS1	1.12994	3.2091	5.33135e-25	8.05914e-24
BMP2K	1.13007	6.69232	9.67816e-39	1.00928e-36
CAT	1.13012	5.66373	3.27099e-26	5.65541e-25
IL17RC	1.13171	2.27629	1.21495e-21	1.27916e-20
HYAL2	1.13296	2.84827	7.55809e-31	2.20979e-29
LPAR5	1.13331	2.2907	6.89826e-10	2.33681e-09
SSH3	1.13356	2.52717	8.83369e-28	1.82855e-26
PAK1	1.13481	5.92917	5.71011e-29	1.32515e-27
CENPP	1.13727	2.54401	3.51278e-22	3.89765e-21
PLXND1	1.13848	8.46416	1.4043e-28	3.08515e-27
LYPD5	1.13866	-0.492363	5.10338e-06	1.18035e-05
STK32C	1.14159	3.31727	2.08668e-21	2.15023e-20
ATP6V0D2	1.14241	3.89665	2.919e-09	9.34272e-09
HSD17B4	1.14317	7.69555	1.8695e-29	4.5839e-28
NUDT16	1.14458	5.13757	5.24153e-32	1.80302e-30
NDRG2	1.14499	0.398068	6.36381e-05	0.000129725
GGA2	1.14645	6.65178	5.61273e-35	3.01241e-33
NOV	1.1473	-0.921818	4.53434e-05	9.39896e-05
SLC23A2	1.14762	6.98734	4.7696e-17	3.21295e-16
ACP5	1.14788	7.95303	2.57478e-22	2.88799e-21
FUCA1	1.14844	10.0792	2.97266e-09	9.51079e-09
NME4	1.15054	3.79018	7.62251e-19	6.14763e-18
RAB11FIP1	1.15171	6.70942	7.20855e-37	5.35024e-35
TMEM55A	1.15351	3.1694	1.16778e-31	3.8029e-30
ITGB5	1.15357	4.84315	2.05724e-11	8.06492e-11
SIGLEC7	1.15508	4.51464	1.68185e-16	1.07936e-15
KCNMA1	1.15557	3.17984	0.000672912	0.00121441
ROGDI	1.15626	2.45359	7.2547e-22	7.78734e-21
ACPP	1.15649	3.39392	4.96239e-09	1.55507e-08
PPM1M	1.15754	5.0062	3.54602e-34	1.6838e-32
TEF	1.15798	1.58791	6.36859e-17	4.23639e-16
APEX1	1.15852	5.26247	7.56401e-31	2.20979e-29
TUBA1A	1.15871	5.16099	2.62847e-27	5.09521e-26
HFE	1.15929	2.40554	2.84223e-19	2.38814e-18
SNRNP25	1.15988	3.05588	1.05828e-31	3.45979e-30
GLT1D1	1.16119	2.90802	8.77278e-14	4.36573e-13
IDH2	1.1625	6.53556	3.58538e-31	1.08796e-29
AMDHD2	1.16438	4.40888	2.40798e-26	4.21192e-25
DNMT1	1.16473	8.52511	1.27137e-38	1.30927e-36
RNF125	1.16628	3.89274	3.88722e-14	2.00212e-13
SNX29	1.16868	6.64056	4.84399e-39	5.42956e-37
MRPS34	1.16954	4.77302	1.65245e-36	1.14401e-34
TRIM7	1.17051	0.733928	2.07848e-08	6.1463e-08
FKBP9	1.17112	2.06082	1.92239e-16	1.22677e-15
MYO1A	1.17188	0.0584319	3.60376e-11	1.3777e-10
GNGT2	1.1721	2.52712	6.08604e-20	5.46185e-19
PGM2	1.1738	4.52923	1.31811e-42	2.93493e-40
GALK1	1.17688	3.28264	1.64737e-30	4.53909e-29
CCDC106	1.17763	0.867713	5.77025e-15	3.2153e-14
CABLES1	1.17774	2.75442	2.1596e-10	7.7138e-10
CRTAP	1.17836	6.59359	1.61094e-31	5.1641e-30
PPM1L	1.17865	3.19992	2.35019e-24	3.31826e-23
CALML4	1.17866	4.41552	4.652e-29	1.09034e-27
ERCC2	1.17871	2.99156	5.38204e-28	1.13547e-26
HK3	1.17953	5.67616	4.2328e-22	4.65133e-21
SLC25A40	1.1798	4.42763	2.39385e-40	3.37123e-38
ANO8	1.18081	3.08435	1.41749e-16	9.14486e-16
AP1B1	1.1821	7.66437	4.04686e-30	1.07375e-28
MPEG1	1.18238	10.4793	1.3474e-26	2.429e-25
PGP	1.18392	3.56022	6.40442e-38	6.20739e-36
ZYG11B	1.18504	5.19645	1.3791e-41	2.46994e-39
GAS2L3	1.18938	5.19228	6.68086e-29	1.53316e-27
ZNF362	1.19049	3.90839	7.26499e-23	8.61189e-22
ABHD2	1.19075	7.31399	1.71137e-32	6.29423e-31
GATM	1.19261	3.10296	1.78417e-08	5.3103e-08
CLN6	1.19319	4.74546	8.62863e-25	1.27854e-23
SSBP4	1.19324	3.72366	2.80902e-29	6.75682e-28
XXYLT1	1.19341	2.17946	3.58933e-22	3.97722e-21
DHX57	1.19353	4.65904	7.99959e-36	4.99277e-34
KCNK6	1.19579	4.50609	1.36308e-36	9.55725e-35
MEF2C	1.19659	5.71789	6.1982e-19	5.05254e-18
TIMP2	1.19703	8.28319	4.58825e-30	1.20768e-28
SMIM4	1.19704	2.58863	3.09052e-23	3.80587e-22
MAP3K3	1.19715	6.15627	5.54273e-48	9.13275e-45
XCR1	1.19777	1.67715	3.5169e-09	1.11761e-08
GIMAP6	1.19837	5.97288	3.17061e-16	1.98037e-15
PNPO	1.19926	4.592	3.29318e-31	1.00485e-29
CHN2	1.20108	2.89237	6.61464e-22	7.12349e-21
OSGEPL1	1.20294	0.900499	8.73669e-14	4.35157e-13
SELPLG	1.20372	6.65427	1.50062e-23	1.9108e-22
RNF166	1.20418	4.13008	1.71349e-21	1.77903e-20
SUOX	1.20587	2.81062	1.77269e-26	3.13734e-25
SORT1	1.20605	5.93969	4.09967e-22	4.51238e-21
SLC25A10	1.20787	-0.365031	1.1551e-08	3.50187e-08
SLC25A10	1.20787	-0.365031	1.1551e-08	3.50187e-08
ARHGAP26	1.20803	7.64423	1.17465e-36	8.37865e-35
TNFAIP8L2	1.20825	4.2197	9.7522e-38	8.68578e-36
CMKLR1	1.21022	7.80171	9.81031e-22	1.04489e-20
GIPC1	1.21082	3.53898	2.65009e-34	1.28051e-32
CEACAM3	1.21148	2.10965	7.37916e-06	1.67497e-05
REEP4	1.21181	3.96763	1.4223e-40	2.19021e-38
PRSS36	1.21186	1.46021	2.40117e-12	1.03139e-11
CXCR1	1.21198	-1.53731	0.00314677	0.00518131
DUSP23	1.21331	3.67317	1.5288e-29	3.79939e-28
CALM2	1.21379	8.36599	1.05238e-42	2.44226e-40
PIK3R2	1.21607	4.75792	3.32726e-36	2.19293e-34
DAGLB	1.21765	4.74988	4.46632e-40	6.08195e-38
WDR81	1.21788	6.44951	1.67852e-38	1.70722e-36
PTCRA	1.21802	0.235096	1.24814e-10	4.54287e-10
SNCA	1.22006	3.55756	7.57643e-23	8.97461e-22
FARP1	1.22014	1.57031	2.26896e-08	6.68797e-08
SNX21	1.22192	1.18564	1.87546e-16	1.19729e-15
WDFY2	1.22229	4.32923	3.49043e-37	2.75176e-35
SLIT1	1.22366	-0.213791	7.04908e-10	2.38447e-09
TDRKH	1.2261	4.2903	1.15868e-17	8.32964e-17
YWHAH	1.22613	7.1536	2.21078e-40	3.16757e-38
DHCR24	1.22634	4.6535	5.68028e-18	4.20081e-17
RHOBTB2	1.22663	3.30503	5.92786e-28	1.24425e-26
TMEM144	1.227	3.1682	5.73512e-21	5.66193e-20
SNTB1	1.22701	5.25953	2.34372e-33	9.85141e-32
CMBL	1.22959	0.686518	5.18618e-08	1.47028e-07
KNOP1	1.23148	3.85814	4.00301e-33	1.62058e-31
GCNT1	1.23374	3.9756	2.18638e-17	1.51429e-16
ZBTB12	1.23452	-0.208883	5.93496e-11	2.22808e-10
TMEM97	1.2377	1.62884	1.81017e-16	1.15875e-15
FBN2	1.23806	2.46527	1.15184e-10	4.21003e-10
SIRPB1	1.2384	4.87717	9.53415e-18	6.91427e-17
ARHGDIB	1.23998	8.35349	9.39205e-31	2.67738e-29
CUEDC1	1.24067	4.03558	1.4943e-20	1.41748e-19
CORO1B	1.24087	6.30321	2.79376e-37	2.26763e-35
DLEU7	1.24103	2.12387	3.66634e-12	1.54779e-11
MTAP	1.24434	3.69369	9.87653e-29	2.21409e-27
PRKCA	1.24634	4.70833	4.01978e-22	4.43332e-21
ZNF704	1.24812	2.91957	1.26853e-08	3.82953e-08
ZHX3	1.24997	2.47228	1.40215e-20	1.3339e-19
LRRC25	1.25141	6.16999	2.99467e-23	3.69059e-22
THEM6	1.25341	1.68355	4.6764e-18	3.4913e-17
TM6SF1	1.25429	3.83996	9.27242e-26	1.51569e-24
CBX1	1.25432	5.74493	1.56304e-37	1.35548e-35
SLA	1.25542	7.22425	1.88887e-26	3.33579e-25
CPPED1	1.25555	5.85657	1.34532e-43	3.95835e-41
RGS19	1.25581	5.49715	6.29828e-43	1.60038e-40
COMMD9	1.25592	4.74105	3.06803e-46	1.94431e-43
SLC45A4	1.25928	5.29337	3.65068e-34	1.72356e-32
SDS	1.26133	3.89788	7.18036e-08	2.00459e-07
MIF4GD	1.26154	3.65914	9.20281e-35	4.8138e-33
PSTPIP1	1.26246	4.52984	1.17387e-22	1.36595e-21
RGS12	1.26275	4.8482	1.74619e-26	3.09375e-25
SORBS3	1.26324	6.62373	1.44708e-22	1.66739e-21
MGME1	1.26352	4.03506	5.80595e-43	1.51849e-40
CDR2L	1.26541	-0.941502	1.04223e-06	2.58666e-06
ZDHHC7	1.2656	6.19161	1.38127e-47	1.62566e-44
VAMP8	1.26756	5.72112	1.03532e-39	1.33273e-37
ZFP69	1.27654	1.60406	6.97527e-25	1.0401e-23
ZCCHC24	1.27786	1.88862	2.23969e-23	2.7957e-22
NMNAT2	1.27933	-0.247584	6.74576e-08	1.88998e-07
FTSJ2	1.28128	4.32419	5.60939e-44	1.88624e-41
EPS8	1.28178	2.28608	2.08816e-11	8.1726e-11
KIAA0930	1.28189	7.95962	1.89503e-23	2.38355e-22
PTPRO	1.28752	4.70924	4.23242e-20	3.8593e-19
ZMYND12	1.28838	-0.908645	1.28851e-08	3.88913e-08
HRH2	1.29055	2.86023	1.32843e-10	4.82764e-10
RASGRP4	1.29067	3.9168	2.11897e-20	1.98489e-19
ATP13A2	1.29339	5.17115	2.97592e-24	4.14491e-23
TRPV4	1.29465	0.664399	2.56447e-11	9.94931e-11
KCTD12	1.29548	8.81896	4.60896e-23	5.60871e-22
MLPH	1.29614	0.639935	2.73527e-07	7.20184e-07
SAC3D1	1.29642	2.26941	5.47772e-26	9.21925e-25
APBB1IP	1.29998	6.11243	8.70129e-29	1.97963e-27
GPD1L	1.30064	2.70428	1.11659e-19	9.74989e-19
WWP1	1.30108	6.14183	2.27461e-32	8.18313e-31
RPS6KA4	1.30147	4.48461	5.41683e-48	9.13275e-45
TMEM63C	1.30154	-0.615042	1.71486e-07	4.61394e-07
TMEM104	1.30159	4.07422	2.07524e-45	1.06855e-42
ACOX2	1.30538	-1.58913	6.8169e-05	0.000138532
ADCK1	1.31347	2.3613	1.14012e-32	4.26054e-31
FRAT2	1.31508	3.97949	2.76346e-42	5.69168e-40
PLOD1	1.31568	5.91862	1.67703e-33	7.17727e-32
INPP4A	1.32053	6.12115	1.33984e-37	1.18057e-35
EHMT2	1.32132	4.6223	3.92122e-34	1.846e-32
GDE1	1.32221	5.36128	1.96883e-64	3.24404e-60
TLR6	1.325	5.07161	5.54709e-34	2.56021e-32
NRN1	1.32599	-0.605375	1.66282e-06	4.03332e-06
SLC35F6	1.32949	6.51398	1.04249e-38	1.08032e-36
OPRL1	1.33308	1.01794	1.27109e-14	6.88033e-14
DHDH	1.33532	-0.96524	1.78889e-07	4.80164e-07
PPP1R9B	1.33626	7.75498	7.49308e-47	5.87921e-44
PRADC1	1.33727	1.77372	9.17812e-20	8.09571e-19
NR2F6	1.33945	0.717776	1.78481e-23	2.25179e-22
DOPEY2	1.33975	6.31183	4.36052e-43	1.17784e-40
PYGL	1.3404	5.33637	3.21068e-24	4.45681e-23
FAM13A	1.34065	4.66485	1.54078e-11	6.10861e-11
RCN3	1.34075	3.55118	6.11665e-16	3.74245e-15
ABHD8	1.34109	2.61558	1.02276e-33	4.53012e-32
ALAD	1.34353	3.822	1.34679e-41	2.43858e-39
TMC8	1.34465	4.39558	4.40526e-27	8.25773e-26
FAM212B	1.34481	2.71048	4.4063e-22	4.83373e-21
CKLF	1.34589	1.85051	4.55869e-18	3.4096e-17
NFIA	1.34749	2.0895	4.36591e-12	1.83211e-11
PDXP	1.34846	2.15553	9.02786e-26	1.47865e-24
PGPEP1	1.34936	4.88373	6.40911e-39	6.87859e-37
LGALS2	1.34938	2.19528	1.83539e-08	5.45484e-08
FAM109A	1.35089	3.00111	1.32722e-24	1.92675e-23
CD1A	1.35135	-0.87435	5.20293e-06	1.2022e-05
IGF1	1.35162	2.19589	2.64117e-08	7.73114e-08
PACSIN1	1.3575	-0.54453	8.42797e-06	1.90151e-05
ASGR2	1.35756	3.07336	1.36726e-15	8.07465e-15
VASH1	1.35812	5.66315	8.65979e-21	8.38844e-20
PCYOX1	1.35833	4.51454	1.92846e-33	8.21067e-32
CPNE9	1.35914	-0.918513	3.14466e-07	8.22845e-07
ALDH1A1	1.36044	5.26919	3.88284e-11	1.47925e-10
CEBPA	1.36277	4.72484	1.17694e-17	8.44986e-17
CRHBP	1.36327	1.02959	3.77314e-09	1.19489e-08
SORD	1.36452	3.14254	3.0971e-32	1.09727e-30
CORO1A	1.36745	6.4204	5.83996e-29	1.35148e-27
FBP1	1.36888	5.05969	1.18137e-18	9.32697e-18
LRP3	1.36909	1.77951	1.59929e-14	8.57794e-14
CRYBB1	1.36969	0.555578	5.23398e-08	1.48281e-07
EPHB2	1.37044	6.36344	7.7383e-17	5.10833e-16
DZIP1L	1.37061	0.609952	6.25952e-10	2.12963e-09
TRERF1	1.37183	5.02232	8.35142e-20	7.39819e-19
FES	1.37192	5.04938	2.57197e-25	4.01691e-24
SIGLEC10	1.37426	5.26125	4.15707e-16	2.57504e-15
TXNRD3	1.37577	0.408406	3.66443e-10	1.27705e-09
APBA1	1.37707	3.02365	3.42997e-14	1.77946e-13
PMP22	1.37716	6.52754	1.54998e-29	3.84286e-28
C11orf45	1.37888	3.19783	8.8994e-16	5.35948e-15
AIFM3	1.38012	0.935008	3.05242e-15	1.74877e-14
ALOX5	1.38111	5.51368	2.47355e-23	3.07598e-22
PAQR8	1.38144	3.79842	9.19978e-23	1.08198e-21
TRIM65	1.38157	3.80887	1.04997e-32	3.94984e-31
NREP	1.38388	2.65193	4.03536e-22	4.44753e-21
PEX11G	1.38449	0.390024	3.90634e-12	1.64532e-11
WBSCR27	1.3864	-1.28505	0.00012941	0.000254705
ACVRL1	1.38666	3.59159	8.26837e-19	6.63927e-18
NFXL1	1.38669	5.36021	1.17423e-12	5.2052e-12
GSDMA	1.38764	1.29064	4.41762e-09	1.38937e-08
KIAA0513	1.39096	6.23293	1.0693e-32	4.01339e-31
RCBTB2	1.39169	6.1073	1.64302e-18	1.27759e-17
IRF2BP2	1.39172	6.94256	1.08497e-46	7.77266e-44
ZBTB47	1.3943	2.82501	8.40517e-33	3.23579e-31
FLI1	1.39487	6.10001	2.37529e-40	3.37123e-38
CNIH3	1.39505	-0.626705	1.57186e-06	3.82281e-06
ASIC1	1.3951	-1.08565	1.60389e-05	3.49845e-05
LOXL3	1.39547	3.22217	7.84109e-27	1.44516e-25
DEF6	1.39933	6.59292	2.24838e-27	4.39462e-26
ACOT11	1.40255	2.456	1.16321e-13	5.71954e-13
KLF1	1.40288	0.553609	1.11148e-15	6.61869e-15
TTC7A	1.40424	6.09199	4.02719e-44	1.47458e-41
OSBPL1A	1.4045	5.83853	1.15353e-26	2.09324e-25
TRAM2	1.40522	4.06703	1.40972e-40	2.19021e-38
C10orf128	1.40711	3.74716	1.25784e-30	3.51279e-29
ZNF774	1.40839	-0.422626	9.51296e-08	2.62291e-07
SUFU	1.4086	4.35824	5.57193e-39	6.09682e-37
SERPINF2	1.40946	-0.550756	1.23501e-11	4.94636e-11
APPL2	1.41112	4.93704	3.73455e-29	8.89223e-28
SLC46A3	1.41256	3.1561	1.74165e-25	2.76466e-24
MAF	1.4126	6.84758	9.78321e-22	1.04268e-20
PLEKHH3	1.41513	-0.404382	6.46942e-11	2.4199e-10
NT5DC2	1.41527	4.41532	3.78376e-20	3.46554e-19
TK2	1.41619	4.21887	1.3659e-26	2.45162e-25
PKD2L1	1.41901	1.23903	8.13844e-08	2.25867e-07
XYLB	1.42194	2.05085	3.84109e-19	3.18199e-18
GCHFR	1.42264	1.41647	1.16614e-14	6.33721e-14
ACSF2	1.42672	2.48292	6.05834e-30	1.57202e-28
C1orf233	1.42749	1.49581	1.86745e-14	9.94477e-14
IFFO1	1.4327	5.05009	3.27917e-43	9.15777e-41
FRMD4B	1.43647	5.08945	3.55696e-22	3.94401e-21
UBAC1	1.43648	5.43933	1.16777e-46	8.01722e-44
FUT7	1.43854	-0.371339	5.16605e-12	2.15115e-11
ARRB1	1.43936	6.91599	2.89054e-37	2.32329e-35
TBC1D14	1.44054	6.74363	7.0898e-42	1.37434e-39
IER5L	1.4408	4.49097	1.13627e-25	1.84638e-24
SULT1A1	1.44123	3.3263	1.6654e-18	1.29255e-17
ADAP2	1.44195	7.46064	1.79594e-27	3.59122e-26
FAM81A	1.44381	-0.637603	1.35988e-08	4.09329e-08
CD302	1.4441	1.82912	7.40694e-20	6.6077e-19
TNNI2	1.44466	1.66369	1.13297e-18	8.96203e-18
CMTM1	1.44846	1.07104	1.77617e-19	1.52031e-18
GPR162	1.44868	1.89725	2.96979e-14	1.5495e-13
TMEM170B	1.45141	5.03	2.21294e-24	3.14333e-23
MAPK12	1.45619	1.10396	4.14786e-13	1.91655e-12
UBASH3B	1.45797	6.8934	5.1442e-28	1.08807e-26
METTL7A	1.45858	4.27621	1.04912e-29	2.65128e-28
FGD6	1.45996	5.47523	1.51028e-46	9.95396e-44
PDLIM2	1.46007	3.70426	4.91588e-29	1.14729e-27
CD300A	1.4629	5.02716	2.8443e-18	2.17372e-17
BRI3BP	1.46414	2.60808	1.24262e-25	2.00535e-24
SLC2A8	1.46907	3.63557	2.26067e-31	7.06814e-30
SLC12A9	1.47304	3.86959	4.08975e-45	1.87186e-42
FCGR3A	1.47347	8.30234	3.22776e-33	1.33628e-31
NYNRIN	1.47948	-0.423998	3.90003e-13	1.80711e-12
PLB1	1.48314	1.9958	8.85801e-10	2.96593e-09
MS4A4A	1.48403	5.65804	6.31994e-24	8.42505e-23
ARHGAP20	1.4852	2.04882	7.18909e-10	2.43034e-09
CMTM7	1.48536	4.45215	4.62355e-44	1.58713e-41
RGL3	1.48568	-1.56961	1.49227e-06	3.63568e-06
ZNF503	1.48573	2.6298	4.12997e-19	3.41515e-18
SLC9A9	1.48577	4.72307	8.31194e-24	1.09041e-22
SHB	1.48648	4.9376	1.06237e-30	2.99736e-29
SLC29A1	1.48918	3.16879	7.48357e-16	4.54671e-15
ARHGAP18	1.48936	7.61163	1.60039e-37	1.37342e-35
PHOSPHO1	1.48973	-1.18593	7.69363e-08	2.13954e-07
GPR65	1.49265	5.71992	1.45966e-40	2.22693e-38
ABHD10	1.49308	4.32693	7.79667e-38	7.23907e-36
STX10	1.49483	4.56962	1.11777e-44	4.84672e-42
ETV5	1.49549	6.1105	2.26539e-25	3.54818e-24
PPAPDC3	1.49903	-1.1869	2.84538e-08	8.30675e-08
PAQR4	1.49981	4.40436	5.20251e-34	2.40791e-32
RAP2B	1.50122	7.78737	6.64287e-32	2.23377e-30
CALHM2	1.50217	4.34491	2.44073e-30	6.60361e-29
PDK4	1.50432	6.34426	1.39113e-07	3.77685e-07
ABHD12	1.50561	6.98055	8.86868e-33	3.38262e-31
PIPOX	1.50563	0.158859	8.00104e-16	4.84325e-15
RIN1	1.50638	2.38447	5.92646e-18	4.37612e-17
RAP1GAP2	1.50958	3.61641	1.15403e-47	1.53951e-44
DYRK4	1.5121	3.57167	4.37136e-30	1.15243e-28
CLEC1A	1.51618	-0.181693	1.54694e-12	6.76097e-12
DBNDD2	1.5164	1.94081	4.39567e-34	2.05177e-32
AMPD2	1.51655	4.49245	1.08287e-34	5.54114e-33
RITA1	1.5187	2.34843	2.69597e-31	8.2876e-30
CD163L1	1.52144	4.80071	1.09549e-14	5.97099e-14
RAD51AP1	1.52489	3.82021	1.38848e-20	1.32166e-19
CCDC149	1.52563	3.83652	5.78043e-31	1.71611e-29
TFCP2L1	1.52634	0.812868	1.19744e-09	3.97065e-09
LYL1	1.52836	4.48337	3.02664e-38	2.97929e-36
CEBPE	1.53194	1.66688	5.81751e-17	3.88707e-16
AP2A2	1.53381	6.97267	3.57393e-32	1.2556e-30
TIFAB	1.53767	2.59898	3.58456e-15	2.04228e-14
FAM78A	1.53833	5.86111	6.66368e-37	4.96821e-35
PRUNE2	1.53837	0.759354	1.09184e-08	3.31861e-08
HAL	1.53918	-0.280029	8.2264e-13	3.69739e-12
TEX2	1.5433	5.56792	9.30739e-40	1.20754e-37
NCF4	1.54452	6.41538	4.41356e-35	2.40802e-33
NLRP12	1.54568	2.36298	5.4941e-18	4.07042e-17
TNFRSF11A	1.54993	2.84018	7.63825e-19	6.15719e-18
TGFBR1	1.55038	7.40625	7.82296e-36	4.9011e-34
LRRC45	1.55097	2.58992	6.11103e-29	1.41024e-27
DOC2A	1.55251	-1.17646	3.50504e-07	9.11211e-07
PPARGC1A	1.5526	-0.991208	1.48761e-08	4.46309e-08
TNFSF13	1.55353	3.49054	2.4989e-30	6.73884e-29
CLEC3B	1.55598	-0.857341	7.08993e-08	1.98136e-07
FCGR3B	1.55668	1.79377	4.63213e-18	3.45982e-17
C19orf35	1.55871	3.15603	2.43429e-27	4.73551e-26
AGRP	1.55991	-1.40276	1.80928e-05	3.92772e-05
CIDEB	1.56131	2.127	3.67025e-19	3.04505e-18
DHRS3	1.56218	3.59666	6.46188e-21	6.34519e-20
CEACAM4	1.56368	-0.103095	2.95864e-11	1.14141e-10
CSRP1	1.56436	4.33446	1.69594e-27	3.39539e-26
FAXDC2	1.56525	-0.319698	1.47812e-09	4.86612e-09
DNASE2	1.56557	6.34388	9.24228e-34	4.12697e-32
LPAR6	1.5668	5.63295	8.89384e-29	2.0102e-27
CD33	1.56701	4.69634	4.00942e-27	7.56739e-26
NUDT6	1.56844	-0.234988	1.37903e-14	7.4499e-14
NTHL1	1.57337	0.761052	1.84355e-19	1.57635e-18
CD36	1.57471	8.23835	3.27937e-19	2.73226e-18
TMEM180	1.57561	3.62703	1.41041e-30	3.92557e-29
SNX30	1.57601	6.5135	6.09327e-34	2.78113e-32
PVRL4	1.58141	1.68109	2.61152e-17	1.79666e-16
CD3EAP	1.58677	3.04243	4.21137e-33	1.67611e-31
STK32B	1.59232	0.390697	4.16675e-18	3.12924e-17
CPED1	1.5927	3.97798	9.70723e-24	1.2624e-22
DDIT4L	1.59309	-0.889899	5.52824e-06	1.27379e-05
TBC1D24	1.59717	3.0293	8.7168e-32	2.87829e-30
EDNRB	1.60498	1.72858	2.03225e-12	8.78653e-12
MGST2	1.61098	2.24134	9.4988e-26	1.55116e-24
SMPD3	1.61238	1.10487	1.74791e-14	9.32952e-14
ABCB11	1.61282	-1.29766	7.22954e-07	1.8217e-06
LDHD	1.61697	-0.354859	2.09815e-10	7.50081e-10
CAMKK1	1.61761	2.95906	1.80041e-32	6.54864e-31
LPPR3	1.62219	-0.9716	6.5482e-09	2.03306e-08
FAM90A1	1.62435	-1.16071	2.48363e-07	6.55918e-07
PLCB2	1.63211	5.93254	8.71724e-33	3.33257e-31
EEPD1	1.63693	5.25847	6.71884e-19	5.4562e-18
SPRED1	1.64105	6.22233	4.78769e-32	1.66428e-30
MRO	1.64612	0.980233	1.43521e-09	4.73243e-09
SLC36A1	1.6474	7.02498	3.97541e-33	1.61337e-31
TNFSF12	1.64742	3.82569	3.71939e-44	1.39283e-41
LGR4	1.64765	1.01969	3.31743e-13	1.54585e-12
LTA4H	1.65199	6.72962	4.84968e-36	3.09722e-34
DEPTOR	1.65344	0.777361	8.97612e-11	3.3139e-10
AMDHD1	1.65607	1.08805	5.68618e-12	2.35464e-11
FN3K	1.66581	0.386056	5.43805e-10	1.86246e-09
CSMD1	1.66874	0.409286	0.000269705	0.000512742
KCNJ15	1.66937	3.34451	2.56438e-08	7.51571e-08
HMBS	1.67398	2.31917	5.396e-32	1.84078e-30
CD200R1	1.67959	1.595	9.75842e-11	3.59226e-10
C10orf105	1.68111	-0.95305	1.59908e-08	4.78274e-08
PLXDC2	1.68228	7.11454	1.40479e-35	8.54122e-34
C9orf139	1.69171	0.736366	2.8906e-24	4.02948e-23
ABLIM3	1.69925	1.32629	7.92723e-12	3.23149e-11
CORO2A	1.69979	3.66376	5.08989e-30	1.3291e-28
HEATR3	1.70716	4.63492	3.16291e-52	1.73718e-48
GFRA2	1.70764	2.36048	2.27905e-13	1.08187e-12
E2F2	1.71868	0.673533	1.37193e-23	1.75643e-22
HVCN1	1.71923	4.69672	9.02604e-38	8.08272e-36
NFAM1	1.72373	5.26956	3.80589e-36	2.48848e-34
DUSP7	1.72412	4.11563	1.81953e-47	1.87378e-44
CUX2	1.72836	-0.400102	4.767e-12	1.99052e-11
IDH1	1.73265	7.10009	2.14228e-33	9.07413e-32
SLC2A9	1.73861	2.80482	2.13315e-28	4.63082e-27
CD1D	1.74391	1.8076	1.48771e-14	8.01602e-14
ATG4C	1.75171	4.6571	5.98895e-44	1.89769e-41
TPCN1	1.75553	6.21589	9.42449e-36	5.8599e-34
PLA2G15	1.75745	4.71775	3.78689e-39	4.30321e-37
RBP7	1.76507	1.08881	5.21824e-13	2.39235e-12
C15orf52	1.76727	3.2602	6.00028e-35	3.19957e-33
SIRPB2	1.76759	3.68627	7.29381e-21	7.1239e-20
ST14	1.7689	5.24796	1.07237e-18	8.51542e-18
C20orf27	1.77386	2.72134	1.57927e-27	3.17337e-26
SEPP1	1.78074	2.30505	1.17234e-08	3.55085e-08
SDC3	1.78179	4.0507	3.02584e-20	2.78997e-19
SLC22A16	1.79785	1.11735	4.5187e-19	3.71901e-18
LRRC20	1.80006	-0.557141	1.48081e-12	6.48916e-12
DAB2	1.80149	8.55709	1.298e-33	5.65796e-32
SHMT1	1.8016	2.03241	2.64155e-24	3.71373e-23
RNASE6	1.80433	5.07108	1.34759e-23	1.72662e-22
MGAT4A	1.80494	6.79543	9.46531e-39	9.93375e-37
METTL7B	1.80598	0.564197	7.25531e-13	3.27433e-12
TMEM236	1.81074	2.48475	3.2342e-21	3.27132e-20
TMEM236	1.81074	2.48475	3.2342e-21	3.27132e-20
CTNNBIP1	1.81815	3.35636	7.85661e-37	5.75348e-35
SLC37A2	1.81979	6.89382	5.74518e-35	3.07349e-33
DYSF	1.83103	6.61036	2.70559e-22	3.02853e-21
SNX24	1.83317	4.11177	8.49527e-40	1.11093e-37
FGL2	1.83478	8.0438	9.75373e-27	1.78636e-25
CD101	1.83786	4.26967	1.07586e-19	9.42424e-19
OLFM1	1.83874	0.578601	3.25291e-11	1.24879e-10
FZD2	1.84584	3.50445	6.99531e-24	9.26095e-23
HLA-DMB	1.84952	6.75958	1.23348e-40	1.93562e-38
IQCE	1.85285	4.61448	6.28342e-46	3.69757e-43
OLFML2B	1.85315	8.23136	4.21479e-26	7.17428e-25
SCARB1	1.85516	4.41416	8.27345e-30	2.12009e-28
TDO2	1.8556	4.9205	2.97414e-12	1.26661e-11
ZBED3	1.85697	0.478614	3.62187e-18	2.73876e-17
TPBGL	1.86425	1.36715	2.39795e-19	2.02933e-18
UNC80	1.86734	-1.07729	2.87429e-08	8.38373e-08
SLC22A5	1.86789	2.55878	2.32883e-26	4.08215e-25
MTUS1	1.86851	2.99503	3.62031e-16	2.25356e-15
P2RY2	1.86853	2.54136	1.00298e-28	2.24539e-27
CCDC170	1.87061	2.50274	1.14926e-25	1.86381e-24
MYO7A	1.87637	4.00997	1.07738e-22	1.25925e-21
KCNAB1	1.87708	-1.60303	5.97012e-06	1.36986e-05
KHK	1.88166	1.05278	2.52975e-22	2.84524e-21
RPP25	1.90477	3.15816	1.03955e-28	2.32095e-27
RAB3D	1.90561	4.47875	1.28436e-39	1.6405e-37
ENC1	1.91443	4.15074	1.67421e-31	5.34611e-30
CCDC112	1.92388	5.40299	1.89383e-44	7.80117e-42
SAPCD2	1.92979	1.03413	3.01897e-17	2.06319e-16
SCAMP5	1.93165	0.801856	3.20763e-14	1.66779e-13
ABCC5	1.942	5.78827	9.71044e-30	2.46912e-28
S100Z	1.94462	-0.484209	1.1528e-12	5.11158e-12
M1AP	1.95288	0.127148	2.66743e-19	2.2493e-18
DBP	1.95314	2.91983	8.78697e-29	1.99425e-27
SLC19A1	1.95507	1.91035	1.48258e-36	1.03074e-34
KLHL41	1.95734	-0.384901	2.42574e-16	1.53079e-15
SLMO1	1.95812	1.06561	9.26744e-25	1.36583e-23
ZNF467	1.96128	3.70968	2.60972e-28	5.6431e-27
RGS14	1.9738	3.45931	3.77403e-26	6.47758e-25
FAM105A	1.98755	5.67648	1.80313e-39	2.21718e-37
GALM	1.98802	4.9986	9.73529e-31	2.7609e-29
SLC47A1	1.99983	1.04569	3.61935e-16	2.25356e-15
CLEC10A	2.00137	4.05824	5.07646e-24	6.86739e-23
ASRGL1	2.00335	2.83428	2.0458e-23	2.56145e-22
COLEC12	2.00353	3.10126	4.8075e-14	2.45546e-13
SIGLEC11	2.01353	2.08215	7.64184e-19	6.15719e-18
CBS	2.01596	-0.945552	6.799e-13	3.07767e-12
MARVELD1	2.0249	3.43486	3.53057e-32	1.24302e-30
ITSN1	2.02718	6.45556	4.11061e-30	1.08717e-28
CD5L	2.02843	-1.48555	1.22141e-08	3.69202e-08
SLC7A8	2.02915	6.58074	2.76392e-15	1.59291e-14
ABI3	2.03331	5.40046	3.59798e-46	2.1957e-43
LAMP5	2.03972	-0.519051	1.7107e-09	5.59713e-09
C10orf54	2.04351	5.91367	2.12605e-37	1.77822e-35
ASB13	2.04363	1.95405	8.38749e-37	6.11508e-35
SLC27A1	2.0439	4.19885	3.36915e-44	1.32175e-41
DOK2	2.04722	5.2337	3.41688e-28	7.29273e-27
SCIMP	2.05015	4.6797	7.00094e-38	6.62956e-36
TMEM86A	2.0596	3.59262	3.07463e-34	1.47699e-32
CAMK1	2.06759	4.95407	4.75845e-30	1.25048e-28
PALD1	2.0903	1.23182	8.97568e-21	8.67403e-20
CD300LF	2.09399	4.39993	7.00597e-46	3.9806e-43
CARD9	2.09459	3.69285	2.77391e-30	7.46825e-29
FRMD4A	2.10233	3.90213	3.21063e-21	3.25148e-20
[truncated: 58 more rows]
