# Supplementary material for: Tuberculosis severity associates with variants and eQTLs related to vascular biology and infection-induced inflammation
Source: PLoS Genet. 2023 Mar 27;19(3):e1010387. doi: 10.1371/journal.pgen.1010387 (PMC10079228; doi:10.1371/journal.pgen.1010387)
Supplement: S16 Table — (excel file) (XLSX) [file pgen.1010387.s017.xlsx]

## Sheet: Aim 1 eQTL Table
CHR:BP:Allele	Database	Tissue	Effect Allele	P (eQTL Effect)	Signed Z	FDR	Gene Symbol
6:42744070:C:T	eQTLGen	eQTLGen_cis_eQTLs	T	3.7088e-183	28.861	0	PEX6
6:42744070:C:T	eQTLGen	eQTLGen_cis_eQTLs	T	4.2188e-65	17.0391	0	GLTSCR1L
5:16880640:A:T	eQTLGen	eQTLGen_cis_eQTLs	A	6.1913e-37	-12.6963	0	MYO10
7:124374239:A:G	GTEx/v8	Nerve_Tibial	G	1.34144e-35	0.784553	1.45919e-31	GPR37
7:124376529:A:T	GTEx/v8	Nerve_Tibial	T	1.34144e-35	0.784553	1.45919e-31	GPR37
7:124381548:A:C	GTEx/v8	Nerve_Tibial	C	1.34144e-35	0.784553	1.45919e-31	GPR37
7:124382113:A:G	GTEx/v8	Nerve_Tibial	G	1.34144e-35	0.784553	1.45919e-31	GPR37
7:124374022:A:G	GTEx/v8	Nerve_Tibial	G	1.49474e-35	0.807489	1.45919e-31	GPR37
1:53756870:C:T	BIOSQTL	BIOS_eQTL_geneLevel	C	3.94777e-30	11.4051	0	C1orf123
1:53756465:A:G	GTEx/v8	Thyroid	G	7.04179e-29	-0.42662	2.84268e-95	LRP8
1:53756870:C:T	GTEx/v8	Thyroid	T	2.06058e-28	-0.422497	2.84268e-95	LRP8
1:53756870:C:T	BIOSQTL	BIOS_eQTL_geneLevel	C	8.28484e-28	10.9301	0	C1orf123
1:53756870:C:T	BIOSQTL	BIOS_eQTL_geneLevel	C	8.28484e-28	10.9301	0	CPT2
5:63841527:C:G	eQTLGen	eQTLGen_cis_eQTLs	C	7.4881e-27	10.7285	0	CENPK
1:53756465:A:G	BIOSQTL	BIOS_eQTL_geneLevel	A	2.80599e-25	10.3883	0	C1orf123
1:53756465:A:G	BIOSQTL	BIOS_eQTL_geneLevel	A	2.80599e-25	10.3883	0	CPT2
1:53756465:A:G	BIOSQTL	BIOS_eQTL_geneLevel	A	5.92855e-25	10.3167	0	C1orf123
10:53558869:C:T	eQTLGen	eQTLGen_cis_eQTLs	T	4.616e-24	10.1177	0	CSTF2T
16:73085286:A:G	eQTLGen	eQTLGen_cis_eQTLs	G	1.2301e-19	9.0665	0	ZFHX3
1:65534491:A:G	eQTLcatalogue	TwinsUK_ge_fat	A	2.89086e-19	0.130304	1.44543e-15	AK4
5:63840208:A:C	eQTLGen	eQTLGen_cis_eQTLs	C	5.6965e-19	8.8979	0	CENPK
7:124374239:A:G	GTEx/v8	Lung	G	2.98101e-18	0.567313	2.51815e-13	GPR37
7:124376529:A:T	GTEx/v8	Lung	T	2.98101e-18	0.567313	2.51815e-13	GPR37
7:124381548:A:C	GTEx/v8	Lung	C	2.98101e-18	0.567313	2.51815e-13	GPR37
7:124382113:A:G	GTEx/v8	Lung	G	2.98101e-18	0.567313	2.51815e-13	GPR37
6:42744070:C:T	BIOSQTL	BIOS_eQTL_geneLevel	T	3.86823e-18	8.68269	0	PEX6
1:53756870:C:T	eQTLGen	eQTLGen_cis_eQTLs	C	8.5468e-18	8.5921	0	CPT2
7:124374022:A:G	GTEx/v8	Lung	G	9.89846e-18	0.574017	2.51815e-13	GPR37
6:42744070:C:T	BIOSQTL	BIOS_eQTL_geneLevel	T	2.36814e-16	8.20188	0	GLTSCR1L
1:53756465:A:G	eQTLGen	eQTLGen_cis_eQTLs	A	5.514e-16	8.0997	0	CPT2
6:42744070:C:T	eQTLGen	eQTLGen_cis_eQTLs	T	1.6436e-12	-7.0618	0	GNMT
5:63840208:A:C	GTEx/v8	Skin_Sun_Exposed_Lower_leg	C	3.80319e-12	-0.33428	7.86116e-79	RGS7BP
1:53756870:C:T	eQTLcatalogue	Lepik_2017_ge_blood	C	1.33883e-11	-0.0514716	6.69415e-08	C1orf123
1:53756465:A:G	eQTLcatalogue	Lepik_2017_ge_blood	A	6.41805e-11	-0.0497729	3.20902e-07	C1orf123
6:42744070:C:T	BIOSQTL	BIOS_eQTL_geneLevel	T	8.0641e-11	-6.49931	0	GNMT
1:53756870:C:T	GTEx/v8	Adipose_Subcutaneous	T	1.30661e-10	-0.172026	1.98363e-23	C1orf123
1:53756870:C:T	GTEx/v8	Esophagus_Gastroesophageal_Junction	T	1.52859e-10	-0.292485	4.24957e-16	C1orf123
1:53756870:C:T	GTEx/v8	Esophagus_Muscularis	T	2.35873e-10	-0.219969	1.19382e-30	C1orf123
5:63840208:A:C	GTEx/v8	Skin_Not_Sun_Exposed_Suprapubic	C	4.17083e-10	-0.394449	1.13803e-78	RGS7BP
1:53756465:A:G	GTEx/v8	Esophagus_Muscularis	G	4.30549e-10	-0.21775	1.19382e-30	C1orf123
6:42744070:C:T	BIOSQTL	BIOS_eQTL_geneLevel	T	4.33672e-10	6.24158	0	GNMT
6:42744070:C:T	BIOSQTL	BIOS_eQTL_geneLevel	T	4.33672e-10	6.24158	0	PEX6
1:53756465:A:G	GTEx/v8	Esophagus_Gastroesophageal_Junction	G	4.44004e-10	-0.289	4.24957e-16	C1orf123
1:53756465:A:G	PsychENCODE	PsychENCODE_eQTLs	G	1.26489e-09	-0.0993478	2.65698e-07	C1orf123
5:63841527:C:G	GTEx/v8	Skin_Sun_Exposed_Lower_leg	G	1.35623e-09	0.292101	7.86116e-79	RGS7BP
7:124374239:A:G	GTEx/v8	Adipose_Subcutaneous	G	2.05576e-09	0.293611	9.69805e-08	GPR37
7:124376529:A:T	GTEx/v8	Adipose_Subcutaneous	T	2.05576e-09	0.293611	9.69805e-08	GPR37
7:124381548:A:C	GTEx/v8	Adipose_Subcutaneous	C	2.05576e-09	0.293611	9.69805e-08	GPR37
7:124382113:A:G	GTEx/v8	Adipose_Subcutaneous	G	2.05576e-09	0.293611	9.69805e-08	GPR37
1:53756465:A:G	GTEx/v8	Adipose_Subcutaneous	G	3.33768e-09	-0.157075	1.98363e-23	C1orf123
6:42744070:C:T	eQTLGen	eQTLGen_cis_eQTLs	T	3.5956e-09	-5.9018	2.59471e-05	MEA1
7:124374022:A:G	GTEx/v8	Adipose_Subcutaneous	G	6.65885e-09	0.290515	9.69805e-08	GPR37
5:63808972:A:C	GTEx/v8	Skin_Sun_Exposed_Lower_leg	C	1.03483e-08	-0.303929	7.86116e-79	RGS7BP
5:63809055:A:T	GTEx/v8	Skin_Sun_Exposed_Lower_leg	T	1.03483e-08	-0.303929	7.86116e-79	RGS7BP
5:63805283:A:G	GTEx/v8	Skin_Sun_Exposed_Lower_leg	G	1.34889e-08	-0.301604	7.86116e-79	RGS7BP
6:42744070:C:T	eQTLGen	eQTLGen_cis_eQTLs	T	1.3612e-08	5.6782	7.05173e-05	MRPL2
5:16880640:A:T	eQTLcatalogue	BLUEPRINT_ge_neutrophil	A	1.44214e-08	0.464617	7.2107e-05	MYO10
5:16880363:T:TAA	eQTLcatalogue	BLUEPRINT_ge_neutrophil	T	1.44259e-08	0.46467	7.21295e-05	MYO10
3:179013281:A:G	eQTLGen	eQTLGen_cis_eQTLs	G	1.6403e-08	5.6463	8.95828e-05	ZMAT3
1:53756870:C:T	GTEx/v8	Breast_Mammary_Tissue	T	2.06177e-08	-0.13194	6.11769e-10	C1orf123
1:65534491:A:G	eQTLGen	eQTLGen_cis_eQTLs	G	3.4249e-08	5.5183	0.000146087	RAVER2
1:65534491:A:G	eQTLGen	eQTLGen_cis_eQTLs	G	4.2389e-08	-5.4805	0.000158489	AK4
1:53756870:C:T	GTEx/v8	Nerve_Tibial	T	4.54885e-08	-0.150678	4.12172e-25	C1orf123
5:63808972:A:C	GTEx/v8	Skin_Not_Sun_Exposed_Suprapubic	C	5.78211e-08	-0.383076	1.13803e-78	RGS7BP
5:63809055:A:T	GTEx/v8	Skin_Not_Sun_Exposed_Suprapubic	T	5.78211e-08	-0.383076	1.13803e-78	RGS7BP
6:42744070:C:T	GTEx/v8	Artery_Tibial	T	6.0059e-08	0.175602	3.21438e-120	PEX6
5:63805283:A:G	GTEx/v8	Skin_Not_Sun_Exposed_Suprapubic	G	7.88042e-08	-0.380146	1.13803e-78	RGS7BP
1:53756870:C:T	GTEx/v8	Adipose_Subcutaneous	T	8.81288e-08	-0.205663	2.68619e-07	LRP8
1:53756870:C:T	GTEx/v8	Artery_Tibial	T	9.08974e-08	-0.115095	5.19155e-31	C1orf123
5:16880363:T:TAA	eQTLcatalogue	BLUEPRINT_ge_monocyte	T	1.67347e-07	0.258478	0.000836735	MYO10
1:53756870:C:T	GTEx/v8	Muscle_Skeletal	T	1.93713e-07	-0.126394	2.98943e-51	C1orf123
6:42744070:C:T	GTEx/v8	Skin_Sun_Exposed_Lower_leg	T	1.99022e-07	0.230757	8.65263e-134	PEX6
5:16880640:A:T	eQTLcatalogue	BLUEPRINT_ge_monocyte	A	2.01355e-07	0.256864	0.00100677	MYO10
1:53756465:A:G	GTEx/v8	Nerve_Tibial	G	2.12373e-07	-0.143909	4.12172e-25	C1orf123
6:42744070:C:T	GTEx/v8	Lung	T	2.36628e-07	0.210834	3.69653e-104	PEX6
6:42744070:C:T	GTEx/v8	Pituitary	T	2.73272e-07	0.260447	1.65512e-27	PEX6
1:53756465:A:G	GTEx/v8	Breast_Mammary_Tissue	G	3.31485e-07	-0.122966	6.11769e-10	C1orf123
6:42744070:C:T	eQTLGen	eQTLGen_cis_eQTLs	T	3.8384e-07	5.0769	0.00120042	TBCC
1:53756465:A:G	GTEx/v8	Artery_Tibial	G	4.04642e-07	-0.109395	5.19155e-31	C1orf123
3:179013281:A:G	eQTLGen	eQTLGen_cis_eQTLs	G	4.6602e-07	-5.0397	0.00150654	GNB4
7:124374022:A:G	eQTLcatalogue	TwinsUK_ge_fat	A	6.14406e-07	0.358683	0.00307203	GPR37
7:124374239:A:G	eQTLcatalogue	TwinsUK_ge_fat	A	6.14406e-07	0.358683	0.00307203	GPR37
7:124376529:A:T	eQTLcatalogue	TwinsUK_ge_fat	A	6.14406e-07	0.358683	0.00307203	GPR37
7:124381548:A:C	eQTLcatalogue	TwinsUK_ge_fat	A	6.14406e-07	0.358683	0.00307203	GPR37
7:124382113:A:G	eQTLcatalogue	TwinsUK_ge_fat	A	6.14406e-07	0.358683	0.00307203	GPR37
1:53756465:A:G	GTEx/v8	Muscle_Skeletal	G	7.89498e-07	-0.120401	2.98943e-51	C1orf123
6:42744070:C:T	GTEx/v8	Muscle_Skeletal	T	8.9336e-07	0.233361	1.22695e-168	PEX6
1:53756465:A:G	GTEx/v8	Adipose_Subcutaneous	G	8.96782e-07	-0.187238	2.68619e-07	LRP8
1:53756870:C:T	GTEx/v8	Thyroid	T	9.85575e-07	-0.170138	6.94833e-27	C1orf123
5:16880640:A:T	BIOSQTL	BIOS_eQTL_geneLevel	A	1.24085e-06	-4.849	0.00105214	MYO10
1:65534491:A:G	eQTLcatalogue	CEDAR_ileum	A	1.64777e-06	0.194303	0.00823885	AK4
1:53756870:C:T	GTEx/v8	Colon_Transverse	T	1.76118e-06	-0.116478	1.91251e-11	C1orf123
3:179013281:A:G	GTEx/v8	Heart_Atrial_Appendage	G	1.88723e-06	0.708787	2.46034e-59	GNB4
1:53756465:A:G	GTEx/v8	Colon_Transverse	G	2.22139e-06	-0.115089	1.91251e-11	C1orf123
1:53756465:A:G	GTEx/v8	Pancreas	G	2.49625e-06	-0.247538	5.46089e-09	C1orf123
1:53756465:A:G	GTEx/v8	Thyroid	G	3.15593e-06	-0.162517	6.94833e-27	C1orf123
1:53756870:C:T	GTEx/v8	Cells_Cultured_fibroblasts	T	3.47905e-06	-0.155691	8.70139e-61	C1orf123
1:53756870:C:T	GTEx/v8	Lung	T	3.52466e-06	-0.142068	3.26236e-06	LRP8
1:53756465:A:G	GTEx/v8	Cells_Cultured_fibroblasts	G	4.15994e-06	-0.154162	8.70139e-61	C1orf123
5:63841527:C:G	GTEx/v8	Skin_Not_Sun_Exposed_Suprapubic	G	4.24614e-06	0.287226	1.13803e-78	RGS7BP
1:53756870:C:T	GTEx/v8	Pancreas	T	4.31123e-06	-0.241446	5.46089e-09	C1orf123
2:11288009:C:T	eQTLcatalogue	BrainSeq_ge_brain	C	4.43222e-06	-0.123254	0.0221611	C2orf50
2:11287976:A:G	eQTLcatalogue	BrainSeq_ge_brain	A	4.44864e-06	-0.123252	0.0222432	C2orf50
6:42744070:C:T	eQTLGen	eQTLGen_cis_eQTLs	T	4.8033e-06	4.5733	0.0139121	DLK2
6:42744070:C:T	eQTLcatalogue	BLUEPRINT_ge_T-cell	C	4.97147e-06	0.179708	0.0248574	PEX6
12:66931299:C:CAT	eQTLcatalogue	Nedelec_2016_ge_macrophage_Salmonella	C	5.61637e-06	-0.634415	0.0280818	GRIP1
6:42744070:C:T	GTEx/v8	Esophagus_Mucosa	T	6.20026e-06	0.224681	8.33993e-119	PEX6
6:42744070:C:T	GTEx/v8	Adipose_Subcutaneous	T	7.71457e-06	0.207394	1.69313e-137	PEX6
6:42744070:C:T	eQTLGen	eQTLGen_cis_eQTLs	T	8.46e-06	4.4534	0.0238558	TRERF1
1:53756465:A:G	GTEx/v8	Lung	G	9.1137e-06	-0.135214	3.26236e-06	LRP8
1:65534491:A:G	GTEx/v8	Skin_Sun_Exposed_Lower_leg	G	9.98679e-06	-0.12613	2.436e-64	AK4
6:42744070:C:T	GTEx/v8	Whole_Blood	T	1.03312e-05	0.14601	4.91504e-161	PEX6
8:134372848:C:T	eQTLGen	eQTLGen_cis_eQTLs	T	1.2334e-05	4.3717	0.0345486	NDRG1
5:63840208:A:C	GTEx/v8	Minor_Salivary_Gland	C	1.24356e-05	-0.247911	8.77904e-06	RGS7BP
6:42744070:C:T	GTEx/v8	Brain_Cerebellar_Hemisphere	T	1.33584e-05	0.174359	0.000327307	GLTSCR1L
6:15917592:A:G	eQTLGen	eQTLGen_cis_eQTLs	G	1.3726e-05	4.3482	0.038385	MYLIP
6:42744070:C:T	GTEx/v8	Adrenal_Gland	T	1.48607e-05	0.331959	3.13782e-46	PEX6
1:53756870:C:T	GTEx/v8	Adipose_Visceral_Omentum	T	1.52832e-05	-0.135483	3.10635e-18	C1orf123
1:53756870:C:T	eQTLGen	eQTLGen_cis_eQTLs	C	1.7235e-05	-4.2978	0.0473948	ZYG11B
6:42744070:C:T	GTEx/v8	Whole_Blood	T	2.68804e-05	0.0679844	0.000380477	GLTSCR1L
1:65534491:A:G	GTEx/v8	Small_Intestine_Terminal_Ileum	G	3.22859e-05	0.289888	5.09511e-08	AK4
5:16880640:A:T	GTEx/v8	Whole_Blood	T	3.33033e-05	0.120629	2.6187e-11	MYO10
6:42744070:C:T	PsychENCODE	PsychENCODE_eQTLs	T	3.80355e-05	0.0788501	0.00360011	PEX6
1:53756870:C:T	GTEx/v8	Brain_Cortex	T	3.80787e-05	-0.2363	4.15247e-12	C1orf123
6:42744070:C:T	GTEx/v8	Liver	T	4.07546e-05	0.317819	1.46148e-23	PEX6
5:16880363:T:TAA	GTEx/v8	Whole_Blood	TAA	4.24251e-05	0.118855	2.6187e-11	MYO10
1:53756870:C:T	GTEx/v8	Esophagus_Mucosa	T	4.82097e-05	-0.129975	7.96304e-20	C1orf123
6:42744070:C:T	GTEx/v8	Heart_Atrial_Appendage	T	5.10358e-05	0.208852	4.07319e-64	PEX6
6:42744070:C:T	GTEx/v8	Brain_Cerebellum	T	5.62572e-05	0.168979	0.00442684	GLTSCR1L
1:53756870:C:T	GTEx/v8	Colon_Sigmoid	T	5.82502e-05	-0.140967	4.99951e-17	C1orf123
1:53756870:C:T	GTEx/v8	Skin_Sun_Exposed_Lower_leg	T	5.9937e-05	-0.0936756	3.60417e-16	C1orf123
1:53756465:A:G	GTEx/v8	Adipose_Visceral_Omentum	G	6.0172e-05	-0.12693	3.10635e-18	C1orf123
1:65534491:A:G	GTEx/v8	Adipose_Subcutaneous	G	6.26903e-05	0.098996	0.000282651	AK4
6:42744070:C:T	GTEx/v8	Heart_Left_Ventricle	T	6.74121e-05	0.211147	8.95767e-70	PEX6
1:53756465:A:G	GTEx/v8	Esophagus_Mucosa	G	7.03582e-05	-0.127661	7.96304e-20	C1orf123
6:42744070:C:T	GTEx/v8	Artery_Aorta	T	8.04312e-05	0.13575	2.43241e-60	PEX6
1:53756870:C:T	GTEx/v8	Thyroid	T	8.98726e-05	-0.127304	1.68139e-09	MAGOH
1:53756870:C:T	GTEx/v8	Lung	T	8.98929e-05	-0.108249	1.79702e-21	C1orf123
6:42744070:C:T	GTEx/v8	Nerve_Tibial	T	0.000132402	0.0896917	0.00462201	GLTSCR1L
6:42744070:C:T	GTEx/v8	Skin_Not_Sun_Exposed_Suprapubic	T	0.000143264	0.187615	7.26274e-110	PEX6
6:12500175:C:T	GTEx/v8	Nerve_Tibial	T	0.00015873	0.505313	1.68499e-07	TBC1D7
6:42744070:C:T	GTEx/v8	Cells_Cultured_fibroblasts	T	0.00016644	0.209237	3.82857e-140	PEX6
1:53756465:A:G	GTEx/v8	Thyroid	G	0.000183356	-0.121934	1.68139e-09	MAGOH
6:42744070:C:T	GTEx/v8	Thyroid	T	0.000191318	0.106805	2.65469e-108	PEX6
7:124376529:A:T	PsychENCODE	PsychENCODE_eQTLs	T	0.000197753	-0.0367508	0.0151701	GPR37
7:124382113:A:G	PsychENCODE	PsychENCODE_eQTLs	G	0.000204137	-0.0366359	0.0155885	GPR37
1:53756465:A:G	GTEx/v8	Skin_Sun_Exposed_Lower_leg	G	0.000231462	-0.0866715	3.60417e-16	C1orf123
1:53756465:A:G	CMC	CMC_SVA_cis	A	NA	1	0.009	C1orf123
1:53756870:C:T	CMC	CMC_SVA_cis	C	NA	1	0.009	C1orf123
6:42744070:C:T	CMC	CMC_SVA_cis	T	NA	1	0.049	PEX6
